# Supplementary material for: An integrative analysis of the transcriptome and proteome of the pulp of a spontaneous late-ripening sweet orange mutant and its wild type improves our understanding of fruit ripening in citrus
Source: J Exp Bot. 2014 Mar 5;65(6):1651–71. doi: 10.1093/jxb/eru044 (PMC3967095; doi:10.1093/jxb/eru044)
Supplement: Supplementary Data [file supp_eru044_Supplementary_Table_S5._The_KEGG_pathways_of_more_than_three_differentially_expressed_genes_between_MT_and_WT_at_170_DAF__190_DAF_and_210_DAF.xlsx]

## Sheet: Sheet1
Supplementary Table S5. The KEGG pathways of more than three differentially expressed genes in MT compared with WT at 170 DAF, 190 DAF and 210 DAF. Each pathway contained 3 or more genes at one stage at least.KEGG: Kyoto Encyclopedia of Genes and Genomes.DAF: days after flowering. MT: mutant type; WT: wild type.
KEGG Pathway	170 DAF	190 DAF	210 DAF	Genes
	Gene numbers	Gene numbers	Gene numbers	170 DAF	190 DAF	210 DAF
Metabolic pathways	71	49	20	Cs4g07650;orange1.1t03504;Cs2g19680;Cs9g06660;Cs1g15170;Cs7g09900;Cs8g12460;Cs3g24170;Cs3g27520;Cs9g01630;Cs2g07660;Cs7g13310;orange1.1t04376;Cs5g06590;Cs5g06720;orange1.1t04497;Cs6g16200;orange1.1t04496;Cs7g08820;Cs5g03440;Cs7g21990;Cs7g15620;orange1.1t04155;Cs7g30620;Cs9g14590;Cs5g29930;Cs6g09480;Cs2g25450;Cs7g31620;Cs9g14480;Cs7g22830;Cs4g02410;Cs7g19180;Cs5g14370;Cs8g03410;Cs2g23870;Cs3g16430…	Cs4g04730;Cs7g31620;Cs7g22820;Cs5g03440;Cs2g08460;Cs2g07550;Cs3g19360;Cs3g24170;Cs9g01630;Cs6g04560;Cs6g20170;orange1.1t02788;orange1.1t04497;orange1.1t04376;Cs1g25280;Cs1g24730;Cs2g15360;Cs8g12460;Cs7g08820;Cs2g18170;Cs1g18560;Cs5g28780;Cs3g14650;Cs7g15620;Cs5g23510;Cs6g15930;Cs4g07080;orange1.1t04489;orange1.1t00539;Cs7g24940;Cs5g19060;Cs3g13930;Cs4g13870;Cs3g25300;Cs8g05410;Cs9g14480;Cs5g27130…	Cs7g31620;Cs4g04730;Cs7g13250;Cs8g12460;orange1.1t04496;Cs5g11570;Cs7g10050;orange1.1t00539;Cs2g04110;Cs4g19390;Cs4g13870;Cs7g13930;Cs2g25450;Cs4g07080;orange1.1t04984;Cs7g15610;Cs9g14330;Cs5g13130;Cs8g13770;orange1.1t03773
Biosynthesis of secondary metabolites	53	32	13	Cs9g17750;Cs8g12460;Cs8g03370;Cs3g24170;Cs1g11780;Cs7g13310;Cs5g06590;Cs5g06720;Cs6g16200;Cs5g03440;Cs1g23200;orange1.1t04155;Cs5g29930;Cs6g09480;Cs2g25450;Cs6g07830;Cs9g14480;Cs7g22830;Cs4g02410;Cs5g14370;Cs8g03410;Cs1g19730;Cs2g23870;Cs3g16430;Cs1g22200;Cs9g02570;Cs6g19630;Cs5g09470;Cs4g15890;Cs6g12880;Cs8g12640;Cs3g18100;Cs6g04560;Cs3g16440;orange1.1t03055;Cs9g02550;Cs5g25920;Cs2g06470;Cs2g304…	Cs4g04730;Cs7g22820;Cs5g03440;Cs2g07240;Cs2g08460;Cs2g07550;Cs3g19360;Cs3g24170;Cs6g04560;Cs6g20170;orange1.1t02788;Cs9g10950;Cs8g03370;Cs1g25280;Cs8g12460;Cs5g28780;Cs5g23510;orange1.1t04489;Cs7g24940;Cs4g13870;Cs3g25300;Cs8g05410;Cs9g14480;Cs8g20380;Cs4g18300;Cs2g25450;Cs5g25920;Cs8g08680;orange1.1t03050;Cs1g20580;Cs5g25950;Cs7g27010	Cs4g04730;Cs2g07240;Cs8g12460;Cs7g10050;Cs6g07830;Cs2g04110;Cs4g19390;Cs4g13870;Cs7g13930;Cs2g25450;orange1.1t04984;Cs5g13130;Cs8g13770
Stilbenoid, diarylheptanoid and gingerol biosynthesis	14	8	4	Cs9g17750;Cs3g24170;Cs1g11780;Cs5g06590;Cs5g03440;Cs6g07830;Cs1g22200;Cs6g12880;Cs5g25920;orange1.1t04139;Cs8g09780;Cs6g12870;Cs5g25930;Cs2g01910	Cs5g03440;Cs3g24170;orange1.1t02788;Cs8g05410;Cs4g18300;Cs5g25920;Cs5g25950;Cs7g27010	Cs7g10050;Cs6g07830;Cs7g13930;orange1.1t04984
Phenylpropanoid biosynthesis	15	13	5	Cs9g17750;Cs8g03370;Cs1g11780;Cs2g25450;Cs6g07830;Cs4g02410;Cs9g02570;Cs4g16650;Cs6g12880;Cs3g18100;Cs6g04560;Cs9g02550;Cs2g30470;Cs6g12870;Cs1g26370	Cs6g04560;Cs6g20170;orange1.1t02788;Cs8g03370;orange1.1t04489;Cs3g24490;Cs7g24940;Cs3g25300;Cs8g05410;orange1.1t03152;Cs2g25450;Cs8g08680;Cs1g20580	Cs6g07830;Cs4g16650;Cs3g16190;Cs2g25450;orange1.1t04895
Polycyclic aromatic hydrocarbon degradation	10	6	3	Cs3g24170;Cs5g06590;Cs5g03440;Cs1g22200;Cs2g16240;Cs5g25920;orange1.1t04139;Cs8g09780;Cs5g25930;Cs2g01910	Cs5g03440;Cs3g24170;Cs4g18300;Cs5g25920;Cs5g25950;Cs7g27010	Cs7g10050;Cs7g13930;orange1.1t04984
Carotenoid biosynthesis	6	-	2	Cs5g06720;Cs6g09480;Cs5g14370;orange1.1t03687;Cs1g09250;Cs6g19380		Cs4g19390;Cs8g13770
Bisphenol degradation	9	6	3	Cs3g24170;Cs5g06590;Cs5g03440;Cs1g22200;Cs5g25920;orange1.1t04139;Cs8g09780;Cs5g25930;Cs2g01910	Cs5g03440;Cs3g24170;Cs4g18300;Cs5g25920;Cs5g25950;Cs7g27010	Cs7g10050;Cs7g13930;orange1.1t04984
Protein processing in endoplasmic reticulum	12	1	-	orange1.1t00281;orange1.1t03636;orange1.1t03235;Cs2g24040;Cs4g12260;Cs5g03150;Cs8g18020;Cs4g05880;orange1.1t02795;orange1.1t02556;orange1.1t04990;Cs6g07320	Cs2g28910
Limonene and pinene degradation	9	6	3	Cs3g24170;Cs5g06590;Cs5g03440;Cs1g22200;Cs5g25920;orange1.1t04139;Cs8g09780;Cs5g25930;Cs2g01910	Cs5g03440;Cs3g24170;Cs4g18300;Cs5g25920;Cs5g25950;Cs7g27010	Cs7g10050;Cs7g13930;orange1.1t04984
Pentose and glucuronate interconversions	8	3	1	Cs9g01630;Cs2g07660;Cs7g08820;Cs7g19180;Cs4g15560;Cs9g14330;Cs7g09860;Cs5g09370	Cs9g01630;Cs7g08820;Cs3g14650	Cs9g14330
Aminobenzoate degradation	9	7	3	Cs3g24170;Cs5g06590;Cs5g03440;Cs1g22200;Cs5g25920;orange1.1t04139;Cs8g09780;Cs5g25930;Cs2g01910	Cs5g03440;Cs3g24170;Cs2g17940;Cs4g18300;Cs5g25920;Cs5g25950;Cs7g27010	Cs7g10050;Cs7g13930;orange1.1t04984
Glycine, serine and threonine metabolism	6	2	2	Cs8g12460;orange1.1t04497;orange1.1t04496;Cs5g09470;Cs8g12640;Cs6g09640	orange1.1t04497;Cs8g12460	Cs8g12460;orange1.1t04496
Flavonoid biosynthesis	11	7	4	Cs9g17750;Cs3g24170;Cs1g11780;Cs7g13310;Cs6g07830;Cs9g14480;Cs6g12880;orange1.1t04139;Cs8g09780;Cs6g12870;Cs7g31010	Cs3g19360;Cs3g24170;orange1.1t02788;Cs1g25280;Cs8g05410;Cs9g14480;Cs8g20380	Cs6g07830;Cs2g04110;orange1.1t04984;Cs5g13130
Microbial metabolism in diverse environments	15	9	4	Cs3g24170;Cs5g06590;orange1.1t04497;orange1.1t04496;Cs5g03440;Cs1g22200;Cs2g16240;Cs8g12640;orange1.1t03055;Cs5g25920;orange1.1t04139;Cs8g09780;Cs5g25930;Cs2g06630;Cs2g01910	Cs5g03440;Cs3g24170;orange1.1t04497;Cs2g17940;Cs4g18300;Cs5g25920;Cs2g06630;Cs5g25950;Cs7g27010	orange1.1t04496;Cs7g10050;Cs7g13930;orange1.1t04984
Cyanoamino acid metabolism	5	2	-	Cs8g03370;Cs1g19730;Cs9g02570;Cs3g18100;orange1.1t00386	Cs8g03370;Cs8g08680
Phenylalanine metabolism	6	8	1	Cs2g25450;Cs2g23870;Cs5g09470;Cs6g04560;Cs9g02550;Cs1g26370	Cs6g04560;Cs6g20170;orange1.1t02788;orange1.1t04489;Cs7g24940;Cs3g25300;Cs8g05410;Cs2g25450	Cs2g25450
Starch and sucrose metabolism	10	7	2	Cs8g03370;Cs9g01630;Cs2g07660;Cs7g08820;Cs9g14590;Cs7g19180;Cs4g15560;Cs9g02570;Cs9g14330;Cs5g09370	Cs9g01630;Cs8g03370;Cs7g08820;Cs3g14650;Cs6g15930;Cs5g19060;Cs8g08680	Cs7g13250;Cs9g14330
Diterpenoid biosynthesis	4	5	1	Cs5g29930;Cs7g22830;Cs2g06470;Cs5g12900	Cs7g22820;Cs2g07550;Cs5g28780;Cs5g23510;Cs8g20380	Cs9g01770
Methane metabolism	4	5	2	orange1.1t04497;orange1.1t04496;Cs2g25450;Cs6g04560	Cs6g04560;Cs6g20170;orange1.1t04497;Cs3g25300;Cs2g25450	orange1.1t04496;Cs2g25450
Plant hormone signal transduction	16	11	1	Cs3g27500;Cs2g20640;Cs5g32880;Cs5g30380;Cs5g29870;Cs9g08850;Cs4g17960;Cs8g15030;Cs9g06450;orange1.1t00464;Cs3g23670;Cs5g32400;Cs1g22140;Cs8g12880;Cs8g06370;Cs1g02580	Cs7g08180;Cs4g03220;Cs5g19160;Cs4g06600;orange1.1t04418;Cs6g13250;Cs4g11370;Cs5g26420;Cs2g03950;Cs1g23790;Cs9g06500	Cs4g03130
Apoptosis	5	3	-	Cs9g04830;Cs5g22690;Cs5g32110;Cs8g20580;Cs7g05990	Cs7g28110;Cs1g06650;Cs4g11370
Toll-like receptor signaling pathway	5	3	-	Cs9g04830;Cs5g22690;Cs5g32110;Cs8g20580;Cs7g05990	Cs7g28110;Cs1g06650;Cs4g11370
Lysosome	3	5	3	Cs7g13940;Cs5g06570;Cs4g18790	Cs1g24730;Cs4g07080;Cs5g06570;Cs8g12070;Cs8g16800	Cs7g13250;Cs3g16190;Cs4g07080
Glycerophospholipid metabolism	3	5	3	Cs7g21990;Cs7g15620;Cs7g15610	Cs2g15360;Cs7g15620;orange1.1t00539;Cs1g13220;Cs7g15610	Cs5g11570;orange1.1t00539;Cs7g15610
Plant-pathogen interaction	13	14	2	Cs5g22690;Cs1g22540;orange1.1t02662;orange1.1t04355;Cs1g18380;Cs5g03150;Cs3g06230;Cs8g20580;Cs6g02260;Cs9g18740;Cs2g02790;Cs1g02580;Cs7g05990	Cs5g32150;Cs7g28110;Cs1g06650;orange1.1t04418;Cs1g22540;Cs8g07680;Cs1g09470;Cs3g13200;Cs3g06650;Cs8g05870;Cs3g19070;orange1.1t04513;orange1.1t04355;orange1.1t03295	Cs6g17590;Cs3g19070
RNA transport	1	5	1	Cs8g12460	Cs8g12460;Cs3g06650;Cs3g02400;Cs3g02350;Cs3g02500	Cs8g12460
Photosynthesis - antenna proteins	4	-	-	Cs7g10740;orange1.1t03504;Cs2g19680;Cs7g27290
Cutin, suberine and wax biosynthesis	3	-	-	orange1.1t02250;Cs6g12890;orange1.1t02246
Ether lipid metabolism	3	3	2	Cs7g21990;Cs7g15620;Cs7g15610	Cs7g15620;orange1.1t00539;Cs7g15610	orange1.1t00539;Cs7g15610
Pantothenate and CoA biosynthesis	3	-	-	Cs8g03410;Cs3g16430;Cs3g16440
Photosynthesis	4	1	-	Cs4g07650;Cs9g06660;Cs1g15170;Cs7g09900	Cs2g18170
Valine, leucine and isoleucine biosynthesis	4	1	1	Cs8g12460;Cs8g03410;Cs3g16430;Cs3g16440	Cs8g12460	Cs8g12460
Monoterpenoid biosynthesis	3	1	1	Cs3g04190;Cs2g07240;Cs3g04360	Cs2g07240	Cs2g07240
Porphyrin and chlorophyll metabolism	3	-	-	Cs6g16200;Cs4g15890;Cs6g09150
Valine, leucine and isoleucine degradation	3	-	-	Cs8g03410;Cs3g16430;Cs3g16440
Benzoxazinoid biosynthesis	3	-	-	Cs8g19500;Cs3g18100;Cs9g16640
Ubiquinone and other terpenoid-quinone biosynthesis	3	1	-	Cs2g23870;Cs9g02550;Cs1g26370	orange1.1t04489
Circadian rhythm - plant	3	2	-	Cs7g13310;Cs3g21790;orange1.1t00571	Cs3g19360;Cs9g06860
ABC transporters	3	2	-	Cs2g30660;Cs9g18660;Cs6g15280	Cs6g20270;Cs6g19470
Peroxisome	3	-	-	orange1.1t02250;Cs6g12890;orange1.1t02246
Cysteine and methionine metabolism	3	1	1	Cs2g23870;orange1.1t00386;Cs2g02500	Cs4g13870	Cs4g13870
Tryptophan metabolism	2	3	-	Cs5g25920;Cs5g25930	Cs5g25920;Cs5g25950;Cs7g27010
Endocytosis	3	2	1	Cs7g21990;orange1.1t02795;orange1.1t04990	orange1.1t00539;Cs7g04880	orange1.1t00539
Zeatin biosynthesis	3	1	-	Cs8g19500;Cs3g18100;Cs9g16640	Cs7g02410
Galactose metabolism	2	4	2	Cs9g14590;Cs4g05490	Cs1g24730;orange1.1t01707;Cs4g07080;Cs8g16800	Cs7g13250;Cs4g07080
Flavone and flavonol biosynthesis	3	1	1	Cs3g24170;orange1.1t04139;Cs8g09780	Cs3g24170	orange1.1t04984
alpha-Linolenic acid metabolism	2	3	1	orange1.1t04376;Cs1g26370	orange1.1t04376;Cs2g15360;Cs3g13930	orange1.1t03773
Spliceosome	4	1	-	Cs2g30660;orange1.1t02795;Cs6g15280;orange1.1t04990	Cs6g19470
mRNA surveillance pathway	1	4	1	Cs8g12460	Cs8g12460;Cs3g02400;Cs3g02350;Cs3g02500	Cs8g12460
Ribosome biogenesis in eukaryotes	3	3	2	Cs8g12460;Cs3g21870;Cs7g08000	Cs8g12460;Cs3g06650;Cs9g17670	Cs8g12460;Cs5g04910
Glycosaminoglycan degradation	-	4	1	Cs1g24730;Cs4g07080;Cs8g12070;Cs8g16800	Cs4g07080
Glycosphingolipid biosynthesis - ganglio series	-	3	1	Cs1g24730;Cs4g07080;Cs8g16800	Cs4g07080
Other glycan degradation	-	3	1	Cs1g24730;Cs4g07080;Cs8g16800	Cs4g07080
Sphingolipid metabolism	-	3	1	Cs1g24730;Cs4g07080;Cs8g16800	Cs4g07080
