# Supplementary material for: An integrative analysis of the transcriptome and proteome of the pulp of a spontaneous late-ripening sweet orange mutant and its wild type improves our understanding of fruit ripening in citrus
Source: J Exp Bot. 2014 Mar 5;65(6):1651–71. doi: 10.1093/jxb/eru044 (PMC3967095; doi:10.1093/jxb/eru044)
Supplement: Supplementary Data [file supp_eru044_Supplementary_Table_S10._Differential_proteins_between_WT_and_MT_at_three_development_stages.xlsx]

## Sheet: sheet1
	Supplementary Table S10. Differential proteins between WT and MT at three development stages. DAF:days after flowering. MT: mutant type; WT: wild type. 113, 114, 115, 116, 118 and 119 are the number of isotopes.
protein_Accession	170DAF Fold change-MT/WT log2(113/114)	190DAF Folde change-MT/WT log2(115/116)	210DAF Fold change-MT/WT log2(118/119)	GenBank blast annotation				Cluster of Orthologous Groups of proteins(COG)
				Identity	E-value	Accession	Description	Functional Categories	Protein or Domain	Score	E-Value	COG-ID	Function Description
Cs7g04020.1	-0.589659			95.51	8e-96	gi|255540985|ref|XP_002511557.1|	40S ribosomal protein S9, putative [Ricinus communis] >gi|223550672|gb|EEF52159.1| 40S ribosomal protein S9, putative [Ricinus communis]	Translation, ribosomal structure and biogenesis ;	YHR148w	48.1	8e-06	COG0522	Ribosomal protein S4 and related proteins
Cs3g21590.1	0.638769			94.15	0	gi|225460636|ref|XP_002265125.1|	PREDICTED: 60S ribosomal protein L3-like [Vitis vinifera]	Translation, ribosomal structure and biogenesis ;	Ta1271	146	2e-34	COG0087	Ribosomal protein L3
Cs7g01470.1	0.597412			79.83	2e-78	gi|225450215|ref|XP_002265394.1|	PREDICTED: 60S ribosomal protein L6 [Vitis vinifera]	Translation, ribosomal structure and biogenesis ;	SPCC622.18	143	2e-34	COG2163	Ribosomal protein L14E/L6E/L27E
Cs9g10140.1		0.624803		90.3	3e-65	gi|224102199|ref|XP_002312586.1|	predicted protein [Populus trichocarpa] >gi|222852406|gb|EEE89953.1| predicted protein [Populus trichocarpa]	Translation, ribosomal structure and biogenesis ;	PAB7290	47.4	6e-06	COG2163	Ribosomal protein L14E/L6E/L27E
Cs5g18790.1		-0.853345		90.72	8e-93	gi|255557935|ref|XP_002519996.1|	60S ribosomal protein L13, putative [Ricinus communis] >gi|223540760|gb|EEF42320.1| 60S ribosomal protein L13, putative [Ricinus communis]	Translation, ribosomal structure and biogenesis ;	ECU03g0320	82.4	5e-16	COG4352	Ribosomal protein L13E
orange1.1t03290.1		0.635522		91.26	2e-99	gi|255554134|ref|XP_002518107.1|	60S ribosomal protein L13a, putative [Ricinus communis] >gi|223542703|gb|EEF44240.1| 60S ribosomal protein L13a, putative [Ricinus communis]	Translation, ribosomal structure and biogenesis ;	APE1747	57.4	2e-08	COG0102	Ribosomal protein L13
Cs3g07500.1		0.807767		90.32	3e-23	gi|225440938|ref|XP_002283025.1|	PREDICTED: 60S acidic ribosomal protein P2B [Vitis vinifera] >gi|297740089|emb|CBI30271.3| unnamed protein product [Vitis vinifera]	Translation, ribosomal structure and biogenesis ;	YOL039w	50.8	6e-07	COG2058	Ribosomal protein L12E/L44/L45/RPP1/RPP2
Cs6g11710.1		0.595504		96.39	1e-87	gi|359478349|ref|XP_003632111.1|	PREDICTED: 60S ribosomal protein L12-like [Vitis vinifera]	Translation, ribosomal structure and biogenesis ;	APE2174	54.3	8e-08	COG0080	Ribosomal protein L11
Cs7g31340.1	0.825786			89.93	1e-138	gi|225448367|ref|XP_002268645.1|	PREDICTED: 60S acidic ribosomal protein P0 [Vitis vinifera]	Translation, ribosomal structure and biogenesis ;	APE2171	57.8	3e-08	COG0244	Ribosomal protein L10
Cs2g29220.1			-0.627048	69.63	7e-63	gi|351724085|ref|NP_001238069.1|	uncharacterized protein LOC100306132 [Glycine max]	Translation, ribosomal structure and biogenesis ;	YAL003w	90.1	4e-18	COG2092	Translation elongation factor EF-1beta
Cs7g08340.1	0.816395		0.704872	85.12	0	gi|224099691|ref|XP_002311580.1|	predicted protein [Populus trichocarpa] >gi|222851400|gb|EEE88947.1| predicted protein [Populus trichocarpa]	Translation, ribosomal structure and biogenesis ;	SPy0517	469	8e-132	COG0441	Threonyl-tRNA synthetase
Cs4g13250.1			0.597412	83.54	0	gi|359484512|ref|XP_003633115.1|	PREDICTED: asparaginyl-tRNA synthetase, cytoplasmic 1-like [Vitis vinifera]	Translation, ribosomal structure and biogenesis ;	MYPU_7710	256	8e-68	COG0017	Aspartyl/asparaginyl-tRNA synthetases
Cs3g19500.1	-0.604937			82.84	7e-168	gi|224063104|ref|XP_002300994.1|	predicted protein [Populus trichocarpa] >gi|222842720|gb|EEE80267.1| predicted protein [Populus trichocarpa]	Transcription ; Replication, recombination and repair ;	ECU07g0880	68.6	4e-11	COG5242	RNA polymerase II transcription initiation/nucleotide excision repair factor TFIIH, subunit TFB4
Cs5g12510.2		-0.72261		86.62	1e-67	gi|225446629|ref|XP_002280992.1|	PREDICTED: multiprotein-bridging factor 1a [Vitis vinifera] >gi|147865629|emb|CAN83249.1| hypothetical protein VITISV_019642 [Vitis vinifera] >gi|302143433|emb|CBI21994.3| unnamed protein product [Vitis vinifera]	Transcription ;	YOR298c-a	67.4	7e-12	COG1813	Predicted transcription factor, homolog of eukaryotic MBF1
Cs6g07270.1	-0.682696			79.87	6e-65	gi|351721446|ref|NP_001238489.1|	uncharacterized protein LOC100499951 [Glycine max]	Signal transduction mechanisms ;	MA3284	48.1	7e-06	COG0589	Universal stress protein UspA and related nucleotide-binding proteins
Cs9g02340.1			-0.755113	82.32	4e-77	gi|255556366|ref|XP_002519217.1|	conserved hypothetical protein [Ricinus communis] >gi|223541532|gb|EEF43081.1| conserved hypothetical protein [Ricinus communis]	Signal transduction mechanisms ;	SSO2778	47.8	9e-06	COG0589	Universal stress protein UspA and related nucleotide-binding proteins
Cs3g17470.1			-0.631511	92	8e-135	gi|224081971|ref|XP_002306545.1|	predicted protein [Populus trichocarpa] >gi|118481637|gb|ABK92760.1| unknown [Populus trichocarpa] >gi|222855994|gb|EEE93541.1| predicted protein [Populus trichocarpa]	Signal transduction mechanisms ;	ECU03g1010	205	6e-53	COG5040	14-3-3 family protein
Cs6g18830.1			-0.777195	97.34	2e-146	gi|55375985|gb|AAV50005.1|	14-3-3 family protein [Malus x domestica]	Signal transduction mechanisms ;	ECU03g1010	217	1e-56	COG5040	14-3-3 family protein
Cs5g09230.1	-0.649503			88.48	0	gi|224125148|ref|XP_002329905.1|	predicted protein [Populus trichocarpa] >gi|222871142|gb|EEF08273.1| predicted protein [Populus trichocarpa]	Secondary metabolites biosynthesis, transport and catabolism ;	SMa1038	55.1	4e-07	COG2132	Putative multicopper oxidases
Cs7g19370.1	0.594549			73.71	0	gi|356516458|ref|XP_003526911.1|	PREDICTED: staphylococcal nuclease domain-containing protein 1-like [Glycine max]	Replication, recombination and repair ;	SPBC19F8.04c	58.2	8e-08	COG1525	Micrococcal nuclease (thermonuclease) homologs
Cs7g08730.1	0.683023			42.86	1e-25	gi|147799889|emb|CAN77321.1|	hypothetical protein VITISV_008818 [Vitis vinifera]	Posttranslational modification, protein turnover, chaperones ; Energy production and conversion ;	SP1000	58.9	2e-08	COG0526	Thiol-disulfide isomerase and thioredoxins
Cs7g12130.1	0.825786		0.758303	87.08	0	gi|224099261|ref|XP_002311417.1|	predicted protein [Populus trichocarpa] >gi|222851237|gb|EEE88784.1| predicted protein [Populus trichocarpa]	Posttranslational modification, protein turnover, chaperones ;	jhp0196	395	1e-109	COG0326	Molecular chaperone, HSP90 family
Cs9g19220.1	0.742437			93.99	0	gi|255545176|ref|XP_002513649.1|	heat shock protein, putative [Ricinus communis] >gi|223547557|gb|EEF49052.1| heat shock protein, putative [Ricinus communis]	Posttranslational modification, protein turnover, chaperones ;	HP0210	424	3e-118	COG0326	Molecular chaperone, HSP90 family
Cs8g18020.1	-0.902389	-0.995678	-0.745406	82.39	4e-55	gi|315932718|gb|ADU55789.1|	HSP18.1A [Citrullus lanatus]	Posttranslational modification, protein turnover, chaperones ;	mlr4720	52.8	3e-07	COG0071	Molecular chaperone (small heat shock protein)
Cs8g19490.1	-1.0908		-0.674614	80.75	1e-50	gi|25809052|gb|AAN74634.1|	heat shock protein [Pisum sativum]	Posttranslational modification, protein turnover, chaperones ;	alr1809	50.8	9e-07	COG0071	Molecular chaperone (small heat shock protein)
Cs2g24040.1	-1.16812			66.39	2e-41	gi|357497003|ref|XP_003618790.1|	18.2 kDa class I heat shock protein [Medicago truncatula] >gi|355493805|gb|AES75008.1| 18.2 kDa class I heat shock protein [Medicago truncatula]	Posttranslational modification, protein turnover, chaperones ;	ML1795	50.8	7e-07	COG0071	Molecular chaperone (small heat shock protein)
Cs8g18360.1	-1.23616			83.65	3e-60	gi|315932718|gb|ADU55789.1|	HSP18.1A [Citrullus lanatus]	Posttranslational modification, protein turnover, chaperones ;	BH0480	52.4	3e-07	COG0071	Molecular chaperone (small heat shock protein)
Cs1g12560.1		-0.985645	-0.97568	61.41	1e-62	gi|255553171|ref|XP_002517628.1|	small heat-shock protein, putative [Ricinus communis] >gi|223543260|gb|EEF44792.1| small heat-shock protein, putative [Ricinus communis]	Posttranslational modification, protein turnover, chaperones ;	MA3589	48.9	8e-06	COG0071	Molecular chaperone (small heat shock protein)
Cs2g20650.1			-0.793357	93.94	1e-49	gi|224131676|ref|XP_002321150.1|	predicted protein [Populus trichocarpa] >gi|222861923|gb|EEE99465.1| predicted protein [Populus trichocarpa]	Posttranslational modification, protein turnover, chaperones ;	YDR510w	83.2	1e-16	COG5227	Ubiquitin-like protein (sentrin)
orange1.1t02815.1	-0.627048			56.7	2e-83	gi|251829631|gb|ACT21194.1|	zinc finger protein [Carica papaya]	Posttranslational modification, protein turnover, chaperones ;	SPAC57A7.09	50.8	4e-06	COG5540	RING-finger-containing ubiquitin ligase
Cs6g13880.1		0.778629		88.98	3e-121	gi|255578581|ref|XP_002530152.1|	peroxiredoxins, prx-1, prx-2, prx-3, putative [Ricinus communis] >gi|223530313|gb|EEF32207.1| peroxiredoxins, prx-1, prx-2, prx-3, putative [Ricinus communis]	Posttranslational modification, protein turnover, chaperones ;	jhp1471	182	6e-46	COG0450	Peroxiredoxin
Cs9g11530.1		0.798258		83.54	2e-152	gi|225433606|ref|XP_002273725.1|	PREDICTED: uncharacterized protein LOC100248761 [Vitis vinifera] >gi|298205155|emb|CBI17214.3| unnamed protein product [Vitis vinifera]	Posttranslational modification, protein turnover, chaperones ;	SPBC6B1.06c	60.5	5e-09	COG5207	Isopeptidase T
orange1.1t03730.1	0.646624			100	0	gi|227937359|gb|ACP43319.1|	translation elongation factor [Citrus maxima]	Posttranslational modification, protein turnover, chaperones ;	YLL060c	51.2	3e-06	COG0625	Glutathione S-transferase
Cs6g03820.1	-0.608232	-0.614845		79.91	3e-106	gi|255568460|ref|XP_002525204.1|	glutathione-s-transferase omega, putative [Ricinus communis] >gi|223535501|gb|EEF37170.1| glutathione-s-transferase omega, putative [Ricinus communis]	Posttranslational modification, protein turnover, chaperones ;	mll0034	54.3	2e-07	COG0625	Glutathione S-transferase
Cs4g07410.1	-0.846843			97.51	0	gi|151547430|gb|ABS12459.1|	cysteine protease Cp [Citrus sinensis]	Posttranslational modification, protein turnover, chaperones ;	MA1513_1	61.6	2e-09	COG4870	Cysteine protease
Cs3g23180.1			-0.690824	80.81	0	gi|225458701|ref|XP_002284973.1|	PREDICTED: cysteine proteinase RD21a-like [Vitis vinifera]	Posttranslational modification, protein turnover, chaperones ;	MA3430_1	63.9	6e-10	COG4870	Cysteine protease
Cs1g08770.1			-0.620379	95.5	0	gi|356570019|ref|XP_003553190.1|	PREDICTED: 26S protease regulatory subunit 6B homolog [Glycine max]	Posttranslational modification, protein turnover, chaperones ;	YOR259c	302	6e-82	COG1222	ATP-dependent 26S proteasome regulatory subunit
Cs3g14360.1			-0.656308	96.69	0	gi|356576799|ref|XP_003556517.1|	PREDICTED: 26S protease regulatory subunit 6A homolog A-like [Glycine max]	Posttranslational modification, protein turnover, chaperones ;	YKL145w	297	3e-80	COG1222	ATP-dependent 26S proteasome regulatory subunit
Cs1g25690.1	-0.594008			95.58	3e-129	gi|225431090|ref|XP_002264052.1|	PREDICTED: proteasome subunit alpha type-7 [Vitis vinifera] >gi|297734987|emb|CBI17349.3| unnamed protein product [Vitis vinifera]	Posttranslational modification, protein turnover, chaperones ;	ECU05g1400	110	3e-24	COG0638	20S proteasome, alpha and beta subunits
Cs7g07630.1	-0.672313			90.43	9e-120	gi|255574159|ref|XP_002527995.1|	proteasome subunit beta type 6,9, putative [Ricinus communis] >gi|223532621|gb|EEF34407.1| proteasome subunit beta type 6,9, putative [Ricinus communis]	Posttranslational modification, protein turnover, chaperones ;	SPAC4A8.13c	73.9	2e-13	COG0638	20S proteasome, alpha and beta subunits
Cs8g16970.2	-0.679227			90.67	9e-121	gi|225435249|ref|XP_002284989.1|	PREDICTED: proteasome subunit beta type-4 isoform 1 [Vitis vinifera] >gi|297746225|emb|CBI16281.3| unnamed protein product [Vitis vinifera]	Posttranslational modification, protein turnover, chaperones ;	APE0507	52.4	6e-07	COG0638	20S proteasome, alpha and beta subunits
Cs9g13070.1	-0.585323		-0.578844	57.38	1e-67	gi|224146587|ref|XP_002326061.1|	predicted protein [Populus trichocarpa] >gi|222862936|gb|EEF00443.1| predicted protein [Populus trichocarpa]	Nucleotide transport and metabolism ; Carbohydrate transport and metabolism ; General function prediction only ;	MT1300	50.8	2e-06	COG0537	Diadenosine tetraphosphate (Ap4A) hydrolase and other HIT family hydrolases
Cs5g03050.1		-0.77967		98.31	1e-105	gi|152962682|dbj|BAF73931.1|	2-C-methyl-D-erythritol 2,4-cyclodiphosphate synthase [Citrus jambhiri]	Lipid transport and metabolism ;	ygbB	138	7e-33	COG0245	2C-methyl-D-erythritol 2,4-cyclodiphosphate synthase
Cs1g02600.1		1.46624		87.14	0	gi|255571157|ref|XP_002526529.1|	protein transport protein sec23, putative [Ricinus communis] >gi|223534204|gb|EEF35920.1| protein transport protein sec23, putative [Ricinus communis]	Intracellular trafficking, secretion, and vesicular transport ;	YHR035w	67.8	6e-11	COG5047	Vesicle coat complex COPII, subunit SEC23
Cs8g17370.1			-0.698998	100	2e-128	gi|221327589|gb|ACM17464.1|	ascorbate peroxidase 2 [Citrus maxima]	Inorganic ion transport and metabolism ;	MT1959	53.5	3e-07	COG0376	Catalase (peroxidase I)
Cs6g04140.1			-0.578844	98.8	1e-133	gi|221327587|gb|ACM17463.1|	ascorbate peroxidase [Citrus maxima]	Inorganic ion transport and metabolism ;	XF2232	52.8	6e-07	COG0376	Catalase (peroxidase I)
Cs6g09150.1	-0.682696			67.45	5e-62	gi|255571441|ref|XP_002526668.1|	ferritin, plant, putative [Ricinus communis] >gi|223533968|gb|EEF35690.1| ferritin, plant, putative [Ricinus communis]	Inorganic ion transport and metabolism ;	BH1124	48.9	6e-06	COG1528	Ferritin-like protein
Cs8g15520.1		0.588325		76.04	2e-79	gi|300381874|gb|ADG26761.2|	chloroplast copper/zinc-superoxide dismutase [Dimocarpus longan] >gi|301322822|gb|ADK70227.1| chloroplast copper/zinc-superoxide dismutase [Dimocarpus longan] >gi|301322824|gb|ADK70228.1| chloroplast copper/zinc-superoxide dismutase [Dimocarpus longan] >gi|301322826|gb|ADK70229.1| chloroplast copper/zinc-superoxide dismutase [Dimocarpus longan] >gi|301322828|gb|ADK70230.1| chloroplast copper/zinc…	Inorganic ion transport and metabolism ;	CC1579	48.9	8e-06	COG2032	Cu/Zn superoxide dismutase
Cs8g01840.1	1.78429	1.10635		100	2e-116	gi|1220144|emb|CAA93847.1|	chitinase [Citrus sinensis]	General function prediction only ;	STM0233	93.2	3e-19	COG3979	Uncharacterized protein contain chitin-binding domain type 3
Cs8g01850.1	1.57555	1.30947		89.05	2e-142	gi|23496445|dbj|BAC20284.1|	acidic class I chitinase [Citrus jambhiri]	General function prediction only ;	STM0233	103	5e-22	COG3979	Uncharacterized protein contain chitin-binding domain type 3
Cs5g14770.1	-0.639355	-0.676918		86.42	2e-118	gi|225446805|ref|XP_002279121.1|	PREDICTED: hydroxyacylglutathione hydrolase 3, mitochondrial-like [Vitis vinifera]	General function prediction only ;	VC2236	73.2	5e-13	COG0491	Zn-dependent hydrolases, including glyoxylases
Cs9g11700.1	-0.630394			62.71	4e-37	gi|1778374|gb|AAB71417.1|	glycine-rich RNA-binding protein PsGRBP [Pisum sativum] >gi|206586422|gb|ACI15745.1| glycine-rich RNA-binding protein [Pisum sativum]	General function prediction only ;	YCL011c	50.1	1e-06	COG0724	RNA-binding proteins (RRM domain)
Cs8g06360.1		0.614474		92.16	5e-20	gi|7024451|dbj|BAA92156.1|	glycine-rich RNA-binding protein [Citrus unshiu]	General function prediction only ;	all2777	48.9	2e-06	COG0724	RNA-binding proteins (RRM domain)
orange1.1t00331.1		-0.608232		91.09	3e-133	gi|225454105|ref|XP_002267677.1|	PREDICTED: phosphomannomutase isoform 2 [Vitis vinifera] >gi|297745223|emb|CBI40303.3| unnamed protein product [Vitis vinifera]	General function prediction only ;	ECU05g0260	240	2e-63	COG0561	Predicted hydrolases of the HAD superfamily
Cs2g28780.1	0.644318			88.04	4e-155	gi|225452646|ref|XP_002281856.1|	PREDICTED: protein SEC13 homolog [Vitis vinifera] >gi|147809687|emb|CAN73348.1| hypothetical protein VITISV_040760 [Vitis vinifera]	General function prediction only ;	sll0163	51.6	2e-06	COG2319	FOG: WD40 repeat
orange1.1t00032.1	0.587365		0.819259	91.74	3e-167	gi|225456096|ref|XP_002281279.1|	PREDICTED: guanine nucleotide-binding protein subunit beta-like protein isoform 1 [Vitis vinifera] >gi|359491001|ref|XP_003634197.1| PREDICTED: guanine nucleotide-binding protein subunit beta-like protein isoform 2 [Vitis vinifera] >gi|147784318|emb|CAN61810.1| hypothetical protein VITISV_026180 [Vitis vinifera]	General function prediction only ;	ECU01g1300	62	2e-09	COG2319	FOG: WD40 repeat
Cs8g01670.1	-1.02034			53.22	2e-86	gi|224105073|ref|XP_002313676.1|	predicted protein [Populus trichocarpa] >gi|222850084|gb|EEE87631.1| predicted protein [Populus trichocarpa]	Function unknown ;	DR0888	58.2	2e-08	COG1652	Uncharacterized protein containing LysM domain
Cs9g07640.1			-0.640479	88	4e-103	gi|255552053|ref|XP_002517071.1|	acireductone dioxygenase, putative [Ricinus communis] >gi|223543706|gb|EEF45234.1| acireductone dioxygenase, putative [Ricinus communis]	Function unknown ;	all2724	51.2	1e-06	COG1791	Uncharacterized conserved protein, contains double-stranded beta-helix domain
orange1.1t02538.1			-0.77967	83.58	5e-56	gi|357464067|ref|XP_003602315.1|	YSL transporter [Medicago truncatula] >gi|355491363|gb|AES72566.1| YSL transporter [Medicago truncatula]	Energy production and conversion ; Lipid transport and metabolism ;	SPCC330.03c	49.3	2e-06	COG5274	Cytochrome b involved in lipid metabolism
Cs2g28180.1		-1.08314		78.39	5e-133	gi|307135978|gb|ADN33837.1|	alcohol dehydrogenase [Cucumis melo subsp. melo]	Energy production and conversion ; General function prediction only ;	mll2594	107	3e-23	COG0604	NADPH:quinone reductase and related Zn-dependent oxidoreductases
orange1.1t04187.1		-0.595097		98.55	0	gi|5764653|gb|AAD51361.1|AF176669_1	NADP-isocitrate dehydrogenase [Citrus limon]	Energy production and conversion ; Amino acid transport and metabolism ;	YIL094c	55.1	2e-07	COG0473	Isocitrate/isopropylmalate dehydrogenase
Cs6g11970.1			-0.972846	85.57	0	gi|255556974|ref|XP_002519520.1|	isocitrate dehydrogenase, putative [Ricinus communis] >gi|223541383|gb|EEF42934.1| isocitrate dehydrogenase, putative [Ricinus communis]	Energy production and conversion ; Amino acid transport and metabolism ;	MA3748	202	7e-52	COG0473	Isocitrate/isopropylmalate dehydrogenase
Cs1g11670.1			-0.634867	85.57	0	gi|255579212|ref|XP_002530452.1|	3-isopropylmalate dehydrogenase, putative [Ricinus communis] >gi|223529997|gb|EEF31922.1| 3-isopropylmalate dehydrogenase, putative [Ricinus communis]	Energy production and conversion ; Amino acid transport and metabolism ;	SMc04405	347	2e-95	COG0473	Isocitrate/isopropylmalate dehydrogenase
Cs4g19200.1	0.692874			89.66	0	gi|359475960|ref|XP_003631773.1|	PREDICTED: NADP-dependent malic enzyme-like [Vitis vinifera]	Energy production and conversion ;	SSO2869	119	1e-26	COG0281	Malic enzyme
Cs4g15270.1	0.636915			88.49	0	gi|255546341|ref|XP_002514230.1|	malic enzyme, putative [Ricinus communis] >gi|223546686|gb|EEF48184.1| malic enzyme, putative [Ricinus communis]	Energy production and conversion ;	SSO2869	107	5e-23	COG0281	Malic enzyme
orange1.1t01588.1		-0.586406		88.78	0	gi|224138682|ref|XP_002322875.1|	predicted protein [Populus trichocarpa] >gi|222867505|gb|EEF04636.1| predicted protein [Populus trichocarpa]	Energy production and conversion ;	STM0730	361	2e-99	COG0372	Citrate synthase
Cs3g20830.1	0.587845			95.25	0	gi|68138959|gb|AAY86033.1|	alcohol dehydrogenase [Citrus x paradisi]	Energy production and conversion ;	SMa2113	332	9e-91	COG1062	Zn-dependent alcohol dehydrogenases, class III
Cs4g09460.2	-0.726186			66.62	0	gi|255576268|ref|XP_002529027.1|	glycerophosphoryl diester phosphodiesterase, putative [Ricinus communis] >gi|223531507|gb|EEF33338.1| glycerophosphoryl diester phosphodiesterase, putative [Ricinus communis]	Energy production and conversion ;	RSc0502	57.4	1e-07	COG0584	Glycerophosphoryl diester phosphodiesterase
Cs7g15030.1	0.638306			89.95	0	gi|255559165|ref|XP_002520604.1|	Cell elongation protein diminuto, putative [Ricinus communis] >gi|223540203|gb|EEF41777.1| Cell elongation protein diminuto, putative [Ricinus communis]	Energy production and conversion ;	MA4631	51.6	4e-06	COG0277	FAD/FMN-containing dehydrogenases
Cs3g26180.1	0.6107			96.65	0	gi|255538950|ref|XP_002510540.1|	tubulin beta chain, putative [Ricinus communis] >gi|223551241|gb|EEF52727.1| tubulin beta chain, putative [Ricinus communis]	Cytoskeleton ;	YLR212c	201	2e-51	COG5023	Tubulin
Cs8g05060.1	0.610228			90.99	0	gi|211906486|gb|ACJ11736.1|	phosphoglycerate dehydrogenase [Gossypium hirsutum]	Coenzyme transport and metabolism ; Amino acid transport and metabolism ;	ML1692	292	1e-78	COG0111	Phosphoglycerate dehydrogenase and related dehydrogenases
Cs2g16260.1		-0.632629	-0.972846	81.82	4e-149	gi|3243234|gb|AAC24001.1|	isoflavone reductase related protein [Pyrus communis]	Cell wall/membrane/envelope biogenesis ; Carbohydrate transport and metabolism ;	all4752	50.4	4e-06	COG0702	Predicted nucleoside-diphosphate-sugar epimerases
Cs6g06590.1			-0.703689	75.75	4e-135	gi|255580317|ref|XP_002530987.1|	conserved hypothetical protein [Ricinus communis] >gi|223529439|gb|EEF31399.1| conserved hypothetical protein [Ricinus communis]	Cell wall/membrane/envelope biogenesis ; Carbohydrate transport and metabolism ;	L161121	50.1	5e-06	COG0451	Nucleoside-diphosphate-sugar epimerases
Cs9g01630.1		0.614003		74.79	0	gi|255556512|ref|XP_002519290.1|	Polygalacturonase precursor, putative [Ricinus communis] >gi|223541605|gb|EEF43154.1| Polygalacturonase precursor, putative [Ricinus communis]	Cell wall/membrane/envelope biogenesis ;	RSp0880	70.9	5e-12	COG5434	Endopolygalacturonase
Cs6g01660.1	0.606442			79.9	1e-86	gi|196122046|gb|ACG69497.1|	germin-like protein 1 [Glycine max]	Carbohydrate transport and metabolism ; General function prediction only ;	sll1358	57.4	3e-08	COG2140	Thermophilic glucose-6-phosphate isomerase and related metalloenzymes
Cs3g16640.1			0.831877	81.68	0	gi|49609488|emb|CAG70682.1|	putative sucrose-H+ symporter [Datisca glomerata]	Carbohydrate transport and metabolism ; Amino acid transport and metabolism ; Inorganic ion transport and metabolism ; General function prediction only ;	NMA2100	64.3	4e-10	COG0477	Permeases of the major facilitator superfamily
Cs7g10220.1	0.902267			92.08	1e-175	gi|224110772|ref|XP_002315632.1|	predicted protein [Populus trichocarpa] >gi|118481113|gb|ABK92510.1| unknown [Populus trichocarpa] >gi|118486257|gb|ABK94970.1| unknown [Populus trichocarpa] >gi|222864672|gb|EEF01803.1| predicted protein [Populus trichocarpa]	Carbohydrate transport and metabolism ;	CT505	380	2e-105	COG0057	Glyceraldehyde-3-phosphate dehydrogenase/erythrose-4-phosphate dehydrogenase
Cs5g06870.1	0.634129			92.88	5e-174	gi|4539543|emb|CAB39974.1|	glyceraldehyde-3-phosphate dehydrogenase [Nicotiana tabacum]	Carbohydrate transport and metabolism ;	CT505	380	1e-105	COG0057	Glyceraldehyde-3-phosphate dehydrogenase/erythrose-4-phosphate dehydrogenase
Cs1g16560.1	-0.589659			69.15	0	gi|255584428|ref|XP_002532945.1|	Pectinesterase-3 precursor, putative [Ricinus communis] >gi|223527274|gb|EEF29429.1| Pectinesterase-3 precursor, putative [Ricinus communis]	Carbohydrate transport and metabolism ;	RSp0138	64.7	5e-10	COG4677	Pectin methylesterase
Cs1g16550.1		0.631803		99.83	0	gi|57014097|sp|P83948.1|PME3_CITSI	RecName: Full=Pectinesterase 3; Short=PE 3; AltName: Full=Pectin methylesterase 3; Flags: Precursor	Carbohydrate transport and metabolism ;	YPO0424	86.3	1e-16	COG4677	Pectin methylesterase
Cs7g24930.1	0.596935			90.59	0	gi|224109788|ref|XP_002315310.1|	predicted protein [Populus trichocarpa] >gi|118483900|gb|ABK93840.1| unknown [Populus trichocarpa] >gi|222864350|gb|EEF01481.1| predicted protein [Populus trichocarpa]	Carbohydrate transport and metabolism ;	ydjH	55.8	1e-07	COG0524	Sugar kinases, ribokinase family
Cs2g25020.2	-0.902389			89.38	1e-118	gi|255536945|ref|XP_002509539.1|	ribulose-5-phosphate-3-epimerase, putative [Ricinus communis] >gi|223549438|gb|EEF50926.1| ribulose-5-phosphate-3-epimerase, putative [Ricinus communis]	Carbohydrate transport and metabolism ;	XF0208	172	3e-43	COG0036	Pentose-5-phosphate-3-epimerase
Cs8g03550.1	-0.665432	-0.813499		81.91	2e-147	gi|356534254|ref|XP_003535672.1|	PREDICTED: probable xyloglucan endotransglucosylase/hydrolase protein 10-like [Glycine max]	Carbohydrate transport and metabolism ;	BH3231	53.5	4e-07	COG2273	Beta-glucanase/Beta-glucan synthetase
Cs4g13510.1	0.737687			83.44	0	gi|359484508|ref|XP_002282779.2|	PREDICTED: xaa-Pro dipeptidase-like [Vitis vinifera] >gi|297738698|emb|CBI27943.3| unnamed protein product [Vitis vinifera]	Amino acid transport and metabolism ;	YPO3765	145	1e-34	COG0006	Xaa-Pro aminopeptidase
Cs5g27000.1			0.605494	92.42	0	gi|255569484|ref|XP_002525709.1|	5-methyltetrahydropteroyltriglutamate--homocysteine methyltransferase, putative [Ricinus communis] >gi|223535009|gb|EEF36692.1| 5-methyltetrahydropteroyltriglutamate--homocysteine methyltransferase, putative [Ricinus communis]	Amino acid transport and metabolism ;	lin1789	679	0	COG0620	Methionine synthase II (cobalamin-independent)
Cs3g23930.1	0.617298			80.94	0	gi|225458521|ref|XP_002284264.1|	PREDICTED: uncharacterized protein LOC100262703 [Vitis vinifera] >gi|302142369|emb|CBI19572.3| unnamed protein product [Vitis vinifera]	Amino acid transport and metabolism ;	TVN0890	84.7	6e-16	COG1506	Dipeptidyl aminopeptidases/acylaminoacyl-peptidases
orange1.1t00222.1	-0.797112			94.07	0	gi|255541244|ref|XP_002511686.1|	arginase, putative [Ricinus communis] >gi|223548866|gb|EEF50355.1| arginase, putative [Ricinus communis]	Amino acid transport and metabolism ;	BS_hutG	97.8	2e-20	COG0010	Arginase/agmatinase/formimionoglutamate hydrolase, arginase family
orange1.1t04144.1	0.909197		0.75232	45.28	6e-78	gi|255566010|ref|XP_002523993.1|	Aspartic proteinase nepenthesin-1 precursor, putative [Ricinus communis] >gi|223536720|gb|EEF38361.1| Aspartic proteinase nepenthesin-1 precursor, putative [Ricinus communis]
Cs5g14550.1	0.831067	1.22219		76.73	1e-89	gi|255578538|ref|XP_002530132.1|	Heme-binding protein, putative [Ricinus communis] >gi|223530357|gb|EEF32248.1| Heme-binding protein, putative [Ricinus communis]
Cs1g06880.1	0.817214	-0.613741		82.35	6e-124	gi|284521002|gb|ADB93076.1|	stem-specific protein tsjt1, putative [Jatropha curcas]
Cs8g04930.1	0.746313		0.638306	98.78	0	gi|242199340|gb|ACS87991.1|	UDP-glucosyltransferase family 1 protein [Citrus sinensis]
Cs3g22850.1	0.635987			77.23	4e-170	gi|255561582|ref|XP_002521801.1|	Patellin-3, putative [Ricinus communis] >gi|223539014|gb|EEF40611.1| Patellin-3, putative [Ricinus communis]
orange1.1t03773.1	0.627607			63.04	0	gi|71999169|gb|AAZ57444.1|	lipoxygenase LOX1 [Populus deltoides]
Cs3g03690.1	0.623867			93.44	0	gi|255579669|ref|XP_002530674.1|	endomembrane protein emp70, putative [Ricinus communis] >gi|223529767|gb|EEF31705.1| endomembrane protein emp70, putative [Ricinus communis]
Cs7g31080.1	0.603597			79.6	0	gi|225448433|ref|XP_002269949.1|	PREDICTED: phosphoinositide phospholipase C 2 isoform 1 [Vitis vinifera] >gi|147828132|emb|CAN64084.1| hypothetical protein VITISV_006935 [Vitis vinifera]
Cs7g02850.1	0.602172			78.54	5e-113	gi|255543156|ref|XP_002512641.1|	conserved hypothetical protein [Ricinus communis] >gi|223548602|gb|EEF50093.1| conserved hypothetical protein [Ricinus communis]
Cs3g10820.1	-0.579922			64.94	6e-97	gi|255580961|ref|XP_002531299.1|	calcium ion binding protein, putative [Ricinus communis] >gi|223529132|gb|EEF31112.1| calcium ion binding protein, putative [Ricinus communis]
orange1.1t00394.1	-0.599462			78.78	7e-96	gi|255541652|ref|XP_002511890.1|	syntaxin, putative [Ricinus communis] >gi|223549070|gb|EEF50559.1| syntaxin, putative [Ricinus communis]
Cs3g23750.1	-0.60165			67.22	2e-78	gi|224136704|ref|XP_002326924.1|	predicted protein [Populus trichocarpa] >gi|118481849|gb|ABK92861.1| unknown [Populus trichocarpa] >gi|222835239|gb|EEE73674.1| predicted protein [Populus trichocarpa]
Cs4g01060.1	-0.618163			72.53	0	gi|224142471|ref|XP_002324581.1|	predicted protein [Populus trichocarpa] >gi|222866015|gb|EEF03146.1| predicted protein [Populus trichocarpa]
Cs7g07770.1	-0.624822			71.23	0	gi|224121472|ref|XP_002330836.1|	predicted protein [Populus trichocarpa] >gi|222872638|gb|EEF09769.1| predicted protein [Populus trichocarpa]
Cs1g04030.1	-0.635988			87.08	6e-117	gi|225438529|ref|XP_002279389.1|	PREDICTED: probable ATP synthase 24 kDa subunit, mitochondrial [Vitis vinifera] >gi|296082520|emb|CBI21525.3| unnamed protein product [Vitis vinifera]
Cs4g10030.1	-0.676918			82.49	0	gi|255578112|ref|XP_002529926.1|	Aspartic proteinase precursor, putative [Ricinus communis] >gi|223530603|gb|EEF32480.1| Aspartic proteinase precursor, putative [Ricinus communis]
Cs2g29230.1	-0.719044		-0.947584	62.63	2e-26	gi|8099682|gb|AAF72202.1|AF265551_1	cysteine protease inhibitor [Manihot esculenta]
Cs8g18500.1	-0.726186			83.87	3e-41	gi|15231455|ref|NP_190240.1|	mitochondrial import inner membrane translocase subunit Tim9 [Arabidopsis thaliana] >gi|12643936|sp|Q9XGX9.2|TIM9_ARATH RecName: Full=Mitochondrial import inner membrane translocase subunit Tim9; AltName: Full=Protein EMBRYO DEFECTIVE 2474 >gi|6523059|emb|CAB62326.1| small zinc finger-like protein TIM9 [Arabidopsis thaliana] >gi|332644651|gb|AEE78172.1| mitochondrial import inner membrane translo…
Cs8g03570.1	-0.85726		0.869871	35.39	5e-25	gi|255562138|ref|XP_002522077.1|	Pinin, putative [Ricinus communis] >gi|223538676|gb|EEF40277.1| Pinin, putative [Ricinus communis]
Cs3g12080.1	-1.0218		-1.01888				Cu/Zn superoxide dismutase (Fragment)
orange1.1t03414.1	-1.38836			56.89	6e-42	gi|255563723|ref|XP_002522863.1|	Early nodulin 55-2 precursor, putative [Ricinus communis] >gi|223537947|gb|EEF39561.1| Early nodulin 55-2 precursor, putative [Ricinus communis]
Cs2g16240.1		-0.817308		53.41	2e-57	gi|76559894|tpe|CAI56334.1|	TPA: isoflavone reductase-like protein 5 [Vitis vinifera]
Cs6g06690.1		-0.585323		69.33	1e-18	gi|255584544|ref|XP_002532999.1|	subtilisin inhibitor 1, putative [Ricinus communis] >gi|223527228|gb|EEF29391.1| subtilisin inhibitor 1, putative [Ricinus communis]
orange1.1t00340.1		0.932061		72.2	1e-53	gi|255541538|ref|XP_002511833.1|	Remorin, putative [Ricinus communis] >gi|223549013|gb|EEF50502.1| Remorin, putative [Ricinus communis]
Cs9g16640.1		-0.646112		65.55	6e-170	gi|225449296|ref|XP_002281324.1|	PREDICTED: UDP-glycosyltransferase 76C4 [Vitis vinifera]
Cs3g19230.1		0.755742		97.78	3e-44	gi|356552829|ref|XP_003544765.1|	PREDICTED: ubiquitin-fold modifier 1-like [Glycine max]
Cs5g25110.1			-0.602745	82.78	0	gi|225461774|ref|XP_002285602.1|	PREDICTED: TOM1-like protein 2 [Vitis vinifera]
Cs5g25740.1		-0.581001		73.06	3e-78	gi|225450883|ref|XP_002284334.1|	PREDICTED: germin-like protein subfamily 1 member 14 [Vitis vinifera] >gi|296088371|emb|CBI36816.3| unnamed protein product [Vitis vinifera]
Cs3g14820.2		0.694657		78.75	0	gi|225450669|ref|XP_002283093.1|	PREDICTED: eukaryotic translation initiation factor 3 subunit A [Vitis vinifera]
orange1.1t00255.1			0.617298	77.75	2e-151	gi|224130034|ref|XP_002320736.1|	predicted protein [Populus trichocarpa] >gi|222861509|gb|EEE99051.1| predicted protein [Populus trichocarpa]
Cs7g13410.1		1.03984		76.92	2e-165	gi|224083856|ref|XP_002307146.1|	predicted protein [Populus trichocarpa] >gi|222856595|gb|EEE94142.1| predicted protein [Populus trichocarpa]
Cs1g15060.1		0.590243		72.73	2e-24	gi|224073917|ref|XP_002304198.1|	predicted protein [Populus trichocarpa] >gi|222841630|gb|EEE79177.1| predicted protein [Populus trichocarpa]
Cs5g25660.1		0.591679		68.47	5e-78	gi|297801828|ref|XP_002868798.1|	predicted protein [Arabidopsis lyrata subsp. lyrata] >gi|297314634|gb|EFH45057.1| predicted protein [Arabidopsis lyrata subsp. lyrata]
Cs7g10910.1		0.609282		94.31	2e-65	gi|255547686|ref|XP_002514900.1|	nuclear transport factor, putative [Ricinus communis] >gi|223545951|gb|EEF47454.1| nuclear transport factor, putative [Ricinus communis]
Cs7g03150.1		0.864731		98.65	6e-46	gi|359386144|gb|AEV43361.1|	HAP3-like protein [Citrus sinensis]
Cs2g19350.1		1.10869		72.73	7e-144	gi|219810208|gb|ACL36352.1|	fascilin-like arabinogalactan protein [Gossypium hirsutum]
Cs4g08750.1			0.593593	79.29	1e-143	gi|157273656|gb|ABV27482.1|	fasciclin-like arabinogalactan protein 11 [Gossypium hirsutum]
Cs1g07510.1			0.62854	69.9	1e-39	gi|15234164|ref|NP_194482.1|	early nodulin-like protein 2 [Arabidopsis thaliana] >gi|34395735|sp|Q9T076.1|ENL2_ARATH RecName: Full=Early nodulin-like protein 2; AltName: Full=Phytocyanin-like protein; Flags: Precursor >gi|11762218|gb|AAG40387.1|AF325035_1 AT4g27520 [Arabidopsis thaliana] >gi|56381997|gb|AAV85717.1| At4g27520 [Arabidopsis thaliana] >gi|332659953|gb|AEE85353.1| early nodulin-like protein 2 [Arabidopsis thalian…
Cs7g20280.1		-0.946194		90.79	6e-36	gi|24461860|gb|AAN62347.1|AF506028_14	CTV.20 [Citrus trifoliata]
Cs3g26630.1		-0.787119		64.55	5e-70	gi|255539052|ref|XP_002510591.1|	conserved hypothetical protein [Ricinus communis] >gi|223551292|gb|EEF52778.1| conserved hypothetical protein [Ricinus communis]
Cs2g20030.1		1.081	0.887135	76.61	6e-81	gi|255583032|ref|XP_002532284.1|	conserved hypothetical protein [Ricinus communis] >gi|223528018|gb|EEF30099.1| conserved hypothetical protein [Ricinus communis]
orange1.1t00502.1			0.678072	80.81	0	gi|255564685|ref|XP_002523337.1|	Aspartic proteinase nepenthesin-1 precursor, putative [Ricinus communis] >gi|223537425|gb|EEF39053.1| Aspartic proteinase nepenthesin-1 precursor, putative [Ricinus communis]
Cs9g09710.1		0.870661					unknow proteins
