# Supplementary material for: An integrative analysis of the transcriptome and proteome of the pulp of a spontaneous late-ripening sweet orange mutant and its wild type improves our understanding of fruit ripening in citrus
Source: J Exp Bot. 2014 Mar 5;65(6):1651–71. doi: 10.1093/jxb/eru044 (PMC3967095; doi:10.1093/jxb/eru044)
Supplement: Supplementary Data [file supp_eru044_Supplementary_Table_S7._Differentially_expressed_genes_of_MT_at_three_development_stages.xlsx]

## Sheet: sheet1
Supplementary Table S7 . Differentially expressed genes of MT at three development stages. The significance level was set at p<0.05 and FDR≤0.001.FDR, False Discovery Rate. MT: mutant type. DAF: days after flowering.
gene_Accession	190DAF/170DAF		210DAF/190DAF				Annotation
	log2 Ratio	Up/Down Regulation	log2 Ratio	Up/Down Regulation	P-value	FDR	GO Component	GO Function	GO Process	Blast nr	KEGG
Cs3g16510	13.1661	Up	2.00131	Up	2.48e-13	5.38e-12	-	-	-	-
Cs5g25670	13.1575	Up	-	-	1.43e-06	1.47e-05	-	GO:0046872//metal ion binding	-	gi|150415186|gb|ABR68690.1|/2.54421e-14/oxalate oxidase [Theobroma cacao]
Cs9g12530	12.6806	Up	2.00656	Up	4.16e-08	5.3e-07	-	-	-	gi|296044562|gb|ADG85701.1|/2.47365e-07/putative NAC transcription factor [Triticum aestivum]
Cs2g28820	12.1372	Up	-	-	4.16e-08	5.29e-07	GO:0031224//intrinsic to membrane	GO:0046872//metal ion binding;GO:0005261//cation channel activity	GO:0030001//metal ion transport	gi|359495641|ref|XP_003635044.1|/1.10675e-99/PREDICTED: calcium-activated outward-rectifying potassium channel 1-like [Vitis vinifera]	K05389|1|2e-78|253|osa:4334137|potassium channel subfamily K, other eukaryote
Cs8g06570	11.9342	Up	-	-	4.16e-08	5.3e-07	-	-	-	gi|359475292|ref|XP_003631639.1|/4.7909e-98/PREDICTED: BURP domain-containing protein 17-like isoform 1 [Vitis vinifera]
Cs6g17670	11.8953	Up	-	-	4.16e-08	5.3e-07	-	-	-	gi|224069350|ref|XP_002302962.1|/3.92189e-43/predicted protein [Populus trichocarpa]	K10863|1|9e-06|37.0|ath:AT5G01310|aprataxin [EC:3.-.-.-]
Cs5g16210	11.7885	Up	-	-	2.9e-06	2.85e-05	-	-	-	gi|147842329|emb|CAN76208.1|/1.41048e-89/hypothetical protein VITISV_041623 [Vitis vinifera]
orange1.1t00633	11.5214	Up	-	-	1.71e-07	2e-06	GO:0043231//intracellular membrane-bounded organelle	GO:0043167//ion binding;GO:0008422//beta-glucosidase activity	GO:0044238//primary metabolic process;GO:0006950//response to stress	gi|2274915|emb|CAA03908.1|/4.35754e-168/beta-1,3-glucanase [Citrus sinensis]
orange1.1t03325	11.3424	Up	2.5188	Up	1.21e-09	1.9e-08	-	GO:0016709//oxidoreductase activity, acting on paired donors, with incorporation or reduction of molecular oxygen, NADH or NADPH as one donor, and incorporation of one atom of oxygen;GO:0005506//iron ion binding	GO:0010073//meristem maintenance;GO:0008152//metabolic process	gi|255582999|ref|XP_002532268.1|/7.41302e-125/cytochrome P450, putative [Ricinus communis]	K00517|1|2e-118|424|ath:AT5G09970| [EC:1.14.-.-]
Cs3g12020	11.3177	Up	2.36733	Up	3.52e-11	6.43e-10	-	-	-	-
Cs4g18640	11.2117	Up	-	-	2.9e-06	2.85e-05	-	GO:0004871//signal transducer activity;GO:0042802//identical protein binding	GO:0009755//hormone-mediated signaling pathway	gi|255550818|ref|XP_002516457.1|/4.69756e-85/conserved hypothetical protein [Ricinus communis]	K14496|1|3e-86|317|rcu:RCOM_0797770|abscisic acid receptor PYR/PYL family
Cs4g09080	10.9766	Up	-	-	1.43e-06	1.47e-05	GO:0016020//membrane	GO:0004497//monooxygenase activity;GO:0005506//iron ion binding	-	gi|125544716|gb|EAY90855.1|/1.4291e-113/hypothetical protein OsI_12462 [Oryza sativa Indica Group]	K00517|1|2e-104|217|ath:AT5G25120| [EC:1.14.-.-]
Cs2g27940	9.99438	Up	2.77944	Up	9.98e-05	0.000731128	GO:0043231//intracellular membrane-bounded organelle	GO:0003676//nucleic acid binding;GO:0001071	GO:0010468//regulation of gene expression;GO:0006351//transcription, DNA-dependent	gi|212723654|ref|NP_001131296.1|/6.58144e-28/uncharacterized protein LOC100192609 [Zea mays]	K09422|1|4e-29|88.6|zma:100192609|myb proto-oncogene protein, plant
orange1.1t00634	7.56087	Up	2.52713	Up	2.94e-109	6.59e-107	-	GO:0004553//hydrolase activity, hydrolyzing O-glycosyl compounds	GO:0008152//metabolic process;GO:0050896//response to stimulus	gi|147667132|gb|ABQ45848.1|/1.30638e-158/beta-1,3-glucanase [Citrus unshiu]
orange1.1t01983	6.13927	Up	1.40651	Up	1.04e-77	1.64e-75	-	-	-	gi|242199342|gb|ACS87992.1|/0/UDP-glucosyltransferase family 1 protein [Citrus sinensis]	K13496|1|1e-160|564|ath:AT2G36780|UDP-glucosyl transferase 73C [EC:2.4.1.-]
Cs7g12050	5.17052	Up	-	-	2.12e-19	6.8e-18	-	GO:0003905//alkylbase DNA N-glycosylase activity	GO:0006281//DNA repair	gi|255547045|ref|XP_002514580.1|/6.84585e-79/DNA-3-methyladenine glycosylase, putative [Ricinus communis]	K01246|1|4e-80|173|rcu:RCOM_1466540|DNA-3-methyladenine glycosylase I [EC:3.2.2.20]
orange1.1t02250	5.17052	Up	1.2696	Up	1.13e-37	7.12e-36	-	-	-	gi|168805188|gb|ACA28679.1|/2.88672e-47/male sterility-related protein [Linum usitatissimum]	K13356|1|3e-22|94.4|pop:POPTR_836660|fatty acyl-CoA reductase [EC:1.2.1.-]
orange1.1t04155	4.43355	Up	-1.89595	Down	3.26e-11	5.97e-10	-	-	-	gi|225435454|ref|XP_002285453.1|/6.37015e-22/PREDICTED: probable 3-beta-hydroxysteroid-Delta(8),Delta(7)-isomerase isoform 2 [Vitis vinifera]	K01824|1|4e-23|81.3|vvi:100263963|cholestenol delta-isomerase [EC:5.3.3.5]
Cs5g14370	4.40086	Up	1.2816	Up	4.42e-84	7.62e-82	-	GO:0016702//oxidoreductase activity, acting on single donors with incorporation of molecular oxygen, incorporation of two atoms of oxygen	GO:0008152//metabolic process	gi|68300870|gb|AAY89370.1|/0/9-cis-epoxycarotenoid dioxygenase 1 [Citrus sinensis]	K09840|1|0.0|915|pop:POPTR_1116639|9-cis-epoxycarotenoid dioxygenase [EC:1.13.11.51]
Cs4g04730	4.28916	Up	-	-	1.59e-05	0.000136961	GO:0043231//intracellular membrane-bounded organelle	GO:0031559//oxidosqualene cyclase activity	GO:0016104//triterpenoid biosynthetic process;GO:0009668;GO:0048229//gametophyte development;GO:0006350//transcription	gi|152962680|dbj|BAF73930.1|/1.67259e-58/cycloartenol synthase [Kandelia candel]	K01853|1|1e-58|121|pop:POPTR_717351|cycloartenol synthase [EC:5.4.99.8]
Cs1g16890	4.21116	Up	1.45197	Up	1.71e-09	2.63e-08	-	-	-	gi|147865696|emb|CAN81160.1|/6.58643e-93/hypothetical protein VITISV_012302 [Vitis vinifera]	K09458|1|2e-92|148|vvi:100253210|3-oxoacyl-[acyl-carrier-protein] synthase II [EC:2.3.1.179]
Cs7g28370	4.18505	Up	-	-	0	0	-	-	-	gi|255564072|ref|XP_002523034.1|/3.20361e-12/conserved hypothetical protein [Ricinus communis]
Cs5g08340	4.17052	Up	1.86185	Up	3.3e-09	4.87e-08	-	GO:0004672//protein kinase activity;GO:0000166//nucleotide binding	GO:0044238//primary metabolic process;GO:0044260	gi|224138692|ref|XP_002326666.1|/0/predicted protein [Populus trichocarpa]	K13416|1|1e-55|215|rcu:RCOM_1534760|brassinosteroid insensitive 1-associated receptor kinase 1 [EC:2.7.10.1 2.7.11.1]!K13418|3|1e-54|213|ath:AT1G71830|somatic embryogenesis receptor kinase 1 [EC:2.7.10.1 2.7.11.1]
Cs6g19330	4.1287	Up	-	-	5.96e-05	0.000461053	-	GO:0019205//nucleobase, nucleoside, nucleotide kinase activity	-	gi|307102652|gb|EFN50922.1|/2.0129e-27/hypothetical protein CHLNCDRAFT_141713 [Chlorella variabilis]	K13800|1|1e-22|105|rcu:RCOM_0658900|UMP-CMP kinase [EC:2.7.4.- 2.7.4.14]
Cs1g10680	4.1287	Up	-	-	5.96e-05	0.000460876	-	-	-	-
Cs9g01770	3.99543	Up	-	-	4.5e-08	5.69e-07	-	-	-	gi|255556486|ref|XP_002519277.1|/2.4939e-144/beta-fructofuranosidase, putative [Ricinus communis]	K04125|1|4e-30|132|pop:POPTR_822902|gibberellin 2-oxidase [EC:1.14.11.13]
Cs9g07670	3.93605	Up	1.6219	Up	1.79e-27	8.23e-26	-	-	GO:0006950//response to stress	gi|15228866|ref|NP_188923.1|/4.29221e-48/chlorophyll A-B binding, early light-inducible protein [Arabidopsis thaliana]
Cs7g32150	3.91571	Up	-	-	3.21e-30	1.66e-28	-	-	-	gi|255566540|ref|XP_002524255.1|/3.49407e-12/conserved hypothetical protein [Ricinus communis]
orange1.1t01729	3.8226	Up	-	-	4.29e-13	9.04e-12	-	-	-	gi|4539421|emb|CAB38954.1|/2.11237e-103/putative protein [Arabidopsis thaliana]
Cs5g24700	3.72098	Up	-	-	5.75e-74	8.73e-72	-	GO:0005488//binding	-	gi|225433734|ref|XP_002269806.1|/5.8894e-40/PREDICTED: uncharacterized protein At1g05835 [Vitis vinifera]
Cs1g20480	3.6262	Up	-	-	1.19e-08	1.63e-07	GO:0043231//intracellular membrane-bounded organelle	GO:0003676//nucleic acid binding;GO:0001071	GO:0010468//regulation of gene expression;GO:0040007//growth;GO:0009909//regulation of flower development;GO:0048513//organ development;GO:0006351//transcription, DNA-dependent;GO:0009653//anatomical structure morphogenesis	gi|359497499|ref|XP_003635541.1|/7.32029e-51/PREDICTED: AP2-like ethylene-responsive transcription factor AIL6-like [Vitis vinifera]	K09285|1|1e-51|203|vvi:100256589|AP2-like factor, ANT lineage
orange1.1t00281	3.58556	Up	-	-	2.24e-08	2.96e-07	GO:0005618//cell wall	GO:0004175//endopeptidase activity;GO:0005515//protein binding;GO:0016628//oxidoreductase activity, acting on the CH-CH group of donors, NAD or NADP as acceptor	GO:0019538//protein metabolic process;GO:0044092	gi|358345669|ref|XP_003636898.1|/1.64086e-113/Xylem serine proteinase [Medicago truncatula]	K08653|1|7e-07|54.7|sbi:SORBI_10g004450|membrane-bound transcription factor site-1 protease [EC:3.4.21.112]
Cs5g32110	3.57729	Up	-	-	4.12e-13	8.73e-12	-	GO:0004672//protein kinase activity;GO:0032559//adenyl ribonucleotide binding	GO:0006464//protein modification process	gi|356535678|ref|XP_003536371.1|/1.02204e-132/PREDICTED: receptor-like cytosolic serine/threonine-protein kinase RBK2-like [Glycine max]	K04733|1|5e-28|53.5|rcu:RCOM_1720970|interleukin-1 receptor-associated kinase 4 [EC:2.7.11.1]
Cs5g28730	3.5648	Up	-	-	7.62e-06	6.9e-05	-	GO:0046914//transition metal ion binding;GO:0016706//oxidoreductase activity, acting on paired donors, with incorporation or reduction of molecular oxygen, 2-oxoglutarate as one donor, and incorporation of one atom each of oxygen into both donors;GO:0016701//oxidoreductase activity, acting on single donors with incorporation of molecular oxygen	GO:0008152//metabolic process	gi|224123248|ref|XP_002330269.1|/2.82713e-51/2-oxoglutarate-dependent dioxygenase [Populus trichocarpa]	K06892|1|3e-36|151|ath:AT3G19010|!K05282|4|8e-23|106|ath:AT5G51810|gibberellin 20-oxidase [EC:1.14.11.12]
Cs9g14590	3.54374	Up	-	-	5.96e-22	2.21e-20	-	GO:0016798//hydrolase activity, acting on glycosyl bonds	GO:0008152//metabolic process	gi|115548295|dbj|BAF34363.1|/0/beta-fructofuranosidase [Citrus sinensis]	K01193|1|1e-170|433|osa:4336515|beta-fructofuranosidase [EC:3.2.1.26]
Cs3g09140	3.54374	Up	-	-	4.2e-08	5.34e-07	-	-	-	gi|224149471|ref|XP_002336813.1|/1.11526e-97/cytochrome P450 [Populus trichocarpa]	K00517|1|1e-66|252|ath:AT4G31940| [EC:1.14.-.-]!K05280|3|3e-46|184|ath:AT5G07990|flavonoid 3'-monooxygenase [EC:1.14.13.21]
Cs2g24170	3.54374	Up	-	-	4.2e-08	5.34e-07	-	GO:0046914//transition metal ion binding	-	gi|255553701|ref|XP_002517891.1|/2.09919e-23/Early nodulin 55-2 precursor, putative [Ricinus communis]
Cs6g12890	3.48631	Up	1.38589	Up	2.89e-219	1.39e-216	GO:0043231//intracellular membrane-bounded organelle	GO:0016620//oxidoreductase activity, acting on the aldehyde or oxo group of donors, NAD or NADP as acceptor	GO:0010208//pollen wall assembly	gi|224139936|ref|XP_002323348.1|/4.01315e-112/predicted protein [Populus trichocarpa]	K13356|1|5e-33|128|pop:POPTR_836660|fatty acyl-CoA reductase [EC:1.2.1.-]
Cs5g30380	3.44723	Up	-	-	9.38e-12	1.81e-10	-	-	GO:0009987//cellular process	gi|224066307|ref|XP_002302075.1|/3.01679e-45/predicted protein [Populus trichocarpa]	K14484|1|3e-38|158|ath:AT3G23050|auxin-responsive protein IAA
Cs7g30620	3.43813	Up	1.06855	Up	1.92e-32	1.04e-30	-	GO:0005488//binding	GO:0009887//organ morphogenesis	gi|224098730|ref|XP_002311246.1|/9.11245e-40/predicted protein [Populus trichocarpa]	K01955|1|2e-16|85.1|vvi:100262205|carbamoyl-phosphate synthase large subunit [EC:6.3.5.5]!K13944|3|2e-13|75.5|rcu:RCOM_0993260|LOB domain-containing protein 16
Cs3g16120	3.41047	Up	-	-	2.74e-07	3.12e-06	GO:0043234//protein complex	-	GO:0016192//vesicle-mediated transport	gi|224127256|ref|XP_002320026.1|/0/predicted protein [Populus trichocarpa]	K07195|1|2e-75|281|ppp:PHYPADRAFT_164957|exocyst complex component 7
Cs5g09870	3.36317	Up	-	-	5.01e-05	0.000393744	-	GO:0016491//oxidoreductase activity;GO:0005506//iron ion binding	-	gi|225426693|ref|XP_002281735.1|/2.59013e-178/PREDICTED: cytochrome P450 76C4 [Vitis vinifera]	K00517|1|2e-111|400|osa:4348172| [EC:1.14.-.-]!K05280|3|4e-87|320|vvi:100263810|flavonoid 3'-monooxygenase [EC:1.14.13.21]
Cs6g10240	3.35282	Up	-	-	4.15e-28	1.98e-26	GO:0044464//cell part	GO:0016798//hydrolase activity, acting on glycosyl bonds;GO:0043167//ion binding	GO:0044238//primary metabolic process	gi|224140621|ref|XP_002323680.1|/1.04791e-104/predicted protein [Populus trichocarpa]
Cs3g16960	3.31426	Up	-	-	9.47e-07	1.01e-05	GO:0016020//membrane	GO:0003824//catalytic activity;GO:0005488//binding	-	gi|255572850|ref|XP_002527357.1|/3.37289e-27/lyase, putative [Ricinus communis]
Cs5g29930	3.3011	Up	1.59254	Up	7.06e-36	4.23e-34	-	-	-	gi|225437856|ref|XP_002264085.1|/3.05767e-87/PREDICTED: hyoscyamine 6-dioxygenase [Vitis vinifera]	K06892|1|1e-24|112|pop:POPTR_550478|!K05282|4|1e-21|102|pop:POPTR_773445|gibberellin 20-oxidase [EC:1.14.11.12]
Cs6g21340	3.26363	Up	-	-	1.75e-06	1.77e-05	GO:0031224//intrinsic to membrane;GO:0009536//plastid	GO:0004175//endopeptidase activity;GO:0046914//transition metal ion binding;GO:0042623//ATPase activity, coupled;GO:0032559//adenyl ribonucleotide binding	GO:0006915//apoptosis;GO:0044257//cellular protein catabolic process	gi|297811665|ref|XP_002873716.1|/7.35638e-98/predicted protein [Arabidopsis lyrata subsp. lyrata]	K03798|1|2e-88|325|pop:POPTR_778519|cell division protease FtsH [EC:3.4.24.-]
Cs4g02410	3.25625	Up	-	-	1.64e-13	3.59e-12	-	GO:0016491//oxidoreductase activity	GO:0009058//biosynthetic process;GO:0044237//cellular metabolic process;GO:0044238//primary metabolic process	gi|224143866|ref|XP_002325101.1|/3.59617e-52/predicted protein [Populus trichocarpa]	K09753|1|4e-10|45.8|rcu:RCOM_0470860|cinnamoyl-CoA reductase [EC:1.2.1.44]
Cs2g14150	3.21116	Up	-	-	6.35e-08	7.92e-07	-	-	-	gi|10177668|dbj|BAB11130.1|/1.99596e-48/unnamed protein product [Arabidopsis thaliana]
orange1.1t04895	3.1842	Up	-	-	4.85e-11	8.74e-10	-	-	-	gi|224137222|ref|XP_002327072.1|/2.02021e-163/predicted protein [Populus trichocarpa]	K12356|1|2e-106|384|pop:POPTR_563103|coniferyl-alcohol glucosyltransferase [EC:2.4.1.111]!K08237|2|3e-106|383|vvi:100246482|hydroquinone glucosyltransferase [EC:2.4.1.218]
orange1.1t02941	3.15166	Up	1.05204	Up	1.26e-18	3.81e-17	-	-	-	gi|356557323|ref|XP_003546966.1|/6.63322e-22/PREDICTED: uncharacterized protein LOC100794867 [Glycine max]
Cs4g03220	3.14077	Up	-4.28499	Down	3.38e-12	6.69e-11	GO:0005576//extracellular region;GO:0030312//external encapsulating structure	GO:0016798//hydrolase activity, acting on glycosyl bonds;GO:0016758//transferase activity, transferring hexosyl groups	GO:0044042//glucan metabolic process	gi|225446121|ref|XP_002270416.1|/3.36075e-123/PREDICTED: probable xyloglucan endotransglucosylase/hydrolase protein 23 [Vitis vinifera]	K08235|1|2e-124|224|vvi:100252949|xyloglucan:xyloglucosyl transferase [EC:2.4.1.207]!K14504|4|1e-123|218|rcu:RCOM_1630040|xyloglucan:xyloglucosyl transferase TCH4 [EC:2.4.1.207]
Cs3g26480	3.10013	Up	-	-	9.99e-24	4e-22	-	GO:0016788//hydrolase activity, acting on ester bonds	GO:0044238//primary metabolic process	gi|302142707|emb|CBI19910.3|/6.14951e-26/unnamed protein product [Vitis vinifera]
Cs8g03410	3.08226	Up	-	-	2.12e-20	7.15e-19	GO:0009536//plastid	GO:0008483//transaminase activity	GO:0006520//cellular amino acid metabolic process	gi|288310302|gb|ADC45390.1|/3.91693e-29/branched chain amino acid transaminase [Cucumis melo]	K00826|1|3e-28|58.9|pop:POPTR_710535|branched-chain amino acid aminotransferase [EC:2.6.1.42]
Cs2g23600	3.05916	Up	-	-	1.17e-15	2.96e-14	-	GO:0046914//transition metal ion binding	GO:0050789//regulation of biological process	gi|224133466|ref|XP_002328049.1|/8.60371e-82/predicted protein [Populus trichocarpa]	K15172|1|2e-27|121|vcn:VOLCADRAFT_106802|transcription elongation factor SPT5
orange1.1t01601	3.04124	Up	-	-	1.99e-05	0.000167916	-	-	-	gi|224116972|ref|XP_002317442.1|/1.61446e-56/predicted protein [Populus trichocarpa]
Cs2g14920	2.99543	Up	-	-	8.18e-23	3.14e-21	GO:0005576//extracellular region;GO:0030312//external encapsulating structure	GO:0016798//hydrolase activity, acting on glycosyl bonds;GO:0016758//transferase activity, transferring hexosyl groups	GO:0044042//glucan metabolic process	gi|1008904|gb|AAB39950.1|/9.98188e-140/xyloglucan endotransglycosylase [Tropaeolum majus]	K08235|1|6e-141|258|pop:POPTR_708892|xyloglucan:xyloglucosyl transferase [EC:2.4.1.207]
Cs2g23410	2.97984	Up	-	-	3.62e-05	0.000291234	-	GO:0046914//transition metal ion binding	-	gi|255553701|ref|XP_002517891.1|/7.74571e-23/Early nodulin 55-2 precursor, putative [Ricinus communis]
Cs7g11060	2.97984	Up	-	-	3.2e-09	4.73e-08	-	-	-	gi|147806249|emb|CAN72198.1|/1.4974e-100/hypothetical protein VITISV_014982 [Vitis vinifera]
orange1.1t03235	2.96643	Up	-	-	2.67e-62	3.3e-60	-	-	-	gi|224112349|ref|XP_002316160.1|/9.98992e-41/predicted protein [Populus trichocarpa]	K13993|1|2e-28|123|rcu:RCOM_0731660|HSP20 family protein
Cs1g15730	2.93325	Up	-	-	6.95e-99	1.41e-96	-	-	-	gi|225442479|ref|XP_002283785.1|/1.75584e-46/PREDICTED: uncharacterized protein LOC100241227 [Vitis vinifera]
Cs1g16220	2.92876	Up	1.58237	Up	1.55e-07	1.82e-06	-	-	-	gi|255543933|ref|XP_002513029.1|/8.39347e-20/protein with unknown function [Ricinus communis]
Cs7g31620	2.87774	Up	-	-	1.27e-09	1.98e-08	GO:0005576//extracellular region	GO:0046914//transition metal ion binding;GO:0016682//oxidoreductase activity, acting on diphenols and related substances as donors, oxygen as acceptor	GO:0009808//lignin metabolic process	gi|225466920|ref|XP_002265173.1|/0/PREDICTED: laccase-4-like [Vitis vinifera]	K00423|1|1e-30|133|rcu:RCOM_0657480|L-ascorbate oxidase [EC:1.10.3.3]
orange1.1t00538	2.87013	Up	-	-	3.71e-68	5.19e-66	GO:0009528//plastid inner membrane	-	-	gi|118487789|gb|ABK95718.1|/3.97396e-42/unknown [Populus trichocarpa]
Cs5g10550	2.84859	Up	2.9114	Up	0.000118547	0.000855186	-	-	GO:0006952//defense response;GO:0001906//cell killing	gi|329130216|gb|AEB77709.1|/1.28118e-108/thaumatin-like protein [Litchi chinensis]
Cs4g20420	2.83998	Up	-	-	1.05e-28	5.14e-27	-	-	-	gi|224092406|ref|XP_002309595.1|/1.86477e-16/predicted protein [Populus trichocarpa]
Cs1g08130	2.82673	Up	-	-	5.67e-44	4.35e-42	-	-	-	gi|356546846|ref|XP_003541833.1|/1.22505e-41/PREDICTED: uncharacterized protein LOC100803315 [Glycine max]
Cs3g09020	2.79612	Up	-	-	1.36e-05	0.000118974	-	-	-	gi|255538496|ref|XP_002510313.1|/6.78704e-93/cytochrome P450, putative [Ricinus communis]	K00517|1|1e-64|248|ath:AT4G31940| [EC:1.14.-.-]
Cs1g02760	2.77059	Up	1.40395	Up	1.77e-21	6.32e-20	GO:0044464//cell part	GO:0016830//carbon-carbon lyase activity	GO:0006633//fatty acid biosynthetic process;GO:0007275//multicellular organismal development;GO:0006081//cellular aldehyde metabolic process	gi|334182234|ref|NP_001184890.1|/4.04951e-89/CER1 protein [Arabidopsis thaliana]
Cs7g08000	2.76252	Up	-	-	4.2e-40	2.84e-38	-	-	-	gi|359473323|ref|XP_003631291.1|/3.15258e-125/PREDICTED: uncharacterized WD repeat-containing protein alr3466-like [Vitis vinifera]	K14555|1|5e-13|73.9|ppp:PHYPADRAFT_171598|U3 small nucleolar RNA-associated protein 13!K14963|3|6e-13|73.6|osa:4333964|COMPASS component SWD3
Cs9g02570	2.7455	Up	-	-	1.88e-90	3.47e-88	-	GO:0015926//glucosidase activity	GO:0044238//primary metabolic process	gi|183579871|dbj|BAG28345.1|/2.22131e-174/arabinofuranosidase [Citrus unshiu]	K05349|1|7e-132|470|pop:POPTR_755637|beta-glucosidase [EC:3.2.1.21]
Cs3g21870	2.73695	Up	-	-	1.05e-96	2.07e-94	-	GO:0016846//carbon-sulfur lyase activity	-	gi|225470834|ref|XP_002266053.1|/8.09859e-76/PREDICTED: tryptophan aminotransferase-related protein 4 [Vitis vinifera]	K14548|1|5e-74|150|rcu:RCOM_0962120|U3 small nucleolar RNA-associated protein 4
Cs5g25790	2.7042	Up	-	-	3.52e-13	7.5e-12	GO:0005576//extracellular region;GO:0044464//cell part	GO:0046914//transition metal ion binding	-	gi|297801828|ref|XP_002868798.1|/2.66758e-79/predicted protein [Arabidopsis lyrata subsp. lyrata]
Cs6g12880	2.68136	Up	1.01007	Up	0	0	-	GO:0016747//transferase activity, transferring acyl groups other than amino-acyl groups	-	gi|224117256|ref|XP_002317521.1|/6.57761e-106/predicted protein [Populus trichocarpa]	K13065|1|1e-08|59.3|vvi:100265530|shikimate O-hydroxycinnamoyltransferase [EC:2.3.1.133]
Cs5g11630	2.67867	Up	-	-	1.3e-18	3.94e-17	-	GO:0016757//transferase activity, transferring glycosyl groups	-	gi|225457267|ref|XP_002284350.1|/4.58862e-147/PREDICTED: UDP-glycosyltransferase 83A1 [Vitis vinifera]	K13692|1|5e-46|183|vvi:100252177|UDP-glucose:(indol-3-yl)acetate beta-D-glucosyltransferase [EC:2.4.1.121]!K13691|5|8e-44|176|sbi:SORBI_02g030050|pathogen-inducible salicylic acid glucosyltransferase [EC:2.4.1.-]
Cs5g09370	2.67532	Up	1.41181	Up	9.93e-220	4.89e-217	-	GO:0004091//carboxylesterase activity;GO:0004857//enzyme inhibitor activity	-	gi|255537037|ref|XP_002509585.1|/9.95994e-65/21 kDa protein precursor, putative [Ricinus communis]	K01051|1|2e-13|74.7|rcu:RCOM_0417480|pectinesterase [EC:3.1.1.11]
Cs2g18310	2.67351	Up	-	-	5.01e-06	4.69e-05	-	GO:0016757//transferase activity, transferring glycosyl groups	-	gi|242199344|gb|ACS87993.1|/4.5402e-95/UDP-glucosyltransferase family 1 protein [Citrus sinensis]	K13691|1|5e-68|257|pop:POPTR_807713|pathogen-inducible salicylic acid glucosyltransferase [EC:2.4.1.-]
Cs5g31670	2.66707	Up	1.31467	Up	9.23e-29	4.54e-27	-	-	-	gi|225436956|ref|XP_002276328.1|/1.53021e-108/PREDICTED: EID1-like F-box protein 3-like [Vitis vinifera]
Cs9g17670	2.66015	Up	-	-	7.07e-08	8.74e-07	-	GO:0005488//binding	-	gi|109391001|emb|CAJ09951.2|/0/putative gag-pol polyprotein [Citrus sinensis]	K12619|1|3e-154|379|osa:4349826|5'-3' exoribonuclease 2 [EC:3.1.13.-]!K01514|3|2e-104|322|vvi:100257957|exopolyphosphatase [EC:3.6.1.11]
Cs6g12870	2.65039	Up	1.00576	Up	4.26e-65	5.58e-63	-	GO:0016747//transferase activity, transferring acyl groups other than amino-acyl groups	-	gi|255587870|ref|XP_002534423.1|/2.13106e-117/Anthranilate N-benzoyltransferase protein, putative [Ricinus communis]	K13065|1|7e-19|93.2|pop:POPTR_554899|shikimate O-hydroxycinnamoyltransferase [EC:2.3.1.133]
Cs5g22850	2.6262	Up	-	-	7.62e-05	0.000574691	-	-	-	gi|224079810|ref|XP_002305946.1|/3.61112e-10/predicted protein [Populus trichocarpa]
Cs9g18040	2.59143	Up	-	-	2.18e-07	2.51e-06	GO:0016020//membrane	GO:0005249//voltage-gated potassium channel activity;GO:0005515//protein binding;GO:0005217//intracellular ligand-gated ion channel activity	GO:0070838//divalent metal ion transport	gi|224118210|ref|XP_002317760.1|/1.02153e-21/predicted protein [Populus trichocarpa]	K05391|1|3e-21|102|ath:AT5G53130|cyclic nucleotide gated channel, other eukaryote
Cs2g14490	2.58556	Up	1.58008	Up	1.83e-06	1.84e-05	GO:0009536//plastid	-	-	gi|30385248|gb|AAP23943.1|/2.29658e-62/CCR protein [x Citrofortunella microcarpa]
Cs2g12700	2.58556	Up	-12.2277	Down	1.83e-06	1.84e-05	-	-	-	gi|224099383|ref|XP_002311464.1|/1.88735e-77/predicted protein [Populus trichocarpa]	K09422|1|1e-78|162|pop:POPTR_564542|myb proto-oncogene protein, plant
Cs2g25450	2.57049	Up	1.77617	Up	4.78e-20	1.58e-18	-	GO:0046872//metal ion binding;GO:0003824//catalytic activity	-	gi|225451467|ref|XP_002274131.1|/3.19334e-104/PREDICTED: peroxidase 55-like [Vitis vinifera]	K00430|1|2e-105|380|vvi:100249751|peroxidase [EC:1.11.1.7]
Cs6g11300	2.5648	Up	-	-	4.57e-08	5.78e-07	-	-	-	-
Cs2g03350	2.52666	Up	-	-	2.71e-05	0.000223157	-	-	-	gi|224080051|ref|XP_002306002.1|/2.50805e-21/predicted protein [Populus trichocarpa]
Cs2g31450	2.52666	Up	-	-	2.04e-09	3.1e-08	-	-	-	gi|225427647|ref|XP_002270431.1|/1.40095e-92/PREDICTED: benzyl alcohol O-benzoyltransferase-like [Vitis vinifera]	K13065|1|1e-26|119|sbi:SORBI_04g025760|shikimate O-hydroxycinnamoyltransferase [EC:2.3.1.133]
Cs3g16430	2.50327	Up	-	-	4.23e-119	1.08e-116	GO:0009536//plastid	GO:0008483//transaminase activity	-	gi|255537936|ref|XP_002510033.1|/6.16047e-97/branched-chain amino acid aminotransferase, putative [Ricinus communis]	K00826|1|4e-98|174|rcu:RCOM_1585550|branched-chain amino acid aminotransferase [EC:2.6.1.42]
Cs5g12590	2.50067	Up	-	-	5.55e-06	5.15e-05	-	-	-	gi|297842653|ref|XP_002889208.1|/1.88057e-36/predicted protein [Arabidopsis lyrata subsp. lyrata]
Cs5g32060	2.49127	Up	-	-	4.5e-23	1.74e-21	GO:0016020//membrane;GO:0009536//plastid	GO:0005215//transporter activity	-	gi|357151340|ref|XP_003575758.1|/6.51303e-23/PREDICTED: sugar transporter ERD6-like 16-like [Brachypodium distachyon]	K08145|1|3e-11|53.9|ppp:PHYPADRAFT_151328|MFS transporter, SP family, solute carrier family 2 (facilitated glucose transporter), member 8
Cs1g02750	2.49054	Up	-	-	1.96e-11	3.7e-10	GO:0016020//membrane	-	GO:0008152//metabolic process	gi|297734709|emb|CBI16760.3|/2.70328e-89/unnamed protein product [Vitis vinifera]
Cs8g02760	2.4675	Up	-	-	2.39e-07	2.75e-06	GO:0031224//intrinsic to membrane	-	GO:0006865//amino acid transport	gi|224103209|ref|XP_002312967.1|/0/amino acid permease [Populus trichocarpa]
Cs1g26330	2.44136	Up	-	-	7.32e-59	8.49e-57	-	-	GO:0005975//carbohydrate metabolic process;GO:0043170;GO:0009056//catabolic process	gi|183579873|dbj|BAG28346.1|/6.86537e-63/chitinase [Citrus unshiu]	K01183|1|4e-52|203|osa:4338719|chitinase [EC:3.2.1.14]
orange1.1t03636	2.43979	Up	-	-	2.22e-09	3.36e-08	-	-	-	gi|255560519|ref|XP_002521274.1|/6.26224e-24/heat-shock protein, putative [Ricinus communis]	K13993|1|3e-25|110|rcu:RCOM_0977820|HSP20 family protein
Cs2g28800	2.4259	Up	-	-	9.03e-21	3.09e-19	-	GO:0005488//binding;GO:0016301//kinase activity	-	gi|255573062|ref|XP_002527461.1|/0/serine-threonine protein kinase, plant-type, putative [Ricinus communis]	K13428|1|4e-174|610|ath:AT5G20480|LRR receptor-like serine/threonine-protein kinase EFR [EC:2.7.11.1]!K13420|2|1e-139|495|rcu:RCOM_0633880|LRR receptor-like serine/threonine-protein kinase FLS2 [EC:2.7.11.1]
Cs6g08900	2.42371	Up	-	-	2.13e-11	3.99e-10	-	GO:0005543//phospholipid binding	-	gi|225439505|ref|XP_002271217.1|/1.83817e-71/PREDICTED: UPF0098 protein MTH_273 isoform 1 [Vitis vinifera]	K06910|1|1e-72|254|vvi:100265996|
Cs1g23200	2.41047	Up	-	-	1.66e-05	0.000141929	-	GO:0004091//carboxylesterase activity	GO:0006725//cellular aromatic compound metabolic process;GO:0009814//defense response, incompatible interaction;GO:0050832//defense response to fungus	gi|14279437|gb|AAK58599.1|AF269158_1/4.10688e-64/ethylene-induced esterase [Citrus sinensis]	K08233|1|6e-43|172|ath:AT2G23600|polyneuridine-aldehyde esterase [EC:3.1.1.78]
Cs2g31040	2.41047	Up	-	-	1.66e-05	0.000141989	-	-	-	gi|121689|sp|P27057.1|GAST1_SOLLC/1.21899e-30/RecName: Full=Protein GAST1; Flags: Precursor
Cs2g06880	2.41047	Up	-	-	1.66e-05	0.000141869	-	-	-	gi|224078846|ref|XP_002305651.1|/0/f-box family protein [Populus trichocarpa]	K14485|1|6e-127|453|ath:AT3G62980|transport inhibitor response 1
orange1.1t01394	2.39487	Up	-	-	1.48e-07	1.74e-06	-	-	-	gi|147835239|emb|CAN67792.1|/0/hypothetical protein VITISV_001313 [Vitis vinifera]	K13420|1|4e-76|286|vvi:100253808|LRR receptor-like serine/threonine-protein kinase FLS2 [EC:2.7.11.1]!K13415|4|7e-70|265|ath:AT4G39400|protein brassinosteroid insensitive 1 [EC:2.7.10.1 2.7.11.1]
Cs2g19970	2.36317	Up	-	-	2.35e-09	3.55e-08	-	-	-	gi|224138404|ref|XP_002326594.1|/4.14012e-52/predicted protein [Populus trichocarpa]	K10302|1|7e-19|93.6|vvi:100252654|F-box protein 22
Cs5g30850	2.35028	Up	1.03045	Up	3.91e-60	4.64e-58	GO:0031224//intrinsic to membrane	GO:0015291//secondary active transmembrane transporter activity	GO:0015698//inorganic anion transport	gi|224085523|ref|XP_002307605.1|/2.06552e-114/sulfate/bicarbonate/oxalate exchanger and transporter sat-1 [Populus trichocarpa]
Cs5g02340	2.33191	Up	-	-	3.13e-37	1.95e-35	-	-	GO:0006350//transcription	gi|224075092|ref|XP_002304554.1|/1.5609e-90/AP2/ERF domain-containing transcription factor [Populus trichocarpa]	K09286|1|8e-24|109|rcu:RCOM_1034530|EREBP-like factor
Cs4g02570	2.32881	Up	-	-	2.96e-12	5.9e-11	GO:0044464//cell part	-	-	gi|297743724|emb|CBI36607.3|/5.56836e-44/unnamed protein product [Vitis vinifera]
Cs6g21420	2.32545	Up	1.34928	Up	3.96e-21	1.38e-19	-	GO:0005488//binding	-	gi|224141003|ref|XP_002323865.1|/9.43668e-48/predicted protein [Populus trichocarpa]	K13448|1|3e-16|82.4|ath:AT3G47480|calcium-binding protein CML
Cs2g23870	2.32135	Up	-	-	2.34e-54	2.37e-52	-	GO:0016846//carbon-sulfur lyase activity;GO:0048037//cofactor binding;GO:0008483//transaminase activity	GO:0044237//cellular metabolic process	gi|224133454|ref|XP_002328046.1|/1.18454e-125/aminotransferase family protein [Populus trichocarpa]	K00815|1|7e-127|332|pop:POPTR_836654|tyrosine aminotransferase [EC:2.6.1.5]
Cs1g07420	2.32135	Up	-	-	3.05e-10	5.1e-09	-	GO:0016740//transferase activity	-	gi|53988164|gb|AAV28174.1|/3.62336e-101/aldo/keto reductase [Fragaria x ananassa]	K00002|1|1e-54|123|osa:4338987|alcohol dehydrogenase (NADP+) [EC:1.1.1.2]!K00085|3|1e-42|110|ath:AT2G21260|aldose-6-phosphate reductase (NADPH2) [EC:1.1.1.200]
Cs5g11620	2.31808	Up	-	-	1.44e-09	2.24e-08	-	GO:0016757//transferase activity, transferring glycosyl groups	-	gi|225457267|ref|XP_002284350.1|/1.65049e-143/PREDICTED: UDP-glycosyltransferase 83A1 [Vitis vinifera]	K13691|1|4e-52|203|rcu:RCOM_0100870|pathogen-inducible salicylic acid glucosyltransferase [EC:2.4.1.-]!K13692|2|2e-51|201|vvi:100252177|UDP-glucose:(indol-3-yl)acetate beta-D-glucosyltransferase [EC:2.4.1.121]
Cs3g21660	2.28916	Up	1.31257	Up	3.52e-06	3.39e-05	-	-	-	gi|359493145|ref|XP_002264797.2|/4.45533e-18/PREDICTED: uncharacterized protein LOC100262406 [Vitis vinifera]	K09286|1|3e-08|58.5|ath:AT1G43160|EREBP-like factor
Cs7g22830	2.28916	Up	-1.40364	Down	2.59e-23	1.01e-21	-	-	-	gi|357482355|ref|XP_003611463.1|/1.74071e-59/Cytochrome P450 ent-kaurenoic acid oxidase [Medicago truncatula]	K04123|1|1e-55|216|vvi:100251295|ent-kaurenoic acid hydroxylase [EC:1.14.13.79]
orange1.1t02220	2.28516	Up	-	-	6.55e-13	1.35e-11	-	-	-	gi|255587723|ref|XP_002534371.1|/9.59097e-28/electron transporter, putative [Ricinus communis]
Cs1g06220	2.28225	Up	-	-	5.45e-08	6.82e-07	GO:0043231//intracellular membrane-bounded organelle	GO:0003676//nucleic acid binding;GO:0001071	GO:0009725//response to hormone stimulus;GO:0009743//response to carbohydrate stimulus;GO:0010468//regulation of gene expression;GO:0040007//growth;GO:0006970//response to osmotic stress;GO:0006351//transcription, DNA-dependent;GO:0007275//multicellular organismal development;GO:0006109//regulation of carbohydrate metabolic process	gi|225461291|ref|XP_002281638.1|/6.76947e-39/PREDICTED: uncharacterized protein LOC100243528 [Vitis vinifera]	K09422|1|4e-40|94.0|vvi:100243528|myb proto-oncogene protein, plant
Cs7g02970	2.26881	Up	-	-	0	0	GO:0031224//intrinsic to membrane	-	-	gi|224072514|ref|XP_002303766.1|/6.45196e-77/predicted protein [Populus trichocarpa]
Cs2g18250	2.25756	Up	1.26454	Up	2.59e-21	9.17e-20	-	GO:0016758//transferase activity, transferring hexosyl groups	-	gi|242199344|gb|ACS87993.1|/6.56272e-141/UDP-glucosyltransferase family 1 protein [Citrus sinensis]	K13691|1|6e-101|367|pop:POPTR_807713|pathogen-inducible salicylic acid glucosyltransferase [EC:2.4.1.-]
orange1.1t00730	2.25625	Up	-	-	1.47e-09	2.28e-08	-	-	-	gi|224090029|ref|XP_002308912.1|/3.4796e-31/predicted protein [Populus trichocarpa]
orange1.1t02242	2.25423	Up	-	-	9.19e-08	1.11e-06	-	-	-	-
Cs4g15820	2.24287	Up	1.2335	Up	1.58e-21	5.68e-20	GO:0043231//intracellular membrane-bounded organelle	GO:0003677//DNA binding;GO:0001071	GO:0006351//transcription, DNA-dependent	gi|255546499|ref|XP_002514309.1|/2.25554e-78/DNA binding protein, putative [Ricinus communis]
Cs3g21070	2.24287	Up	-	-	5.26e-10	8.55e-09	-	-	-	gi|224085085|ref|XP_002307484.1|/4.03508e-69/f-box family protein [Populus trichocarpa]
Cs7g09860	2.24062	Up	-	-	4.5e-191	1.89e-188	GO:0044464//cell part	GO:0016837	-	gi|11072028|gb|AAG28907.1|AC008113_23/4.78527e-178/F12A21.12 [Arabidopsis thaliana]	K01728|1|2e-177|477|ath:AT1G67750|pectate lyase [EC:4.2.2.2]
Cs2g06290	2.23501	Up	-	-	3.6e-24	1.47e-22	-	-	-	gi|255556005|ref|XP_002519037.1|/2.18399e-73/Stem-specific protein TSJT1, putative [Ricinus communis]
Cs9g16640	2.21545	Up	-	-	0	0	-	GO:0016757//transferase activity, transferring glycosyl groups	-	gi|225449296|ref|XP_002281324.1|/2.28262e-111/PREDICTED: UDP-glycosyltransferase 76C4 [Vitis vinifera]	K13493|1|2e-85|315|ath:AT5G05860|cytokinin-N-glucosyltransferase [EC:2.4.1.-]!K13228|5|4e-65|248|zma:100274317|UDP-glucosyltransferase BX9 [EC:2.4.1.202]
Cs5g25740	2.20689	Up	-	-	4.07e-226	2.05e-223	GO:0005576//extracellular region	GO:0046914//transition metal ion binding	-	gi|225450883|ref|XP_002284334.1|/1.68344e-68/PREDICTED: germin-like protein subfamily 1 member 14 [Vitis vinifera]
Cs1g20120	2.20044	Up	-	-	1.47e-09	2.29e-08	-	-	-	gi|224097194|ref|XP_002310871.1|/6.8181e-79/predicted protein [Populus trichocarpa]
Cs2g04490	2.17589	Up	1.21793	Up	1.45e-13	3.18e-12	-	-	-	gi|225443736|ref|XP_002265506.1|/1.40942e-19/PREDICTED: uncharacterized protein LOC100246308 [Vitis vinifera]
Cs1g22200	2.17369	Up	-	-	3.25e-08	4.2e-07	-	GO:0016709//oxidoreductase activity, acting on paired donors, with incorporation or reduction of molecular oxygen, NADH or NADPH as one donor, and incorporation of one atom of oxygen;GO:0005506//iron ion binding	GO:0008152//metabolic process	gi|255567929|ref|XP_002524942.1|/5.62373e-85/cytochrome P450, putative [Ricinus communis]	K00517|1|1e-77|289|ath:AT4G37370| [EC:1.14.-.-]
orange1.1t01572	2.16835	Up	-	-	2.41e-11	4.48e-10	-	-	-	gi|255572648|ref|XP_002527257.1|/2.98006e-63/fimbrin, putative [Ricinus communis]
orange1.1t04356	2.16677	Up	-	-	4.33e-07	4.81e-06	-	-	-	gi|224072885|ref|XP_002303927.1|/1.34522e-112/predicted protein [Populus trichocarpa]	K13420|1|7e-38|155|vvi:100253808|LRR receptor-like serine/threonine-protein kinase FLS2 [EC:2.7.11.1]!K13428|5|2e-35|148|ath:AT5G20480|LRR receptor-like serine/threonine-protein kinase EFR [EC:2.7.11.1]
Cs6g06700	2.14815	Up	-	-	5.41e-08	6.78e-07	GO:0016020//membrane	GO:0030246//carbohydrate binding;GO:0004713//protein tyrosine kinase activity;GO:0032559//adenyl ribonucleotide binding	GO:0006464//protein modification process;GO:0010033//response to organic substance;GO:0007167//enzyme linked receptor protein signaling pathway	gi|255588220|ref|XP_002534539.1|/0/kinase, putative [Ricinus communis]	K13430|1|1e-53|209|zma:100283091|serine/threonine-protein kinase PBS1 [EC:2.7.11.1]!K04733|3|2e-53|208|zma:100191980|interleukin-1 receptor-associated kinase 4 [EC:2.7.11.1]!K13418|4|2e-52|205|rcu:RCOM_0186340|somatic embryogenesis receptor kinase 1 [EC:2.7.10.1 2.7.11.1]
Cs9g10410	2.14557	Up	-	-	2.06e-06	2.06e-05	-	GO:0003824//catalytic activity	-	gi|283136114|gb|ADB11376.1|/1.71338e-74/tau class glutathione transferase GSTU52 [Populus trichocarpa]	K00799|1|2e-59|227|vvi:100242434|glutathione S-transferase [EC:2.5.1.18]
Cs1g04370	2.14077	Up	-	-	8.15e-05	0.000609565	GO:0043231//intracellular membrane-bounded organelle	-	-	gi|359480869|ref|XP_002275388.2|/2.1961e-48/PREDICTED: TSL-kinase interacting protein 1-like [Vitis vinifera]
Cs7g18040	2.13575	Up	-	-	1.71e-25	7.29e-24	-	GO:0008374//O-acyltransferase activity;GO:0008080//N-acetyltransferase activity	GO:0044238//primary metabolic process	gi|297734865|emb|CBI17099.3|/1.25874e-112/unnamed protein product [Vitis vinifera]	K00679|1|7e-114|410|vvi:100243077|phospholipid:diacylglycerol acyltransferase [EC:2.3.1.158]
Cs1g22140	2.13357	Up	-	-	8.29e-45	6.45e-43	-	GO:0016881//acid-amino acid ligase activity	GO:0048878//chemical homeostasis	gi|300680026|gb|ADK27717.1|/0/GH3 [Dimocarpus longan]	K14487|1|0.0|781|pop:POPTR_587044|auxin responsive GH3 gene family
Cs6g06690	2.12272	Up	-	-	4.42e-92	8.25e-90	-	-	-	gi|255584544|ref|XP_002532999.1|/1.31615e-18/subtilisin inhibitor 1, putative [Ricinus communis]
Cs9g07680	2.12107	Up	-	-	5.39e-143	1.67e-140	-	-	GO:0006950//response to stress	gi|224163581|ref|XP_002338573.1|/4.93948e-56/early light-inducible protein [Populus trichocarpa]
Cs9g06450	2.11163	Up	-	-	8.27e-38	5.21e-36	-	-	-	gi|255552323|ref|XP_002517206.1|/1.45648e-98/catalytic, putative [Ricinus communis]	K14493|1|1e-26|119|ath:AT3G05120|gibberellin receptor GID1 [EC:3.-.-.-]
Cs3g13720	2.09186	Up	-	-	0.000136025	0.000968112	-	GO:0016740//transferase activity	-	gi|224131048|ref|XP_002328440.1|/3.04374e-136/predicted protein [Populus trichocarpa]	K00750|1|3e-96|351|rcu:RCOM_1590700|glycogenin glucosyltransferase [EC:2.4.1.186]
Cs3g19990	2.08226	Up	-	-	9.52e-26	4.11e-24	-	-	-	gi|224084958|ref|XP_002307455.1|/3.43251e-42/predicted protein [Populus trichocarpa]
Cs8g05990	2.08077	Up	1.94642	Up	1.62e-05	0.000139057	-	-	-	gi|255555449|ref|XP_002518761.1|/1.36737e-11/conserved hypothetical protein [Ricinus communis]
Cs4g15780	2.08077	Up	-	-	8.33e-10	1.33e-08	GO:0016020//membrane	GO:0016491//oxidoreductase activity;GO:0005215//transporter activity	GO:0006810//transport	gi|255546487|ref|XP_002514303.1|/1.47114e-153/sugar transporter, putative [Ricinus communis]	K08150|1|4e-51|201|vvi:100268023|MFS transporter, SP family, solute carrier family 2 (myo-inositol transporter), member 13
Cs5g25950	2.07686	Up	1.42085	Up	1.06e-10	1.85e-09	-	GO:0016709//oxidoreductase activity, acting on paired donors, with incorporation or reduction of molecular oxygen, NADH or NADPH as one donor, and incorporation of one atom of oxygen;GO:0005506//iron ion binding	GO:0008152//metabolic process	gi|357016484|gb|AET50435.1|/2.08872e-88/putative cytochrome P450 [Citrus sinensis]	K00517|1|2e-64|244|ath:AT3G26300| [EC:1.14.-.-]!K11818|3|4e-64|243|ath:AT4G31500|cytochrome P450, family 83, subfamily B, polypeptide 1 [EC:1.14.-.-]
Cs9g06500	2.06872	Up	-	-	2.45e-07	2.81e-06	-	-	-	gi|82697947|gb|ABB89008.1|/3.07168e-109/CXE carboxylesterase [Malus pumila]	K14493|1|5e-28|123|ath:AT3G05120|gibberellin receptor GID1 [EC:3.-.-.-]
Cs5g06080	2.05916	Up	-	-	1.74e-10	2.98e-09	-	-	-	gi|359495634|ref|XP_002264782.2|/3.96995e-151/PREDICTED: C2 and GRAM domain-containing protein At1g03370-like [Vitis vinifera]
Cs5g31090	2.05504	Up	-	-	3.64e-13	7.74e-12	-	-	-	gi|224085487|ref|XP_002307592.1|/8.262e-39/predicted protein [Populus trichocarpa]
Cs1g18360	2.05331	Up	-	-	8.47e-55	8.67e-53	-	-	-	gi|224128516|ref|XP_002329023.1|/3.32747e-59/cytochrome P450 probable 6-deoxoteasterone to 3-dehydro 6-deoxoteasterone or teasterone to 3-dehydro teasterone [Populus trichocarpa]	K12638|1|4e-50|159|ath:AT3G13730|cytochrome P450, family 90, subfamily D, polypeptide 1 [EC:1.14.-.-]
Cs2g24040	2.04264	Up	-	-	0	0	-	-	-	gi|224055639|ref|XP_002298579.1|/7.43624e-41/predicted protein [Populus trichocarpa]	K13993|1|5e-42|168|pop:POPTR_549610|HSP20 family protein
Cs7g02540	2.04124	Up	1.29997	Up	9.34e-06	8.35e-05	-	-	-	gi|356538345|ref|XP_003537664.1|/6.1919e-91/PREDICTED: uncharacterized protein LOC100816246 [Glycine max]
Cs8g12000	2.04124	Up	-	-	1.14e-06	1.2e-05	-	-	-	gi|255543278|ref|XP_002512702.1|/1.56716e-179/respiratory burst oxidase, putative [Ricinus communis]	K13447|1|0.0|270|rcu:RCOM_1438900|respiratory burst oxidase [EC:1.6.3.- 1.11.1.-]
Cs2g07100	2.03302	Up	-	-	1e-20	3.43e-19	-	-	-	gi|224076566|ref|XP_002304962.1|/5.24694e-145/predicted protein [Populus trichocarpa]	K13415|1|6e-25|65.5|sbi:SORBI_03g012040|protein brassinosteroid insensitive 1 [EC:2.7.10.1 2.7.11.1]!K13430|4|5e-23|72.8|osa:4329463|serine/threonine-protein kinase PBS1 [EC:2.7.11.1]
Cs9g18740	2.02956	Up	-	-	1.85e-28	8.97e-27	-	-	-	gi|225464712|ref|XP_002276171.1|/0/PREDICTED: receptor-like protein 12-like [Vitis vinifera]	K13420|1|3e-76|285|ath:AT5G46330|LRR receptor-like serine/threonine-protein kinase FLS2 [EC:2.7.11.1]
Cs2g28300	1.99543	Up	-	-	0.000127711	0.00091475	-	-	-	gi|18405611|ref|NP_566829.1|/2.98166e-31/nodulin MtN3-like protein [Arabidopsis thaliana]
Cs4g05880	1.99498	Up	-	-	3.37e-44	2.59e-42	-	GO:0005515//protein binding	GO:0044267//cellular protein metabolic process;GO:0000302//response to reactive oxygen species;GO:0006970//response to osmotic stress;GO:0009642//response to light intensity	gi|343887298|dbj|BAK61844.1|/4.25133e-84/heat shock protein [Citrus unshiu]	K13993|1|9e-65|244|rcu:RCOM_0706510|HSP20 family protein
Cs9g04500	1.99444	Up	-	-	1.88e-40	1.29e-38	-	-	-	gi|225432290|ref|XP_002273066.1|/7.83895e-49/PREDICTED: uncharacterized protein LOC100259559 [Vitis vinifera]
Cs4g15560	1.98313	Up	-	-	3.45e-09	5.08e-08	GO:0030312//external encapsulating structure;GO:0031410//cytoplasmic vesicle	GO:0004091//carboxylesterase activity	GO:0071555	gi|255546301|ref|XP_002514210.1|/8.86701e-60/Pectinesterase PPE8B precursor, putative [Ricinus communis]	K01051|1|5e-61|234|rcu:RCOM_1049330|pectinesterase [EC:3.1.1.11]
Cs7g28700	1.96724	Up	1.41836	Up	2.51e-05	0.000207312	-	-	-	gi|255575128|ref|XP_002528469.1|/7.25999e-52/nucleic acid binding protein, putative [Ricinus communis]
Cs1g14275	1.95877	Up	-	-	1.57e-08	2.12e-07	-	-	-	-
orange1.1t03382	1.94813	Up	1.2696	Up	1.25e-07	1.48e-06	-	GO:0008233//peptidase activity	-	gi|356534629|ref|XP_003535855.1|/2.2063e-41/PREDICTED: carboxyl-terminal-processing protease-like [Glycine max]
Cs5g15510	1.94711	Up	1.06304	Up	2.08e-38	1.33e-36	-	-	-	gi|255544736|ref|XP_002513429.1|/7.61636e-82/conserved hypothetical protein [Ricinus communis]
Cs8g09780	1.93888	Up	-	-	1.45e-29	7.41e-28	-	-	-	gi|224058639|ref|XP_002299579.1|/6.2521e-161/cytochrome P450 [Populus trichocarpa]	K00517|1|2e-115|414|osa:4348172| [EC:1.14.-.-]!K05280|3|7e-89|325|pop:POPTR_823742|flavonoid 3'-monooxygenase [EC:1.14.13.21]
Cs2g23750	1.93828	Up	1.27002	Up	4.13e-39	2.72e-37	-	GO:0016757//transferase activity, transferring glycosyl groups	-	gi|224129334|ref|XP_002320558.1|/2.00247e-164/predicted protein [Populus trichocarpa]	K13691|1|1e-165|580|pop:POPTR_807713|pathogen-inducible salicylic acid glucosyltransferase [EC:2.4.1.-]
Cs6g05280	1.93432	Up	-	-	3.04e-36	1.85e-34	-	GO:0015405//P-P-bond-hydrolysis-driven transmembrane transporter activity;GO:0017111//nucleoside-triphosphatase activity	GO:0051707//response to other organism	gi|224064011|ref|XP_002301347.1|/0/white-brown-complex ABC transporter family [Populus trichocarpa]	K12843|1|0.0|679|vvi:100248403|U4/U6 small nuclear ribonucleoprotein PRP3!K05681|2|2e-47|189|cme:CMS467C|ATP-binding cassette, subfamily G (WHITE), member 2!K01990|4|3e-09|62.0|cme:CMR388C|ABC-2 type transport system ATP-binding protein!K05643|5|6e-09|61.2|olu:OSTLU_42103|ATP-binding cassette, subfamily A (ABC1), member 3
Cs5g32400	1.93105	Up	-	-	2.04e-14	4.74e-13	-	GO:0005488//binding	GO:0010468//regulation of gene expression;GO:0009725//response to hormone stimulus;GO:0006350//transcription	gi|359479836|ref|XP_002270286.2|/2.40218e-59/PREDICTED: auxin response factor 23-like [Vitis vinifera]	K14486|1|3e-13|76.3|osa:4329672|auxin response factor
Cs3g16090	1.91571	Up	-	-	1.21e-12	2.46e-11	-	-	-	gi|225458846|ref|XP_002285345.1|/4.0675e-34/PREDICTED: uncharacterized protein LOC100259057 [Vitis vinifera]
Cs2g28830	1.91571	Up	-	-	3.42e-27	1.56e-25	-	-	-	gi|147833693|emb|CAN64332.1|/5.3553e-149/hypothetical protein VITISV_014668 [Vitis vinifera]
Cs7g27530	1.90631	Up	-	-	1.61e-06	1.64e-05	-	-	-	gi|224126163|ref|XP_002319771.1|/1.18432e-82/predicted protein [Populus trichocarpa]	K13103|1|7e-84|309|pop:POPTR_807023|tuftelin-interacting protein 11
Cs8g04280	1.8959	Up	1.03826	Up	1.32e-109	2.99e-107	-	-	-	gi|255573145|ref|XP_002527502.1|/1.30975e-54/zinc finger protein, putative [Ricinus communis]
Cs5g08640	1.88923	Up	1.29328	Up	6.6e-05	0.000504343	-	GO:0016491//oxidoreductase activity	GO:0008152//metabolic process	gi|255579635|ref|XP_002530658.1|/5.25345e-49/oxidoreductase, putative [Ricinus communis]
orange1.1t02795	1.88765	Up	-	-	5.64e-290	3.67e-287	GO:0016020//membrane;GO:0030312//external encapsulating structure;GO:0009536//plastid	GO:0016628//oxidoreductase activity, acting on the CH-CH group of donors, NAD or NADP as acceptor;GO:0032559//adenyl ribonucleotide binding	GO:0006950//response to stress;GO:0044267//cellular protein metabolic process	gi|255543357|ref|XP_002512741.1|/0/heat shock protein, putative [Ricinus communis]	K03283|1|0.0|1107|rcu:RCOM_1442270|heat shock 70kDa protein 1/8
Cs4g03130	1.88626	Up	-	-	4.18e-11	7.59e-10	GO:0005576//extracellular region;GO:0030312//external encapsulating structure	GO:0016798//hydrolase activity, acting on glycosyl bonds;GO:0016758//transferase activity, transferring hexosyl groups	GO:0009725//response to hormone stimulus;GO:0044042//glucan metabolic process;GO:0009605//response to external stimulus;GO:0006950//response to stress;GO:0007047//cellular cell wall organization	gi|29500893|emb|CAD87536.1|/6.61506e-116/putative xyloglucan endotransglycosylase [Cucumis sativus]	K14504|1|2e-113|205|ath:AT5G57560|xyloglucan:xyloglucosyl transferase TCH4 [EC:2.4.1.207]!K08235|4|2e-107|180|ath:AT4G30270|xyloglucan:xyloglucosyl transferase [EC:2.4.1.207]
Cs5g28550	1.88254	Up	-	-	5.64e-10	9.15e-09	-	GO:0004497//monooxygenase activity;GO:0005506//iron ion binding	GO:0008152//metabolic process	gi|224123398|ref|XP_002330305.1|/1.81114e-103/cytochrome P450 [Populus trichocarpa]	K00517|1|3e-74|277|ath:AT4G31940| [EC:1.14.-.-]!K05280|3|3e-50|197|sbi:SORBI_04g024730|flavonoid 3'-monooxygenase [EC:1.14.13.21]
Cs5g03150	1.87895	Up	-	-	0	0	GO:0044444//cytoplasmic part;GO:0016020//membrane;GO:0030312//external encapsulating structure	GO:0005515//protein binding;GO:0032559//adenyl ribonucleotide binding	GO:0006952//defense response;GO:0010035//response to inorganic substance;GO:0044267//cellular protein metabolic process	gi|224134805|ref|XP_002327494.1|/0/predicted protein [Populus trichocarpa]	K04079|1|0.0|785|pop:POPTR_592912|molecular chaperone HtpG
Cs9g18660	1.86656	Up	-	-	2.6e-21	9.17e-20	GO:0031224//intrinsic to membrane	GO:0015405//P-P-bond-hydrolysis-driven transmembrane transporter activity;GO:0016628//oxidoreductase activity, acting on the CH-CH group of donors, NAD or NADP as acceptor;GO:0017111//nucleoside-triphosphatase activity;GO:0032559//adenyl ribonucleotide binding	GO:0006810//transport;GO:0008152//metabolic process	gi|359490537|ref|XP_002267650.2|/0/PREDICTED: ABC transporter C family member 10-like [Vitis vinifera]	K05666|1|3e-59|229|olu:OSTLU_35503|ATP-binding cassette, subfamily C (CFTR/MRP), member 2
Cs8g18020	1.86238	Up	-	-	0	0	-	-	-	gi|315932718|gb|ADU55789.1|/1.39157e-54/HSP18.1A [Citrullus lanatus]	K13993|1|1e-55|213|rcu:RCOM_0450640|HSP20 family protein
Cs9g14150	1.86227	Up	-	-	9.87e-110	2.26e-107	-	-	-	-
Cs3g27780	1.85886	Up	-	-	3.07e-15	7.59e-14	GO:0043231//intracellular membrane-bounded organelle	GO:0003677//DNA binding	GO:0009740//gibberellic acid mediated signaling pathway;GO:0007275//multicellular organismal development;GO:0009639//response to red or far red light	gi|255539338|ref|XP_002510734.1|/3.82034e-55/DNA binding protein, putative [Ricinus communis]
Cs5g06570	1.84859	Up	-	-	1.43e-09	2.23e-08	GO:0044432//endoplasmic reticulum part;GO:0016023//cytoplasmic membrane-bounded vesicle	GO:0004175//endopeptidase activity;GO:0016628//oxidoreductase activity, acting on the CH-CH group of donors, NAD or NADP as acceptor	GO:0019538//protein metabolic process	gi|224133760|ref|XP_002321654.1|/9.96286e-160/predicted protein [Populus trichocarpa]	K01365|1|6e-161|248|pop:POPTR_666563|cathepsin L [EC:3.4.22.15]
Cs2g16240	1.83986	Up	-	-	6.73e-49	5.96e-47	-	GO:0016616//oxidoreductase activity, acting on the CH-OH group of donors, NAD or NADP as acceptor	GO:0010038//response to metal ion	gi|356518030|ref|XP_003527687.1|/1.92872e-42/PREDICTED: isoflavone reductase homolog [Glycine max]	K00224|1|5e-26|100|ath:AT1G75280| [EC:1.3.1.-]
orange1.1t04355	1.83874	Up	-	-	1.95e-08	2.61e-07	-	-	-	gi|224072885|ref|XP_002303927.1|/0/predicted protein [Populus trichocarpa]	K13420|1|3e-72|271|ath:AT5G46330|LRR receptor-like serine/threonine-protein kinase FLS2 [EC:2.7.11.1]
Cs4g09780	1.8377	Up	-	-	9.59e-08	1.16e-06	GO:0044464//cell part	GO:0043167//ion binding;GO:0008422//beta-glucosidase activity	GO:0044238//primary metabolic process	gi|255577177|ref|XP_002529472.1|/1.88155e-178/Glucan endo-1,3-beta-glucosidase precursor, putative [Ricinus communis]	K14489|1|3e-21|101|vvi:100263145|arabidopsis histidine kinase 2/3/4 (cytokinin receptor) [EC:2.7.13.3]
Cs6g09150	1.83515	Up	-	-	4.42e-27	2e-25	-	-	-	gi|217070014|gb|ACJ83367.1|/4.79628e-13/unknown [Medicago truncatula]	K00522|1|1e-14|80.1|rcu:RCOM_0847660|ferritin heavy chain [EC:1.16.3.1]
orange1.1t01763	1.83265	Up	-	-	1.18e-05	0.000103826	-	-	-	gi|224064752|ref|XP_002301546.1|/1.68104e-39/predicted protein [Populus trichocarpa]
Cs6g04560	1.82711	Up	-1.47764	Down	5.52e-11	9.87e-10	GO:0044464//cell part	GO:0005506//iron ion binding;GO:0003824//catalytic activity;GO:0016209//antioxidant activity	GO:0006952//defense response;GO:0008152//metabolic process	gi|225626263|gb|ACN97181.1|/4.96727e-64/peroxidase [Populus trichocarpa]	K00430|1|7e-62|236|ath:AT2G37130|peroxidase [EC:1.11.1.7]
Cs5g25760	1.82543	Up	-	-	0	0	-	-	-	gi|225450937|ref|XP_002284624.1|/5.16908e-75/PREDICTED: germin-like protein subfamily 1 member 7 isoform 1 [Vitis vinifera]
orange1.1t05946	1.82047	Up	1.13571	Up	1.61e-13	3.54e-12	-	-	-	gi|224130018|ref|XP_002320732.1|/2.1796e-09/predicted protein [Populus trichocarpa]
orange1.1t04827	1.80205	Up	-	-	4.26e-07	4.73e-06	-	-	-	gi|147826806|emb|CAN63950.1|/1.89336e-67/hypothetical protein VITISV_032357 [Vitis vinifera]
Cs1g04870	1.79612	Up	-	-	5.71e-09	8.16e-08	-	GO:0004497//monooxygenase activity	GO:0008152//metabolic process	gi|255578418|ref|XP_002530074.1|/2.19208e-66/monoxygenase, putative [Ricinus communis]	K09838|1|3e-07|55.1|zma:100285076|zeaxanthin epoxidase [EC:1.14.13.90]
Cs3g14550	1.79236	Up	-	-	1.13e-23	4.5e-22	GO:0031224//intrinsic to membrane	-	-	gi|225450721|ref|XP_002279031.1|/7.57263e-26/PREDICTED: bidirectional sugar transporter SWEET16 [Vitis vinifera]
Cs5g19950	1.79126	Up	-	-	9.51e-05	0.000699989	-	-	-	gi|359487015|ref|XP_003633506.1|/0/PREDICTED: TMV resistance protein N-like [Vitis vinifera]	K06685|1|2e-20|100|ath:AT4G19050|maintenance of ploidy protein MOB1 (MPS1 binder 1)!K13457|3|7e-16|85.1|rcu:RCOM_0742270|disease resistance protein RPM1
orange1.1t04990	1.79079	Up	-	-	4.46e-104	9.47e-102	-	-	-	gi|255543359|ref|XP_002512742.1|/0/heat shock protein, putative [Ricinus communis]	K03283|1|0.0|759|rcu:RCOM_1442280|heat shock 70kDa protein 1/8
Cs3g24200	1.79052	Up	-	-	1.15e-66	1.57e-64	GO:0019897//extrinsic to plasma membrane	GO:0004683//calmodulin-dependent protein kinase activity	-	gi|255538504|ref|XP_002510317.1|/0/F-box and wd40 domain protein, putative [Ricinus communis]	K14963|1|1e-16|86.3|ath:AT3G49660|COMPASS component SWD3
orange1.1t03917	1.7743	Up	-	-	5.26e-24	2.14e-22	-	GO:0004674//protein serine/threonine kinase activity	GO:0009648//photoperiodism;GO:0006464//protein modification process	gi|225434355|ref|XP_002268300.1|/7.88329e-172/PREDICTED: probable serine/threonine-protein kinase WNK4 [Vitis vinifera]	K12132|1|2e-82|193|osa:4343678|serine/threonine-protein kinase WNK1 [EC:2.7.11.1]!K08867|5|7e-61|171|cre:CHLREDRAFT_206084|WNK lysine deficient protein kinase [EC:2.7.11.1]
Cs6g15820	1.77059	Up	-	-	3.81e-07	4.25e-06	GO:0043231//intracellular membrane-bounded organelle;GO:0031224//intrinsic to membrane	-	-	gi|255575461|ref|XP_002528632.1|/1.8811e-68/conserved hypothetical protein [Ricinus communis]
orange1.1t03710	1.76706	Up	-	-	2.98e-05	0.000243015	-	-	-	gi|147808123|emb|CAN64169.1|/1.28263e-18/hypothetical protein VITISV_015921 [Vitis vinifera]
Cs7g13810	1.76597	Up	-	-	1.18e-47	1e-45	GO:0043231//intracellular membrane-bounded organelle	GO:0005515//protein binding	GO:0044267//cellular protein metabolic process	gi|224096536|ref|XP_002310648.1|/2.18447e-58/predicted protein [Populus trichocarpa]	K05337|1|2e-13|75.9|olu:OSTLU_7956|ferredoxin!K03686|4|3e-08|58.5|cre:CHLREDRAFT_55286|molecular chaperone DnaJ
Cs8g10390	1.7656	Up	-	-	3.22e-22	1.21e-20	-	-	-	-
Cs1g06880	1.76266	Up	-	-	1.32e-26	5.88e-25	GO:0016020//membrane;GO:0044444//cytoplasmic part;GO:0043231//intracellular membrane-bounded organelle	-	-	gi|4972070|emb|CAB43877.1|/7.08383e-86/putative protein [Arabidopsis thaliana]
Cs1g15970	1.75744	Up	-	-	1.22e-07	1.45e-06	-	-	-	gi|225429400|ref|XP_002275308.1|/1.11525e-81/PREDICTED: 6-phosphofructokinase 3 [Vitis vinifera]	K00850|1|6e-83|115|vvi:100245746|6-phosphofructokinase [EC:2.7.1.11]
Cs2g12940	1.75744	Up	-	-	1.67e-05	0.0001423	-	-	-	gi|147772916|emb|CAN62706.1|/1.25053e-147/hypothetical protein VITISV_041559 [Vitis vinifera]	K00924|1|5e-44|177|ath:AT3G59420| [EC:2.7.1.-]!K04733|3|3e-41|168|rcu:RCOM_1720970|interleukin-1 receptor-associated kinase 4 [EC:2.7.11.1]!K13415|5|9e-41|167|sbi:SORBI_03g032990|protein brassinosteroid insensitive 1 [EC:2.7.10.1 2.7.11.1]
Cs6g08360	1.75331	Up	-	-	6.62e-24	2.66e-22	-	-	-	-
Cs8g15610	1.75019	Up	-	-	9.32e-17	2.53e-15	-	GO:0005488//binding	-	gi|255565455|ref|XP_002523718.1|/4.79958e-59/zinc finger protein, putative [Ricinus communis]	K10144|1|6e-56|86.3|pop:POPTR_558319|ring finger and CHY zinc finger domain-containing protein 1
Cs4g02730	1.74599	Up	-	-	5.92e-24	2.39e-22	-	GO:0019203//carbohydrate phosphatase activity;GO:0035251//UDP-glucosyltransferase activity	GO:0005991//trehalose metabolic process	gi|356562495|ref|XP_003549506.1|/0/PREDICTED: probable alpha,alpha-trehalose-phosphate synthase [UDP-forming] 11-like [Glycine max]	K00697|1|0.0|894|vvi:100251811|alpha,alpha-trehalose-phosphate synthase (UDP-forming) [EC:2.4.1.15]!K01087|1|0.0|894|vvi:100251811|trehalose-phosphatase [EC:3.1.3.12]
orange1.1t00612	1.74418	Up	-	-	4.09e-40	2.78e-38	-	GO:0004553//hydrolase activity, hydrolyzing O-glycosyl compounds;GO:0043167//ion binding	GO:0044238//primary metabolic process	gi|255639189|gb|ACU19893.1|/1.68613e-41/unknown [Glycine max]
Cs3g20430	1.74168	Up	-	-	8.41e-05	0.000626936	-	GO:0016491//oxidoreductase activity	-	gi|302141747|emb|CBI18950.3|/1.81714e-104/unnamed protein product [Vitis vinifera]	K05282|1|6e-72|269|pop:POPTR_824891|gibberellin 20-oxidase [EC:1.14.11.12]
Cs7g04430	1.73897	Up	-	-	2.58e-13	5.58e-12	GO:0043231//intracellular membrane-bounded organelle	-	-	gi|359473285|ref|XP_003631283.1|/5.95393e-56/PREDICTED: uncharacterized protein LOC100853229 [Vitis vinifera]
Cs7g27910	1.73513	Up	-	-	2.96e-06	2.9e-05	-	-	-	gi|157399678|gb|ABV53463.1|/7.97601e-104/pseudo-response regulator 7 [Castanea sativa]	K12129|1|7e-103|375|pop:POPTR_563807|pseudo-response regulator 7
Cs7g08960	1.73426	Up	-	-	4.76e-10	7.77e-09	-	-	-	gi|359473206|ref|XP_002263883.2|/4.74292e-110/PREDICTED: F-box/kelch-repeat protein At1g23390 [Vitis vinifera]
Cs2g16560	1.73338	Up	-	-	3.65e-112	8.47e-110	-	-	-	gi|297737710|emb|CBI26911.3|/3.96998e-13/unnamed protein product [Vitis vinifera]
Cs1g19730	1.73031	Up	-	-	1.88e-15	4.7e-14	-	-	-	gi|225468662|ref|XP_002268162.1|/1.08912e-125/PREDICTED: UDP-glycosyltransferase 85A2 [Vitis vinifera]	K13030|1|3e-70|264|sbi:SORBI_01g001220|cyanohydrin beta-glucosyltransferase [EC:2.4.1.85]!K13692|3|6e-48|190|pop:POPTR_587034|UDP-glucose:(indol-3-yl)acetate beta-D-glucosyltransferase [EC:2.4.1.121]
Cs6g09160	1.72484	Up	-	-	6.31e-52	5.95e-50	GO:0016020//membrane	-	GO:0006810//transport;GO:0009987//cellular process	gi|147841926|emb|CAN63136.1|/1.29712e-102/hypothetical protein VITISV_043146 [Vitis vinifera]	K15113|1|4e-103|374|vvi:100249984|solute carrier family 25 (mitochondrial iron transporter), member 28/37
Cs5g25700	1.72405	Up	-	-	9.4e-07	1e-05	GO:0005576//extracellular region	GO:0046914//transition metal ion binding	-	gi|359487505|ref|XP_002284300.2|/8.38016e-57/PREDICTED: germin-like protein subfamily 1 member 14 [Vitis vinifera]
Cs9g07650	1.72271	Up	-	-	2.01e-16	5.36e-15	-	GO:0003677//DNA binding	-	gi|255552051|ref|XP_002517070.1|/5.59675e-86/Heat shock factor protein HSF30, putative [Ricinus communis]
orange1.1t02556	1.71201	Up	-	-	0	0	GO:0009536//plastid	-	GO:0000302//response to reactive oxygen species;GO:0009642//response to light intensity	gi|357464141|ref|XP_003602352.1|/5.02583e-56/Chloroplast small heat shock protein [Medicago truncatula]	K13993|1|2e-46|186|rcu:RCOM_0444640|HSP20 family protein!K06700|3|1e-44|95.5|vvi:100263076|proteasome inhibitor subunit 1 (PI31)
Cs7g07980	1.70866	Up	-	-	4.64e-06	4.37e-05	-	-	-	gi|224135737|ref|XP_002322148.1|/2.16814e-08/predicted protein [Populus trichocarpa]
Cs2g11380	1.7075	Up	1.23082	Up	9.57e-08	1.16e-06	-	-	-	gi|359472756|ref|XP_002276261.2|/1.06771e-108/PREDICTED: potassium transporter 11-like [Vitis vinifera]	K03549|1|1e-73|276|ppp:PHYPADRAFT_138081|KUP system potassium uptake protein
Cs4g11890	1.7042	Up	-2.62603	Down	0.000132503	0.000946049	-	-	-	gi|356542107|ref|XP_003539512.1|/0/PREDICTED: indole-3-acetic acid-amido synthetase GH3.5-like [Glycine max]	K14487|1|8e-159|558|pop:POPTR_571444|auxin responsive GH3 gene family
Cs5g10090	1.7042	Up	-	-	2.61e-06	2.58e-05	GO:0016020//membrane	GO:0004620//phospholipase activity;GO:0046872//metal ion binding;GO:0035091//phosphoinositide binding	GO:0042742//defense response to bacterium;GO:0006650//glycerophospholipid metabolic process;GO:0003006//reproductive developmental process	gi|169160467|gb|ACA49724.1|/0/phospholipase D gamma [Citrus sinensis]	K01115|1|5e-135|480|pop:POPTR_1067075|phospholipase D [EC:3.1.4.4]
orange1.1t01523	1.70152	Up	-	-	9.53e-71	1.37e-68	-	-	-	gi|359487055|ref|XP_002271587.2|/5.4502e-128/PREDICTED: flavanone 7-O-glucoside 2''-O-beta-L-rhamnosyltransferase-like [Vitis vinifera]	K13691|1|2e-29|77.4|rcu:RCOM_0100870|pathogen-inducible salicylic acid glucosyltransferase [EC:2.4.1.-]!K08237|3|8e-29|73.6|ath:AT1G01420|hydroquinone glucosyltransferase [EC:2.4.1.218]
Cs6g11310	1.69348	Up	-	-	9.2e-207	4.22e-204	-	-	-	gi|255560060|ref|XP_002521048.1|/1.82908e-11/conserved hypothetical protein [Ricinus communis]
Cs3g06230	1.69331	Up	-	-	4.67e-07	5.16e-06	-	-	-	gi|359485824|ref|XP_003633343.1|/6.13672e-170/PREDICTED: receptor-like protein 12-like [Vitis vinifera]	K13420|1|4e-68|257|vvi:100253808|LRR receptor-like serine/threonine-protein kinase FLS2 [EC:2.7.11.1]
Cs9g04690	1.69331	Up	1.24993	Up	4.67e-07	5.16e-06	GO:0043231//intracellular membrane-bounded organelle	-	-	gi|224075499|ref|XP_002304655.1|/0/predicted protein [Populus trichocarpa]
Cs7g02380	1.69331	Up	-	-	4.67e-07	5.17e-06	GO:0031090//organelle membrane;GO:0009534//chloroplast thylakoid;GO:0005773//vacuole	GO:0046914//transition metal ion binding;GO:0046873//metal ion transmembrane transporter activity;GO:0019829//cation-transporting ATPase activity;GO:0005515//protein binding;GO:0000166//nucleotide binding;GO:0016836//hydro-lyase activity	GO:0051707//response to other organism;GO:0006970//response to osmotic stress;GO:0044281;GO:0006812//cation transport;GO:0044237//cellular metabolic process	gi|224114183|ref|XP_002332421.1|/0/autoinhibited calcium ATPase [Populus trichocarpa]	K01537|1|0.0|926|vvi:100246545|Ca2+-transporting ATPase [EC:3.6.3.8]
Cs4g06210	1.68976	Up	-	-	2.22e-11	4.15e-10	GO:0016020//membrane;GO:0005840//ribosome;GO:0000502//proteasome complex;GO:0009534//chloroplast thylakoid	GO:0046873//metal ion transmembrane transporter activity;GO:0015082//di-, tri-valent inorganic cation transmembrane transporter activity;GO:0042625//ATPase activity, coupled to transmembrane movement of ions;GO:0005488//binding	GO:0000041//transition metal ion transport;GO:0019941//modification-dependent protein catabolic process	gi|343887333|dbj|BAK61879.1|/6.80426e-96/P-type ATPase [Citrus unshiu]	K02221|1|5e-53|207|vvi:100242172|YggT family protein
Cs2g13230	1.68976	Up	-	-	2.22e-11	4.15e-10	-	-	-	gi|255570683|ref|XP_002526296.1|/4.24239e-54/zinc finger protein, putative [Ricinus communis]	K12135|1|8e-14|78.2|ath:AT5G15840|zinc finger protein CONSTANS
Cs3g16440	1.68509	Up	-	-	2.96e-14	6.8e-13	GO:0009536//plastid	GO:0008483//transaminase activity	GO:0008152//metabolic process	gi|255537936|ref|XP_002510033.1|/7.07187e-56/branched-chain amino acid aminotransferase, putative [Ricinus communis]	K00826|1|4e-57|133|rcu:RCOM_1585550|branched-chain amino acid aminotransferase [EC:2.6.1.42]
Cs8g15600	1.68334	Up	-	-	3.29e-10	5.48e-09	GO:0043231//intracellular membrane-bounded organelle	GO:0005515//protein binding	GO:0010468//regulation of gene expression;GO:0006826//iron ion transport;GO:0010038//response to metal ion	gi|224104721|ref|XP_002313541.1|/7.53416e-68/predicted protein [Populus trichocarpa]
orange1.1t03289	1.67867	Up	-	-	4.07e-06	3.88e-05	-	-	-	gi|224120306|ref|XP_002331015.1|/4.74069e-73/predicted protein [Populus trichocarpa]	K05933|1|2e-28|100|rcu:RCOM_2065200|aminocyclopropanecarboxylate oxidase [EC:1.14.17.4]!K05278|3|4e-28|96.3|rcu:RCOM_1031460|flavonol synthase [EC:1.14.11.23]
orange1.1t04875	1.66927	Up	-	-	3.47e-27	1.57e-25	-	-	-	gi|224115828|ref|XP_002332067.1|/0/predicted protein [Populus trichocarpa]	K03283|1|0.0|691|rcu:RCOM_1442280|heat shock 70kDa protein 1/8
Cs8g06750	1.66872	Up	-	-	9.92e-22	3.62e-20	-	-	-	gi|224103435|ref|XP_002313055.1|/1.37855e-89/predicted protein [Populus trichocarpa]
orange1.1t01751	1.66573	Up	-	-	1.31e-07	1.55e-06	-	-	-	gi|225437689|ref|XP_002279803.1|/0/PREDICTED: uncharacterized protein LOC100264112 [Vitis vinifera]
Cs5g25930	1.66015	Up	-	-	1.43e-26	6.34e-25	-	GO:0016709//oxidoreductase activity, acting on paired donors, with incorporation or reduction of molecular oxygen, NADH or NADPH as one donor, and incorporation of one atom of oxygen;GO:0005506//iron ion binding	GO:0008152//metabolic process	gi|357016484|gb|AET50435.1|/2.4831e-95/putative cytochrome P450 [Citrus sinensis]	K11818|1|2e-65|248|ath:AT4G31500|cytochrome P450, family 83, subfamily B, polypeptide 1 [EC:1.14.-.-]!K00517|3|2e-64|245|ath:AT3G26300| [EC:1.14.-.-]
Cs7g31610	1.65844	Up	-	-	1.65e-61	2e-59	GO:0043231//intracellular membrane-bounded organelle	GO:0003676//nucleic acid binding	GO:0010468//regulation of gene expression	gi|224112575|ref|XP_002316232.1|/7.37321e-50/predicted protein [Populus trichocarpa]
Cs8g15800	1.65791	Up	-	-	3.59e-05	0.000288931	GO:0042579//microbody	GO:0016491//oxidoreductase activity;GO:0016408	GO:0009694//jasmonic acid metabolic process;GO:0009850//auxin metabolic process	gi|220966830|gb|ACL97383.1|/0/Gag-Pol polyprotein [Medicago truncatula]	K01904|1|3e-126|452|rcu:RCOM_0473330|4-coumarate--CoA ligase [EC:6.2.1.12]
orange1.1t02662	1.6569	Up	1.24844	Up	2.44e-09	3.67e-08	-	GO:0000166//nucleotide binding;GO:0004712//protein serine/threonine/tyrosine kinase activity;GO:0019887//protein kinase regulator activity	GO:0010557//positive regulation of macromolecule biosynthetic process;GO:0006555//methionine metabolic process;GO:0002239//response to oomycetes;GO:0009700//indole phytoalexin biosynthetic process;GO:0006970//response to osmotic stress;GO:0006468//protein amino acid phosphorylation;GO:0060918//auxin transport;GO:0000160//two-component signal transduction system (phosphorelay);GO:0009627//systemic…	gi|118489678|gb|ABK96640.1|/6.19905e-121/unknown [Populus trichocarpa x Populus deltoides]	K13413|1|3e-71|266|pop:POPTR_563479|mitogen-activated protein kinase kinase 4/5, plant [EC:2.7.12.2]
Cs3g10470	1.65338	Up	-	-	1.32e-76	2.06e-74	-	-	-	gi|224130670|ref|XP_002328347.1|/6.19791e-114/predicted protein [Populus trichocarpa]	K01807|1|4e-115|414|pop:POPTR_1112623|ribose 5-phosphate isomerase A [EC:5.3.1.6]
Cs2g07240	1.65267	Up	-1.35211	Down	1.44e-10	2.48e-09	-	-	-	gi|336318893|gb|AEI52903.1|/2.50869e-66/terpene synthase 3 [Populus trichocarpa]	K15086|1|1e-63|243|vvi:100256887|(3S)-linalool synthase [EC:4.2.3.25]
Cs8g03710	1.64789	Up	-	-	4.22e-29	2.1e-27	GO:0043231//intracellular membrane-bounded organelle	-	GO:0009642//response to light intensity;GO:0000302//response to reactive oxygen species	gi|357468175|ref|XP_003604372.1|/1.41729e-45/Peptidase M50 family [Medicago truncatula]
orange1.1t03465	1.64027	Up	-	-	2.25e-18	6.74e-17	-	GO:0030554//adenyl nucleotide binding;GO:0016709//oxidoreductase activity, acting on paired donors, with incorporation or reduction of molecular oxygen, NADH or NADPH as one donor, and incorporation of one atom of oxygen	GO:0008152//metabolic process	gi|255554302|ref|XP_002518191.1|/1.20907e-161/monooxygenase, putative [Ricinus communis]	K11816|1|7e-163|396|rcu:RCOM_1023930|YUCCA family monooxygenase [EC:1.14.13.-]
Cs3g14220	1.63754	Up	-	-	6.41e-126	1.7e-123	GO:0044432//endoplasmic reticulum part;GO:0030312//external encapsulating structure;GO:0009536//plastid;GO:0016020//membrane	GO:0032559//adenyl ribonucleotide binding	GO:0043161//proteasomal ubiquitin-dependent protein catabolic process;GO:0000741//karyogamy;GO:0006950//response to stress;GO:0000904//cell morphogenesis involved in differentiation	gi|224123092|ref|XP_002318993.1|/0/predicted protein [Populus trichocarpa]	K09490|1|0.0|444|ath:AT5G28540|heat shock 70kDa protein 5
Cs7g05210	1.63198	Up	-	-	7.91e-22	2.91e-20	GO:0031224//intrinsic to membrane	-	GO:0006950//response to stress;GO:0015833//peptide transport;GO:0009719	gi|255566995|ref|XP_002524480.1|/1.47141e-99/oligopeptide transporter, putative [Ricinus communis]	K14638|1|5e-52|150|ppp:PHYPADRAFT_189464|solute carrier family 15 (peptide/histidine transporter), member 3/4
Cs2g05980	1.62787	Up	-	-	5.09e-71	7.38e-69	-	-	-	gi|225468409|ref|XP_002263191.1|/1.18731e-101/PREDICTED: uncharacterized protein LOC100261530 [Vitis vinifera]
Cs9g17350	1.6262	Up	-	-	5.57e-05	0.000433639	GO:0043234//protein complex;GO:0009536//plastid	GO:0046906//tetrapyrrole binding	GO:0009639//response to red or far red light;GO:0006091//generation of precursor metabolites and energy	gi|225457685|ref|XP_002276647.1|/8.49362e-48/PREDICTED: chlorophyll a-b binding protein of LHCII type I, chloroplastic [Vitis vinifera]	K14172|1|5e-49|195|vvi:100256544|light-harvesting complex II chlorophyll a/b binding protein 7
Cs5g06360	1.6262	Up	1.20329	Up	1.02e-08	1.4e-07	-	GO:0046872//metal ion binding;GO:0016491//oxidoreductase activity	-	gi|359491181|ref|XP_003634235.1|/5.96791e-125/PREDICTED: uncharacterized protein LOC100248387 [Vitis vinifera]	K00517|1|5e-100|228|ath:AT3G26210| [EC:1.14.-.-]
Cs8g12640	1.62163	Up	1.03694	Up	3.54e-52	3.35e-50	-	-	-	gi|224144565|ref|XP_002325334.1|/3.21204e-70/predicted protein [Populus trichocarpa]	K01620|1|2e-71|270|pop:POPTR_826083|threonine aldolase [EC:4.1.2.5]
Cs4g01430	1.62155	Up	-	-	3.25e-51	3.01e-49	GO:0030312//external encapsulating structure	GO:0004553//hydrolase activity, hydrolyzing O-glycosyl compounds;GO:0004672//protein kinase activity;GO:0032559//adenyl ribonucleotide binding	GO:0005975//carbohydrate metabolic process;GO:0006464//protein modification process	gi|224142429|ref|XP_002324560.1|/1.75592e-116/predicted protein [Populus trichocarpa]	K01183|1|1e-81|303|rcu:RCOM_0701150|chitinase [EC:3.2.1.14]
Cs6g07200	1.61785	Up	-	-	1.25e-56	1.35e-54	-	-	-	gi|356494879|ref|XP_003516310.1|/1.07781e-12/PREDICTED: uncharacterized protein LOC100775733 [Glycine max]
Cs2g02790	1.6171	Up	1.47799	Up	3.6e-14	8.26e-13	-	-	GO:0006350//transcription	gi|255554813|ref|XP_002518444.1|/1.04459e-132/WRKY transcription factor, putative [Ricinus communis]	K13424|1|6e-11|68.2|zma:100281160|WRKY transcription factor 33
Cs2g06730	1.61571	Up	-	-	1.85e-23	7.31e-22	-	-	-	gi|224114045|ref|XP_002316652.1|/3.11686e-51/predicted protein [Populus trichocarpa]
Cs5g12890	1.61109	Up	-	-	5.01e-09	7.22e-08	-	-	-	gi|261343328|gb|ACX70155.1|/2.47846e-60/terpene synthase 1 [Citrus sinensis]	K12929|1|2e-30|92.4|rcu:RCOM_1574190|casbene synthase [EC:4.2.3.8]
Cs4g10710	1.61109	Up	-	-	5.01e-09	7.21e-08	-	-	-	gi|224124328|ref|XP_002319304.1|/3.7665e-112/predicted protein [Populus trichocarpa]	K10704|1|6e-109|392|vvi:100257229|ubiquitin-conjugating enzyme E2 variant
Cs5g32930	1.61038	Up	-	-	2.48e-152	8.78e-150	GO:0016020//membrane	-	-	gi|255582174|ref|XP_002531881.1|/3.77488e-51/peripheral-type benzodiazepine receptor, putative [Ricinus communis]	K05770|1|3e-12|70.9|ppp:PHYPADRAFT_190625|benzodiazapine receptor
Cs7g29830	1.59993	Up	-	-	0	0	GO:0044464//cell part	-	GO:0007047//cellular cell wall organization	gi|225350102|gb|ACN87961.1|/2.23187e-126/expansin 2 [Citrus sinensis]
Cs1g11240	1.59973	Up	-	-	2.73e-14	6.28e-13	-	GO:0005488//binding	-	gi|356514857|ref|XP_003526119.1|/3.1083e-84/PREDICTED: G-type lectin S-receptor-like serine/threonine-protein kinase At1g11300-like [Glycine max]	K00924|1|1e-33|86.3|ath:AT1G66150| [EC:2.7.1.-]
Cs6g19630	1.59763	Up	-	-	2.58e-13	5.57e-12	-	GO:0046872//metal ion binding;GO:0016491//oxidoreductase activity	GO:0016129	gi|225451804|ref|XP_002281338.1|/9.78992e-139/PREDICTED: cytochrome P450 85A [Vitis vinifera]	K12640|1|2e-113|274|ath:AT3G30180|cytochrome P450, family 85, subfamily A, polypeptide 2 (brassinosteroid-6-oxidase 2) [EC:1.14.-.-]
Cs1g21070	1.59583	Up	-	-	1.39e-12	2.82e-11	-	-	-	gi|224095001|ref|XP_002310322.1|/1.87708e-95/predicted protein [Populus trichocarpa]
Cs5g06600	1.59503	Up	-	-	0	0	-	GO:0016837	-	gi|284504576|gb|ADB90478.1|/7.75605e-162/pectate lyase [Gossypium hirsutum]	K01728|1|7e-162|490|pop:POPTR_575272|pectate lyase [EC:4.2.2.2]
Cs4g09520	1.58798	Up	-	-	3.92e-13	8.32e-12	-	-	-	gi|255576260|ref|XP_002529023.1|/1.61217e-91/acyltransferase, putative [Ricinus communis]
Cs5g28780	1.58667	Up	-	-	2.29e-18	6.85e-17	-	GO:0016705//oxidoreductase activity, acting on paired donors, with incorporation or reduction of molecular oxygen	-	gi|18402079|ref|NP_566623.1|/5.43425e-63/2-oxoglutarate (2OG) and Fe(II)-dependent oxygenase-like protein [Arabidopsis thaliana]	K06892|1|6e-45|180|ath:AT3G19010|!K05282|4|6e-18|90.5|zma:778427|gibberellin 20-oxidase [EC:1.14.11.12]
Cs5g09470	1.57861	Up	-	-	6.6e-27	2.96e-25	GO:0043231//intracellular membrane-bounded organelle	GO:0046914//transition metal ion binding;GO:0016641//oxidoreductase activity, acting on the CH-NH2 group of donors, oxygen as acceptor;GO:0048037//cofactor binding	GO:0006807//nitrogen compound metabolic process	gi|255537059|ref|XP_002509596.1|/0/Amine oxidase [copper-containing] precursor, putative [Ricinus communis]	K00276|1|2e-26|119|cme:CMS002C|primary-amine oxidase [EC:1.4.3.21]
Cs9g14480	1.57557	Up	-	-	6.43e-08	8.01e-07	-	GO:0046914//transition metal ion binding;GO:0016706//oxidoreductase activity, acting on paired donors, with incorporation or reduction of molecular oxygen, 2-oxoglutarate as one donor, and incorporation of one atom each of oxygen into both donors	GO:0008152//metabolic process	gi|224115488|ref|XP_002317046.1|/8.0921e-159/predicted protein [Populus trichocarpa]	K06892|1|2e-157|342|pop:POPTR_550478|!K00475|5|2e-52|150|vvi:100233079|naringenin 3-dioxygenase [EC:1.14.11.9]
Cs5g12900	1.5748	Up	-	-	4.31e-46	3.51e-44	-	-	-	gi|261343328|gb|ACX70155.1|/8.59708e-61/terpene synthase 1 [Citrus sinensis]	K12929|1|6e-54|106|rcu:RCOM_1574350|casbene synthase [EC:4.2.3.8]
orange1.1t02914	1.5707	Up	-	-	2.94e-13	6.32e-12	GO:0043234//protein complex;GO:0044444//cytoplasmic part	GO:0016616//oxidoreductase activity, acting on the CH-OH group of donors, NAD or NADP as acceptor;GO:0048037//cofactor binding;GO:0000166//nucleotide binding	GO:0006072//glycerol-3-phosphate metabolic process	gi|225441908|ref|XP_002284479.1|/6.86838e-99/PREDICTED: glycerol-3-phosphate dehydrogenase [NAD(P)+] isoform 1 [Vitis vinifera]
Cs4g08270	1.57025	Up	-	-	4.88e-75	7.45e-73	GO:0009536//plastid	GO:0046914//transition metal ion binding	-	gi|296089966|emb|CBI39785.3|/5.04747e-54/unnamed protein product [Vitis vinifera]	K13148|1|1e-09|63.2|vvi:100261060|integrator complex subunit 11 [EC:3.1.27.-]!K11982|3|1e-07|56.6|vvi:100262515|E3 ubiquitin-protein ligase RNF115/126 [EC:6.3.2.19]
Cs7g30060	1.5583	Up	-	-	1.94e-20	6.56e-19	GO:0044464//cell part	-	GO:0006863//purine transport	gi|224128738|ref|XP_002328954.1|/0/predicted protein [Populus trichocarpa]	K06901|1|0.0|884|pop:POPTR_596945|putative MFS transporter, AGZA family, xanthine/uracil permease
Cs8g19500	1.55025	Up	-	-	5.41e-07	5.93e-06	-	GO:0008194//UDP-glycosyltransferase activity;GO:0016758//transferase activity, transferring hexosyl groups	-	gi|125950374|gb|ABN58740.1|/4.09806e-94/UGT protein [Gossypium hirsutum]	K13493|1|4e-66|250|ath:AT5G05860|cytokinin-N-glucosyltransferase [EC:2.4.1.-]!K13228|5|4e-61|233|zma:100274317|UDP-glucosyltransferase BX9 [EC:2.4.1.202]
Cs5g31400	1.54936	Up	-	-	4.03e-85	7.07e-83	-	-	-	gi|184161316|gb|ACC68685.1|/1.43298e-100/bHLH-like DNA binding protein [Vitis vinifera]	K13422|1|5e-19|95.5|vvi:100250607|transcription factor MYC2
Cs8g10950	1.53874	Up	-	-	6.3e-05	0.000483516	-	-	-	gi|224075439|ref|XP_002304633.1|/1.45298e-24/predicted protein [Populus trichocarpa]
Cs7g12570	1.53874	Up	-	-	6.3e-05	0.000483701	GO:0043231//intracellular membrane-bounded organelle	-	-	gi|224108583|ref|XP_002314899.1|/1.01347e-13/predicted protein [Populus trichocarpa]
Cs8g20410	1.53676	Up	-	-	2.6e-14	6.01e-13	-	GO:0016874//ligase activity;GO:0000166//nucleotide binding	GO:0009642//response to light intensity;GO:0009746;GO:0009267//cellular response to starvation;GO:0006520//cellular amino acid metabolic process;GO:0034285	gi|224103925|ref|XP_002313246.1|/2.48928e-152/predicted protein [Populus trichocarpa]	K01953|1|1e-153|251|pop:POPTR_722643|asparagine synthase (glutamine-hydrolysing) [EC:6.3.5.4]
Cs6g01620	1.52868	Up	-	-	4.7e-12	9.21e-11	-	-	-	gi|224124268|ref|XP_002329981.1|/2.72906e-14/predicted protein [Populus trichocarpa]
Cs2g10630	1.52402	Up	-	-	1.77e-09	2.71e-08	-	-	-	gi|224075266|ref|XP_002304584.1|/8.87799e-35/predicted protein [Populus trichocarpa]	K01955|1|2e-16|85.5|vvi:100262205|carbamoyl-phosphate synthase large subunit [EC:6.3.5.5]!K13944|3|7e-14|77.0|rcu:RCOM_0993260|LOB domain-containing protein 16
Cs2g06470	1.51768	Up	-	-	4.56e-06	4.3e-05	-	-	-	gi|313755458|gb|ADR74220.1|/6.1652e-81/(E)-nerolidol/(E,E)-geranyl linalool synthase [Vitis vinifera]	K04121|1|6e-19|69.7|ath:AT1G79460|ent-kaurene synthase [EC:4.2.3.19]
Cs7g01030	1.51517	Up	-	-	4.98e-56	5.26e-54	-	-	-	gi|332322109|emb|CCA66008.1|/3.20931e-18/hypothetical protein [Beta vulgaris subsp. vulgaris]
orange1.1t03802	1.51372	Up	-	-	1.52e-09	2.35e-08	-	-	-	gi|255540817|ref|XP_002511473.1|/3.45449e-153/lipase, putative [Ricinus communis]
Cs1g20430	1.50671	Up	-	-	1.81e-27	8.32e-26	-	-	-	gi|255586659|ref|XP_002533960.1|/0/Myosin-1, putative [Ricinus communis]	K10394|1|1e-06|53.9|vcn:VOLCADRAFT_103736|kinesin family member 3/17
Cs6g10640	1.50067	Up	-	-	5.7e-11	1.02e-09	GO:0044464//cell part	GO:0004672//protein kinase activity	-	gi|224069816|ref|XP_002326421.1|/1.07912e-22/predicted protein [Populus trichocarpa]
Cs1g12420	1.49054	Up	-	-	1.36e-11	2.59e-10	GO:0031224//intrinsic to membrane;GO:0044424//intracellular part	GO:0017111//nucleoside-triphosphatase activity;GO:0016215	GO:0006633//fatty acid biosynthetic process;GO:0009767//photosynthetic electron transport chain	gi|255553197|ref|XP_002517641.1|/7.63969e-82/delta 9 desaturase, putative [Ricinus communis]	K00507|1|4e-83|176|rcu:RCOM_0900580|stearoyl-CoA desaturase (delta-9 desaturase) [EC:1.14.19.1]
Cs2g24360	1.49054	Up	-	-	1.13e-16	3.04e-15	-	-	-	gi|224107693|ref|XP_002314566.1|/5.71099e-55/predicted protein [Populus trichocarpa]	K13993|1|3e-56|216|pop:POPTR_769024|HSP20 family protein
orange1.1t01398	1.48534	Up	-	-	4.37e-18	1.29e-16	-	-	-	gi|225463623|ref|XP_002273367.1|/3.99415e-164/PREDICTED: probable glycerol kinase isoform 1 [Vitis vinifera]	K00864|1|2e-165|580|vvi:100251587|glycerol kinase [EC:2.7.1.30]
Cs4g11470	1.48376	Up	-	-	5.99e-09	8.54e-08	-	-	-	gi|302143128|emb|CBI20423.3|/8.96814e-117/unnamed protein product [Vitis vinifera]	K13430|1|1e-37|132|zma:100283091|serine/threonine-protein kinase PBS1 [EC:2.7.11.1]
orange1.1t00537	1.47998	Up	-	-	4.61e-96	8.85e-94	-	GO:0016462//pyrophosphatase activity;GO:0032559//adenyl ribonucleotide binding	-	gi|224130620|ref|XP_002320886.1|/0/predicted protein [Populus trichocarpa]	K08900|1|2e-64|245|pop:POPTR_271862|mitochondrial chaperone BCS1
Cs3g27760	1.47876	Up	-	-	0	0	GO:0031224//intrinsic to membrane;GO:0042579//microbody	GO:0016616//oxidoreductase activity, acting on the CH-OH group of donors, NAD or NADP as acceptor;GO:0048037//cofactor binding;GO:0000166//nucleotide binding	GO:0006694//steroid biosynthetic process;GO:0006720//isoprenoid metabolic process;GO:0006732//coenzyme metabolic process	gi|357593593|gb|ABF56518.2|/1.3724e-131/3-hydroxy-3-methylglutaryl coenzyme A reductase 1 [Litchi chinensis]	K00021|1|9e-126|449|rcu:RCOM_1602200|hydroxymethylglutaryl-CoA reductase (NADPH) [EC:1.1.1.34]
Cs6g15280	1.47024	Up	-	-	1.73e-97	3.46e-95	GO:0044464//cell part	GO:0015604//phosphonate transmembrane transporter activity;GO:0017111//nucleoside-triphosphatase activity;GO:0032559//adenyl ribonucleotide binding	-	gi|75318232|sp|O24367.1|TUR2_SPIPO/0/RecName: Full=Pleiotropic drug resistance protein TUR2; Short=Protein Turion 2	K05681|1|2e-27|124|cme:CMS467C|ATP-binding cassette, subfamily G (WHITE), member 2!K12843|3|6e-26|119|vvi:100248403|U4/U6 small nuclear ribonucleoprotein PRP3
Cs4g08380	1.47008	Up	-	-	3.72e-16	9.72e-15	GO:0044464//cell part	GO:0015197//peptide transporter activity	GO:0015833//peptide transport	gi|225461975|ref|XP_002267184.1|/4.89709e-166/PREDICTED: oligopeptide transporter 1-like [Vitis vinifera]
Cs7g18450	1.46573	Up	-	-	6.86e-05	0.000521541	-	GO:0005515//protein binding	-	gi|255573028|ref|XP_002527444.1|/0/protein dimerization, putative [Ricinus communis]
Cs9g18020	1.46461	Up	-	-	1.74e-57	1.94e-55	-	GO:0016787//hydrolase activity	-	gi|255545018|ref|XP_002513570.1|/4.40508e-38/protein phosphatase 2c, putative [Ricinus communis]	K14497|1|3e-39|162|rcu:RCOM_1579770|protein phosphatase 2C [EC:3.1.3.16]
orange1.1t00386	1.46288	Up	1.03446	Up	9.93e-22	3.62e-20	-	GO:0003824//catalytic activity	GO:0008652//cellular amino acid biosynthetic process	gi|224064041|ref|XP_002301362.1|/2.11796e-73/predicted protein [Populus trichocarpa]	K13034|1|1e-74|232|pop:POPTR_644475|L-3-cyanoalanine synthase/ cysteine synthase [EC:2.5.1.47 4.4.1.9]
Cs3g16130	1.4627	Up	-	-	1.34e-06	1.38e-05	-	-	-	gi|225438227|ref|XP_002265704.1|/1.07282e-30/PREDICTED: NADH dehydrogenase [ubiquinone] iron-sulfur protein 4, mitochondrial [Vitis vinifera]	K03937|1|6e-32|136|vvi:100250742|NADH dehydrogenase (ubiquinone) Fe-S protein 4 [EC:1.6.5.3 1.6.99.3]
Cs7g07990	1.45707	Up	-	-	6.47e-43	4.83e-41	GO:0031224//intrinsic to membrane	GO:0046872//metal ion binding;GO:0004175//endopeptidase activity	GO:0019538//protein metabolic process	gi|255558368|ref|XP_002520211.1|/5.36118e-132/Metalloendoproteinase 1 precursor, putative [Ricinus communis]	K07761|1|1e-107|388|ath:AT1G59970|gelatinase A [EC:3.4.24.24]
Cs5g25900	1.45627	Up	1.31492	Up	6.46e-07	7e-06	-	GO:0016709//oxidoreductase activity, acting on paired donors, with incorporation or reduction of molecular oxygen, NADH or NADPH as one donor, and incorporation of one atom of oxygen;GO:0005506//iron ion binding	GO:0008152//metabolic process	gi|357016484|gb|AET50435.1|/5.1422e-75/putative cytochrome P450 [Citrus sinensis]	K00517|1|2e-55|214|ath:AT3G26210| [EC:1.14.-.-]
Cs5g33200	1.4548	Up	-	-	7.97e-24	3.2e-22	GO:0016020//membrane	GO:0004091//carboxylesterase activity	-	gi|225437380|ref|XP_002268904.1|/3.94852e-111/PREDICTED: monoglyceride lipase isoform 1 [Vitis vinifera]
Cs6g07830	1.45259	Up	-	-	6.72e-55	6.95e-53	-	GO:0016747//transferase activity, transferring acyl groups other than amino-acyl groups	-	gi|359481680|ref|XP_002278801.2|/0/PREDICTED: BAHD acyltransferase DCR-like [Vitis vinifera]	K13065|1|2e-28|125|pop:POPTR_554899|shikimate O-hydroxycinnamoyltransferase [EC:2.3.1.133]
Cs6g07320	1.45004	Up	-	-	0	0	-	-	-	gi|224087579|ref|XP_002308192.1|/5.2398e-38/predicted protein [Populus trichocarpa]	K13993|1|3e-39|160|pop:POPTR_653054|HSP20 family protein
Cs6g15800	1.44449	Up	-	-	7.58e-32	4.08e-30	GO:0044464//cell part	GO:0008375//acetylglucosaminyltransferase activity	-	gi|255575457|ref|XP_002528630.1|/1.98022e-98/catalytic, putative [Ricinus communis]
Cs3g01240	1.44334	Up	-	-	2.01e-06	2.01e-05	-	-	-	gi|325300944|gb|ADZ05465.1|/5.16044e-26/glutathione-S-transferase [Pyrus pyrifolia]	K01800|1|5e-20|76.6|sbi:SORBI_05g007005|maleylacetoacetate isomerase [EC:5.2.1.2]
Cs2g27050	1.44206	Up	-	-	4.54e-56	4.82e-54	GO:0016020//membrane	GO:0005488//binding	GO:0042445//hormone metabolic process;GO:0006725//cellular aromatic compound metabolic process	gi|255572066|ref|XP_002526974.1|/1.80061e-55/copine, putative [Ricinus communis]
Cs7g17040	1.43979	Up	-	-	2.75e-05	0.0002256	-	-	-	gi|225446865|ref|XP_002283840.1|/1.8688e-16/PREDICTED: uncharacterized protein LOC100242015 isoform 1 [Vitis vinifera]
Cs4g14590	1.43979	Up	-	-	2.63e-07	2.99e-06	GO:0043231//intracellular membrane-bounded organelle	GO:0030528//transcription regulator activity;GO:0001071;GO:0003677//DNA binding	GO:0009408//response to heat;GO:0006350//transcription;GO:0010557//positive regulation of macromolecule biosynthetic process	gi|255546133|ref|XP_002514126.1|/1.75621e-98/Heat shock factor protein HSF30, putative [Ricinus communis]
Cs7g02850	1.43597	Up	-	-	0	0	-	-	-	gi|327344121|gb|AEA50965.1|/3.21809e-64/putative PDF1-interacting protein 3, partial [Gossypium barbadense]
Cs1g15350	1.43355	Up	-	-	1.31e-05	0.000114692	-	-	-	gi|224091377|ref|XP_002334956.1|/3.84649e-40/predicted protein [Populus trichocarpa]
Cs5g24520	1.43013	Up	-	-	0	0	-	-	-	gi|359478050|ref|XP_003632060.1|/1.02629e-22/PREDICTED: uncharacterized protein LOC100854122 [Vitis vinifera]
orange1.1t01675	1.42713	Up	-	-	1.2e-27	5.56e-26	-	-	-	gi|225425676|ref|XP_002275043.1|/7.00838e-44/PREDICTED: calvin cycle protein CP12-like [Vitis vinifera]
orange1.1t01118	1.4259	Up	-	-	1.07e-07	1.28e-06	-	GO:0035251//UDP-glucosyltransferase activity	GO:0051553	gi|242199342|gb|ACS87992.1|/0/UDP-glucosyltransferase family 1 protein [Citrus sinensis]	K13496|1|4e-157|552|ath:AT2G36780|UDP-glucosyl transferase 73C [EC:2.4.1.-]
Cs1g22770	1.42371	Up	-	-	2.98e-06	2.92e-05	GO:0044464//cell part	-	-	gi|356565614|ref|XP_003551034.1|/1.60355e-60/PREDICTED: uncharacterized membrane protein At3g27390-like [Glycine max]
Cs6g18250	1.42267	Up	-	-	5.16e-08	6.49e-07	-	-	-	gi|147797346|emb|CAN62773.1|/3.39447e-22/hypothetical protein VITISV_028724 [Vitis vinifera]
orange1.1t00747	1.42043	Up	-	-	1.42e-29	7.23e-28	GO:0005811//lipid particle	GO:0032561//guanyl ribonucleotide binding;GO:0003824//catalytic activity	GO:0006641//triglyceride metabolic process	gi|297739892|emb|CBI30074.3|/0/unnamed protein product [Vitis vinifera]	K14674|1|0.0|830|vvi:100258980|TAG lipase / steryl ester hydrolase / phospholipase A2 / LPA acyltransferase [EC:3.1.1.3 3.1.1.13 3.1.1.4 2.3.1.51]
Cs7g11860	1.41925	Up	-	-	1.32e-39	8.75e-38	-	GO:0016491//oxidoreductase activity;GO:0005506//iron ion binding	-	gi|255541952|ref|XP_002512040.1|/1.48742e-89/cytochrome P450, putative [Ricinus communis]	K00232|1|5e-49|152|vvi:100249305|acyl-CoA oxidase [EC:1.3.3.6]!K10717|4|3e-47|137|ath:AT5G38450|cytokinin trans-hydroxylase
Cs6g11530	1.4147	Up	-	-	4.09e-05	0.000327083	-	-	-	gi|147790104|emb|CAN67593.1|/0/hypothetical protein VITISV_000699 [Vitis vinifera]	K15078|1|2e-72|272|vvi:100250139|structure-specific endonuclease subunit SLX1 [EC:3.6.1.-]!K03798|4|2e-64|246|rcu:RCOM_0340700|cell division protease FtsH [EC:3.4.24.-]
Cs2g24300	1.40897	Up	-	-	1.2e-06	1.25e-05	-	-	-	gi|255571994|ref|XP_002526938.1|/1.41172e-53/hypothetical protein RCOM_0530890 [Ricinus communis]
Cs1g12560	1.40708	Up	-	-	4.97e-267	2.95e-264	-	-	GO:0000302//response to reactive oxygen species;GO:0009642//response to light intensity	gi|297853008|ref|XP_002894385.1|/2.02856e-49/hypothetical protein ARALYDRAFT_337408 [Arabidopsis lyrata subsp. lyrata]	K13993|1|2e-20|97.1|ppp:PHYPADRAFT_81689|HSP20 family protein
Cs4g08470	1.40689	Up	-	-	5.17e-19	1.61e-17	GO:0016020//membrane	GO:0016757//transferase activity, transferring glycosyl groups	GO:0009987//cellular process	gi|71493366|gb|AAZ32787.1|/9.92089e-76/cellulose synthase-like protein CslE [Nicotiana tabacum]	K10999|1|9e-30|83.2|vvi:100248512|cellulose synthase A [EC:2.4.1.12]
Cs7g03570	1.40631	Up	1.77515	Up	4.37e-39	2.87e-37	-	-	-	gi|260600584|gb|ACX47024.1|/1.16449e-69/NAP-like transcription factor [Vitis vinifera]
Cs4g04150	1.40623	Up	-	-	5.77e-07	6.31e-06	GO:0043231//intracellular membrane-bounded organelle	-	-	gi|224087284|ref|XP_002308112.1|/1.84176e-79/predicted protein [Populus trichocarpa]
Cs4g19400	1.4056	Up	-	-	1.67e-135	4.87e-133	-	GO:0017016//Ras GTPase binding	-	gi|359476350|ref|XP_002283782.2|/0/PREDICTED: E3 ubiquitin-protein ligase HERC2-like [Vitis vinifera]	K10615|1|8e-13|73.9|cme:CMB070C|E3 ubiquitin-protein ligase HERC4 [EC:6.3.2.19]!K11493|2|8e-08|57.4|ota:Ot03g05690|regulator of chromosome condensation
orange1.1t04018	1.39487	Up	-	-	7.78e-06	7.04e-05	-	-	-	gi|297823503|ref|XP_002879634.1|/3.86931e-10/hypothetical protein ARALYDRAFT_482676 [Arabidopsis lyrata subsp. lyrata]
Cs5g33000	1.38916	Up	-	-	8.52e-07	9.11e-06	GO:0044444//cytoplasmic part	GO:0016778;GO:0032559//adenyl ribonucleotide binding	GO:0042723//thiamin and derivative metabolic process;GO:0009108//coenzyme biosynthetic process	gi|255564116|ref|XP_002523055.1|/1.95709e-34/thiamin pyrophosphokinase, putative [Ricinus communis]	K00949|1|1e-35|150|rcu:RCOM_1177290|thiamine pyrophosphokinase [EC:2.7.6.2]
Cs6g09810	1.38916	Up	-	-	8.52e-07	9.12e-06	-	-	-	gi|297827439|ref|XP_002881602.1|/1.65694e-34/predicted protein [Arabidopsis lyrata subsp. lyrata]
Cs7g22820	1.38916	Up	-2.60049	Down	6.08e-05	0.000468369	-	-	-	gi|357482355|ref|XP_003611463.1|/1.88218e-39/Cytochrome P450 ent-kaurenoic acid oxidase [Medicago truncatula]	K04123|1|1e-36|153|vvi:100251295|ent-kaurenoic acid hydroxylase [EC:1.14.13.79]
Cs3g21790	1.38639	Up	-	-	2.09e-142	6.39e-140	-	-	-	gi|225470820|ref|XP_002264755.1|/0/PREDICTED: protein GIGANTEA-like [Vitis vinifera]	K12124|1|0.0|771|pop:POPTR_818606|GIGANTEA
Cs2g20020	1.38519	Up	-	-	1.37e-05	0.000119731	-	GO:0005488//binding	-	gi|255583030|ref|XP_002532283.1|/7.92926e-47/Rho GDP-dissociation inhibitor, putative [Ricinus communis]	K12462|1|5e-48|191|rcu:RCOM_0549620|Rho GDP-dissociation inhibitor
Cs9g01970	1.37684	Up	-	-	0.000107495	0.000782449	-	-	-	gi|224107561|ref|XP_002314521.1|/3.82261e-34/predicted protein [Populus trichocarpa]
Cs4g15890	1.37215	Up	-	-	6.76e-42	4.9e-40	GO:0009526//plastid envelope	GO:0016491//oxidoreductase activity	GO:0006787;GO:0044257//cellular protein catabolic process	gi|255546477|ref|XP_002514298.1|/3.44069e-57/short-chain dehydrogenase, putative [Ricinus communis]	K13606|1|2e-58|226|rcu:RCOM_1052710|chlorophyll(ide) b reductase [EC:1.1.1.294]
orange1.1t01707	1.36734	Up	-	-	6.48e-34	3.71e-32	-	-	-	gi|356572805|ref|XP_003554556.1|/0/PREDICTED: stachyose synthase-like [Glycine max]	K06611|1|0.0|568|ath:AT4G01970|stachyose synthetase [EC:2.4.1.67]
Cs7g19420	1.36515	Up	-	-	3.78e-24	1.54e-22	GO:0043231//intracellular membrane-bounded organelle	-	-	gi|224119890|ref|XP_002318188.1|/1.17588e-44/predicted protein [Populus trichocarpa]
Cs2g05090	1.36317	Up	-	-	2.51e-13	5.44e-12	-	-	-	gi|255563062|ref|XP_002522535.1|/1.2717e-149/3'-N-debenzoyl-2'-deoxytaxol N-benzoyltransferase, putative [Ricinus communis]	K13065|1|5e-24|69.7|osa:4336306|shikimate O-hydroxycinnamoyltransferase [EC:2.3.1.133]
orange1.1t00464	1.36317	Up	1.10405	Up	5.61e-08	7.03e-07	-	-	GO:0009314//response to radiation;GO:0009725//response to hormone stimulus	gi|242058059|ref|XP_002458175.1|/2.47439e-148/hypothetical protein SORBIDRAFT_03g028240 [Sorghum bicolor]	K14487|1|1e-149|437|sbi:SORBI_03g028240|auxin responsive GH3 gene family!K14506|4|8e-126|449|pop:POPTR_834775|jasmonic acid-amino synthetase
Cs6g16730	1.36317	Up	-	-	3.45e-10	5.73e-09	GO:0031410//cytoplasmic vesicle	GO:0005506//iron ion binding;GO:0016712//oxidoreductase activity, acting on paired donors, with incorporation or reduction of molecular oxygen, reduced flavin or flavoprotein as one donor, and incorporation of one atom of oxygen	GO:0008152//metabolic process	gi|255556888|ref|XP_002519477.1|/0/cytochrome P450, putative [Ricinus communis]	K00517|1|2e-180|629|ath:AT3G56630| [EC:1.14.-.-]
Cs9g07790	1.36317	Up	-	-	8.32e-21	2.86e-19	GO:0031224//intrinsic to membrane	GO:0046873//metal ion transmembrane transporter activity;GO:0019829//cation-transporting ATPase activity;GO:0005515//protein binding;GO:0032559//adenyl ribonucleotide binding	GO:0009206;GO:0070838//divalent metal ion transport	gi|225432830|ref|XP_002279629.1|/0/PREDICTED: putative calcium-transporting ATPase 13, plasma membrane-type-like [Vitis vinifera]	K01537|1|0.0|1353|ath:AT3G22910|Ca2+-transporting ATPase [EC:3.6.3.8]
Cs3g26210	1.36317	Up	-	-	4.25e-05	0.000338874	-	-	-	gi|225457955|ref|XP_002274931.1|/1.05188e-53/PREDICTED: uncharacterized protein LOC100241980 [Vitis vinifera]
orange1.1t01943	1.35383	Up	-	-	3.84e-06	3.67e-05	-	-	-	-
Cs8g18210	1.35158	Up	-	-	3.55e-05	0.000285888	GO:0043231//intracellular membrane-bounded organelle	GO:0004672//protein kinase activity;GO:0032559//adenyl ribonucleotide binding	GO:0006464//protein modification process	gi|296083955|emb|CBI24343.3|/3.61163e-47/unnamed protein product [Vitis vinifera]	K04733|1|8e-48|119|pop:POPTR_878434|interleukin-1 receptor-associated kinase 4 [EC:2.7.11.1]
Cs4g14090	1.35024	Up	-	-	2.31e-25	9.82e-24	-	-	-	gi|20384648|gb|AAK31801.1|/1.15856e-111/beta-galactosidase [Citrus sinensis]	K12309|1|5e-75|161|ath:AT3G52840|beta-galactosidase [EC:3.2.1.23]
Cs9g03370	1.33892	Up	-	-	6.25e-05	0.000480592	GO:0009536//plastid	GO:0003676//nucleic acid binding	GO:0006351//transcription, DNA-dependent	gi|147795870|emb|CAN61043.1|/1.87794e-26/hypothetical protein VITISV_037528 [Vitis vinifera]
orange1.1t03055	1.33669	Up	-	-	0.000132065	0.000943589	-	GO:0004033//aldo-keto reductase activity	GO:0006970//response to osmotic stress;GO:0008152//metabolic process;GO:0010038//response to metal ion	gi|42569711|ref|NP_181313.3|/8.74041e-50/NAD(P)-linked oxidoreductase-like protein [Arabidopsis thaliana]	K00002|1|2e-33|142|osa:4338987|alcohol dehydrogenase (NADP+) [EC:1.1.1.2]
Cs8g17540	1.33557	Up	-	-	1.45e-15	3.65e-14	GO:0043231//intracellular membrane-bounded organelle;GO:0044459//plasma membrane part	GO:0005515//protein binding;GO:0000166//nucleotide binding;GO:0004672//protein kinase activity;GO:0009881//photoreceptor activity	GO:0015992//proton transport;GO:0010360;GO:0009902//chloroplast relocation;GO:0010118//stomatal movement;GO:0006468//protein amino acid phosphorylation;GO:0009606//tropism;GO:0009416//response to light stimulus	gi|225435157|ref|XP_002281752.1|/7.57581e-96/PREDICTED: phototropin-1-like [Vitis vinifera]	K08282|1|2e-78|216|ath:AT3G45780|non-specific serine/threonine protein kinase [EC:2.7.11.1]
Cs6g09640	1.33375	Up	-	-	1.38e-17	3.98e-16	-	GO:0048037//cofactor binding;GO:0008483//transaminase activity	-	gi|225439615|ref|XP_002267787.1|/1.40571e-58/PREDICTED: alanine--glyoxylate aminotransferase 2 homolog 2, mitochondrial [Vitis vinifera]	K00827|1|8e-60|180|vvi:100251671|alanine-glyoxylate transaminase / (R)-3-amino-2-methylpropionate-pyruvate transaminase [EC:2.6.1.44 2.6.1.40]
Cs7g06285	1.33074	Up	-	-	4.82e-08	6.08e-07	-	-	-	-
orange1.1t04139	1.32812	Up	-1.80634	Down	9.4e-09	1.31e-07	-	-	-	gi|225426693|ref|XP_002281735.1|/1.8987e-162/PREDICTED: cytochrome P450 76C4 [Vitis vinifera]	K00517|1|8e-109|392|osa:4348172| [EC:1.14.-.-]!K05280|3|2e-89|327|vvi:100263810|flavonoid 3'-monooxygenase [EC:1.14.13.21]
Cs8g02370	1.32664	Up	-	-	4.69e-06	4.42e-05	GO:0008287//protein serine/threonine phosphatase complex	GO:0019888//protein phosphatase regulator activity	GO:0009987//cellular process;GO:0023060	gi|297744564|emb|CBI37826.3|/2.27211e-175/unnamed protein product [Vitis vinifera]	K11584|1|4e-96|286|rcu:RCOM_1081480|protein phosphatase 2 (formerly 2A), regulatory subunit B'
orange1.1t03246	1.32454	Up	-	-	3.81e-09	5.57e-08	-	-	-	gi|224098828|ref|XP_002311282.1|/8.64012e-90/predicted protein [Populus trichocarpa]
Cs3g23010	1.32135	Up	-	-	1.74e-07	2.03e-06	-	-	-	gi|225458753|ref|XP_002285066.1|/8.00579e-105/PREDICTED: cytochrome P450 81F1-like [Vitis vinifera]	K00517|1|5e-94|343|ath:AT4G37360| [EC:1.14.-.-]
Cs7g22290	1.31922	Up	-	-	3.61e-07	4.04e-06	-	-	-	gi|225427280|ref|XP_002278897.1|/0/PREDICTED: pentatricopeptide repeat-containing protein At3g29230-like [Vitis vinifera]	K15078|1|3e-108|390|vvi:100250139|structure-specific endonuclease subunit SLX1 [EC:3.6.1.-]!K03798|2|7e-63|240|rcu:RCOM_0340700|cell division protease FtsH [EC:3.4.24.-]
orange1.1t04492	1.31922	Up	-	-	3.61e-07	4.03e-06	-	-	-	gi|255564047|ref|XP_002523022.1|/4.01359e-59/Vacuolar cation/proton exchanger, putative [Ricinus communis]	K07300|1|6e-58|126|pop:POPTR_228521|Ca2+:H+ antiporter
Cs3g05300	1.31516	Up	-	-	2.67e-09	4e-08	-	GO:0016709//oxidoreductase activity, acting on paired donors, with incorporation or reduction of molecular oxygen, NADH or NADPH as one donor, and incorporation of one atom of oxygen;GO:0005506//iron ion binding	-	gi|255538494|ref|XP_002510312.1|/4.7977e-88/cytochrome P450, putative [Ricinus communis]	K00517|1|9e-69|260|ath:AT4G31940| [EC:1.14.-.-]!K05280|3|2e-48|192|sbi:SORBI_04g024730|flavonoid 3'-monooxygenase [EC:1.14.13.21]
Cs8g06430	1.31426	Up	-	-	9.14e-05	0.000676204	-	-	-	gi|224103417|ref|XP_002313048.1|/1.38718e-88/predicted protein [Populus trichocarpa]
Cs3g26240	1.31426	Up	-	-	5.24e-10	8.53e-09	GO:0031224//intrinsic to membrane	-	GO:0009607//response to biotic stimulus	gi|255538966|ref|XP_002510548.1|/1.44983e-113/Zeamatin precursor, putative [Ricinus communis]
Cs7g02060	1.31042	Up	1.30253	Up	6.27e-07	6.82e-06	-	GO:0016491//oxidoreductase activity	-	gi|255553484|ref|XP_002517783.1|/1.74779e-59/polyamine oxidase, putative [Ricinus communis]	K13366|1|1e-60|164|rcu:RCOM_0964720|polyamine oxidase (propane-1,3-diamine-forming) [EC:1.5.3.14]
Cs5g15190	1.30959	Up	-	-	1.04e-259	6.01e-257	-	GO:0003824//catalytic activity	-	gi|209168551|gb|ACI42271.1|/2.27224e-53/glutathione S-transferase Tau2 [Citrus sinensis]	K00799|1|1e-47|189|vvi:100252492|glutathione S-transferase [EC:2.5.1.18]
Cs2g01040	1.30846	Up	-	-	1.33e-13	2.95e-12	-	GO:0005488//binding;GO:0016301//kinase activity	-	gi|297746351|emb|CBI16407.3|/2.27796e-61/unnamed protein product [Vitis vinifera]	K08857|1|7e-55|112|ath:AT3G20860|NIMA (never in mitosis gene a)-related kinase [EC:2.7.11.1]
Cs7g19870	1.30598	Up	-	-	0	0	-	GO:0001071	GO:0010468//regulation of gene expression	gi|159505446|gb|ABW97699.1|/6.22386e-62/putative bHLH transcription factor [Citrus sinensis]
Cs7g26600	1.30539	Up	-	-	1.77e-16	4.72e-15	GO:0043231//intracellular membrane-bounded organelle	-	-	gi|224130118|ref|XP_002328658.1|/1.02386e-27/predicted protein [Populus trichocarpa]
Cs5g02320	1.30521	Up	-	-	2.82e-126	7.57e-124	-	GO:0016798//hydrolase activity, acting on glycosyl bonds	-	gi|224058299|ref|XP_002299478.1|/3.52345e-105/predicted protein [Populus trichocarpa]	K01179|1|6e-40|164|vvi:100260645|endoglucanase [EC:3.2.1.4]
Cs4g08740	1.30282	Up	-	-	4.71e-13	9.87e-12	-	-	-	-
Cs6g08550	1.29499	Up	-	-	9.08e-07	9.69e-06	GO:0031981//nuclear lumen	GO:0003676//nucleic acid binding	GO:0010468//regulation of gene expression	gi|225439416|ref|XP_002264016.1|/2.93185e-60/PREDICTED: trihelix transcription factor GT-3a [Vitis vinifera]
Cs1g22120	1.28765	Up	-	-	2.14e-55	2.24e-53	GO:0043231//intracellular membrane-bounded organelle;GO:0031090//organelle membrane	GO:0015082//di-, tri-valent inorganic cation transmembrane transporter activity	GO:0006952//defense response;GO:0051707//response to other organism;GO:0010038//response to metal ion;GO:0006800//oxygen and reactive oxygen species metabolic process;GO:0000041//transition metal ion transport;GO:0055066;GO:0030003//cellular cation homeostasis	gi|225438902|ref|XP_002283902.1|/2.41464e-129/PREDICTED: metal transporter Nramp3 [Vitis vinifera]	K12347|1|1e-130|402|vvi:100268041|natural resistance-associated macrophage protein
Cs5g33730	1.28635	Up	-	-	9.59e-09	1.33e-07	-	-	-	gi|359479937|ref|XP_002269588.2|/1.37736e-20/PREDICTED: uncharacterized protein LOC100257206 [Vitis vinifera]
Cs9g02055	1.28225	Up	-	-	2.77e-13	5.98e-12	GO:0043231//intracellular membrane-bounded organelle	-	GO:0010468//regulation of gene expression	gi|225431998|ref|XP_002279307.1|/1.26288e-12/PREDICTED: transcription factor bHLH147 [Vitis vinifera]
Cs7g09990	1.28225	Up	-	-	8.23e-06	7.4e-05	-	GO:0005488//binding	-	gi|255547928|ref|XP_002515021.1|/5.95594e-83/ubiquitin-protein ligase, putative [Ricinus communis]
Cs6g11330	1.28106	Up	-	-	1.02e-07	1.23e-06	GO:0043231//intracellular membrane-bounded organelle	GO:0042802//identical protein binding;GO:0003677//DNA binding	GO:0032507//maintenance of protein location in cell;GO:0003002;GO:0010468//regulation of gene expression;GO:0051301//cell division;GO:0009606//tropism	gi|224139582|ref|XP_002323179.1|/0/GRAS family transcription factor [Populus trichocarpa]	K14494|1|9e-53|206|ath:AT3G03450|DELLA protein
Cs4g09760	1.2791	Up	-	-	1.29e-15	3.25e-14	-	-	-	gi|255580744|ref|XP_002531193.1|/1.06922e-68/conserved hypothetical protein [Ricinus communis]
orange1.1t00555	1.27828	Up	-	-	1.78e-40	1.23e-38	-	GO:0004672//protein kinase activity;GO:0000166//nucleotide binding	GO:0009267//cellular response to starvation;GO:0009743//response to carbohydrate stimulus;GO:0006813//potassium ion transport;GO:0006970//response to osmotic stress	gi|118489305|gb|ABK96457.1|/8.09205e-33/unknown [Populus trichocarpa x Populus deltoides]	K00924|1|1e-30|134|osa:4342410| [EC:2.7.1.-]
Cs1g18560	1.27773	Up	-	-	9.6e-23	3.67e-21	-	-	-	gi|147818797|emb|CAN67285.1|/8.93989e-42/hypothetical protein VITISV_021597 [Vitis vinifera]	K03940|1|1e-42|171|vvi:100262767|NADH dehydrogenase (ubiquinone) Fe-S protein 7 [EC:1.6.5.3 1.6.99.3]
Cs7g08390	1.27655	Up	-	-	2.48e-18	7.39e-17	-	GO:0035251//UDP-glucosyltransferase activity;GO:0019203//carbohydrate phosphatase activity	GO:0005991//trehalose metabolic process	gi|209573856|gb|ACI62866.1|/0/trehalose 6-phosphate synthase [Gossypium arboreum]	K00697|1|0.0|1174|rcu:RCOM_0993370|alpha,alpha-trehalose-phosphate synthase (UDP-forming) [EC:2.4.1.15]!K01087|1|0.0|1174|rcu:RCOM_0993370|trehalose-phosphatase [EC:3.1.3.12]
Cs2g07550	1.2757	Up	-2.19753	Down	6.84e-06	6.24e-05	-	-	-	gi|224076360|ref|XP_002304931.1|/3.50591e-81/2-oxoglutarate-dependent dioxygenase [Populus trichocarpa]	K06892|1|1e-29|99.8|pop:POPTR_550478|!K05282|3|2e-24|87.8|ath:AT4G25420|gibberellin 20-oxidase [EC:1.14.11.12]
Cs5g25880	1.27318	Up	1.07916	Up	4.37e-07	4.85e-06	-	GO:0016709//oxidoreductase activity, acting on paired donors, with incorporation or reduction of molecular oxygen, NADH or NADPH as one donor, and incorporation of one atom of oxygen;GO:0005506//iron ion binding	GO:0008152//metabolic process	gi|255538870|ref|XP_002510500.1|/5.665e-107/cytochrome P450, putative [Ricinus communis]	K11818|1|1e-69|262|ath:AT4G31500|cytochrome P450, family 83, subfamily B, polypeptide 1 [EC:1.14.-.-]!K00517|3|1e-62|239|ath:AT3G26210| [EC:1.14.-.-]
Cs4g05560	1.27072	Up	-	-	4.64e-09	6.71e-08	GO:0043231//intracellular membrane-bounded organelle;GO:0044444//cytoplasmic part	GO:0003824//catalytic activity	-	gi|255550077|ref|XP_002516089.1|/6.36704e-27/carboxy-lyase, putative [Ricinus communis]	K06966|1|3e-27|85.9|pop:POPTR_819477|
Cs2g03230	1.26998	Up	-	-	1.17e-127	3.19e-125	-	GO:0000166//nucleotide binding;GO:0003824//catalytic activity	GO:0008152//metabolic process	gi|242074364|ref|XP_002447118.1|/1.16598e-38/hypothetical protein SORBIDRAFT_06g028990 [Sorghum bicolor]	K11517|1|7e-40|80.1|sbi:SORBI_06g028990|(S)-2-hydroxy-acid oxidase [EC:1.1.3.15]
Cs8g19980	1.26951	Up	-	-	5.69e-06	5.27e-05	GO:0009534//chloroplast thylakoid	GO:0015291//secondary active transmembrane transporter activity;GO:0015103//inorganic anion transmembrane transporter activity	GO:0006810//transport;GO:0051707//response to other organism	gi|356566171|ref|XP_003551308.1|/4.41951e-34/PREDICTED: probable anion transporter 1, chloroplastic-like [Glycine max]	K08193|1|2e-21|103|cme:CMP354C|MFS transporter, ACS family, solute carrier family 17 (sodium-dependent inorganic phosphate cotransporter), other
Cs4g01600	1.26927	Up	-	-	0	0	GO:0016020//membrane;GO:0043231//intracellular membrane-bounded organelle	GO:0005488//binding	GO:0006950//response to stress;GO:0009314//response to radiation;GO:0051234//establishment of localization	gi|77744899|gb|ABB02403.1|/1.81738e-58/temperature-induced lipocalin [Citrus sinensis]	K03098|1|6e-50|196|rcu:RCOM_0700620|outer membrane lipoprotein Blc
Cs1g06760	1.26674	Up	1.53372	Up	1.55e-61	1.88e-59	-	-	-	gi|206584345|gb|ACI15345.1|/1.89838e-129/NAC domain protein NAC4 [Gossypium hirsutum]
Cs3g14770	1.26194	Up	-	-	1.78e-48	1.55e-46	-	GO:0004721//phosphoprotein phosphatase activity	GO:0006950//response to stress	gi|224123012|ref|XP_002318972.1|/4.52224e-130/predicted protein [Populus trichocarpa]	K04345|1|4e-15|67.0|ath:AT2G20050|protein kinase A [EC:2.7.11.11]!K14497|3|4e-09|53.5|rcu:RCOM_1579770|protein phosphatase 2C [EC:3.1.3.16]
Cs3g22140	1.25605	Up	-	-	2.19e-15	5.44e-14	GO:0009570//chloroplast stroma	GO:0016301//kinase activity;GO:0032559//adenyl ribonucleotide binding	GO:0006464//protein modification process	gi|224062778|ref|XP_002300887.1|/3.68267e-28/predicted protein [Populus trichocarpa]	K08869|1|2e-29|118|pop:POPTR_849535|aarF domain-containing kinase
Cs7g21700	1.25583	Up	-	-	3.4e-08	4.37e-07	-	-	-	gi|224113161|ref|XP_002316411.1|/2.10203e-17/predicted protein [Populus trichocarpa]
Cs8g08250	1.25574	Up	-	-	3.51e-18	1.04e-16	-	-	-	gi|225453498|ref|XP_002275186.1|/4.39333e-74/PREDICTED: epoxide hydrolase 2 [Vitis vinifera]
Cs1g20490	1.2518	Up	-	-	8.18e-06	7.36e-05	GO:0044444//cytoplasmic part	GO:0005488//binding;GO:0004672//protein kinase activity	GO:0051707//response to other organism	gi|359497396|ref|XP_003635501.1|/5.14129e-41/PREDICTED: receptor-like cytosolic serine/threonine-protein kinase RBK1-like [Vitis vinifera]	K04733|1|3e-17|59.3|rcu:RCOM_1720970|interleukin-1 receptor-associated kinase 4 [EC:2.7.11.1]!K13430|3|8e-17|61.2|pop:POPTR_413452|serine/threonine-protein kinase PBS1 [EC:2.7.11.1]
Cs1g03300	1.2456	Up	-	-	4.38e-10	7.19e-09	GO:0043231//intracellular membrane-bounded organelle	GO:0003676//nucleic acid binding;GO:0001071	GO:0010468//regulation of gene expression;GO:0006351//transcription, DNA-dependent	gi|292668939|gb|ADE41124.1|/1.38345e-29/AP2 domain class transcription factor [Malus x domestica]	K09286|1|2e-24|111|ath:AT4G17500|EREBP-like factor!K14517|3|8e-24|109|ath:AT5G47220|ethylene-responsive transcription factor 2
Cs1g13720	1.24287	Up	-	-	1.1e-81	1.85e-79	-	-	-	gi|147795710|emb|CAN61052.1|/0/hypothetical protein VITISV_026320 [Vitis vinifera]	K12843|1|2e-13|77.4|vvi:100248403|U4/U6 small nuclear ribonucleoprotein PRP3!K05681|5|9e-13|75.5|cme:CMS467C|ATP-binding cassette, subfamily G (WHITE), member 2
Cs7g31170	1.23605	Up	-	-	1.18e-11	2.26e-10	-	GO:0016709//oxidoreductase activity, acting on paired donors, with incorporation or reduction of molecular oxygen, NADH or NADPH as one donor, and incorporation of one atom of oxygen;GO:0005506//iron ion binding	GO:0009411//response to UV;GO:0010208//pollen wall assembly;GO:0016129;GO:0048878//chemical homeostasis;GO:0000902//cell morphogenesis;GO:0009908//flower development	gi|70609692|gb|AAZ05071.1|/1.84816e-73/cytochrome P450 [Citrus sinensis]	K09588|1|4e-63|241|pop:POPTR_656234|cytochrome P450, family 90, subfamily A, polypeptide 1 [EC:1.14.-.-]
Cs3g18000	1.23588	Up	-	-	6.2e-07	6.75e-06	-	GO:0004672//protein kinase activity;GO:0032559//adenyl ribonucleotide binding	GO:0006464//protein modification process;GO:0006950//response to stress	gi|356500713|ref|XP_003519176.1|/4.74268e-56/PREDICTED: serine/threonine-protein kinase SAPK2-like isoform 2 [Glycine max]	K14498|1|6e-57|82.8|vvi:100262674|serine/threonine-protein kinase SRK2 [EC:2.7.11.1]
Cs2g21100	1.23439	Up	-	-	8.07e-45	6.31e-43	-	GO:0016757//transferase activity, transferring glycosyl groups	-	gi|255576879|ref|XP_002529325.1|/4.72338e-88/transferase, putative [Ricinus communis]	K10999|1|1e-29|114|rcu:RCOM_0542950|cellulose synthase A [EC:2.4.1.12]
Cs7g22700	1.23388	Up	-	-	1.17e-05	0.000103437	-	-	-	gi|255573431|ref|XP_002527641.1|/1.69227e-109/Flavonol synthase/flavanone 3-hydroxylase, putative [Ricinus communis]	K06892|1|2e-28|110|pop:POPTR_550478|!K05277|3|2e-26|118|pop:POPTR_646527|leucoanthocyanidin dioxygenase [EC:1.14.11.19]!K05278|4|3e-26|107|sbi:SORBI_04g034240|flavonol synthase [EC:1.14.11.23]
Cs8g03150	1.23388	Up	-	-	1.17e-05	0.000103391	GO:0016020//membrane	GO:0022891//substrate-specific transmembrane transporter activity	GO:0006810//transport	gi|296088668|emb|CBI38036.3|/1.02063e-22/unnamed protein product [Vitis vinifera]
Cs8g16300	1.23254	Up	-	-	4.87e-34	2.81e-32	GO:0016020//membrane	GO:0046914//transition metal ion binding	-	gi|255578117|ref|XP_002529928.1|/0/protein binding protein, putative [Ricinus communis]
Cs9g14330	1.23142	Up	-	-	7.43e-15	1.78e-13	-	GO:0004857//enzyme inhibitor activity	-	gi|255539737|ref|XP_002510933.1|/3.46069e-48/21 kDa protein precursor, putative [Ricinus communis]	K01051|1|5e-20|95.9|rcu:RCOM_0417480|pectinesterase [EC:3.1.1.11]!K02355|5|3e-15|79.7|vvi:100257414|elongation factor G
Cs3g04190	1.2299	Up	-	-	1.06e-09	1.68e-08	-	GO:0046872//metal ion binding;GO:0016829//lyase activity	-	gi|209446863|dbj|BAG74774.1|/5.34854e-123/limonene synthase [Poncirus trifoliata]	K07385|1|8e-44|144|ath:AT3G25830|1,8-cineole synthase [EC:4.2.3.-]
Cs1g19400	1.22968	Up	-	-	1.28e-06	1.33e-05	-	-	-	gi|255645337|gb|ACU23165.1|/1.11904e-75/unknown [Glycine max]	K09422|1|1e-75|281|pop:POPTR_582164|myb proto-oncogene protein, plant
Cs2g07600	1.22818	Up	-	-	2.51e-26	1.1e-24	-	-	-	gi|224078686|ref|XP_002305603.1|/1.99646e-157/predicted protein [Populus trichocarpa]	K03146|1|8e-158|555|vvi:100265774|thiamine biosynthetic enzyme
Cs5g10180	1.22794	Up	-	-	1.21e-10	2.11e-09	-	-	GO:0006810//transport	gi|356559724|ref|XP_003548147.1|/3.90592e-86/PREDICTED: SPX domain-containing membrane protein At4g22990-like isoform 2 [Glycine max]
Cs5g31460	1.22181	Up	-	-	2.07e-10	3.53e-09	GO:0044464//cell part	-	-	gi|296089951|emb|CBI39770.3|/5.77141e-104/unnamed protein product [Vitis vinifera]
orange1.1t04488	1.22056	Up	-	-	2.02e-05	0.000170091	-	-	-	gi|147842029|emb|CAN69238.1|/1.58199e-16/hypothetical protein VITISV_039003 [Vitis vinifera]
orange1.1t00457	1.22035	Up	-	-	8.04e-12	1.56e-10	GO:0016020//membrane	-	GO:0006810//transport	gi|308080630|ref|NP_001183916.1|/9.00483e-25/uncharacterized protein LOC100502509 [Zea mays]	K15119|1|5e-26|119|zma:100502509|solute carrier family 25, member 39/40
Cs8g20580	1.21854	Up	-	-	3.73e-09	5.46e-08	GO:0044464//cell part	GO:0004672//protein kinase activity;GO:0032559//adenyl ribonucleotide binding	GO:0048764;GO:0006464//protein modification process	gi|224103899|ref|XP_002313236.1|/4.55997e-143/predicted protein [Populus trichocarpa]	K04733|1|1e-24|114|rcu:RCOM_1720970|interleukin-1 receptor-associated kinase 4 [EC:2.7.11.1]!K13430|2|1e-24|113|sbi:SORBI_04g020990|serine/threonine-protein kinase PBS1 [EC:2.7.11.1]!K00924|4|1e-23|110|osa:4333525| [EC:2.7.1.-]
Cs7g05590	1.21727	Up	-	-	5.73e-17	1.58e-15	-	-	-	gi|225430316|ref|XP_002282750.1|/0/PREDICTED: uncharacterized protein LOC100262916 [Vitis vinifera]	K06636|1|2e-10|66.2|vvi:100263447|structural maintenance of chromosome 1!K10400|3|3e-10|65.5|pop:POPTR_927223|kinesin family member 15
Cs9g09720	1.21467	Up	-	-	1.36e-17	3.92e-16	-	-	-	gi|255575841|ref|XP_002528818.1|/1.44063e-32/conserved hypothetical protein [Ricinus communis]
Cs6g07420	1.2143	Up	-	-	2.03e-07	2.35e-06	-	-	-	gi|224140343|ref|XP_002323542.1|/6.56327e-48/predicted protein [Populus trichocarpa]
orange1.1t01745	1.21246	Up	-	-	6.94e-16	1.79e-14	-	-	-	gi|356534653|ref|XP_003535867.1|/6.11775e-151/PREDICTED: probable protein phosphatase 2C 49-like [Glycine max]	K01090|1|6e-113|406|osa:4337723|protein phosphatase [EC:3.1.3.16]
Cs5g18410	1.21116	Up	-	-	1.38e-05	0.000120926	-	-	-	gi|296089404|emb|CBI39223.3|/6.29172e-18/unnamed protein product [Vitis vinifera]
Cs2g19200	1.20879	Up	-	-	4.79e-25	2.01e-23	GO:0043231//intracellular membrane-bounded organelle	-	-	gi|225447514|ref|XP_002266310.1|/2.02124e-81/PREDICTED: uncharacterized protein sll1770 [Vitis vinifera]	K13457|1|4e-76|285|vvi:100252764|disease resistance protein RPM1
Cs6g09780	1.20725	Up	1.23447	Up	3.79e-06	3.62e-05	GO:0043234//protein complex;GO:0043231//intracellular membrane-bounded organelle	GO:0019787//small conjugating protein ligase activity	GO:0009743//response to carbohydrate stimulus;GO:0032446//protein modification by small protein conjugation	gi|224087845|ref|XP_002308247.1|/0/predicted protein [Populus trichocarpa]
Cs4g07540	1.19652	Up	-	-	6.2e-09	8.8e-08	-	GO:0016741//transferase activity, transferring one-carbon groups;GO:0004857//enzyme inhibitor activity	GO:0019219	gi|255576633|ref|XP_002529206.1|/3.44841e-75/Regulator of ribonuclease activity A, putative [Ricinus communis]	K02553|1|2e-76|284|rcu:RCOM_0364170|regulator of ribonuclease activity A
Cs6g19280	1.19612	Up	-	-	5.85e-10	9.48e-09	-	-	-	gi|41323976|gb|AAS00054.1|/9.85805e-55/CONSTANS-like protein CO1 [Populus deltoides]	K12135|1|2e-41|168|ath:AT5G15840|zinc finger protein CONSTANS
Cs1g09635	1.19557	Up	-	-	7.27e-05	0.000551024	-	-	-	-
orange1.1t01269	1.19324	Up	-	-	1.44e-09	2.24e-08	GO:0009532//plastid stroma;GO:0044436;GO:0009534//chloroplast thylakoid	GO:0005488//binding	-	gi|255570589|ref|XP_002526251.1|/1.17306e-40/Thylakoid lumenal 17.4 kDa protein, chloroplast precursor, putative [Ricinus communis]
Cs5g05470	1.19195	Up	-	-	2.38e-20	8e-19	GO:0043231//intracellular membrane-bounded organelle	-	GO:0044237//cellular metabolic process;GO:0006970//response to osmotic stress	gi|255540665|ref|XP_002511397.1|/3.94084e-91/conserved hypothetical protein [Ricinus communis]
Cs3g11270	1.1904	Up	-	-	5.77e-44	4.41e-42	-	-	-	gi|224125608|ref|XP_002319630.1|/1.26697e-14/predicted protein [Populus trichocarpa]
Cs9g02390	1.18941	Up	-	-	8.21e-29	4.05e-27	-	-	-	gi|357478949|ref|XP_003609760.1|/4.85272e-39/Seed maturation protein PM36 [Medicago truncatula]	K04371|1|4e-08|58.9|vvi:100254083|extracellular signal-regulated kinase 1/2 [EC:2.7.11.24]
Cs5g02660	1.18808	Up	-	-	2.94e-09	4.38e-08	-	GO:0016853//isomerase activity	GO:0005975//carbohydrate metabolic process	gi|147867253|emb|CAN81195.1|/2.14866e-51/hypothetical protein VITISV_022854 [Vitis vinifera]	K01792|1|1e-50|147|vvi:100243178|glucose-6-phosphate 1-epimerase [EC:5.1.3.15]
Cs1g12410	1.18808	Up	-	-	1.63e-29	8.28e-28	-	-	-	gi|255553201|ref|XP_002517643.1|/2.42172e-43/conserved hypothetical protein [Ricinus communis]
orange1.1t05958	1.18808	Up	-	-	4.44e-06	4.2e-05	-	-	-	gi|255557581|ref|XP_002519820.1|/3.28041e-11/conserved hypothetical protein [Ricinus communis]
orange1.1t02051	1.18594	Up	-	-	1.4e-13	3.08e-12	-	-	-	gi|255581684|ref|XP_002531645.1|/6.99758e-66/Ubiquitin ligase SINAT2, putative [Ricinus communis]	K04506|1|5e-67|254|vvi:100267231|E3 ubiquitin-protein ligase SIAH1 [EC:6.3.2.19]
Cs7g17180	1.17509	Up	-	-	2.85e-09	4.25e-08	-	-	GO:0006350//transcription	gi|225446835|ref|XP_002283603.1|/2.6462e-32/PREDICTED: probable WRKY transcription factor 28 [Vitis vinifera]	K13423|1|1e-09|63.5|ath:AT2G30250|WRKY transcription factor 25!K13424|2|6e-09|61.2|pop:POPTR_577093|WRKY transcription factor 33
Cs5g30800	1.17464	Up	-	-	4.48e-36	2.71e-34	GO:0031224//intrinsic to membrane	GO:0016597//amino acid binding	-	gi|255567494|ref|XP_002524726.1|/8.90609e-44/Transmembrane BAX inhibitor motif-containing protein, putative [Ricinus communis]	K06890|1|5e-45|124|rcu:RCOM_0646030|
Cs3g23560	1.17436	Up	-	-	6.61e-34	3.78e-32	-	GO:0046872//metal ion binding;GO:0016160//amylase activity	GO:0044238//primary metabolic process	gi|224063525|ref|XP_002301187.1|/0/predicted protein [Populus trichocarpa]	K01176|1|0.0|507|pop:POPTR_644125|alpha-amylase [EC:3.2.1.1]
Cs2g30570	1.17348	Up	-	-	5.21e-15	1.25e-13	-	-	-	gi|224107681|ref|XP_002314561.1|/5.0144e-91/predicted protein [Populus trichocarpa]	K13065|1|1e-25|115|zma:100279386|shikimate O-hydroxycinnamoyltransferase [EC:2.3.1.133]
Cs5g01510	1.17265	Up	-	-	5.77e-41	4.11e-39	GO:0044444//cytoplasmic part	GO:0016765//transferase activity, transferring alkyl or aryl (other than methyl) groups;GO:0048037//cofactor binding;GO:0016846//carbon-sulfur lyase activity	GO:0009087//methionine catabolic process	gi|255555749|ref|XP_002518910.1|/8.71788e-86/cystathionine gamma-synthase, putative [Ricinus communis]	K01761|1|5e-87|320|rcu:RCOM_1313240|methionine-gamma-lyase [EC:4.4.1.11]
orange1.1t01964	1.17248	Up	-	-	4.33e-15	1.05e-13	-	-	-	gi|255563198|ref|XP_002522602.1|/4.22037e-79/ring finger protein, putative [Ricinus communis]	K13148|1|9e-09|59.7|vvi:100261060|integrator complex subunit 11 [EC:3.1.27.-]!K11982|3|4e-08|57.4|vvi:100262515|E3 ubiquitin-protein ligase RNF115/126 [EC:6.3.2.19]
Cs1g09500	1.17163	Up	-	-	2.3e-05	0.000192135	-	GO:0016624//oxidoreductase activity, acting on the aldehyde or oxo group of donors, disulfide as acceptor	GO:0008152//metabolic process	gi|224083452|ref|XP_002307033.1|/1.7676e-58/predicted protein [Populus trichocarpa]	K00166|1|1e-59|130|pop:POPTR_1077225|2-oxoisovalerate dehydrogenase E1 component, alpha subunit [EC:1.2.4.4]
Cs3g18100	1.16677	Up	-	-	7.02e-05	0.000533336	-	GO:0035251//UDP-glucosyltransferase activity	-	gi|62241065|dbj|BAD93689.1|/5.5986e-80/glycosyltransferase [Nicotiana tabacum]	K13030|1|1e-35|149|sbi:SORBI_01g001220|cyanohydrin beta-glucosyltransferase [EC:2.4.1.85]!K13227|3|2e-17|88.6|zma:100277344|UDP-glucosyltransferase BX8 [EC:2.4.1.202]!K13493|4|3e-17|87.8|ath:AT5G05860|cytokinin-N-glucosyltransferase [EC:2.4.1.-]!K13068|5|1e-15|82.8|ath:AT3G21560|sinapate 1-glucosyltransferase [EC:2.4.1.120]
Cs5g25840	1.16462	Up	-	-	2.23e-07	2.58e-06	GO:0043234//protein complex;GO:0043231//intracellular membrane-bounded organelle	GO:0019787//small conjugating protein ligase activity	GO:0032446//protein modification by small protein conjugation	gi|225430672|ref|XP_002270882.1|/9.80811e-153/PREDICTED: U-box domain-containing protein 9 [Vitis vinifera]
Cs4g07790	1.15988	Up	-	-	1.6e-34	9.26e-33	GO:0016020//membrane	-	-	gi|225462048|ref|XP_002268936.1|/5.84815e-129/PREDICTED: probable amino acid permease 7 [Vitis vinifera]
Cs4g06880	1.15066	Up	-	-	4.07e-144	1.32e-141	GO:0044464//cell part	GO:0016787//hydrolase activity	-	gi|224068560|ref|XP_002326145.1|/3.48088e-171/predicted protein [Populus trichocarpa]	K07052|1|2e-172|606|pop:POPTR_780983|
Cs7g27685	1.14976	Up	-	-	0.000120195	0.000865214	-	-	-	gi|356563688|ref|XP_003550093.1|/1.86381e-08/PREDICTED: hydrophobic protein RCI2A-like [Glycine max]
Cs5g27560	1.14976	Up	-	-	1.13e-14	2.68e-13	GO:0043231//intracellular membrane-bounded organelle	GO:0005515//protein binding	GO:0050896//response to stimulus	gi|255580531|ref|XP_002531090.1|/1.49179e-31/chaperone protein DNAj, putative [Ricinus communis]	K09517|1|9e-12|68.6|rcu:RCOM_1347490|DnaJ homolog subfamily B member 11!K03686|2|9e-12|68.6|pop:POPTR_1082525|molecular chaperone DnaJ!K09506|3|2e-11|67.8|osa:4352284|DnaJ homolog subfamily A member 5
Cs2g17380	1.14815	Up	-	-	1.82e-09	2.77e-08	-	-	-	gi|224099549|ref|XP_002311528.1|/8.8454e-12/predicted protein [Populus trichocarpa]
Cs5g20910	1.14759	Up	-	-	3.04e-20	1.02e-18	GO:0043231//intracellular membrane-bounded organelle;GO:0044444//cytoplasmic part;GO:0016020//membrane	GO:0005488//binding;GO:0016628//oxidoreductase activity, acting on the CH-CH group of donors, NAD or NADP as acceptor	GO:0006950//response to stress;GO:0008152//metabolic process;GO:0010038//response to metal ion	gi|224092844|ref|XP_002309720.1|/1.13804e-84/predicted protein [Populus trichocarpa]	K07119|1|7e-86|229|pop:POPTR_718146|!K08070|5|1e-84|224|ath:AT3G03080|2-alkenal reductase [EC:1.3.1.74]
Cs8g18360	1.13686	Up	-	-	0	0	-	-	GO:0050896//response to stimulus	gi|315932718|gb|ADU55789.1|/6.40701e-59/HSP18.1A [Citrullus lanatus]	K13993|1|3e-59|226|rcu:RCOM_0450640|HSP20 family protein
Cs2g07530	1.13542	Up	-	-	4.42e-14	1.01e-12	-	-	-	gi|224116112|ref|XP_002317214.1|/1.12857e-14/predicted protein [Populus trichocarpa]
Cs9g14130	1.13287	Up	-	-	1.7e-07	1.98e-06	-	-	-	-
Cs2g30470	1.1305	Up	-	-	4.76e-06	4.48e-05	-	-	-	gi|270055150|dbj|BAG13450.2|/4.10257e-25/phenylacetaldehyde reductase [Rosa x damascena]	K09753|1|8e-11|68.6|pop:POPTR_813757|cinnamoyl-CoA reductase [EC:1.2.1.44]
Cs7g16460	1.12835	Up	-	-	1.72e-49	1.52e-47	-	-	-	gi|224069880|ref|XP_002303068.1|/8.57072e-112/predicted protein [Populus trichocarpa]
Cs6g02830	1.12811	Up	-	-	9.27e-16	2.38e-14	GO:0009532//plastid stroma	GO:0030234//enzyme regulator activity	GO:0051234//establishment of localization;GO:0005975//carbohydrate metabolic process;GO:0019725//cellular homeostasis;GO:0044093;GO:0044092;GO:0006091//generation of precursor metabolites and energy	gi|297811781|ref|XP_002873774.1|/3.28298e-25/ATF2/TRXF2 [Arabidopsis lyrata subsp. lyrata]	K03671|1|2e-08|42.7|vvi:100250566|thioredoxin 1
Cs3g20740	1.12739	Up	-	-	7.95e-08	9.74e-07	-	-	-	gi|359492783|ref|XP_002278486.2|/0/PREDICTED: pentatricopeptide repeat-containing protein At3g21470 [Vitis vinifera]	K15078|1|4e-97|354|vvi:100250139|structure-specific endonuclease subunit SLX1 [EC:3.6.1.-]!K03798|2|1e-58|226|rcu:RCOM_0340700|cell division protease FtsH [EC:3.4.24.-]!K03457|4|1e-07|57.0|ath:AT5G03560|nucleobase:cation symporter-1, NCS1 family
Cs8g11330	1.12733	Up	-	-	4.28e-128	1.18e-125	-	-	-	gi|356575168|ref|XP_003555714.1|/0/PREDICTED: probable pectate lyase 15-like [Glycine max]	K01728|1|0.0|434|pop:POPTR_547984|pectate lyase [EC:4.2.2.2]
Cs5g04020	1.12663	Up	-	-	2.11e-05	0.000176825	-	-	-	gi|118482183|gb|ABK93021.1|/6.86294e-28/unknown [Populus trichocarpa]	K10436|1|3e-28|121|pop:POPTR_661879|microtubule-associated protein, RP/EB family
Cs3g14610	1.1241	Up	-	-	1.33e-117	3.31e-115	-	GO:0016787//hydrolase activity	-	gi|224123042|ref|XP_002318979.1|/4.2385e-89/predicted protein [Populus trichocarpa]	K01051|1|4e-77|287|ath:AT5G49180|pectinesterase [EC:3.1.1.11]
Cs5g04890	1.11941	Up	-	-	1.57e-45	1.24e-43	-	-	-	gi|356512938|ref|XP_003525171.1|/2.03298e-23/PREDICTED: uncharacterized protein LOC100813287 [Glycine max]
Cs3g11440	1.11262	Up	-	-	5.17e-08	6.51e-07	-	-	-	gi|225451241|ref|XP_002276406.1|/7.62416e-64/PREDICTED: rubredoxin-like [Vitis vinifera]
Cs9g17250	1.11199	Up	-	-	7.91e-144	2.53e-141	-	-	GO:0050896//response to stimulus	gi|224122360|ref|XP_002318815.1|/7.41496e-77/predicted protein [Populus trichocarpa]
Cs9g15860	1.10972	Up	-	-	2.93e-08	3.81e-07	-	-	-	gi|147826806|emb|CAN63950.1|/0/hypothetical protein VITISV_032357 [Vitis vinifera]
Cs1g07510	1.1033	Up	-	-	1.2e-105	2.57e-103	-	-	-	gi|359807218|ref|NP_001241618.1|/1.36427e-30/uncharacterized protein LOC100795901 precursor [Glycine max]
Cs4g11450	1.09814	Up	-	-	1.71e-09	2.63e-08	-	-	-	gi|302143128|emb|CBI20423.3|/2.26401e-117/unnamed protein product [Vitis vinifera]	K13430|1|2e-36|75.1|osa:4329463|serine/threonine-protein kinase PBS1 [EC:2.7.11.1]!K13415|4|1e-35|70.5|rcu:RCOM_0478150|protein brassinosteroid insensitive 1 [EC:2.7.10.1 2.7.11.1]
Cs6g07370	1.08803	Up	-	-	1.11e-09	1.75e-08	GO:0016020//membrane	GO:0004871//signal transducer activity;GO:0004672//protein kinase activity;GO:0032559//adenyl ribonucleotide binding	GO:0006464//protein modification process	gi|224138934|ref|XP_002322938.1|/2.90502e-54/predicted protein [Populus trichocarpa]	K14500|1|6e-39|155|ath:AT4G00710|BR-signaling kinase [EC:2.7.11.1]
Cs9g18330	1.08178	Up	-	-	1.04e-197	4.55e-195	GO:0043234//protein complex	GO:0004721//phosphoprotein phosphatase activity;GO:0043169//cation binding	GO:0006464//protein modification process	gi|194241584|gb|ACF35047.1|/1.5159e-20/protein phosphatase 2C [Hevea brasiliensis]
Cs6g15910	1.08061	Up	-	-	3.2e-46	2.61e-44	-	GO:0003824//catalytic activity	GO:0008152//metabolic process	gi|13542332|gb|AAD38051.2|/7.03983e-93/phytoene synthase [Citrus x paradisi]	K02291|1|2e-48|123|pop:POPTR_1111208|phytoene synthase [EC:2.5.1.32]
Cs2g12640	1.07971	Up	-	-	5.28e-08	6.62e-07	-	-	-	gi|255572088|ref|XP_002526984.1|/2.77735e-22/conserved hypothetical protein [Ricinus communis]
orange1.1t03764	1.07776	Up	-	-	2.47e-08	3.25e-07	GO:0016020//membrane	GO:0043492//ATPase activity, coupled to movement of substances;GO:0022892;GO:0016820//hydrolase activity, acting on acid anhydrides, catalyzing transmembrane movement of substances;GO:0000166//nucleotide binding	GO:0008152//metabolic process	gi|224121336|ref|XP_002318557.1|/0/aminophospholipid ATPase [Populus trichocarpa]	K01530|1|0.0|819|pop:POPTR_421641|phospholipid-translocating ATPase [EC:3.6.3.1]
Cs8g17220	1.07512	Up	-	-	2.01e-47	1.69e-45	GO:0016020//membrane;GO:0031410//cytoplasmic vesicle	-	GO:0032502//developmental process	gi|255570765|ref|XP_002526335.1|/6.95134e-69/conserved hypothetical protein [Ricinus communis]
Cs6g08280	1.07272	Up	-	-	2.33e-13	5.07e-12	-	-	-	gi|224140411|ref|XP_002323576.1|/3.2092e-46/predicted protein [Populus trichocarpa]
Cs5g10860	1.07009	Up	-	-	4.62e-10	7.56e-09	-	-	-	gi|147810456|emb|CAN69807.1|/1.38763e-179/hypothetical protein VITISV_019655 [Vitis vinifera]	K03798|1|6e-93|340|rcu:RCOM_0340700|cell division protease FtsH [EC:3.4.24.-]!K15078|2|6e-70|263|vvi:100250139|structure-specific endonuclease subunit SLX1 [EC:3.6.1.-]!K03457|4|9e-07|53.9|ath:AT5G03560|nucleobase:cation symporter-1, NCS1 family
Cs7g04600	1.06806	Up	-	-	1.8e-40	1.24e-38	GO:0009536//plastid	GO:0016846//carbon-sulfur lyase activity	GO:0009404//toxin metabolic process	gi|255558278|ref|XP_002520166.1|/4.62569e-47/glutathione s-transferase, putative [Ricinus communis]	K00799|1|3e-48|190|rcu:RCOM_0699100|glutathione S-transferase [EC:2.5.1.18]
Cs6g17680	1.06771	Up	-	-	9.07e-25	3.77e-23	-	-	-	gi|224077306|ref|XP_002305204.1|/3.12755e-116/predicted protein [Populus trichocarpa]
Cs7g30485	1.06739	Up	-	-	1.58e-08	2.14e-07	-	-	GO:0010468//regulation of gene expression;GO:0006350//transcription	gi|300079002|gb|ADJ67432.1|/4.08399e-47/ethylene response factor 3 [Actinidia deliciosa]	K09286|1|4e-37|154|ath:AT5G05410|EREBP-like factor
Cs6g20560	1.06728	Up	-	-	1.73e-27	7.98e-26	-	GO:0016791//phosphatase activity	-	gi|124359918|gb|ABN07938.1|/1.19946e-43/Histidine acid phosphatase [Medicago truncatula]	K13024|1|8e-42|127|pop:POPTR_831208|inositol hexakisphosphate/diphosphoinositol-pentakisphosphate kinase [EC:2.7.4.21 2.7.4.24]
Cs5g19570	1.06723	Up	-	-	3.78e-06	3.62e-05	-	-	-	gi|359496026|ref|XP_002277166.2|/1.14856e-173/PREDICTED: TMV resistance protein N-like [Vitis vinifera]	K13457|1|6e-12|63.2|osa:4342596|disease resistance protein RPM1!K06685|3|3e-10|65.9|ath:AT4G19050|maintenance of ploidy protein MOB1 (MPS1 binder 1)!K13420|5|8e-08|57.8|rcu:RCOM_0633880|LRR receptor-like serine/threonine-protein kinase FLS2 [EC:2.7.11.1]
Cs3g17010	1.06677	Up	-	-	3.12e-06	3.04e-05	-	-	-	gi|225464063|ref|XP_002269289.1|/7.65643e-12/PREDICTED: uncharacterized protein C6C3.02c [Vitis vinifera]
Cs6g19760	1.06633	Up	-	-	2.73e-11	5.03e-10	-	-	-	gi|356523659|ref|XP_003530454.1|/9.54537e-59/PREDICTED: uncharacterized protein LOC100776610 [Glycine max]
Cs2g14120	1.0636	Up	-	-	2.29e-23	8.97e-22	GO:0009570//chloroplast stroma	GO:0016747//transferase activity, transferring acyl groups other than amino-acyl groups	-	gi|359488450|ref|XP_002275233.2|/6.91569e-52/PREDICTED: acyltransferase-like protein At3g26840, chloroplastic-like [Vitis vinifera]
Cs6g10940	1.05872	Up	-	-	2.17e-08	2.88e-07	-	-	-	gi|255559794|ref|XP_002520916.1|/1.08521e-97/conserved hypothetical protein [Ricinus communis]
Cs3g13080	1.05872	Up	-	-	7.83e-05	0.000588384	-	GO:0005488//binding;GO:0016620//oxidoreductase activity, acting on the aldehyde or oxo group of donors, NAD or NADP as acceptor	GO:0009699//phenylpropanoid biosynthetic process	gi|224061829|ref|XP_002300619.1|/1.06983e-31/predicted protein [Populus trichocarpa]	K09753|1|2e-11|69.3|vvi:100251623|cinnamoyl-CoA reductase [EC:1.2.1.44]
Cs3g09320	1.05683	Up	-	-	2.96e-05	0.000241824	-	-	-	gi|224074329|ref|XP_002304353.1|/6.73152e-67/predicted protein [Populus trichocarpa]	K13448|1|4e-68|256|pop:POPTR_554051|calcium-binding protein CML
Cs5g27060	1.05463	Up	-	-	0	0	-	-	-	gi|37524017|gb|AAQ92310.1|/7.19464e-28/COR15 [Citrus clementina x Citrus reticulata]
Cs4g15710	1.05388	Up	-	-	3.14e-25	1.33e-23	-	-	-	gi|224142137|ref|XP_002324415.1|/2.55263e-13/predicted protein [Populus trichocarpa]
Cs8g14280	1.05384	Up	-	-	3.53e-06	3.41e-05	-	-	-	gi|224127224|ref|XP_002320018.1|/3.19455e-17/predicted protein [Populus trichocarpa]
Cs1g08550	1.05085	Up	-	-	4.15e-57	4.57e-55	-	-	-	gi|224081068|ref|XP_002306283.1|/4.97137e-54/predicted protein [Populus trichocarpa]
orange1.1t03043	1.04923	Up	-	-	6.5e-09	9.21e-08	-	-	-	gi|7630003|emb|CAB88345.1|/5.84597e-33/putative protein [Arabidopsis thaliana]
Cs7g30090	1.04755	Up	-	-	6.94e-11	1.23e-09	-	-	-	gi|168009728|ref|XP_001757557.1|/1.68367e-23/predicted protein [Physcomitrella patens subsp. patens]
Cs8g15880	1.04653	Up	-	-	1.1e-12	2.24e-11	GO:0042579//microbody	GO:0016703;GO:0016408	GO:0009694//jasmonic acid metabolic process;GO:0009850//auxin metabolic process	gi|255565415|ref|XP_002523698.1|/2.08462e-123/AMP dependent CoA ligase, putative [Ricinus communis]	K01904|1|1e-124|446|rcu:RCOM_0473330|4-coumarate--CoA ligase [EC:6.2.1.12]
Cs8g05140	1.04124	Up	-	-	6.01e-17	1.66e-15	GO:0030312//external encapsulating structure;GO:0031410//cytoplasmic vesicle	-	GO:0006970//response to osmotic stress	gi|118488222|gb|ABK95930.1|/2.83113e-38/unknown [Populus trichocarpa]	K07130|1|4e-22|104|osa:4328545|
Cs2g19010	1.04124	Up	1.33811	Up	8.87e-05	0.000657794	GO:0043231//intracellular membrane-bounded organelle;GO:0016020//membrane	GO:0046914//transition metal ion binding;GO:0001071	GO:0010468//regulation of gene expression;GO:0048581	gi|224131908|ref|XP_002321208.1|/6.51076e-82/predicted protein [Populus trichocarpa]	K12135|1|1e-14|80.9|ath:AT5G15840|zinc finger protein CONSTANS
Cs8g19280	1.04124	Up	-	-	1.04e-06	1.1e-05	-	GO:0035251//UDP-glucosyltransferase activity	-	gi|147811099|emb|CAN70169.1|/2.09077e-97/hypothetical protein VITISV_006871 [Vitis vinifera]	K13493|1|7e-67|253|ath:AT5G05860|cytokinin-N-glucosyltransferase [EC:2.4.1.-]!K13228|5|7e-59|226|zma:100274317|UDP-glucosyltransferase BX9 [EC:2.4.1.202]
Cs3g13940	1.04124	Up	-	-	3.35e-05	0.000270969	GO:0032991//macromolecular complex;GO:0044424//intracellular part	GO:0003676//nucleic acid binding;GO:0046914//transition metal ion binding;GO:0034061	GO:0009411//response to UV;GO:0006259//DNA metabolic process	gi|255542648|ref|XP_002512387.1|/6.34961e-92/DNA polymerase zeta catalytic subunit, putative [Ricinus communis]	K02350|1|4e-93|342|rcu:RCOM_1431670|DNA polymerase zeta subunit [EC:2.7.7.7]
Cs3g25010	1.03617	Up	-	-	9.37e-104	1.97e-101	-	-	-	gi|149349541|gb|ABR24115.1|/3.22983e-60/eugenol synthase 1 [Petunia x hybrida]	K00224|1|8e-52|203|ath:AT1G75280| [EC:1.3.1.-]
Cs1g17420	1.03543	Up	-	-	1.81e-21	6.46e-20	-	-	-	gi|297742991|emb|CBI35858.3|/1.51524e-98/unnamed protein product [Vitis vinifera]	K09754|1|2e-61|235|rcu:RCOM_1106600|p-coumarate 3-hydroxylase [EC:1.14.13.-]!K05280|5|4e-60|231|rcu:RCOM_1469920|flavonoid 3'-monooxygenase [EC:1.14.13.21]
orange1.1t02856	1.02992	Up	-	-	1.72e-06	1.75e-05	GO:0043231//intracellular membrane-bounded organelle	-	GO:0006397//mRNA processing	gi|224104375|ref|XP_002313416.1|/0/predicted protein [Populus trichocarpa]	K15078|1|4e-110|396|vvi:100250139|structure-specific endonuclease subunit SLX1 [EC:3.6.1.-]!K03798|3|9e-69|259|rcu:RCOM_0340700|cell division protease FtsH [EC:3.4.24.-]
Cs8g20490	1.02853	Up	-	-	6.62e-06	6.06e-05	-	GO:0016407//acetyltransferase activity	GO:0000902//cell morphogenesis;GO:0009755//hormone-mediated signaling pathway;GO:0009639//response to red or far red light	gi|224059810|ref|XP_002299994.1|/1.05037e-142/predicted protein [Populus trichocarpa]
Cs8g08990	1.02644	Up	-	-	3.11e-05	0.000253404	-	-	-	gi|224078081|ref|XP_002305484.1|/5.50672e-23/predicted protein [Populus trichocarpa]
Cs8g09480	1.02629	Up	-	-	4.35e-09	6.3e-08	-	-	-	gi|224058639|ref|XP_002299579.1|/2.92575e-153/cytochrome P450 [Populus trichocarpa]	K00517|1|1e-108|219|osa:4348172| [EC:1.14.-.-]!K05280|5|2e-72|163|pop:POPTR_823742|flavonoid 3'-monooxygenase [EC:1.14.13.21]
Cs2g10120	1.02564	Up	-	-	9.29e-09	1.29e-07	-	-	-	gi|224056831|ref|XP_002299045.1|/2.18514e-173/predicted protein [Populus trichocarpa]
Cs8g03220	1.02547	Up	-	-	5.57e-05	0.000433659	-	-	-	gi|357446135|ref|XP_003593345.1|/2.24201e-104/Nicotiana tabacum ORF [Medicago truncatula]
Cs1g13870	1.02456	Up	-	-	2.9e-08	3.78e-07	-	-	-	gi|224058737|ref|XP_002299622.1|/6.69414e-68/predicted protein [Populus trichocarpa]
Cs1g09600	1.02396	Up	-1.12865	Down	0.000121573	0.000874512	-	-	-	-
Cs5g34100	1.02309	Up	-	-	1.1e-07	1.31e-06	GO:0015629//actin cytoskeleton;GO:0016020//membrane	GO:0008092//cytoskeletal protein binding;GO:0004672//protein kinase activity;GO:0046872//metal ion binding;GO:0004722//protein serine/threonine phosphatase activity;GO:0000166//nucleotide binding	GO:0016049//cell growth;GO:0008154//actin polymerization or depolymerization;GO:0000904//cell morphogenesis involved in differentiation	gi|357475475|ref|XP_003608023.1|/9.92785e-70/Calcium/calmodulin-dependent protein kinase CaMK3 [Medicago truncatula]	K00924|1|3e-66|186|ath:AT3G50530| [EC:2.7.1.-]
Cs7g02240	1.02142	Up	-	-	9.3e-154	3.35e-151	GO:0043231//intracellular membrane-bounded organelle	-	-	gi|224106163|ref|XP_002314066.1|/7.4049e-172/predicted protein [Populus trichocarpa]
Cs3g16030	1.01765	Up	-	-	9.44e-16	2.42e-14	GO:0043231//intracellular membrane-bounded organelle	GO:0016787//hydrolase activity	-	gi|225458830|ref|XP_002285308.1|/1.58991e-115/PREDICTED: sigma factor sigB regulation protein rsbQ [Vitis vinifera]
Cs7g31270	1.0157	Up	-	-	9.02e-06	8.08e-05	GO:0043234//protein complex;GO:0009536//plastid	GO:0016833//oxo-acid-lyase activity	GO:0009725//response to hormone stimulus;GO:0009850//auxin metabolic process;GO:0006568//tryptophan metabolic process;GO:0048527//lateral root development;GO:0006950//response to stress	gi|960291|gb|AAA74901.1|/5.38361e-63/anthranilate synthase alpha subunit [Ruta graveolens]	K01657|1|5e-59|228|rcu:RCOM_0592860|anthranilate synthase component I [EC:4.1.3.27]
Cs7g26620	1.01058	Up	-	-	7.63e-34	4.34e-32	-	-	-	gi|255583790|ref|XP_002532647.1|/4.95139e-33/conserved hypothetical protein [Ricinus communis]
Cs3g02980	1.00882	Up	-	-	3.02e-08	3.92e-07	GO:0043231//intracellular membrane-bounded organelle	GO:0008135//translation factor activity, nucleic acid binding	-	gi|297829074|ref|XP_002882419.1|/3.21574e-53/rubber elongation factor family protein [Arabidopsis lyrata subsp. lyrata]
Cs6g11900	1.0087	Up	-	-	5.1e-57	5.6e-55	GO:0032991//macromolecular complex;GO:0009532//plastid stroma;GO:0009526//plastid envelope;GO:0009534//chloroplast thylakoid	GO:0008187//poly-pyrimidine tract binding	GO:0006952//defense response;GO:0006396//RNA processing;GO:0009725//response to hormone stimulus	gi|224140195|ref|XP_002323470.1|/1.55076e-23/predicted protein [Populus trichocarpa]	K13195|1|2e-10|65.9|pop:POPTR_712972|cold-inducible RNA-binding protein!K11294|2|7e-07|54.3|zma:100273020|nucleolin!K14411|4|9e-07|53.9|vvi:100267443|RNA-binding protein Musashi
Cs3g10860	1.00807	Up	-	-	0.000112324	0.000814366	-	-	-	gi|225451344|ref|XP_002274803.1|/3.68926e-169/PREDICTED: pentatricopeptide repeat-containing protein At3g18970 [Vitis vinifera]	K03798|1|2e-70|266|rcu:RCOM_0340700|cell division protease FtsH [EC:3.4.24.-]!K15078|2|3e-62|239|vvi:100250139|structure-specific endonuclease subunit SLX1 [EC:3.6.1.-]!K03457|4|3e-06|53.1|ath:AT5G03560|nucleobase:cation symporter-1, NCS1 family
orange1.1t03682	1.00785	Up	-	-	5.13e-13	1.07e-11	GO:0000325//plant-type vacuole;GO:0031224//intrinsic to membrane	GO:0016628//oxidoreductase activity, acting on the CH-CH group of donors, NAD or NADP as acceptor;GO:0005365//myo-inositol transmembrane transporter activity	GO:0015791//polyol transport;GO:0008152//metabolic process	gi|255577741|ref|XP_002529745.1|/1.00644e-79/sugar transporter, putative [Ricinus communis]	K08150|1|6e-81|301|rcu:RCOM_0573930|MFS transporter, SP family, solute carrier family 2 (myo-inositol transporter), member 13
Cs5g24990	1.00755	Up	-	-	2.63e-06	2.6e-05	-	GO:0008168//methyltransferase activity	-	gi|255548061|ref|XP_002515087.1|/3.47582e-28/o-methyltransferase, putative [Ricinus communis]	K05279|1|2e-24|73.2|ath:AT5G54160|flavonol 3-O-methyltransferase [EC:2.1.1.76]
Cs2g25210	1.00729	Up	-	-	0.000136564	0.000971258	-	GO:0003824//catalytic activity	-	gi|225451426|ref|XP_002273717.1|/4.97648e-152/PREDICTED: F-box/kelch-repeat protein At3g27150-like [Vitis vinifera]
Cs6g07130	1.00621	Up	-	-	8.15e-22	2.99e-20	GO:0044464//cell part	-	-	gi|224138898|ref|XP_002322929.1|/0/predicted protein [Populus trichocarpa]
Cs3g25620	1.00517	Up	-	-	1.67e-07	1.96e-06	-	GO:0001071;GO:0046914//transition metal ion binding	-	gi|255538820|ref|XP_002510475.1|/8.28807e-37/Salt-tolerance protein, putative [Ricinus communis]	K12135|1|3e-07|55.1|ath:AT5G15840|zinc finger protein CONSTANS
Cs3g15630	1.00424	Up	-	-	2.45e-07	2.81e-06	-	GO:0016709//oxidoreductase activity, acting on paired donors, with incorporation or reduction of molecular oxygen, NADH or NADPH as one donor, and incorporation of one atom of oxygen;GO:0005506//iron ion binding	GO:0008152//metabolic process	gi|359491991|ref|XP_002283222.2|/0/PREDICTED: isoflavone 2'-hydroxylase-like [Vitis vinifera]	K00517|1|2e-138|256|ath:AT4G37360| [EC:1.14.-.-]
orange1.1t01603	1.00347	Up	-	-	2.67e-50	2.42e-48	-	-	-	gi|302398871|gb|ADL36730.1|/2.56929e-65/HSF domain class transcription factor [Malus x domestica]
Cs5g11720	1.00337	Up	-	-	7.58e-154	2.78e-151	-	GO:0016462//pyrophosphatase activity;GO:0032559//adenyl ribonucleotide binding	GO:0050896//response to stimulus;GO:0043170	gi|297842179|ref|XP_002888971.1|/0/ATHSP101 [Arabidopsis lyrata subsp. lyrata]	K03695|1|0.0|645|zma:541780|ATP-dependent Clp protease ATP-binding subunit ClpB
Cs3g14930	1.00141	Up	-	-	1.75e-16	4.66e-15	-	-	-	gi|224123920|ref|XP_002330242.1|/1.38732e-22/predicted protein [Populus trichocarpa]
Cs4g17240	-14.723	Down	-	-	3.72e-10	6.15e-09	-	-	-	-
Cs4g17230	-12.9927	Down	-	-	2.19e-08	2.9e-07	-	-	-	-
Cs1g14620	-12.8474	Down	-	-	1.68e-07	1.96e-06	-	-	-	gi|225442677|ref|XP_002284798.1|/3.84704e-30/PREDICTED: uncharacterized protein LOC100256715 [Vitis vinifera]
Cs7g20830	-12.7292	Down	-	-	7.33e-10	1.17e-08	-	-	-	gi|255582356|ref|XP_002531967.1|/5.00304e-45/conserved hypothetical protein [Ricinus communis]
Cs3g07730	-12.3235	Down	-	-	7.55e-05	0.000570229	-	-	-	gi|359479387|ref|XP_003632265.1|/1.9238e-24/PREDICTED: uncharacterized protein LOC100854742 [Vitis vinifera]
orange1.1t02609	-11.6835	Down	-	-	3.83e-05	0.00030676	-	-	-	gi|118482625|gb|ABK93232.1|/1.56116e-38/unknown [Populus trichocarpa]
Cs6g05700	-11.3915	Down	-	-	3.72e-10	6.16e-09	GO:0044464//cell part	-	-	gi|297741549|emb|CBI32681.3|/3.66754e-77/unnamed protein product [Vitis vinifera]
Cs8g01840	-11.2174	Down	-	-	3.3e-07	3.71e-06	-	-	-	gi|1220144|emb|CAA93847.1|/5.8442e-61/chitinase [Citrus sinensis]	K01183|1|4e-31|134|ath:AT3G12500|chitinase [EC:3.2.1.14]
Cs7g31500	-11.2021	Down	-	-	6.52e-07	7.06e-06	-	GO:0016747//transferase activity, transferring acyl groups other than amino-acyl groups	-	gi|255571835|ref|XP_002526860.1|/0/Anthocyanin 5-aromatic acyltransferase, putative [Ricinus communis]	K13065|1|4e-28|124|ath:AT5G48930|shikimate O-hydroxycinnamoyltransferase [EC:2.3.1.133]
orange1.1t00213	-10.7465	Down	-	-	1.94e-05	0.000163904	-	-	-	gi|224127338|ref|XP_002320049.1|/1.1388e-96/predicted protein [Populus trichocarpa]
Cs7g20420	-10.5102	Down	-	-	7.55e-05	0.000570015	-	-	-	gi|255560321|ref|XP_002521177.1|/6.98611e-170/conserved hypothetical protein [Ricinus communis]
Cs1g19390	-10.4195	Down	-	-	1.28e-06	1.33e-05	-	-	-	gi|356507414|ref|XP_003522462.1|/1.18905e-129/PREDICTED: patellin-5-like [Glycine max]
Cs6g20280	-10.3359	Down	-	-	1.45e-09	2.25e-08	GO:0016020//membrane	GO:0017111//nucleoside-triphosphatase activity	-	gi|359488881|ref|XP_003633838.1|/0/PREDICTED: ABC transporter B family member 15-like [Vitis vinifera]	K05658|1|0.0|406|sbi:SORBI_06g030350|ATP-binding cassette, subfamily B (MDR/TAP), member 1
Cs9g07970	-10.2673	Down	-	-	7.55e-05	0.000569802	GO:0044464//cell part	GO:0016747//transferase activity, transferring acyl groups other than amino-acyl groups	GO:0006631//fatty acid metabolic process	gi|224102139|ref|XP_002312562.1|/7.79153e-135/beta-ketoacyl-coa synthase family protein [Populus trichocarpa]
Cs5g32610	-10.0746	Down	-	-	6.52e-07	7.06e-06	GO:0016020//membrane	GO:0060089//molecular transducer activity;GO:0005488//binding	GO:0009314//response to radiation;GO:0000904//cell morphogenesis involved in differentiation	gi|255559298|ref|XP_002520669.1|/0/protein binding protein, putative [Ricinus communis]
Cs3g26900	-9.00694	Down	-	-	1.94e-05	0.000163973	GO:0005576//extracellular region;GO:0005618//cell wall	GO:0046914//transition metal ion binding;GO:0016682//oxidoreductase activity, acting on diphenols and related substances as donors, oxygen as acceptor	GO:0008152//metabolic process	gi|307136311|gb|ADN34135.1|/4.6048e-166/multicopper oxidase [Cucumis melo subsp. melo]	K00423|1|5e-89|149|ath:AT1G55570|L-ascorbate oxidase [EC:1.10.3.3]
Cs5g25530	-5.71365	Down	-	-	3.41e-15	8.37e-14	GO:0044464//cell part	GO:0016787//hydrolase activity	GO:0044238//primary metabolic process;GO:0006972//hyperosmotic response;GO:0010033//response to organic substance;GO:0010038//response to metal ion	gi|296085157|emb|CBI28652.3|/1.25086e-46/unnamed protein product [Vitis vinifera]
orange1.1t03274	-5.12869	Down	-	-	4.73e-10	7.73e-09	-	-	-	gi|224109078|ref|XP_002315075.1|/6.44258e-60/ZIP transporter [Populus trichocarpa]	K14709|1|4e-61|234|pop:POPTR_805363|solute carrier family 39 (zinc transporter), member 1/2/3
Cs7g08200	-5.04623	Down	-	-	1.75e-09	2.67e-08	GO:0030312//external encapsulating structure;GO:0043231//intracellular membrane-bounded organelle	GO:0005215//transporter activity	GO:0006810//transport	gi|224111306|ref|XP_002315809.1|/6.21039e-87/nucleobase ascorbate transporter [Populus trichocarpa]	K14611|1|3e-51|154|sbi:SORBI_03g035190|solute carrier family 23 (nucleobase transporter), member 1/2
Cs1g05190	-5.00316	Down	-	-	3.35e-09	4.94e-08	-	GO:0016740//transferase activity	-	gi|359477048|ref|XP_002275811.2|/0/PREDICTED: G-type lectin S-receptor-like serine/threonine-protein kinase RLK1-like [Vitis vinifera]	K13418|1|2e-52|205|ath:AT1G71830|somatic embryogenesis receptor kinase 1 [EC:2.7.10.1 2.7.11.1]!K04733|2|4e-52|204|ath:AT5G38990|interleukin-1 receptor-associated kinase 4 [EC:2.7.11.1]!K13416|3|1e-51|202|ath:AT4G33430|brassinosteroid insensitive 1-associated receptor kinase 1 [EC:2.7.10.1 2.7.11.1]
Cs7g20080	-4.6592	Down	-	-	3.13e-07	3.53e-06	-	GO:0004674//protein serine/threonine kinase activity;GO:0000166//nucleotide binding	-	gi|224122118|ref|XP_002318757.1|/0/predicted protein [Populus trichocarpa]
orange1.1t00089	-4.54373	Down	-	-	1.13e-06	1.19e-05	GO:0031224//intrinsic to membrane	-	GO:0006810//transport	gi|225456151|ref|XP_002282246.1|/0/PREDICTED: probable auxin efflux carrier component 1c isoform 2 [Vitis vinifera]	K13947|1|0.0|654|pop:POPTR_728847|auxin efflux carrier family
Cs2g12860	-4.54373	Down	-	-	1.13e-06	1.19e-05	-	-	-	gi|225424043|ref|XP_002279580.1|/5.39628e-170/PREDICTED: probable leucine-rich repeat receptor-like protein kinase At1g68400-like [Vitis vinifera]	K13418|1|8e-29|127|ath:AT1G71830|somatic embryogenesis receptor kinase 1 [EC:2.7.10.1 2.7.11.1]!K13417|3|3e-28|125|ath:AT2G13790|somatic embryogenesis receptor kinase 4 [EC:2.7.10.1 2.7.11.1]
Cs5g34190	-4.48232	Down	-	-	2.15e-06	2.14e-05	-	-	-	gi|255561671|ref|XP_002521845.1|/7.63011e-35/conserved hypothetical protein [Ricinus communis]
Cs6g14370	-4.48232	Down	-	-	2.15e-06	2.14e-05	-	-	-	gi|224138458|ref|XP_002322819.1|/3.05864e-92/predicted protein [Populus trichocarpa]
Cs5g25690	-4.47465	Down	-	-	3.88e-217	1.82e-214	-	-	-	gi|297801828|ref|XP_002868798.1|/1.33858e-67/predicted protein [Arabidopsis lyrata subsp. lyrata]
Cs5g16780	-4.29663	Down	-	-	3.19e-42	2.34e-40	-	-	-	gi|11596178|gb|AAG38517.1|AF283532_1/3.74723e-128/miraculin-like protein [Citrus x paradisi]
orange1.1t04266	-4.28069	Down	-	-	1.46e-05	0.000126336	-	GO:0005488//binding	-	gi|224120400|ref|XP_002318320.1|/1.71014e-90/predicted protein [Populus trichocarpa]
Cs3g02340	-4.28069	Down	-	-	1.46e-05	0.000126391	-	-	-	gi|255555527|ref|XP_002518800.1|/7.75906e-164/conserved hypothetical protein [Ricinus communis]	K14326|1|1e-60|234|osa:4349244|regulator of nonsense transcripts 1 [EC:3.6.4.-]
Cs4g14150	-4.28069	Down	-	-	1.46e-05	0.000126445	-	-	-	gi|255546103|ref|XP_002514111.1|/0/conserved hypothetical protein [Ricinus communis]	K11450|1|1e-23|109|ota:Ot20g00660|lysine-specific histone demethylase 1 [EC:1.-.-.-]!K13366|3|1e-17|89.7|vvi:100241347|polyamine oxidase (propane-1,3-diamine-forming) [EC:1.5.3.14]!K13367|5|4e-16|84.7|ath:AT3G59050|non-specific polyamine oxidase [EC:1.5.3.17]
Cs8g02650	-4.26254	Down	-	-	6.17e-19	1.91e-17	-	GO:0016301//kinase activity	-	gi|42569078|ref|NP_179266.2|/1.29585e-122/adenine nucleotide alpha hydrolases-domain containing protein kinase [Arabidopsis thaliana]	K13430|1|2e-40|95.1|zma:100283091|serine/threonine-protein kinase PBS1 [EC:2.7.11.1]
orange1.1t01469	-4.23178	Down	-	-	3.82e-14	8.74e-13	-	-	-	gi|224127106|ref|XP_002329398.1|/2.39678e-53/predicted protein [Populus trichocarpa]	K06694|1|2e-08|59.7|vvi:100257739|26S proteasome non-ATPase regulatory subunit 10
Cs2g12730	-4.20669	Down	-	-	7.18e-14	1.61e-12	-	-	-	gi|224099387|ref|XP_002311465.1|/1.51546e-60/predicted protein [Populus trichocarpa]
Cs1g03640	-4.16822	Down	-	-	2.49e-09	3.74e-08	GO:0043231//intracellular membrane-bounded organelle	GO:0003676//nucleic acid binding	-	gi|224067602|ref|XP_002302512.1|/2.54973e-44/hypothetical protein POPTRDRAFT_755123 [Populus trichocarpa]
Cs5g15740	-4.12869	Down	-	-	5.18e-05	0.000405206	-	-	GO:0009725//response to hormone stimulus	gi|255544710|ref|XP_002513416.1|/3.3799e-32/conserved hypothetical protein [Ricinus communis]	K14488|1|6e-07|52.0|sbi:SORBI_03g044380|SAUR family protein
Cs4g17220	-4.12869	Down	-	-	5.18e-05	0.000405521	-	-	-	-
orange1.1t00617	-4.12869	Down	-	-	5.18e-05	0.000405364	GO:0005576//extracellular region;GO:0005618//cell wall	GO:0046914//transition metal ion binding;GO:0004871//signal transducer activity;GO:0003824//catalytic activity;GO:0016209//antioxidant activity	GO:0008152//metabolic process	gi|255548187|ref|XP_002515150.1|/1.43484e-87/Rhicadhesin receptor precursor, putative [Ricinus communis]
Cs5g30810	-4.04623	Down	-	-	9.72e-05	0.000714424	-	-	-	gi|224111118|ref|XP_002315753.1|/5.39898e-40/predicted protein [Populus trichocarpa]
Cs9g08380	-4.04623	Down	-	-	9.72e-05	0.000714163	-	-	-	gi|224127093|ref|XP_002329392.1|/1.79981e-40/predicted protein [Populus trichocarpa]	K06694|1|6e-07|54.7|pop:POPTR_659236|26S proteasome non-ATPase regulatory subunit 10
Cs3g14680	-3.99439	Down	-	-	8.14e-19	2.5e-17	-	-	-	gi|255542810|ref|XP_002512468.1|/1.92988e-48/conserved hypothetical protein [Ricinus communis]
Cs7g13460	-3.91296	Down	-	-	1.06e-07	1.28e-06	-	-	-	gi|356519417|ref|XP_003528369.1|/1.56228e-57/PREDICTED: GEM-like protein 4-like [Glycine max]
Cs7g26580	-3.91296	Down	-	-	1.06e-07	1.28e-06	-	-	-	-
Cs3g25510	-3.81674	Down	-	-	2.82e-19	8.95e-18	-	-	-	gi|255538804|ref|XP_002510467.1|/8.18351e-82/Auxin-induced protein 5NG4, putative [Ricinus communis]
Cs6g19260	-3.71365	Down	-	-	3.71e-23	1.44e-21	GO:0016020//membrane;GO:0031410//cytoplasmic vesicle	GO:0004672//protein kinase activity;GO:0000166//nucleotide binding	GO:0008152//metabolic process	gi|255584308|ref|XP_002532890.1|/4.06095e-95/BRASSINOSTEROID INSENSITIVE 1-associated receptor kinase 1 precursor, putative [Ricinus communis]	K13418|1|2e-79|202|vvi:100247683|somatic embryogenesis receptor kinase 1 [EC:2.7.10.1 2.7.11.1]
Cs7g32160	-3.71365	Down	-	-	3.51e-12	6.93e-11	-	GO:0016787//hydrolase activity;GO:0005488//binding	GO:0006810//transport	gi|224101069|ref|XP_002312129.1|/1.88512e-43/predicted protein [Populus trichocarpa]
Cs5g31570	-3.6592	Down	-	-	2.67e-27	1.22e-25	-	-	-	-
Cs5g09600	-3.63119	Down	-	-	2.18e-11	4.08e-10	-	GO:0005488//binding	-	gi|225470299|ref|XP_002266405.1|/0/PREDICTED: uncharacterized protein LOC100253287 [Vitis vinifera]
Cs2g04680	-3.62173	Down	-	-	9.4e-09	1.31e-07	-	-	-	gi|359483769|ref|XP_002265912.2|/1.41679e-69/PREDICTED: nucleobase-ascorbate transporter 2-like [Vitis vinifera]	K14611|1|5e-63|126|sbi:SORBI_03g035190|solute carrier family 23 (nucleobase transporter), member 1/2
Cs5g26040	-3.60262	Down	-	-	4.27e-06	4.05e-05	GO:0031410//cytoplasmic vesicle	-	-	gi|224144727|ref|XP_002325392.1|/5.16457e-22/predicted protein [Populus trichocarpa]
Cs1g16180	-3.60262	Down	-	-	4.27e-06	4.05e-05	-	-	-	gi|296087864|emb|CBI35120.3|/2.51353e-67/unnamed protein product [Vitis vinifera]
Cs3g26850	-3.58812	Down	-	-	8.69e-21	2.98e-19	-	GO:0004175//endopeptidase activity	GO:0019538//protein metabolic process	gi|356508957|ref|XP_003523219.1|/5.85218e-85/PREDICTED: prolyl endopeptidase-like [Glycine max]	K01322|1|5e-83|308|pop:POPTR_761565|prolyl oligopeptidase [EC:3.4.21.26]
orange1.1t01850	-3.54373	Down	-	-	5.83e-13	1.21e-11	-	-	-	gi|297739924|emb|CBI30106.3|/2.53277e-27/unnamed protein product [Vitis vinifera]	K14492|1|2e-28|125|vvi:100243627|two-component response regulator ARR-A family
Cs2g19680	-3.50308	Down	-	-	8.61e-15	2.05e-13	GO:0009521;GO:0031224//intrinsic to membrane;GO:0009534//chloroplast thylakoid	GO:0046906//tetrapyrrole binding;GO:0043169//cation binding	GO:0006464//protein modification process;GO:0006091//generation of precursor metabolites and energy	gi|102140026|gb|ABF70157.1|/8.7435e-112/chlorophyll A-B binding protein (CAB), putative [Musa acuminata]	K08913|1|3e-112|403|vvi:100254533|light-harvesting complex II chlorophyll a/b binding protein 2
Cs3g07640	-3.48232	Down	-	-	1.44e-05	0.000124856	-	-	-	gi|255576379|ref|XP_002529082.1|/2.37009e-22/conserved hypothetical protein [Ricinus communis]
Cs8g19170	-3.39934	Down	-	-	1.39e-15	3.5e-14	-	-	-	-
Cs9g06070	-3.35108	Down	-	-	4.78e-05	0.00037686	-	-	-	gi|255552217|ref|XP_002517153.1|/0/conserved hypothetical protein [Ricinus communis]
Cs2g29090	-3.34343	Down	-10.3048	Down	2.11e-53	2.09e-51	-	GO:0046914//transition metal ion binding;GO:0016682//oxidoreductase activity, acting on diphenols and related substances as donors, oxygen as acceptor	GO:0008152//metabolic process	gi|225436045|ref|XP_002275678.1|/6.13412e-142/PREDICTED: L-ascorbate oxidase-like [Vitis vinifera]	K00423|1|4e-143|507|vvi:100251280|L-ascorbate oxidase [EC:1.10.3.3]
Cs2g18910	-3.34123	Down	-	-	8.21e-15	1.96e-13	-	GO:0004175//endopeptidase activity;GO:0016491//oxidoreductase activity	GO:0009725//response to hormone stimulus;GO:0010101;GO:0008152//metabolic process	gi|225447456|ref|XP_002266728.1|/0/PREDICTED: subtilisin-like protease [Vitis vinifera]
orange1.1t03822	-3.31631	Down	-	-	8.76e-09	1.22e-07	-	-	GO:0016049//cell growth;GO:0006350//transcription	gi|255546373|ref|XP_002514246.1|/3.80254e-52/Transcriptional factor TINY, putative [Ricinus communis]	K09286|1|1e-53|208|vvi:100252531|EREBP-like factor
Cs8g07680	-3.29861	Down	-	-	3.96e-16	1.03e-14	-	-	-	gi|224056643|ref|XP_002298951.1|/2.8469e-22/predicted protein [Populus trichocarpa]	K13459|1|5e-07|54.3|rcu:RCOM_1047690|disease resistance protein RPS2
Cs5g09750	-3.28069	Down	-	-	1.14e-06	1.2e-05	-	-	-	gi|255537145|ref|XP_002509639.1|/5.55598e-23/conserved hypothetical protein [Ricinus communis]
Cs6g17000	-3.28069	Down	-	-	8.67e-05	0.000643638	GO:0031224//intrinsic to membrane	-	GO:0006810//transport	gi|255552545|ref|XP_002517316.1|/6.47344e-176/Auxin efflux carrier component, putative [Ricinus communis]	K13947|1|4e-177|620|rcu:RCOM_1636490|auxin efflux carrier family
Cs1g01220	-3.255	Down	-3.46556	Down	1.77e-61	2.12e-59	-	GO:0003824//catalytic activity	-	gi|359497371|ref|XP_003635494.1|/8.56091e-177/PREDICTED: probable glucan 1,3-beta-glucosidase A-like [Vitis vinifera]
Cs2g12450	-3.23178	Down	-	-	2.06e-06	2.06e-05	-	-	-	gi|255544151|ref|XP_002513138.1|/2.2926e-37/conserved hypothetical protein [Ricinus communis]
Cs2g04110	-3.1958	Down	-	-	4.98e-13	1.04e-11	-	-	-	gi|225466129|ref|XP_002267208.1|/8.52483e-77/PREDICTED: protein SRG1 [Vitis vinifera]	K05278|1|5e-23|82.0|osa:4330843|flavonol synthase [EC:1.14.11.23]
Cs7g28490	-3.16822	Down	-	-	9.18e-08	1.11e-06	-	-	-	gi|255582356|ref|XP_002531967.1|/1.07303e-29/conserved hypothetical protein [Ricinus communis]
Cs9g04830	-3.15078	Down	-2.81106	Down	8.43e-59	9.71e-57	-	-	-	gi|147834873|emb|CAN74612.1|/2.3431e-82/hypothetical protein VITISV_043188 [Vitis vinifera]	K04733|1|3e-17|57.0|ath:AT5G38990|interleukin-1 receptor-associated kinase 4 [EC:2.7.11.1]
Cs3g07780	-3.12869	Down	-	-	6.65e-06	6.08e-05	-	-	-	gi|147765296|emb|CAN62427.1|/1.60367e-13/hypothetical protein VITISV_034841 [Vitis vinifera]
Cs3g23280	-3.12869	Down	-	-	4.17e-09	6.07e-08	GO:0043231//intracellular membrane-bounded organelle	GO:0003677//DNA binding;GO:0001071	GO:0010468//regulation of gene expression;GO:0006351//transcription, DNA-dependent	gi|224137604|ref|XP_002327167.1|/2.98071e-88/predicted protein [Populus trichocarpa]
Cs9g15900	-3.12869	Down	-	-	6.65e-06	6.08e-05	GO:0031224//intrinsic to membrane;GO:0031410//cytoplasmic vesicle	GO:0004871//signal transducer activity;GO:0004672//protein kinase activity;GO:0016628//oxidoreductase activity, acting on the CH-CH group of donors, NAD or NADP as acceptor;GO:0032559//adenyl ribonucleotide binding	GO:0006464//protein modification process;GO:0007167//enzyme linked receptor protein signaling pathway	gi|255539705|ref|XP_002510917.1|/1.98004e-144/leucine rich repeat receptor kinase, putative [Ricinus communis]	K13416|1|2e-22|106|rcu:RCOM_1534760|brassinosteroid insensitive 1-associated receptor kinase 1 [EC:2.7.10.1 2.7.11.1]!K13418|5|4e-22|105|rcu:RCOM_0186340|somatic embryogenesis receptor kinase 1 [EC:2.7.10.1 2.7.11.1]
Cs6g01740	-3.07424	Down	-	-	1.19e-05	0.000104649	-	-	-	gi|255543054|ref|XP_002512590.1|/2.6693e-64/pectin acetylesterase, putative [Ricinus communis]
Cs7g06250	-3.06919	Down	-	-	1.44e-17	4.13e-16	-	-	-	gi|224089352|ref|XP_002308701.1|/3.15431e-113/predicted protein [Populus trichocarpa]	K08332|1|5e-08|58.2|vcn:VOLCADRAFT_41528|vacuolar protein 8
Cs8g07740	-3.0631	Down	-	-	1.32e-08	1.8e-07	-	-	-	gi|224117086|ref|XP_002331783.1|/3.80686e-146/cc-nbs-lrr resistance protein [Populus trichocarpa]	K13459|1|4e-64|245|vvi:100254298|disease resistance protein RPS2!K13460|3|1e-56|220|ath:AT1G12220|disease resistance protein RPS5!K01164|4|1e-53|210|vvi:100258314|ribonuclease P/MRP protein subunit POP1 [EC:3.1.26.5]
Cs2g27100	-3.04623	Down	-	-	9.46e-16	2.42e-14	GO:0005618//cell wall	GO:0016787//hydrolase activity	GO:0044238//primary metabolic process	gi|255560956|ref|XP_002521491.1|/1.09272e-76/Esterase precursor, putative [Ricinus communis]	K00514|1|7e-08|40.0|rcu:RCOM_1428040|zeta-carotene desaturase [EC:1.14.99.30]
Cs2g03490	-3.03677	Down	-	-	3.53e-14	8.09e-13	GO:0031410//cytoplasmic vesicle	-	-	gi|224116558|ref|XP_002317331.1|/5.46044e-86/predicted protein [Populus trichocarpa]
Cs9g07540	-3.01766	Down	-	-	6.24e-14	1.4e-12	-	-	-	gi|255552063|ref|XP_002517076.1|/6.99763e-47/ice binding protein, putative [Ricinus communis]
Cs9g06110	-2.98185	Down	-	-	4.28e-43	3.21e-41	GO:0030312//external encapsulating structure	-	-	gi|255639612|gb|ACU20100.1|/1.73275e-23/unknown [Glycine max]
Cs3g27500	-2.98113	Down	-	-	4.13e-12	8.13e-11	-	GO:0043167//ion binding;GO:0008422//beta-glucosidase activity	GO:0044238//primary metabolic process	gi|255539278|ref|XP_002510704.1|/0/Glucan endo-1,3-beta-glucosidase precursor, putative [Ricinus communis]	K14489|1|9e-13|73.2|vvi:100263145|arabidopsis histidine kinase 2/3/4 (cytokinin receptor) [EC:2.7.13.3]
Cs7g12400	-2.90241	Down	-1.74734	Down	4.93e-78	7.84e-76	GO:0031224//intrinsic to membrane	GO:0004871//signal transducer activity;GO:0004672//protein kinase activity;GO:0016628//oxidoreductase activity, acting on the CH-CH group of donors, NAD or NADP as acceptor;GO:0032559//adenyl ribonucleotide binding	GO:0006464//protein modification process	gi|224099221|ref|XP_002311408.1|/1.03657e-178/predicted protein [Populus trichocarpa]	K13418|1|1e-123|203|vvi:100247683|somatic embryogenesis receptor kinase 1 [EC:2.7.10.1 2.7.11.1]
orange1.1t01735	-2.89165	Down	-10.2699	Down	2.27e-28	1.1e-26	-	-	-	gi|6437544|gb|AAF08571.1|AC011623_4/1.13702e-135/unknown protein [Arabidopsis thaliana]
Cs3g03135	-2.87933	Down	-	-	8.44e-10	1.34e-08	-	-	-	-
orange1.1t03504	-2.8763	Down	-	-	3.24e-12	6.44e-11	GO:0009521;GO:0031224//intrinsic to membrane;GO:0009534//chloroplast thylakoid	GO:0046906//tetrapyrrole binding	GO:0006464//protein modification process;GO:0006091//generation of precursor metabolites and energy	gi|110377772|gb|ABG73416.1|/6.14564e-98/chloroplast pigment-binding protein CP24 [Nicotiana tabacum]	K08917|1|5e-99|359|pop:POPTR_709712|light-harvesting complex II chlorophyll a/b binding protein 6
Cs6g13860	-2.86565	Down	-	-	5.1e-06	4.76e-05	GO:0005618//cell wall	GO:0004175//endopeptidase activity	GO:0019538//protein metabolic process	gi|255587337|ref|XP_002534234.1|/6.95337e-156/pepsin A, putative [Ricinus communis]	K00924|1|9e-24|109|ath:AT5G22850| [EC:2.7.1.-]
Cs4g11870	-2.86565	Down	-	-	5.1e-06	4.76e-05	-	-	-	gi|147788047|emb|CAN78236.1|/1.51826e-70/hypothetical protein VITISV_016390 [Vitis vinifera]
Cs5g05040	-2.86565	Down	-	-	5.1e-06	4.77e-05	-	-	-	gi|224121654|ref|XP_002318638.1|/1.41706e-44/predicted protein [Populus trichocarpa]
Cs2g02820	-2.82383	Down	-	-	2.58e-09	3.87e-08	-	GO:0004674//protein serine/threonine kinase activity;GO:0000166//nucleotide binding	-	gi|224115790|ref|XP_002317125.1|/4.33751e-113/predicted protein [Populus trichocarpa]	K11228|1|5e-47|187|ota:Ot13g01170|mitogen-activated protein kinase kinase kinase [EC:2.7.11.1]!K13414|2|5e-40|163|ath:AT4G08500|mitogen-activated protein kinase kinase kinase 1, plant [EC:2.7.11.25]
Cs2g20640	-2.81121	Down	-	-	1.72e-11	3.26e-10	-	GO:0043167//ion binding;GO:0008422//beta-glucosidase activity	GO:0044238//primary metabolic process	gi|255568727|ref|XP_002525335.1|/0/Glucan endo-1,3-beta-glucosidase precursor, putative [Ricinus communis]	K14489|1|1e-21|103|vvi:100263145|arabidopsis histidine kinase 2/3/4 (cytokinin receptor) [EC:2.7.13.3]
Cs9g16350	-2.80676	Down	-	-	7e-07	7.56e-06	GO:0031410//cytoplasmic vesicle	GO:0004175//endopeptidase activity;GO:0005515//protein binding	GO:0019538//protein metabolic process;GO:0044092	gi|255539639|ref|XP_002510884.1|/0/Cucumisin precursor, putative [Ricinus communis]
Cs8g04530	-2.78884	Down	-	-	3e-11	5.52e-10	GO:0016020//membrane	-	-	gi|255555225|ref|XP_002518649.1|/5.39572e-161/conserved hypothetical protein [Ricinus communis]
Cs3g13200	-2.78319	Down	-	-	1.7e-14	3.98e-13	-	-	-	gi|224083434|ref|XP_002307025.1|/0/cc-nbs-lrr resistance protein [Populus trichocarpa]	K13459|1|4e-67|255|vvi:100254298|disease resistance protein RPS2
Cs5g14730	-2.7823	Down	-2.40364	Down	7.76e-43	5.77e-41	GO:0044464//cell part	GO:0016757//transferase activity, transferring glycosyl groups	-	gi|255578542|ref|XP_002530134.1|/0/transferase, transferring glycosyl groups, putative [Ricinus communis]	K11000|1|0.0|603|rcu:RCOM_0747060|callose synthase [EC:2.4.1.-]
Cs9g10730	-2.76612	Down	-	-	6.36e-10	1.02e-08	-	-	-	gi|356535430|ref|XP_003536248.1|/7.89498e-62/PREDICTED: auxin-induced protein 5NG4 [Glycine max]
Cs6g15350	-2.75394	Down	-	-	2.1e-19	6.75e-18	-	-	-	gi|225440966|ref|XP_002277252.1|/1.28202e-54/PREDICTED: uncharacterized protein LOC100244201 [Vitis vinifera]
Cs7g27290	-2.74726	Down	-	-	6.14e-13	1.27e-11	GO:0009526//plastid envelope;GO:0043234//protein complex;GO:0009570//chloroplast stroma;GO:0009534//chloroplast thylakoid	GO:0046906//tetrapyrrole binding	GO:0009765//photosynthesis, light harvesting;GO:0009639//response to red or far red light	gi|224100797|ref|XP_002312019.1|/2.44355e-67/light-harvesting complex I protein Lhca1 [Populus trichocarpa]	K08907|1|1e-68|194|pop:POPTR_820261|light-harvesting complex I chlorophyll a/b binding protein 1
Cs3g06860	-2.73135	Down	-	-	5.27e-20	1.73e-18	-	-	-	gi|224097488|ref|XP_002310956.1|/0/argonaute protein group [Populus trichocarpa]	K11596|1|4e-10|49.3|ath:AT2G27880|argonaute
Cs2g26900	-2.73135	Down	-	-	8.81e-14	1.96e-12	-	-	-	gi|255572050|ref|XP_002526966.1|/0/conserved hypothetical protein [Ricinus communis]
Cs8g14510	-2.72126	Down	-	-	1.06e-15	2.7e-14	-	-	-	gi|255545349|ref|XP_002513735.1|/9.7493e-101/conserved hypothetical protein [Ricinus communis]
Cs5g22750	-2.71365	Down	-10.1634	Down	1.28e-17	3.71e-16	-	-	-	gi|224132808|ref|XP_002327885.1|/1.97171e-37/predicted protein [Populus trichocarpa]
Cs4g03870	-2.70325	Down	-2.70723	Down	2.48e-68	3.49e-66	GO:0016020//membrane	GO:0005488//binding;GO:0015662//ATPase activity, coupled to transmembrane movement of ions, phosphorylative mechanism;GO:0015082//di-, tri-valent inorganic cation transmembrane transporter activity;GO:0046915//transition metal ion transmembrane transporter activity	GO:0000041//transition metal ion transport	gi|19071218|gb|AAL84162.1|AF412407_1/1.96138e-108/putative heavy metal transporter [Arabidopsis thaliana]	K01534|1|1e-109|190|ath:AT2G19110|Cd2+/Zn2+-exporting ATPase [EC:3.6.3.3 3.6.3.5]
orange1.1t04489	-2.68995	Down	-	-	4.27e-26	1.87e-24	-	-	-	gi|166091748|gb|ABY81911.1|/9.60049e-139/4-coumarate:CoA ligase 2 [Ruta graveolens]	K01904|1|9e-135|479|rcu:RCOM_1443470|4-coumarate--CoA ligase [EC:6.2.1.12]
Cs1g21500	-2.68123	Down	-	-	3.68e-06	3.54e-05	GO:0043231//intracellular membrane-bounded organelle	GO:0003677//DNA binding;GO:0001071	GO:0003002;GO:0010468//regulation of gene expression;GO:0055066;GO:0051301//cell division	gi|225467634|ref|XP_002267068.1|/0/PREDICTED: protein SHORT-ROOT-like isoform 1 [Vitis vinifera]	K14494|1|5e-40|163|ath:AT3G03450|DELLA protein
Cs7g28500	-2.66926	Down	-	-	5.44e-12	1.06e-10	-	-	-	gi|255582356|ref|XP_002531967.1|/7.62711e-37/conserved hypothetical protein [Ricinus communis]
Cs2g19960	-2.6592	Down	-	-	5.67e-09	8.12e-08	-	-	GO:0006950//response to stress	gi|225447268|ref|XP_002279142.1|/2.54415e-24/PREDICTED: uncharacterized protein LOC100267059 [Vitis vinifera]
Cs8g13070	-2.6592	Down	-10.4335	Down	2.53e-24	1.04e-22	-	-	-	gi|224063397|ref|XP_002301126.1|/0/predicted protein [Populus trichocarpa]	K00924|1|3e-155|547|ath:AT1G28440| [EC:2.7.1.-]!K08286|3|2e-151|534|ath:AT4G28490|protein-serine/threonine kinase [EC:2.7.11.-]
Cs6g07730	-2.6592	Down	-	-	4.72e-05	0.000373102	-	-	-	gi|225440616|ref|XP_002273894.1|/0/PREDICTED: UPF0503 protein At3g09070, chloroplastic-like [Vitis vinifera]
Cs5g03520	-2.6592	Down	-	-	4.72e-05	0.000372955	-	GO:0016706//oxidoreductase activity, acting on paired donors, with incorporation or reduction of molecular oxygen, 2-oxoglutarate as one donor, and incorporation of one atom each of oxygen into both donors;GO:0016701//oxidoreductase activity, acting on single donors with incorporation of molecular oxygen	GO:0008152//metabolic process	gi|224074939|ref|XP_002304499.1|/3.3384e-133/2-oxoglutarate-dependent dioxygenase [Populus trichocarpa]	K05282|1|4e-21|99.8|vvi:100232996|gibberellin 20-oxidase [EC:1.14.11.12]
Cs2g18330	-2.65562	Down	-	-	7.1e-31	3.72e-29	GO:0016020//membrane	GO:0003779//actin binding	GO:0007010//cytoskeleton organization	gi|255583387|ref|XP_002532454.1|/1.84918e-115/conserved hypothetical protein [Ricinus communis]
Cs6g17210	-2.64326	Down	-	-	4.14e-21	1.44e-19	-	-	-	gi|147805313|emb|CAN69616.1|/0/hypothetical protein VITISV_000426 [Vitis vinifera]
Cs2g30750	-2.63683	Down	-	-	6.35e-06	5.84e-05	-	-	-	gi|255544928|ref|XP_002513525.1|/1.75876e-47/nucleic acid binding protein, putative [Ricinus communis]
Cs9g14060	-2.63683	Down	-	-	1.13e-10	1.97e-09	GO:0031224//intrinsic to membrane	GO:0004871//signal transducer activity;GO:0016301//kinase activity;GO:0016628//oxidoreductase activity, acting on the CH-CH group of donors, NAD or NADP as acceptor;GO:0032559//adenyl ribonucleotide binding	GO:0006464//protein modification process	gi|255571606|ref|XP_002526749.1|/0/Receptor protein kinase CLAVATA1 precursor, putative [Ricinus communis]	K00924|1|2e-99|361|ath:AT1G28440| [EC:2.7.1.-]!K08286|3|1e-97|355|ath:AT4G28490|protein-serine/threonine kinase [EC:2.7.11.-]
orange1.1t01949	-2.63683	Down	-	-	6.35e-06	5.83e-05	-	-	-	gi|255571000|ref|XP_002526451.1|/0/Receptor protein kinase CLAVATA1 precursor, putative [Ricinus communis]	K00924|1|0.0|788|ath:AT1G75820| [EC:2.7.1.-]!K08286|5|1e-133|475|ath:AT4G28490|protein-serine/threonine kinase [EC:2.7.11.-]
Cs8g06620	-2.62319	Down	-2.64081	Down	0	0	-	-	-	gi|224105409|ref|XP_002313801.1|/1.60497e-09/predicted protein [Populus trichocarpa]
Cs5g27370	-2.62301	Down	-1.93882	Down	2.23e-55	2.33e-53	-	-	-	gi|224123910|ref|XP_002319194.1|/1.41317e-12/predicted protein [Populus trichocarpa]
Cs6g09340	-2.62173	Down	-	-	1.37e-09	2.14e-08	GO:0016020//membrane;GO:0043231//intracellular membrane-bounded organelle	-	GO:0051234//establishment of localization	gi|225439560|ref|XP_002264479.1|/2.2309e-126/PREDICTED: patellin-6 [Vitis vinifera]
Cs4g01330	-2.62173	Down	-	-	3.91e-15	9.52e-14	GO:0031224//intrinsic to membrane	GO:0004871//signal transducer activity;GO:0004672//protein kinase activity;GO:0016628//oxidoreductase activity, acting on the CH-CH group of donors, NAD or NADP as acceptor;GO:0032559//adenyl ribonucleotide binding	GO:0006464//protein modification process;GO:0007167//enzyme linked receptor protein signaling pathway	gi|224144009|ref|XP_002325155.1|/0/predicted protein [Populus trichocarpa]	K00924|1|9e-140|496|ath:AT1G75820| [EC:2.7.1.-]!K08286|3|6e-112|403|ath:AT4G28490|protein-serine/threonine kinase [EC:2.7.11.-]
Cs8g07870	-2.61773	Down	-	-	9.87e-19	3.01e-17	-	-	-	gi|224117086|ref|XP_002331783.1|/6.46476e-137/cc-nbs-lrr resistance protein [Populus trichocarpa]	K13459|1|5e-63|241|vvi:100254298|disease resistance protein RPS2!K13460|2|2e-58|226|ath:AT1G12220|disease resistance protein RPS5!K01164|4|4e-54|212|vvi:100258314|ribonuclease P/MRP protein subunit POP1 [EC:3.1.26.5]
Cs8g04300	-2.61084	Down	-	-	1.2e-07	1.43e-06	-	-	-	gi|296083064|emb|CBI22468.3|/2.56841e-24/unnamed protein product [Vitis vinifera]
Cs6g07970	-2.59947	Down	-1.4225	Down	1.99e-50	1.8e-48	GO:0031224//intrinsic to membrane	-	GO:0006810//transport	gi|6049867|gb|AAF02782.1|AF195115_2/4.29938e-131/Similar to transmembrane protein; coded for by A. thaliana cDNA H36862; coded for by A. thaliana cDNA H37637; coded for by A. thaliana cDNA T04371; coded for by A. thaliana cDNA T41850; coded for by A. thaliana cDNA R84071; coded for by A. thaliana cDNA T13717; coded for by A. thaliana cDNA T43049; coded for by A. thaliana cDNA T43789; coded for by…	K09872|1|6e-98|355|osa:4330248|aquaporin PIP
Cs7g11790	-2.59103	Down	-	-	1.09e-05	9.68e-05	-	-	-	gi|255541978|ref|XP_002512053.1|/1.78194e-73/conserved hypothetical protein [Ricinus communis]
Cs6g13230	-2.58025	Down	-3.07854	Down	2.38e-69	3.37e-67	-	-	-	gi|255566245|ref|XP_002524110.1|/9.6414e-80/Gibberellin receptor GID1, putative [Ricinus communis]	K14493|1|1e-24|114|ppp:PHYPADRAFT_118478|gibberellin receptor GID1 [EC:3.-.-.-]
Cs8g09070	-2.54373	Down	-	-	1.87e-05	0.000158821	-	-	-	gi|224078098|ref|XP_002305487.1|/5.75973e-53/predicted protein [Populus trichocarpa]
Cs8g02530	-2.51912	Down	-2.1647	Down	1.63e-57	1.83e-55	GO:0031224//intrinsic to membrane	-	GO:0006810//transport	gi|256568423|gb|ACU87555.1|/2.6349e-90/PIP protein [Gossypium hirsutum]	K09872|1|3e-86|259|ath:AT4G35100|aquaporin PIP
Cs5g01240	-2.51863	Down	-10.7162	Down	4.77e-25	2.01e-23	GO:0005618//cell wall;GO:0005576//extracellular region	GO:0070011//peptidase activity, acting on L-amino acid peptides	GO:0008152//metabolic process	gi|359473980|ref|XP_002278450.2|/3.75643e-154/PREDICTED: subtilisin-like protease [Vitis vinifera]
Cs6g16750	-2.50308	Down	-	-	4.35e-06	4.12e-05	GO:0044464//cell part	-	GO:0015833//peptide transport	gi|255552447|ref|XP_002517267.1|/6.89882e-135/nitrate transporter, putative [Ricinus communis]	K14638|1|6e-65|248|sbi:SORBI_01g009890|solute carrier family 15 (peptide/histidine transporter), member 3/4
Cs3g02500	-2.4985	Down	-8.67418	Down	6.43e-23	2.47e-21	-	-	-	gi|359473525|ref|XP_003631315.1|/0/PREDICTED: uncharacterized protein LOC100265010 [Vitis vinifera]	K14326|1|8e-51|202|sbi:SORBI_01g030480|regulator of nonsense transcripts 1 [EC:3.6.4.-]
orange1.1t01487	-2.49482	Down	-	-	3.2e-05	0.000259946	-	-	-	gi|224127106|ref|XP_002329398.1|/7.77938e-55/predicted protein [Populus trichocarpa]	K06694|1|2e-06|54.7|ath:AT2G03430|26S proteasome non-ATPase regulatory subunit 10
Cs7g23210	-2.49482	Down	-	-	2.77e-09	4.14e-08	-	-	-	gi|224113403|ref|XP_002316485.1|/2.87931e-138/predicted protein [Populus trichocarpa]	K03695|1|2e-15|82.8|zma:541780|ATP-dependent Clp protease ATP-binding subunit ClpB
Cs5g26910	-2.4796	Down	-	-	2.44e-19	7.8e-18	-	-	-	gi|359806450|ref|NP_001241247.1|/3.62469e-41/annexin A7-like [Glycine max]
Cs1g19760	-2.47334	Down	-	-	1.01e-06	1.08e-05	-	-	-	gi|255587278|ref|XP_002534212.1|/2.0372e-145/chaperone protein DNAj, putative [Ricinus communis]	K03686|1|1e-146|467|rcu:RCOM_0219890|molecular chaperone DnaJ
Cs2g12040	-2.46972	Down	-	-	4.68e-09	6.76e-08	-	-	-	gi|224075393|ref|XP_002304615.1|/0/predicted protein [Populus trichocarpa]	K00924|1|0.0|681|ath:AT1G75820| [EC:2.7.1.-]!K08286|5|5e-126|450|ath:AT4G28490|protein-serine/threonine kinase [EC:2.7.11.-]
Cs7g28480	-2.46778	Down	-	-	2.25e-11	4.2e-10	-	-	-	gi|255582358|ref|XP_002531968.1|/1.90168e-45/conserved hypothetical protein [Ricinus communis]
Cs9g17800	-2.45519	Down	-	-	5.42e-12	1.06e-10	-	GO:0016747//transferase activity, transferring acyl groups other than amino-acyl groups	-	gi|255545220|ref|XP_002513671.1|/3.4719e-44/Anthranilate N-benzoyltransferase protein, putative [Ricinus communis]
Cs6g11570	-2.43563	Down	-2.1132	Down	0	0	-	-	-	gi|255559090|ref|XP_002520567.1|/2.81375e-23/Repetitive proline-rich cell wall protein 2 precursor, putative [Ricinus communis]
orange1.1t03275	-2.43269	Down	-	-	5.62e-08	7.03e-07	-	-	-	gi|224109078|ref|XP_002315075.1|/1.39325e-62/ZIP transporter [Populus trichocarpa]	K14709|1|8e-64|243|pop:POPTR_805363|solute carrier family 39 (zinc transporter), member 1/2/3
Cs5g05820	-2.41819	Down	-	-	1.25e-05	0.000109845	-	-	-	gi|356513650|ref|XP_003525524.1|/5.77784e-60/PREDICTED: uncharacterized protein LOC100782442 [Glycine max]
Cs1g17500	-2.41242	Down	-2.3834	Down	1.12e-131	3.19e-129	-	-	-	gi|224058657|ref|XP_002299588.1|/1.33258e-37/predicted protein [Populus trichocarpa]
Cs4g20010	-2.40942	Down	-	-	3.68e-12	7.27e-11	GO:0016020//membrane	-	-	gi|255551072|ref|XP_002516584.1|/3.72689e-93/conserved hypothetical protein [Ricinus communis]
Cs5g32520	-2.38503	Down	-	-	6.76e-07	7.32e-06	GO:0044464//cell part	-	-	gi|255559318|ref|XP_002520679.1|/9.46619e-47/conserved hypothetical protein [Ricinus communis]
Cs8g14690	-2.38083	Down	-3.15571	Down	1.01e-45	8.08e-44	-	-	-	gi|225464902|ref|XP_002274217.1|/6.03367e-46/PREDICTED: uncharacterized protein LOC100258720 [Vitis vinifera]
Cs2g15160	-2.35108	Down	-	-	1.13e-06	1.19e-05	-	GO:0005488//binding	-	gi|224131348|ref|XP_002321062.1|/4.27486e-43/predicted protein [Populus trichocarpa]	K11982|1|1e-12|72.8|zma:100383341|E3 ubiquitin-protein ligase RNF115/126 [EC:6.3.2.19]
Cs9g08530	-2.35108	Down	-	-	1.13e-06	1.19e-05	-	-	-	gi|255551931|ref|XP_002517010.1|/3.08805e-50/conserved hypothetical protein [Ricinus communis]
Cs3g02370	-2.33222	Down	-	-	1.48e-08	2e-07	-	-	-	gi|359473525|ref|XP_003631315.1|/0/PREDICTED: uncharacterized protein LOC100265010 [Vitis vinifera]	K14326|1|5e-49|196|sbi:SORBI_01g030480|regulator of nonsense transcripts 1 [EC:3.6.4.-]
Cs5g01160	-2.328	Down	-	-	3.51e-09	5.15e-08	-	-	-	gi|255555837|ref|XP_002518954.1|/1.39428e-31/conserved hypothetical protein [Ricinus communis]
Cs7g13940	-2.31411	Down	-2.15571	Down	5.63e-83	9.62e-81	GO:0005618//cell wall;GO:0043231//intracellular membrane-bounded organelle	-	-	gi|359472738|ref|XP_002276960.2|/3.90066e-53/PREDICTED: serine carboxypeptidase-like 35-like [Vitis vinifera]	K13289|1|1e-35|131|rcu:RCOM_1534000|cathepsin A (carboxypeptidase C) [EC:3.4.16.5]
Cs2g07660	-2.3076	Down	-2.78749	Down	3.03e-55	3.15e-53	-	-	-	gi|225444369|ref|XP_002266980.1|/9.98429e-115/PREDICTED: pectinesterase 2.2 [Vitis vinifera]	K01051|1|6e-116|416|vvi:100253692|pectinesterase [EC:3.1.1.11]
Cs1g24510	-2.29818	Down	-1.67676	Down	9.21e-53	8.97e-51	-	GO:0017111//nucleoside-triphosphatase activity;GO:0032559//adenyl ribonucleotide binding	-	gi|224094851|ref|XP_002310264.1|/0/predicted protein [Populus trichocarpa]	K08900|1|1e-174|610|pop:POPTR_563200|mitochondrial chaperone BCS1!K13120|2|3e-120|429|vvi:100263357|protein FAM32A
Cs3g25940	-2.28069	Down	-	-	7.36e-07	7.93e-06	GO:0016020//membrane	GO:0004553//hydrolase activity, hydrolyzing O-glycosyl compounds	GO:0044238//primary metabolic process	gi|315419011|gb|ADU15552.1|/1.56394e-68/EG [Gossypium hirsutum]	K01179|1|7e-28|105|sbi:SORBI_01g008860|endoglucanase [EC:3.2.1.4]
orange1.1t03286	-2.28069	Down	-	-	3.15e-06	3.07e-05	-	-	-	gi|12229741|sp|O48845.1|CYB52_ARATH/6.84542e-44/RecName: Full=Probable cytochrome b5 isoform 2
Cs6g05010	-2.25154	Down	-	-	2.86e-07	3.25e-06	-	GO:0005488//binding;GO:0004672//protein kinase activity	-	gi|359482058|ref|XP_002274540.2|/0/PREDICTED: probable LRR receptor-like serine/threonine-protein kinase At3g47570-like [Vitis vinifera]	K13428|1|2e-180|631|ath:AT5G20480|LRR receptor-like serine/threonine-protein kinase EFR [EC:2.7.11.1]!K13420|3|3e-129|437|vvi:100253808|LRR receptor-like serine/threonine-protein kinase FLS2 [EC:2.7.11.1]
Cs9g03680	-2.24693	Down	-2.77042	Down	1.22e-87	2.2e-85	-	-	-	gi|255551879|ref|XP_002516985.1|/1.45047e-43/conserved hypothetical protein [Ricinus communis]
Cs2g28910	-2.23178	Down	-	-	9.83e-05	0.000722055	GO:0044464//cell part	-	GO:0050896//response to stimulus	gi|224131690|ref|XP_002328084.1|/7.52133e-26/predicted protein [Populus trichocarpa]	K13993|1|4e-16|84.3|ath:AT5G20970|HSP20 family protein
Cs7g04750	-2.23178	Down	-	-	9.83e-05	0.000721792	-	-	-	gi|296086471|emb|CBI32060.3|/9.84616e-13/unnamed protein product [Vitis vinifera]
Cs2g22200	-2.21929	Down	-3.54803	Down	4.26e-15	1.04e-13	GO:0005576//extracellular region;GO:0030312//external encapsulating structure	GO:0016798//hydrolase activity, acting on glycosyl bonds;GO:0016758//transferase activity, transferring hexosyl groups	GO:0044042//glucan metabolic process	gi|224146658|ref|XP_002326087.1|/3.62644e-73/predicted protein [Populus trichocarpa]	K08235|1|2e-74|278|pop:POPTR_915608|xyloglucan:xyloglucosyl transferase [EC:2.4.1.207]
Cs9g09310	-2.20669	Down	-	-	8.64e-06	7.75e-05	-	-	-	gi|356577626|ref|XP_003556925.1|/1.95989e-41/PREDICTED: uncharacterized protein LOC100793417 [Glycine max]	K03539|1|3e-09|62.4|osa:9271052|ribonuclease P/MRP protein subunit RPP1 [EC:3.1.26.5]
Cs4g20370	-2.19977	Down	-	-	1.83e-07	2.14e-06	-	GO:0016491//oxidoreductase activity	-	gi|224143055|ref|XP_002324836.1|/1.83056e-37/2-oxoglutarate-dependent dioxygenase [Populus trichocarpa]	K06892|1|1e-08|59.7|pop:POPTR_550478|!K04124|2|1e-06|52.8|rcu:RCOM_0925060|gibberellin 3-beta-dioxygenase [EC:1.14.11.15]
Cs1g14530	-2.1958	Down	-	-	4.02e-09	5.87e-08	-	-	-	gi|81176629|gb|ABB59575.1|/4.29339e-103/putative sulfate transporter [Populus tremula x Populus alba]
orange1.1t00255	-2.18432	Down	-3.98543	Down	8.3e-37	5.09e-35	GO:0031225//anchored to membrane;GO:0005576//extracellular region;GO:0005618//cell wall;GO:0031410//cytoplasmic vesicle	-	-	gi|255541352|ref|XP_002511740.1|/4.88404e-149/conserved hypothetical protein [Ricinus communis]
Cs5g28100	-2.18116	Down	-11.7869	Down	1.57e-09	2.43e-08	-	-	-	gi|359479878|ref|XP_003632368.1|/4.26983e-14/PREDICTED: CLAVATA3/ESR (CLE)-related protein TDIF-like [Vitis vinifera]
Cs5g04810	-2.16822	Down	-	-	1.42e-05	0.000123924	-	-	-	gi|297733851|emb|CBI15098.3|/1.96793e-13/unnamed protein product [Vitis vinifera]	K14492|1|1e-14|51.2|vvi:100258759|two-component response regulator ARR-A family
orange1.1t01771	-2.16822	Down	-	-	1.42e-05	0.000123978	-	-	-	gi|225437781|ref|XP_002281415.1|/0/PREDICTED: isopenicillin N epimerase-like [Vitis vinifera]
Cs1g23520	-2.16521	Down	-	-	2.77e-08	3.63e-07	-	GO:0003677//DNA binding	GO:0010468//regulation of gene expression;GO:0009887//organ morphogenesis;GO:0006350//transcription	gi|224081519|ref|XP_002306443.1|/5.26935e-113/predicted protein [Populus trichocarpa]
Cs1g19540	-2.15606	Down	-3.82105	Down	1.1e-16	2.97e-15	-	-	-	gi|211906546|gb|ACJ11766.1|/6.28123e-53/class III peroxidase [Gossypium hirsutum]	K00430|1|3e-52|204|rcu:RCOM_1176840|peroxidase [EC:1.11.1.7]
Cs3g07150	-2.14936	Down	-7.22985	Down	2.61e-81	4.34e-79	-	-	-	gi|224057224|ref|XP_002299181.1|/1.10461e-49/predicted protein [Populus trichocarpa]
Cs2g27990	-2.14639	Down	-	-	9.42e-11	1.65e-09	-	-	-	gi|255567345|ref|XP_002524652.1|/6.2146e-22/conserved hypothetical protein [Ricinus communis]
orange1.1t02075	-2.14373	Down	-	-	7.51e-29	3.72e-27	-	-	-	gi|224073188|ref|XP_002304014.1|/1.40395e-19/predicted protein [Populus trichocarpa]
orange1.1t01873	-2.14319	Down	-	-	4.92e-07	5.43e-06	-	-	-	gi|356525199|ref|XP_003531214.1|/3.98891e-28/PREDICTED: uncharacterized protein LOC100784825 [Glycine max]
Cs9g09780	-2.12869	Down	-4.28499	Down	1.44e-11	2.75e-10	GO:0031224//intrinsic to membrane	-	GO:0009267//cellular response to starvation	gi|224102205|ref|XP_002312589.1|/3.22441e-81/pho1-like protein [Populus trichocarpa]
Cs3g14250	-2.12869	Down	-	-	1.9e-07	2.21e-06	-	GO:0043169//cation binding	GO:0006812//cation transport	gi|225450759|ref|XP_002279364.1|/4.78309e-16/PREDICTED: uncharacterized protein LOC100247751 [Vitis vinifera]
Cs9g11050	-2.11923	Down	-	-	6.36e-10	1.02e-08	-	-	-	gi|118489433|gb|ABK96519.1|/1.15013e-47/unknown [Populus trichocarpa x Populus deltoides]
orange1.1t04513	-2.11719	Down	-	-	1.93e-15	4.8e-14	-	-	-	gi|224122712|ref|XP_002318907.1|/7.33027e-163/cc-nbs-lrr resistance protein [Populus trichocarpa]	K13457|1|3e-37|155|pop:POPTR_755797|disease resistance protein RPM1
Cs9g17750	-2.11309	Down	-	-	7.28e-17	1.99e-15	-	GO:0016747//transferase activity, transferring acyl groups other than amino-acyl groups	-	gi|255545220|ref|XP_002513671.1|/4.88929e-143/Anthranilate N-benzoyltransferase protein, putative [Ricinus communis]	K13065|1|3e-31|134|sbi:SORBI_06g021640|shikimate O-hydroxycinnamoyltransferase [EC:2.3.1.133]
Cs3g24100	-2.1056	Down	-	-	3.11e-15	7.69e-14	GO:0031224//intrinsic to membrane	GO:0005275//amine transmembrane transporter activity	-	gi|224137338|ref|XP_002327101.1|/2.41309e-91/lysine/histidine transporter [Populus trichocarpa]
Cs5g13265	-2.1056	Down	-	-	0.000100737	0.00073725	-	-	-	-
Cs8g04070	-2.10419	Down	-	-	1.13e-17	3.29e-16	-	-	-	gi|218186935|gb|EEC69362.1|/5.43103e-38/hypothetical protein OsI_38483 [Oryza sativa Indica Group]	K09377|1|2e-38|158|pop:POPTR_798080|cysteine and glycine-rich protein
Cs5g26470	-2.10381	Down	-1.49358	Down	5.45e-27	2.46e-25	-	GO:0046914//transition metal ion binding;GO:0003677//DNA binding;GO:0001071	GO:0006351//transcription, DNA-dependent	gi|357497443|ref|XP_003619010.1|/9.98008e-36/GATA transcription factor [Medicago truncatula]
Cs7g11100	-2.10172	Down	-	-	3.41e-13	7.28e-12	-	-	-	gi|224053519|ref|XP_002297853.1|/4.76238e-27/predicted protein [Populus trichocarpa]
Cs5g15870	-2.09627	Down	-	-	3.4e-06	3.29e-05	GO:0044464//cell part	-	GO:0019941//modification-dependent protein catabolic process	gi|224115270|ref|XP_002332203.1|/4.04523e-150/predicted protein [Populus trichocarpa]
Cs6g15160	-2.08652	Down	-3.71795	Down	2.06e-14	4.78e-13	-	GO:0016788//hydrolase activity, acting on ester bonds	GO:0044238//primary metabolic process	gi|255575625|ref|XP_002528712.1|/1.51228e-57/carboxylic ester hydrolase, putative [Ricinus communis]
Cs5g06590	-2.08075	Down	-	-	1.67e-09	2.57e-08	GO:0043231//intracellular membrane-bounded organelle	GO:0004468//lysine N-acetyltransferase activity;GO:0046914//transition metal ion binding;GO:0008134//transcription factor binding	GO:0010035//response to inorganic substance;GO:0009725//response to hormone stimulus;GO:0048229//gametophyte development;GO:0051347//positive regulation of transferase activity;GO:0048511//rhythmic process;GO:0006351//transcription, DNA-dependent;GO:0006950//response to stress	gi|359478213|ref|XP_002278433.2|/8.33148e-49/PREDICTED: BTB/POZ and TAZ domain-containing protein 3 [Vitis vinifera]	K00517|1|2e-38|159|ath:AT3G48360| [EC:1.14.-.-]
Cs9g09990	-2.07978	Down	-	-	6.12e-11	1.09e-09	-	-	-	gi|302393778|sp|P42739.2|UBIQP_ACECL/5.46391e-39/RecName: Full=Polyubiquitin; Contains: RecName: Full=Ubiquitin; Contains: RecName: Full=Ubiquitin-related 1; Contains: RecName: Full=Ubiquitin-related 2; Flags: Precursor	K08770|1|3e-39|161|vcn:VOLCADRAFT_75856|ubiquitin C
orange1.1t02077	-2.07424	Down	-	-	1.79e-08	2.39e-07	-	-	-	gi|224052982|ref|XP_002297648.1|/1.15639e-64/predicted protein [Populus trichocarpa]
Cs7g10680	-2.07424	Down	-	-	1.45e-05	0.000125692	-	GO:0016709//oxidoreductase activity, acting on paired donors, with incorporation or reduction of molecular oxygen, NADH or NADPH as one donor, and incorporation of one atom of oxygen;GO:0005506//iron ion binding	GO:0008152//metabolic process	gi|147777018|emb|CAN70074.1|/2.13822e-107/hypothetical protein VITISV_028565 [Vitis vinifera]	K00517|1|3e-77|287|osa:4333118| [EC:1.14.-.-]
orange1.1t02076	-2.04623	Down	-	-	1.12e-08	1.53e-07	-	-	-	gi|224148724|ref|XP_002336701.1|/4.52504e-64/predicted protein [Populus trichocarpa]
Cs5g11560	-2.04623	Down	-	-	6.19e-05	0.000476713	-	GO:0016616//oxidoreductase activity, acting on the CH-OH group of donors, NAD or NADP as acceptor;GO:0000166//nucleotide binding	GO:0008152//metabolic process	gi|225452968|ref|XP_002284346.1|/0/PREDICTED: UDP-glucose 6-dehydrogenase [Vitis vinifera]	K00012|1|0.0|883|vvi:100264653|UDPglucose 6-dehydrogenase [EC:1.1.1.22]
Cs8g18320	-2.03677	Down	-	-	2.34e-05	0.000195178	-	-	GO:0050896//response to stimulus	gi|224106505|ref|XP_002314189.1|/3.2372e-66/f-box family protein [Populus trichocarpa]
Cs6g20030	-2.02915	Down	-	-	4.85e-17	1.35e-15	-	GO:0016491//oxidoreductase activity;GO:0030554//adenyl nucleotide binding	-	gi|357517451|ref|XP_003629014.1|/0/GMC-type oxidoreductase, putative [Medicago truncatula]
Cs6g13840	-2.00939	Down	-10.3119	Down	1.59e-10	2.74e-09	-	-	-	gi|225440714|ref|XP_002275038.1|/6.65303e-173/PREDICTED: chaperone protein ClpB1-like [Vitis vinifera]	K03695|1|8e-18|90.9|zma:541780|ATP-dependent Clp protease ATP-binding subunit ClpB
Cs5g15850	-2.00607	Down	-	-	7.45e-08	9.18e-07	-	-	-	gi|332322109|emb|CCA66008.1|/6.21994e-41/hypothetical protein [Beta vulgaris subsp. vulgaris]	K12619|1|2e-08|59.3|vvi:100260845|5'-3' exoribonuclease 2 [EC:3.1.13.-]!K08775|3|3e-06|52.0|vvi:100241398|breast cancer 2 susceptibility protein
Cs5g26880	-2.00568	Down	-1.712	Down	1.67e-53	1.66e-51	GO:0043231//intracellular membrane-bounded organelle;GO:0016020//membrane	-	-	gi|255569512|ref|XP_002525723.1|/0/conserved hypothetical protein [Ricinus communis]
Cs2g04600	-2.00316	Down	-	-	2.88e-08	3.76e-07	-	-	-	gi|255562462|ref|XP_002522237.1|/2.42403e-132/serine-threonine protein kinase, plant-type, putative [Ricinus communis]	K13420|1|1e-22|105|sbi:SORBI_06g028760|LRR receptor-like serine/threonine-protein kinase FLS2 [EC:2.7.11.1]
Cs1g01420	-2.00058	Down	-	-	1.11e-08	1.53e-07	GO:0044464//cell part	GO:0022891//substrate-specific transmembrane transporter activity	GO:0009566//fertilization;GO:0006810//transport	gi|225439014|ref|XP_002262789.1|/5.7818e-133/PREDICTED: uncharacterized protein LOC100241664 [Vitis vinifera]
Cs9g04040	-1.99829	Down	-	-	5.63e-13	1.17e-11	-	-	-	gi|356532559|ref|XP_003534839.1|/5.22152e-43/PREDICTED: uncharacterized protein LOC100786266 [Glycine max]
Cs4g06710	-1.99829	Down	-	-	3.78e-05	0.000303132	GO:0030312//external encapsulating structure	GO:0030234//enzyme regulator activity;GO:0004091//carboxylesterase activity	GO:0071555	gi|224069260|ref|XP_002326314.1|/6.75542e-102/predicted protein [Populus trichocarpa]	K01051|1|3e-70|264|vvi:100255703|pectinesterase [EC:3.1.1.11]
Cs5g19630	-1.99624	Down	-	-	1.68e-09	2.58e-08	GO:0044464//cell part	GO:0015291//secondary active transmembrane transporter activity	GO:0015893//drug transport	gi|359495268|ref|XP_003634944.1|/1.89074e-112/PREDICTED: pentatricopeptide repeat-containing protein At5g16420, mitochondrial-like [Vitis vinifera]
Cs9g03190	-1.99571	Down	-1.07627	Down	1.8e-46	1.48e-44	GO:0031410//cytoplasmic vesicle	-	-	gi|224052871|ref|XP_002297622.1|/9.88775e-109/predicted protein [Populus trichocarpa]
Cs8g06630	-1.99504	Down	-2.0577	Down	0	0	-	-	-	gi|255647731|gb|ACU24326.1|/3.58047e-69/unknown [Glycine max]
Cs8g16930	-1.98771	Down	-	-	4.84e-17	1.35e-15	GO:0043231//intracellular membrane-bounded organelle	GO:0003676//nucleic acid binding;GO:0001071;GO:0005515//protein binding	GO:0010468//regulation of gene expression;GO:0009755//hormone-mediated signaling pathway;GO:0009791//post-embryonic development;GO:0006351//transcription, DNA-dependent;GO:0001708//cell fate specification	gi|359479063|ref|XP_002285019.2|/3.87923e-127/PREDICTED: auxin response factor 4-like [Vitis vinifera]	K14486|1|7e-40|85.9|zma:100384045|auxin response factor
Cs7g24940	-1.98524	Down	-2.71795	Down	8.97e-13	1.84e-11	-	-	-	gi|3024360|sp|Q42667.1|PALY_CITLI/0/RecName: Full=Phenylalanine ammonia-lyase	K10775|1|0.0|1077|rcu:RCOM_0262230|phenylalanine ammonia-lyase [EC:4.3.1.24]
Cs6g13410	-1.9843	Down	-	-	3.51e-13	7.48e-12	GO:0043231//intracellular membrane-bounded organelle	-	GO:0009987//cellular process	gi|224091467|ref|XP_002309262.1|/3.85627e-159/predicted protein [Populus trichocarpa]
orange1.1t00271	-1.97668	Down	-	-	1.04e-09	1.65e-08	-	GO:0016616//oxidoreductase activity, acting on the CH-OH group of donors, NAD or NADP as acceptor;GO:0000166//nucleotide binding	GO:0008152//metabolic process	gi|224127470|ref|XP_002320082.1|/1.16217e-70/predicted protein [Populus trichocarpa]	K00015|1|1e-21|103|cme:CMQ289C|glyoxylate reductase [EC:1.1.1.26]!K00049|1|1e-21|103|cme:CMQ289C|glyoxylate reductase (NADP+) [EC:1.1.1.79]!K00058|2|2e-17|89.4|olu:OSTLU_13344|D-3-phosphoglycerate dehydrogenase [EC:1.1.1.95]
Cs4g08090	-1.96848	Down	-	-	8.62e-32	4.62e-30	-	GO:0005488//binding	-	gi|147779422|emb|CAN72285.1|/1.78986e-34/hypothetical protein VITISV_013531 [Vitis vinifera]
Cs2g14890	-1.95876	Down	-	-	6.07e-05	0.000468254	-	-	-	gi|255543467|ref|XP_002512796.1|/1.46964e-36/conserved hypothetical protein [Ricinus communis]
Cs5g25590	-1.95876	Down	-	-	2.3e-05	0.000192062	-	-	-	gi|224144643|ref|XP_002325360.1|/1.84928e-41/predicted protein [Populus trichocarpa]
Cs2g22100	-1.95876	Down	-	-	8.77e-06	7.86e-05	-	-	-	gi|225447386|ref|XP_002275273.1|/1.30669e-123/PREDICTED: myrcene synthase, chloroplastic-like [Vitis vinifera]	K12742|1|4e-62|123|pop:POPTR_1111628|isoprene synthase [EC:4.2.3.27]
Cs3g25400	-1.95876	Down	-	-	6.07e-05	0.000468433	-	-	-	gi|255538778|ref|XP_002510454.1|/9.72283e-57/hypothetical protein RCOM_1595950 [Ricinus communis]
Cs9g06660	-1.95876	Down	-	-	2.3e-05	0.000191983	GO:0009534//chloroplast thylakoid;GO:0009522//photosystem I	-	GO:0044237//cellular metabolic process	gi|157678730|dbj|BAF80470.1|/2.70358e-117/PSI reaction center subunit II [Citrus sinensis]	K02692|1|2e-93|339|rcu:RCOM_0677760|photosystem I subunit II
Cs7g04520	-1.95353	Down	-4.07159	Down	3.53e-29	1.77e-27	GO:0016020//membrane;GO:0044444//cytoplasmic part;GO:0043231//intracellular membrane-bounded organelle	GO:0016667//oxidoreductase activity, acting on sulfur group of donors	GO:0019725//cellular homeostasis	gi|351734488|ref|NP_001236052.1|/2.56905e-24/uncharacterized protein LOC100527691 [Glycine max]	K03671|1|7e-12|49.7|zma:606487|thioredoxin 1
Cs2g28330	-1.94627	Down	-11.116	Down	5.49e-13	1.14e-11	-	GO:0030528//transcription regulator activity;GO:0042802//identical protein binding;GO:0003677//DNA binding	GO:0009416//response to light stimulus;GO:0010468//regulation of gene expression;GO:0009887//organ morphogenesis;GO:0006970//response to osmotic stress;GO:0006350//transcription;GO:0010557//positive regulation of macromolecule biosynthetic process	gi|358248872|ref|NP_001240210.1|/1.50872e-23/uncharacterized protein LOC100813420 [Glycine max]	K09338|1|3e-23|108|ath:AT3G01470|homeobox-leucine zipper protein
Cs1g07650	-1.94426	Down	-	-	2.35e-11	4.38e-10	-	-	-	gi|225461508|ref|XP_002285119.1|/2.52735e-96/PREDICTED: uncharacterized protein LOC100264152 isoform 1 [Vitis vinifera]
Cs2g06210	-1.93604	Down	-	-	1.17e-07	1.39e-06	-	-	-	gi|224077126|ref|XP_002305143.1|/2.16944e-10/predicted protein [Populus trichocarpa]
Cs5g05810	-1.93213	Down	-	-	1.82e-17	5.2e-16	GO:0043231//intracellular membrane-bounded organelle	-	-	gi|225456957|ref|XP_002281747.1|/1.81927e-78/PREDICTED: FAS-associated factor 2-B [Vitis vinifera]
Cs5g11010	-1.92096	Down	-10.5768	Down	1.37e-12	2.78e-11	GO:0044464//cell part	GO:0004518//nuclease activity	-	gi|297733948|emb|CBI15195.3|/8.87026e-52/unnamed protein product [Vitis vinifera]
Cs8g02870	-1.91812	Down	-	-	9.71e-05	0.000713862	GO:0031224//intrinsic to membrane	-	GO:0009607//response to biotic stimulus	gi|224105191|ref|XP_002313721.1|/2.66999e-110/predicted protein [Populus trichocarpa]
orange1.1t05171	-1.91812	Down	-	-	9.71e-05	0.000713602	-	-	-	gi|255569014|ref|XP_002525477.1|/1.03075e-16/conserved hypothetical protein [Ricinus communis]
Cs3g18120	-1.91694	Down	-	-	7.83e-15	1.87e-13	GO:0043231//intracellular membrane-bounded organelle	GO:0046914//transition metal ion binding;GO:0001071	-	gi|255545752|ref|XP_002513936.1|/2.68287e-104/TRANSPARENT TESTA 1 protein, putative [Ricinus communis]
Cs3g02610	-1.91437	Down	-3.00746	Down	5.09e-14	1.15e-12	GO:0031224//intrinsic to membrane;GO:0031410//cytoplasmic vesicle	GO:0016628//oxidoreductase activity, acting on the CH-CH group of donors, NAD or NADP as acceptor;GO:0005515//protein binding;GO:0032559//adenyl ribonucleotide binding;GO:0004702//receptor signaling protein serine/threonine kinase activity	GO:0043401;GO:0007167//enzyme linked receptor protein signaling pathway;GO:0010232//vascular transport;GO:0010051//xylem and phloem pattern formation;GO:0006464//protein modification process	gi|224101951|ref|XP_002312487.1|/0/predicted protein [Populus trichocarpa]	K13415|1|0.0|899|rcu:RCOM_0478150|protein brassinosteroid insensitive 1 [EC:2.7.10.1 2.7.11.1]
Cs5g03340	-1.91197	Down	-3.19572	Down	4.44e-37	2.75e-35	-	-	-	gi|359474294|ref|XP_002279852.2|/1.4735e-27/PREDICTED: uncharacterized protein LOC100258615 [Vitis vinifera]
orange1.1t00539	-1.91146	Down	-4.91726	Down	3.31e-13	7.1e-12	-	-	GO:0030154//cell differentiation;GO:0000902//cell morphogenesis	gi|255585261|ref|XP_002533331.1|/1.60999e-66/conserved hypothetical protein [Ricinus communis]	K01115|1|4e-08|57.8|vcn:VOLCADRAFT_99471|phospholipase D [EC:3.1.4.4]
orange1.1t03827	-1.91032	Down	-3.69098	Down	1.56e-21	5.63e-20	GO:0044464//cell part	GO:0008375//acetylglucosaminyltransferase activity	-	gi|255546377|ref|XP_002514248.1|/1.24119e-119/catalytic, putative [Ricinus communis]
orange1.1t01624	-1.89987	Down	-	-	4e-20	1.33e-18	-	-	-	gi|224108183|ref|XP_002314751.1|/9.555e-39/predicted protein [Populus trichocarpa]
Cs8g09720	-1.89938	Down	-	-	5.22e-13	1.09e-11	-	-	-	gi|225426693|ref|XP_002281735.1|/6.36179e-171/PREDICTED: cytochrome P450 76C4 [Vitis vinifera]	K00517|1|3e-113|227|osa:4348172| [EC:1.14.-.-]!K05280|3|7e-93|223|osa:4348304|flavonoid 3'-monooxygenase [EC:1.14.13.21]
Cs1g23790	-1.89287	Down	-	-	8.7e-12	1.68e-10	-	-	GO:0010468//regulation of gene expression	gi|224096948|ref|XP_002310797.1|/8.30525e-145/GRAS family transcription factor [Populus trichocarpa]	K14494|1|2e-20|99.0|vvi:100232937|DELLA protein
Cs3g27050	-1.88476	Down	-	-	5.84e-05	0.000452601	-	-	-	gi|147797813|emb|CAN74079.1|/4.82239e-49/hypothetical protein VITISV_000980 [Vitis vinifera]
Cs9g16960	-1.88476	Down	-	-	5.84e-05	0.000452775	-	-	-	gi|224136968|ref|XP_002322461.1|/1.12963e-75/predicted protein [Populus trichocarpa]
Cs5g34700	-1.88015	Down	-	-	1.98e-13	4.32e-12	GO:0031224//intrinsic to membrane	GO:0016301//kinase activity;GO:0032559//adenyl ribonucleotide binding	GO:0006464//protein modification process;GO:0007167//enzyme linked receptor protein signaling pathway	gi|255560229|ref|XP_002521132.1|/0/Serine/threonine-protein kinase PBS1, putative [Ricinus communis]	K00924|1|1e-30|134|ath:AT1G28440| [EC:2.7.1.-]
Cs4g06650	-1.87963	Down	-3.19087	Down	9.49e-66	1.25e-63	GO:0005618//cell wall	GO:0030234//enzyme regulator activity;GO:0004091//carboxylesterase activity	GO:0071555;GO:0045229//external encapsulating structure organization	gi|354718778|gb|AER38246.1|/1.0572e-114/PME3 [Gossypium barbadense]	K01051|1|2e-114|411|pop:POPTR_589361|pectinesterase [EC:3.1.1.11]
Cs1g20580	-1.86464	Down	-1.40364	Down	3.79e-35	2.23e-33	-	GO:0016616//oxidoreductase activity, acting on the CH-OH group of donors, NAD or NADP as acceptor;GO:0046914//transition metal ion binding	GO:0008152//metabolic process	gi|82941435|dbj|BAE48786.1|/6.52788e-97/10-hydroxygeraniol oxidoreductase [Codonopsis lanceolata]	K00083|1|3e-96|215|pop:POPTR_815665|cinnamyl-alcohol dehydrogenase [EC:1.1.1.195]
Cs2g06400	-1.86255	Down	-	-	2.01e-12	4.05e-11	-	-	-	gi|224078922|ref|XP_002305681.1|/1.05057e-64/predicted protein [Populus trichocarpa]
orange1.1t02078	-1.85688	Down	-	-	3.87e-09	5.65e-08	-	-	-	gi|224052982|ref|XP_002297648.1|/2.9198e-61/predicted protein [Populus trichocarpa]
Cs5g30530	-1.84459	Down	-	-	2.36e-09	3.56e-08	GO:0031981//nuclear lumen;GO:0000785//chromatin	GO:0003676//nucleic acid binding	GO:0006952//defense response;GO:0009908//flower development;GO:0009266//response to temperature stimulus;GO:0034728	gi|224085557|ref|XP_002307619.1|/1.85342e-46/histone 2 [Populus trichocarpa]	K11251|1|1e-47|189|pop:POPTR_710129|histone H2A
orange1.1t04376	-1.84129	Down	-	-	1.39e-73	2.07e-71	-	GO:0046914//transition metal ion binding;GO:0016702//oxidoreductase activity, acting on single donors with incorporation of molecular oxygen, incorporation of two atoms of oxygen	GO:0006633//fatty acid biosynthetic process	gi|18461098|dbj|BAB84352.1|/0/lipoxygenase [Citrus jambhiri]	K00454|1|5e-160|433|rcu:RCOM_1576890|lipoxygenase [EC:1.13.11.12]
orange1.1t05522	-1.83918	Down	-	-	1.56e-16	4.18e-15	-	-	-	-
Cs4g09360	-1.83708	Down	-1.29564	Down	1.12e-24	4.66e-23	-	-	-	gi|224061135|ref|XP_002300355.1|/0/predicted protein [Populus trichocarpa]	K14319|1|5e-07|55.5|vvi:100259658|Ran GTPase-activating protein 1
Cs1g16670	-1.82969	Down	-1.53256	Down	6.5e-126	1.7e-123	-	-	-	gi|224074095|ref|XP_002304250.1|/0/predicted protein [Populus trichocarpa]
Cs6g20270	-1.82383	Down	-	-	4.87e-06	4.57e-05	GO:0016020//membrane	GO:0017111//nucleoside-triphosphatase activity	-	gi|325977001|gb|ADZ48235.1|/0/multidrug/pheromone exporter protein [Hevea brasiliensis]	K05658|1|0.0|728|sbi:SORBI_06g030350|ATP-binding cassette, subfamily B (MDR/TAP), member 1
orange1.1t02719	-1.82336	Down	-1.41052	Down	1.53e-41	1.1e-39	GO:0005618//cell wall	GO:0030234//enzyme regulator activity;GO:0004091//carboxylesterase activity	GO:0071555	gi|224118274|ref|XP_002317777.1|/4.57803e-117/predicted protein [Populus trichocarpa]	K01051|1|3e-88|325|rcu:RCOM_1611040|pectinesterase [EC:3.1.1.11]
orange1.1t02029	-1.82111	Down	-1.45454	Down	8.8e-81	1.42e-78	-	-	-	gi|255577702|ref|XP_002529727.1|/3.79523e-157/transferase, transferring glycosyl groups, putative [Ricinus communis]	K11000|1|2e-158|372|rcu:RCOM_0627050|callose synthase [EC:2.4.1.-]
Cs5g34230	-1.81859	Down	-	-	2.25e-28	1.09e-26	-	-	-	gi|147858322|emb|CAN81424.1|/2.41255e-42/hypothetical protein VITISV_035944 [Vitis vinifera]
Cs2g13700	-1.81859	Down	-	-	2.09e-10	3.55e-09	-	-	-	gi|225424168|ref|XP_002284079.1|/2.85488e-110/PREDICTED: probable ribose-5-phosphate isomerase-like [Vitis vinifera]	K01807|1|2e-111|401|vvi:100247460|ribose 5-phosphate isomerase A [EC:5.3.1.6]
Cs3g22600	-1.81291	Down	-	-	1.27e-05	0.000111329	GO:0044464//cell part	GO:0015291//secondary active transmembrane transporter activity	GO:0006810//transport	gi|224135467|ref|XP_002327225.1|/4.55547e-104/predicted protein [Populus trichocarpa]
Cs5g16290	-1.80939	Down	-1.80634	Down	1.77e-21	6.35e-20	-	GO:0005515//protein binding;GO:0008171//O-methyltransferase activity	GO:0009699//phenylpropanoid biosynthetic process	gi|302171551|gb|ADK97702.1|/1.08394e-71/putative caffeic acid O-methyltransferase [Citrus aurantium]	K05279|1|3e-59|228|rcu:RCOM_0596300|flavonol 3-O-methyltransferase [EC:2.1.1.76]
orange1.1t00363	-1.80676	Down	-	-	2.93e-06	2.88e-05	-	-	-	gi|150416419|gb|ABR68792.1|/9.03393e-172/MYC2 [Citrus sinensis]
Cs3g25410	-1.80379	Down	-	-	3.24e-10	5.41e-09	-	GO:0005488//binding;GO:0015925	-	gi|255538780|ref|XP_002510455.1|/1.23163e-132/beta-galactosidase, putative [Ricinus communis]	K12309|1|5e-44|100|ath:AT3G52840|beta-galactosidase [EC:3.2.1.23]
Cs4g13650	-1.79945	Down	-1.4225	Down	2.98e-19	9.41e-18	-	-	-	gi|225444967|ref|XP_002279809.1|/8.91631e-58/PREDICTED: uncharacterized protein LOC100264589 [Vitis vinifera]
Cs8g07470	-1.79576	Down	-1.27884	Down	5.16e-39	3.38e-37	GO:0043231//intracellular membrane-bounded organelle	GO:0003677//DNA binding;GO:0001071;GO:0005515//protein binding	GO:0006351//transcription, DNA-dependent	gi|224105353|ref|XP_002313781.1|/3.62047e-52/predicted protein [Populus trichocarpa]	K04371|1|2e-42|171|vvi:100254083|extracellular signal-regulated kinase 1/2 [EC:2.7.11.24]!K09060|2|7e-09|60.1|vvi:100243644|plant G-box-binding factor
Cs8g07330	-1.79526	Down	-	-	7.62e-06	6.9e-05	-	GO:0016462//pyrophosphatase activity;GO:0032559//adenyl ribonucleotide binding	-	gi|255543747|ref|XP_002512936.1|/5.16334e-52/ATP binding protein, putative [Ricinus communis]	K08900|1|5e-42|169|pop:POPTR_563200|mitochondrial chaperone BCS1!K13120|3|1e-39|162|vvi:100263357|protein FAM32A
Cs7g16660	-1.78884	Down	-3.54803	Down	6.48e-13	1.34e-11	-	-	-	gi|224069890|ref|XP_002303073.1|/2.36174e-102/predicted protein [Populus trichocarpa]
Cs3g13930	-1.78728	Down	-	-	1.2e-10	2.09e-09	-	GO:0046914//transition metal ion binding;GO:0016702//oxidoreductase activity, acting on single donors with incorporation of molecular oxygen, incorporation of two atoms of oxygen	GO:0006633//fatty acid biosynthetic process	gi|124365601|gb|AAK50778.4|AF361893_1/0/bacterial-induced lipoxygenase [Gossypium hirsutum]	K00454|1|0.0|449|pop:POPTR_782901|lipoxygenase [EC:1.13.11.12]
orange1.1t02143	-1.78473	Down	-	-	8.67e-05	0.000643747	-	-	-	gi|224121776|ref|XP_002330650.1|/2.24228e-40/predicted protein [Populus trichocarpa]	K15095|1|8e-15|81.3|vvi:100248214|(+)-neomenthol dehydrogenase [EC:1.1.1.208]
Cs2g28870	-1.78189	Down	-2.6635	Down	7.41e-18	2.17e-16	GO:0031410//cytoplasmic vesicle	GO:0005275//amine transmembrane transporter activity	GO:0015833//peptide transport;GO:0051707//response to other organism	gi|224116474|ref|XP_002331906.1|/9.43278e-102/predicted protein [Populus trichocarpa]	K14638|1|3e-46|185|pop:POPTR_805077|solute carrier family 15 (peptide/histidine transporter), member 3/4
Cs4g06430	-1.77639	Down	-	-	5.79e-14	1.3e-12	GO:0044464//cell part	GO:0016747//transferase activity, transferring acyl groups other than amino-acyl groups	GO:0006631//fatty acid metabolic process	gi|18447765|gb|AAL67993.1|/2.83812e-170/fiddlehead-like protein [Gossypium hirsutum]
orange1.1t01518	-1.77168	Down	-2.17252	Down	6.1e-13	1.27e-11	-	-	-	gi|224100663|ref|XP_002311966.1|/1.08159e-105/predicted protein [Populus trichocarpa]
Cs2g20010	-1.76875	Down	-1.02622	Down	0	0	-	-	-	-
Cs4g18660	-1.76612	Down	-	-	1.19e-05	0.000104582	-	-	-	gi|356564067|ref|XP_003550278.1|/1.39054e-48/PREDICTED: pollen-specific protein SF21-like isoform 1 [Glycine max]
Cs2g10070	-1.76045	Down	-	-	6.21e-233	3.3e-230	-	-	-	gi|255564331|ref|XP_002523162.1|/0/Reticuline oxidase precursor, putative [Ricinus communis]
Cs6g09330	-1.75986	Down	-	-	1.33e-21	4.82e-20	-	-	-	gi|225439558|ref|XP_002264808.1|/6.60746e-76/PREDICTED: uncharacterized protein LOC100267149 [Vitis vinifera]
Cs3g17830	-1.75394	Down	-	-	1.65e-06	1.68e-05	-	-	-	-
Cs2g07630	-1.74512	Down	-2.35133	Down	5.21e-28	2.47e-26	-	-	-	gi|255554973|ref|XP_002518524.1|/3.51551e-38/nuclear transport factor, putative [Ricinus communis]
Cs1g08380	-1.73637	Down	-1.65494	Down	3.37e-26	1.48e-24	GO:0005618//cell wall	GO:0005488//binding;GO:0015925	GO:0008152//metabolic process	gi|110737487|dbj|BAF00686.1|/4.95247e-40/beta-galactosidase [Arabidopsis thaliana]	K12309|1|9e-20|65.1|ath:AT3G52840|beta-galactosidase [EC:3.2.1.23]
Cs8g19990	-1.73217	Down	-1.9299	Down	4.75e-14	1.08e-12	GO:0031224//intrinsic to membrane;GO:0031410//cytoplasmic vesicle	GO:0046914//transition metal ion binding	GO:0010468//regulation of gene expression	gi|255569285|ref|XP_002525610.1|/1.56228e-129/conserved hypothetical protein [Ricinus communis]
Cs8g16720	-1.72928	Down	-1.24317	Down	3.68e-31	1.95e-29	GO:0043231//intracellular membrane-bounded organelle	GO:0046914//transition metal ion binding	-	gi|356542519|ref|XP_003539714.1|/7.08802e-42/PREDICTED: uncharacterized protein LOC100788108 [Glycine max]
Cs7g17335	-1.72815	Down	-	-	2.89e-14	6.64e-13	GO:0043234//protein complex;GO:0044464//cell part	GO:0035251//UDP-glucosyltransferase activity	GO:0006074	gi|357519951|ref|XP_003630264.1|/1.0064e-152/Callose synthase [Medicago truncatula]	K11000|1|2e-142|504|rcu:RCOM_0696580|callose synthase [EC:2.4.1.-]
Cs1g11780	-1.72788	Down	-1.20592	Down	4.06e-22	1.52e-20	-	GO:0008415//acyltransferase activity	-	gi|224142375|ref|XP_002324534.1|/1.29329e-133/hydroxycinnamoyl CoA shikimate/quinate hydroxycinnamoyltransferase [Populus trichocarpa]	K13065|1|3e-124|321|pop:POPTR_784746|shikimate O-hydroxycinnamoyltransferase [EC:2.3.1.133]
Cs7g09900	-1.7243	Down	-	-	1.1e-05	9.73e-05	GO:0009534//chloroplast thylakoid;GO:0016020//membrane	-	-	gi|255547954|ref|XP_002515034.1|/5.49133e-41/photosystem II core complex proteins psbY, chloroplast precursor [Ricinus communis]	K02723|1|3e-42|170|rcu:RCOM_1082890|photosystem II PsbY protein
orange1.1t02793	-1.72172	Down	-	-	5.95e-11	1.06e-09	-	GO:0050737	-	gi|255543353|ref|XP_002512739.1|/3.07344e-142/Anthranilate N-benzoyltransferase protein, putative [Ricinus communis]	K13065|1|2e-143|508|rcu:RCOM_1442250|shikimate O-hydroxycinnamoyltransferase [EC:2.3.1.133]
Cs2g30660	-1.7206	Down	-	-	1.07e-14	2.52e-13	-	-	-	gi|224106201|ref|XP_002314083.1|/7.02186e-75/white-brown-complex ABC transporter family [Populus trichocarpa]	K05681|1|2e-34|147|cme:CMS467C|ATP-binding cassette, subfamily G (WHITE), member 2!K12843|2|2e-33|143|vvi:100248403|U4/U6 small nuclear ribonucleoprotein PRP3!K05641|4|8e-13|75.1|ota:Ot18g01460|ATP-binding cassette, subfamily A (ABC1), member 1
Cs2g22040	-1.71565	Down	-	-	1.18e-54	1.2e-52	-	GO:0043167//ion binding;GO:0016160//amylase activity	GO:0005976//polysaccharide metabolic process	gi|255549317|ref|XP_002515712.1|/5.11336e-89/Beta-amylase, putative [Ricinus communis]	K08869|1|2e-54|164|vcn:VOLCADRAFT_103220|aarF domain-containing kinase!K01177|4|2e-53|153|ath:AT4G17090|beta-amylase [EC:3.2.1.2]
Cs1g17510	-1.71442	Down	-1.26423	Down	1.06e-40	7.4e-39	-	-	-	gi|224054073|ref|XP_002298091.1|/3.0957e-78/predicted protein [Populus trichocarpa]
Cs7g10740	-1.71084	Down	-	-	9.19e-07	9.8e-06	GO:0009521;GO:0031224//intrinsic to membrane;GO:0009534//chloroplast thylakoid	GO:0046906//tetrapyrrole binding;GO:0043169//cation binding	GO:0006464//protein modification process;GO:0006091//generation of precursor metabolites and energy	gi|147841900|emb|CAN72005.1|/4.42821e-125/hypothetical protein VITISV_033663 [Vitis vinifera]	K08908|1|6e-125|444|vvi:100266036|light-harvesting complex I chlorophyll a/b binding protein 2
Cs2g19350	-1.707	Down	-1.69689	Down	1.84e-44	1.42e-42	GO:0031225//anchored to membrane	-	-	gi|157273672|gb|ABV27490.1|/4.88604e-70/fasciclin-like arabinogalactan protein 19 [Gossypium hirsutum]
Cs5g20520	-1.7063	Down	-	-	1.18e-58	1.35e-56	-	-	-	gi|224095294|ref|XP_002310372.1|/9.6579e-12/predicted protein [Populus trichocarpa]
Cs7g08350	-1.70199	Down	-	-	7.8e-08	9.57e-07	-	GO:0046872//metal ion binding	-	gi|255560019|ref|XP_002521028.1|/4.44041e-104/ring finger protein, putative [Ricinus communis]	K13148|1|1e-08|60.1|rcu:RCOM_0598050|integrator complex subunit 11 [EC:3.1.27.-]!K11982|3|6e-07|54.7|pop:POPTR_413045|E3 ubiquitin-protein ligase RNF115/126 [EC:6.3.2.19]
orange1.1t04038	-1.69952	Down	-2.21099	Down	4.84e-12	9.5e-11	-	-	-	gi|255539376|ref|XP_002510753.1|/5.31313e-54/electron transporter, putative [Ricinus communis]
orange1.1t03619	-1.69573	Down	-	-	1.7e-05	0.000144568	-	-	-	gi|224066609|ref|XP_002302161.1|/8.14696e-27/predicted protein [Populus trichocarpa]
Cs5g29180	-1.69573	Down	-	-	9.64e-10	1.53e-08	GO:0016020//membrane;GO:0005618//cell wall;GO:0009536//plastid	GO:0016791//phosphatase activity	-	gi|224065553|ref|XP_002301854.1|/1.80172e-105/predicted protein [Populus trichocarpa]	K02866|1|1e-17|88.6|osa:4332737|large subunit ribosomal protein L10e
Cs6g11460	-1.69573	Down	-3.21099	Down	2.91e-17	8.19e-16	-	-	GO:0006810//transport	gi|225464748|ref|XP_002264621.1|/2.34742e-78/PREDICTED: zinc transporter 5 isoform 1 [Vitis vinifera]	K14709|1|1e-79|295|vvi:100255284|solute carrier family 39 (zinc transporter), member 1/2/3
Cs1g26700	-1.69573	Down	-	-	3.34e-88	6.06e-86	GO:0031410//cytoplasmic vesicle	-	GO:0006810//transport	gi|224081467|ref|XP_002306421.1|/2.09061e-54/predicted protein [Populus trichocarpa]	K07088|1|1e-55|103|pop:POPTR_760338|
Cs2g29060	-1.69573	Down	-1.77042	Down	4.28e-13	9.04e-12	-	-	-	gi|224059240|ref|XP_002299784.1|/1.13998e-25/predicted protein [Populus trichocarpa]
Cs5g07960	-1.69573	Down	-	-	0.00012431	0.000892291	-	-	-	-
Cs5g11770	-1.69336	Down	-	-	2.61e-18	7.75e-17	GO:0005911//cell-cell junction;GO:0031224//intrinsic to membrane	GO:0030247//polysaccharide binding;GO:0003824//catalytic activity	-	gi|225457225|ref|XP_002284112.1|/1.56464e-35/PREDICTED: glucan endo-1,3-beta-glucosidase-like protein 3 [Vitis vinifera]	K14489|1|3e-15|82.8|vvi:100263145|arabidopsis histidine kinase 2/3/4 (cytokinin receptor) [EC:2.7.13.3]
Cs8g01410	-1.69225	Down	-1.48012	Down	2.47e-24	1.01e-22	GO:0005618//cell wall	-	-	gi|224132444|ref|XP_002328273.1|/2.35823e-123/predicted protein [Populus trichocarpa]
orange1.1t05923	-1.68916	Down	-	-	1.42e-19	4.6e-18	-	-	-	-
Cs5g32830	-1.68608	Down	-1.86995	Down	9.53e-14	2.12e-12	-	-	-	gi|224132336|ref|XP_002321314.1|/6.30199e-23/predicted protein [Populus trichocarpa]
Cs3g23170	-1.67865	Down	-10.2098	Down	6.04e-06	5.56e-05	-	-	-	gi|224137636|ref|XP_002327175.1|/3.01687e-57/predicted protein [Populus trichocarpa]
Cs2g19150	-1.67865	Down	-	-	6.04e-06	5.56e-05	-	-	-	gi|224068819|ref|XP_002302833.1|/1.72136e-26/predicted protein [Populus trichocarpa]
Cs4g07300	-1.67497	Down	-	-	4.38e-05	0.000347952	-	-	-	gi|225444698|ref|XP_002277787.1|/5.60952e-49/PREDICTED: adipocyte plasma membrane-associated protein-like [Vitis vinifera]	K01757|1|6e-06|51.2|ath:AT1G74010|strictosidine synthase [EC:4.3.3.2]
Cs7g13190	-1.67497	Down	-2.44849	Down	6.17e-09	8.78e-08	GO:0044464//cell part	-	GO:0015833//peptide transport	gi|356495939|ref|XP_003516828.1|/8.45585e-139/PREDICTED: probable nitrite transporter At1g68570-like [Glycine max]	K14638|1|2e-66|252|vvi:100262103|solute carrier family 15 (peptide/histidine transporter), member 3/4
orange1.1t01623	-1.67148	Down	-12.1811	Down	3.61e-06	3.47e-05	-	-	-	gi|255561767|ref|XP_002521893.1|/1.02998e-40/lipid binding protein, putative [Ricinus communis]
Cs7g04110	-1.66926	Down	-	-	3.04e-07	3.43e-06	GO:0043231//intracellular membrane-bounded organelle	GO:0003677//DNA binding;GO:0001071	GO:0010468//regulation of gene expression;GO:0006351//transcription, DNA-dependent	gi|225425754|ref|XP_002276889.1|/6.58415e-80/PREDICTED: homeobox-leucine zipper protein ATHB-13-like [Vitis vinifera]	K09338|1|4e-62|199|ath:AT1G69780|homeobox-leucine zipper protein
Cs2g05560	-1.66503	Down	-	-	1.71e-11	3.24e-10	-	-	-	gi|224125570|ref|XP_002329837.1|/1.42185e-19/predicted protein [Populus trichocarpa]
Cs5g08910	-1.66331	Down	-3.13299	Down	1.56e-08	2.11e-07	GO:0005618//cell wall	GO:0004175//endopeptidase activity	GO:0019538//protein metabolic process	gi|255576064|ref|XP_002528927.1|/0/pepsin A, putative [Ricinus communis]	K00924|1|4e-12|70.9|ath:AT5G22850| [EC:2.7.1.-]
Cs9g10940	-1.65491	Down	-1.18339	Down	8.27e-62	1.01e-59	-	-	-	gi|224053426|ref|XP_002297813.1|/4.83834e-11/f-box family protein [Populus trichocarpa]
Cs7g32420	-1.65064	Down	-	-	0.00011319	0.000820356	-	-	-	gi|326496312|dbj|BAJ94618.1|/1.34613e-11/predicted protein [Hordeum vulgare subsp. vulgare]
Cs6g21560	-1.64682	Down	-	-	5.51e-06	5.12e-05	GO:0016020//membrane	-	GO:0048316//seed development;GO:0050789//regulation of biological process	gi|224141421|ref|XP_002324071.1|/2.01493e-161/pho1-like protein [Populus trichocarpa]
Cs7g08380	-1.64465	Down	-1.12907	Down	5.14e-25	2.15e-23	-	-	-	gi|255560011|ref|XP_002521024.1|/4.40015e-67/conserved hypothetical protein [Ricinus communis]
Cs3g18900	-1.64326	Down	-	-	6.71e-05	0.000511258	-	-	-	gi|224066893|ref|XP_002302266.1|/1.11142e-139/predicted protein [Populus trichocarpa]
Cs1g24880	-1.64326	Down	-	-	6.71e-05	0.000511065	-	GO:0016491//oxidoreductase activity;GO:0005488//binding;GO:0016772//transferase activity, transferring phosphorus-containing groups	-	gi|255585199|ref|XP_002533302.1|/2.56426e-163/serine-threonine protein kinase, plant-type, putative [Ricinus communis]	K13420|1|6e-33|140|sbi:SORBI_06g028760|LRR receptor-like serine/threonine-protein kinase FLS2 [EC:2.7.11.1]
Cs9g10950	-1.64295	Down	-1.32764	Down	9.46e-28	4.43e-26	-	-	-	gi|147816002|emb|CAN65808.1|/5.94477e-90/hypothetical protein VITISV_033389 [Vitis vinifera]	K01514|1|6e-35|147|vvi:100257957|exopolyphosphatase [EC:3.6.1.11]!K05356|4|1e-07|47.8|sbi:SORBI_0011s005450|all-trans-nonaprenyl-diphosphate synthase [EC:2.5.1.84 2.5.1.85]
Cs5g09230	-1.63392	Down	-2.18029	Down	7.09e-25	2.95e-23	GO:0005618//cell wall;GO:0031225//anchored to membrane;GO:0005576//extracellular region	GO:0046914//transition metal ion binding;GO:0016682//oxidoreductase activity, acting on diphenols and related substances as donors, oxygen as acceptor	GO:0009826//unidimensional cell growth;GO:0008152//metabolic process	gi|224125148|ref|XP_002329905.1|/9.73557e-76/predicted protein [Populus trichocarpa]	K00423|1|2e-37|141|ath:AT1G55570|L-ascorbate oxidase [EC:1.10.3.3]
Cs4g12170	-1.63253	Down	-	-	1.18e-06	1.23e-05	-	-	-	gi|225461162|ref|XP_002282842.1|/2.21685e-59/PREDICTED: dihydroflavonol-4-reductase-like [Vitis vinifera]	K13082|1|1e-26|82.0|pop:POPTR_710083|bifunctional dihydroflavonol 4-reductase/flavanone 4-reductase [EC:1.1.1.219 1.1.1.234]
Cs5g13310	-1.63147	Down	-	-	8.75e-27	3.91e-25	-	GO:0035251//UDP-glucosyltransferase activity;GO:0019203//carbohydrate phosphatase activity	GO:0009756//carbohydrate mediated signaling;GO:0005991//trehalose metabolic process;GO:0007275//multicellular organismal development;GO:0042546//cell wall biogenesis;GO:0003006//reproductive developmental process	gi|308171842|gb|ADO16162.1|/3.53054e-83/trehalose-6-phosphate synthase [Petunia x hybrida]	K00697|1|3e-82|101|ath:AT1G78580|alpha,alpha-trehalose-phosphate synthase (UDP-forming) [EC:2.4.1.15]
Cs5g10280	-1.62503	Down	-2.90166	Down	4.21e-07	4.68e-06	-	GO:0005488//binding	-	gi|224074851|ref|XP_002304467.1|/3.40453e-59/predicted protein [Populus trichocarpa]
Cs5g05240	-1.62434	Down	-	-	1.3e-08	1.77e-07	-	GO:0004030//aldehyde dehydrogenase [NAD(P)+] activity	GO:0008152//metabolic process	gi|255540719|ref|XP_002511424.1|/2.0841e-92/aldehyde dehydrogenase, putative [Ricinus communis]	K00128|1|1e-93|159|rcu:RCOM_1511330|aldehyde dehydrogenase (NAD+) [EC:1.2.1.3]
Cs1g15830	-1.62173	Down	-	-	2.47e-10	4.17e-09	-	-	-	gi|359482888|ref|XP_002283588.2|/2.62627e-26/PREDICTED: auxin-responsive protein IAA26-like [Vitis vinifera]	K14484|1|3e-18|92.4|ath:AT1G51950|auxin-responsive protein IAA
Cs5g04240	-1.62173	Down	-	-	7.82e-09	1.1e-07	GO:0043231//intracellular membrane-bounded organelle;GO:0016020//membrane	-	-	gi|356512491|ref|XP_003524952.1|/0/PREDICTED: uncharacterized protein LOC100783882 [Glycine max]
Cs3g02400	-1.61084	Down	-	-	0.000102272	0.000745781	-	-	-	gi|359473525|ref|XP_003631315.1|/0/PREDICTED: uncharacterized protein LOC100265010 [Vitis vinifera]	K14326|1|5e-49|196|sbi:SORBI_01g030480|regulator of nonsense transcripts 1 [EC:3.6.4.-]
Cs3g10930	-1.61084	Down	-1.31976	Down	6.07e-27	2.73e-25	-	-	-	gi|224123424|ref|XP_002319075.1|/4.5191e-50/predicted protein [Populus trichocarpa]	K14484|1|5e-40|164|ath:AT3G23050|auxin-responsive protein IAA
Cs2g13060	-1.61084	Down	-	-	9.05e-17	2.46e-15	-	-	-	gi|255570657|ref|XP_002526283.1|/0/ATP binding protein, putative [Ricinus communis]	K13420|1|1e-40|166|vvi:100253808|LRR receptor-like serine/threonine-protein kinase FLS2 [EC:2.7.11.1]
orange1.1t00122	-1.60953	Down	-	-	1.4e-13	3.08e-12	GO:0016020//membrane	GO:0004672//protein kinase activity;GO:0032559//adenyl ribonucleotide binding	GO:0006464//protein modification process;GO:0007167//enzyme linked receptor protein signaling pathway	gi|255585468|ref|XP_002533427.1|/7.60033e-124/ATP binding protein, putative [Ricinus communis]	K13416|1|5e-30|131|rcu:RCOM_1534760|brassinosteroid insensitive 1-associated receptor kinase 1 [EC:2.7.10.1 2.7.11.1]!K13415|4|3e-29|129|osa:4324691|protein brassinosteroid insensitive 1 [EC:2.7.10.1 2.7.11.1]
orange1.1t01792	-1.60646	Down	-2.86995	Down	1.18e-08	1.61e-07	-	-	-	gi|224068304|ref|XP_002302699.1|/1.60093e-68/predicted protein [Populus trichocarpa]	K07025|1|6e-54|80.9|zma:100284091|putative hydrolase of the HAD superfamily
Cs7g17340	-1.60427	Down	-	-	2.71e-18	8.06e-17	-	GO:0016740//transferase activity	-	gi|224085364|ref|XP_002307554.1|/1.68166e-56/predicted protein [Populus trichocarpa]	K11000|1|8e-55|79.7|pop:POPTR_754371|callose synthase [EC:2.4.1.-]
Cs6g09800	-1.60262	Down	-	-	3.81e-07	4.25e-06	-	-	-	gi|225439659|ref|XP_002270134.1|/1.14655e-100/PREDICTED: uncharacterized protein LOC100255128 [Vitis vinifera]
Cs3g20840	-1.60262	Down	3.0593	Up	4.26e-09	6.19e-08	GO:0009536//plastid	GO:0046872//metal ion binding;GO:0016717//oxidoreductase activity, acting on paired donors, with oxidation of a pair of donors resulting in the reduction of molecular oxygen to two molecules of water	GO:0006631//fatty acid metabolic process	gi|255570408|ref|XP_002526163.1|/1.0611e-83/stearoyl-ACP desaturase [Ricinus communis]	K03921|1|6e-85|313|rcu:RCOM_0138550|acyl-[acyl-carrier-protein] desaturase [EC:1.14.19.2]
Cs7g26710	-1.60262	Down	-	-	3.59e-05	0.000288969	-	-	-	gi|255585442|ref|XP_002533415.1|/4.99975e-76/LOB domain-containing protein, putative [Ricinus communis]
Cs7g10000	-1.59736	Down	-1.45902	Down	1.55e-53	1.55e-51	-	GO:0004672//protein kinase activity;GO:0032559//adenyl ribonucleotide binding	GO:0006464//protein modification process	gi|356567402|ref|XP_003551909.1|/3.2439e-155/PREDICTED: probable LRR receptor-like serine/threonine-protein kinase At1g67720-like [Glycine max]	K04733|1|3e-40|101|rcu:RCOM_1720970|interleukin-1 receptor-associated kinase 4 [EC:2.7.11.1]!K13415|5|7e-40|103|pop:POPTR_562744|protein brassinosteroid insensitive 1 [EC:2.7.10.1 2.7.11.1]
Cs8g17270	-1.5966	Down	-	-	4.26e-31	2.25e-29	-	-	-	gi|255582965|ref|XP_002532252.1|/8.90258e-79/zinc finger protein, putative [Ricinus communis]
Cs1g21920	-1.59348	Down	-	-	7.57e-06	6.86e-05	GO:0005576//extracellular region	GO:0005488//binding	GO:0010038//response to metal ion	gi|359480632|ref|XP_002279459.2|/8.94721e-25/PREDICTED: uncharacterized protein LOC100268114 [Vitis vinifera]
Cs7g29680	-1.58881	Down	-	-	2.69e-06	2.65e-05	GO:0031410//cytoplasmic vesicle;GO:0016020//membrane	GO:0004672//protein kinase activity;GO:0016491//oxidoreductase activity;GO:0032559//adenyl ribonucleotide binding	GO:0007167//enzyme linked receptor protein signaling pathway;GO:0006464//protein modification process	gi|255559719|ref|XP_002520879.1|/0/ATP binding protein, putative [Ricinus communis]	K13420|1|3e-65|248|sbi:SORBI_06g028760|LRR receptor-like serine/threonine-protein kinase FLS2 [EC:2.7.11.1]
Cs8g05410	-1.58745	Down	-	-	1.12e-16	3.02e-15	-	GO:0008171//O-methyltransferase activity;GO:0043169//cation binding	GO:0009699//phenylpropanoid biosynthetic process	gi|356499753|ref|XP_003518701.1|/4.51387e-50/PREDICTED: caffeoyl-CoA O-methyltransferase-like isoform 1 [Glycine max]	K00588|1|7e-50|196|ath:AT4G34050|caffeoyl-CoA O-methyltransferase [EC:2.1.1.104]
Cs1g23090	-1.58555	Down	-2.46556	Down	3.05e-25	1.29e-23	GO:0005618//cell wall	GO:0046914//transition metal ion binding;GO:0016682//oxidoreductase activity, acting on diphenols and related substances as donors, oxygen as acceptor	GO:0008152//metabolic process	gi|225468506|ref|XP_002270831.1|/3.81545e-118/PREDICTED: L-ascorbate oxidase homolog [Vitis vinifera]	K00423|1|8e-72|244|ath:AT1G55570|L-ascorbate oxidase [EC:1.10.3.3]
Cs9g18250	-1.57891	Down	-	-	1.24e-07	1.47e-06	GO:0016020//membrane	GO:0005488//binding;GO:0015276//ligand-gated ion channel activity;GO:0005261//cation channel activity	GO:0030001//metal ion transport	gi|225462733|ref|XP_002268992.1|/6.40445e-50/PREDICTED: cyclic nucleotide-gated ion channel 1 [Vitis vinifera]	K05391|1|6e-48|117|ath:AT5G53130|cyclic nucleotide gated channel, other eukaryote
Cs7g19570	-1.57767	Down	-	-	1.36e-17	3.92e-16	-	GO:0008374//O-acyltransferase activity	GO:0009813//flavonoid biosynthetic process	gi|255573392|ref|XP_002527622.1|/5.84625e-73/Anthocyanin 5-aromatic acyltransferase, putative [Ricinus communis]	K13065|1|2e-14|79.7|zma:100194386|shikimate O-hydroxycinnamoyltransferase [EC:2.3.1.133]
orange1.1t01072	-1.57543	Down	-	-	9.18e-05	0.000678061	-	-	-	gi|147772141|emb|CAN64548.1|/6.93596e-158/hypothetical protein VITISV_026047 [Vitis vinifera]
orange1.1t02794	-1.56949	Down	-4.17252	Down	7.58e-10	1.21e-08	-	-	-	-
Cs7g20820	-1.56494	Down	-	-	1.32e-11	2.52e-10	-	-	-	gi|255582356|ref|XP_002531967.1|/3.60046e-47/conserved hypothetical protein [Ricinus communis]
Cs4g07730	-1.56283	Down	-	-	5.17e-07	5.68e-06	-	-	-	gi|284026888|gb|ADB66335.1|/0/CC-NBS-LRR protein [Quercus suber]	K13457|1|4e-73|275|vvi:100252764|disease resistance protein RPM1
Cs5g06720	-1.56003	Down	-1.80779	Down	9.62e-41	6.76e-39	GO:0031410//cytoplasmic vesicle	GO:0016787//hydrolase activity	GO:0044238//primary metabolic process	gi|224133820|ref|XP_002321669.1|/8.89123e-159/predicted protein [Populus trichocarpa]	K00514|1|7e-47|106|rcu:RCOM_1428040|zeta-carotene desaturase [EC:1.14.99.30]
Cs1g06680	-1.55822	Down	-	-	8.66e-09	1.21e-07	GO:0016020//membrane	GO:0016741//transferase activity, transferring one-carbon groups	-	gi|18400797|ref|NP_566517.1|/2.43491e-62/methyltransferase [Arabidopsis thaliana]
Cs4g18000	-1.556	Down	-	-	4.1e-10	6.76e-09	-	-	-	gi|224090403|ref|XP_002308981.1|/1.80202e-50/predicted protein [Populus trichocarpa]
Cs7g07550	-1.54513	Down	-1.14307	Down	3.84e-149	1.33e-146	-	GO:0005515//protein binding	-	gi|224121388|ref|XP_002330815.1|/9.23296e-47/predicted protein [Populus trichocarpa]	K13448|1|8e-12|71.2|ath:AT4G20780|calcium-binding protein CML
Cs5g26420	-1.54373	Down	-10.6101	Down	0.000138481	0.000983856	-	-	-	gi|224125896|ref|XP_002319702.1|/1.53363e-107/predicted protein [Populus trichocarpa]	K14491|1|1e-07|38.9|osa:4332111|two-component response regulator ARR-B family
Cs4g05980	-1.54373	Down	-	-	8.2e-05	0.000612289	-	-	-	gi|343887309|dbj|BAK61855.1|/0/hypothetical protein [Citrus unshiu]
Cs2g11110	-1.54373	Down	-	-	1.72e-05	0.000146089	-	-	-	gi|224134410|ref|XP_002321817.1|/2.10624e-139/predicted protein [Populus trichocarpa]
Cs7g18460	-1.54373	Down	-	-	6.12e-10	9.89e-09	-	GO:0016757//transferase activity, transferring glycosyl groups	-	gi|224103023|ref|XP_002312893.1|/4.44008e-98/predicted protein [Populus trichocarpa]	K13680|1|3e-99|201|pop:POPTR_556940|beta-mannan synthase [EC:2.4.1.32]
Cs7g21245	-1.54373	Down	-1.46109	Down	1.8e-36	1.1e-34	-	-	-	gi|255556936|ref|XP_002519501.1|/4.98633e-12/nuclease, putative [Ricinus communis]
Cs6g20220	-1.53855	Down	-3.3323	Down	1.46e-21	5.27e-20	-	GO:0005488//binding	-	gi|296087713|emb|CBI34969.3|/1.00766e-28/unnamed protein product [Vitis vinifera]
Cs7g09380	-1.53806	Down	-1.08705	Down	8.01e-20	2.61e-18	-	-	-	gi|147787786|emb|CAN60682.1|/1.28827e-14/hypothetical protein VITISV_006791 [Vitis vinifera]
Cs1g25680	-1.53195	Down	-4.32062	Down	3.3e-10	5.5e-09	-	GO:0016772//transferase activity, transferring phosphorus-containing groups;GO:0005488//binding	GO:0009987//cellular process	gi|255577536|ref|XP_002529646.1|/2.1987e-12/histidine kinase 1 plant, putative [Ricinus communis]	K14489|1|1e-06|52.4|ppp:PHYPADRAFT_181547|arabidopsis histidine kinase 2/3/4 (cytokinin receptor) [EC:2.7.13.3]
Cs9g14980	-1.5303	Down	-	-	4.18e-09	6.08e-08	GO:0031224//intrinsic to membrane	GO:0004871//signal transducer activity;GO:0004672//protein kinase activity;GO:0016628//oxidoreductase activity, acting on the CH-CH group of donors, NAD or NADP as acceptor;GO:0032559//adenyl ribonucleotide binding	GO:0006464//protein modification process	gi|224071507|ref|XP_002303493.1|/0/predicted protein [Populus trichocarpa]	K00924|1|3e-154|544|ath:AT1G75820| [EC:2.7.1.-]!K08286|5|1e-138|493|ath:AT4G28490|protein-serine/threonine kinase [EC:2.7.11.-]
Cs7g19580	-1.52862	Down	-	-	4.47e-15	1.08e-13	-	GO:0008374//O-acyltransferase activity	GO:0009813//flavonoid biosynthetic process	gi|255573392|ref|XP_002527622.1|/2.92061e-98/Anthocyanin 5-aromatic acyltransferase, putative [Ricinus communis]	K13065|1|5e-19|94.0|sbi:SORBI_04g025760|shikimate O-hydroxycinnamoyltransferase [EC:2.3.1.133]
Cs4g07610	-1.52511	Down	-	-	6.91e-07	7.47e-06	GO:0044425//membrane part	GO:0004872//receptor activity;GO:0016462//pyrophosphatase activity;GO:0032559//adenyl ribonucleotide binding	GO:0006952//defense response;GO:0023060;GO:0012501//programmed cell death	gi|224056903|ref|XP_002299081.1|/0/tir-nbs resistance protein [Populus trichocarpa]
Cs5g28340	-1.52396	Down	-	-	8.56e-12	1.66e-10	-	-	-	gi|356545341|ref|XP_003541102.1|/5.04107e-100/PREDICTED: RING-H2 finger protein ATL65-like [Glycine max]	K13148|1|3e-07|55.1|rcu:RCOM_0598050|integrator complex subunit 11 [EC:3.1.27.-]!K11982|2|6e-07|54.3|rcu:RCOM_1031870|E3 ubiquitin-protein ligase RNF115/126 [EC:6.3.2.19]
Cs5g28330	-1.51819	Down	-	-	2.57e-05	0.000211704	-	GO:0015645//fatty-acid ligase activity	GO:0006633//fatty acid biosynthetic process;GO:0006952//defense response;GO:0010102//lateral root morphogenesis	gi|356541119|ref|XP_003539030.1|/2.4089e-54/PREDICTED: long chain acyl-CoA synthetase 2-like [Glycine max]	K01897|1|4e-55|215|pop:POPTR_833082|long-chain acyl-CoA synthetase [EC:6.2.1.3]
Cs6g21530	-1.51598	Down	-	-	1.03e-08	1.42e-07	-	-	-	gi|224141017|ref|XP_002323871.1|/4.06938e-70/predicted protein [Populus trichocarpa]	K09422|1|2e-71|268|pop:POPTR_825568|myb proto-oncogene protein, plant
Cs8g20240	-1.51428	Down	-	-	2.86e-08	3.74e-07	-	GO:0046872//metal ion binding;GO:0004629//phospholipase C activity;GO:0060089//molecular transducer activity	GO:0044238//primary metabolic process;GO:0023060	gi|359478839|ref|XP_003632176.1|/8.59255e-101/PREDICTED: phosphoinositide phospholipase C 4-like isoform 3 [Vitis vinifera]	K05857|1|7e-102|134|pop:POPTR_815304|phospholipase C, delta [EC:3.1.4.11]
orange1.1t04963	-1.51335	Down	-	-	0.000122935	0.000883364	-	-	-	-
Cs9g16490	-1.5113	Down	-	-	1.32e-07	1.57e-06	-	GO:0016788//hydrolase activity, acting on ester bonds	-	gi|224136894|ref|XP_002322442.1|/1.37183e-87/predicted protein [Populus trichocarpa]	K14493|1|7e-30|129|ppp:PHYPADRAFT_118478|gibberellin receptor GID1 [EC:3.-.-.-]
Cs3g07395	-1.50766	Down	-	-	6.15e-07	6.71e-06	-	-	-	gi|296087713|emb|CBI34969.3|/5.70534e-24/unnamed protein product [Vitis vinifera]
Cs3g15140	-1.50766	Down	-12.1075	Down	6.15e-07	6.71e-06	-	GO:0016765//transferase activity, transferring alkyl or aryl (other than methyl) groups	GO:0018130	gi|255542894|ref|XP_002512510.1|/1.57123e-133/Nicotianamine synthase, putative [Ricinus communis]	K05953|1|9e-135|477|rcu:RCOM_1435160|nicotianamine synthase [EC:2.5.1.43]
Cs5g11790	-1.50625	Down	-	-	1.03e-06	1.09e-05	-	-	-	gi|255547209|ref|XP_002514662.1|/4.36964e-17/hypothetical protein RCOM_1469890 [Ricinus communis]
Cs2g27090	-1.50473	Down	-3.60692	Down	1.72e-06	1.75e-05	GO:0005618//cell wall	GO:0016787//hydrolase activity	GO:0044238//primary metabolic process	gi|255560956|ref|XP_002521491.1|/2.44073e-77/Esterase precursor, putative [Ricinus communis]	K00514|1|2e-08|42.4|rcu:RCOM_1428040|zeta-carotene desaturase [EC:1.14.99.30]
Cs7g28970	-1.50441	Down	-1.08437	Down	9.15e-27	4.08e-25	-	-	-	gi|225449549|ref|XP_002283778.1|/2.48031e-66/PREDICTED: uncharacterized protein LOC100253074 [Vitis vinifera]
Cs6g06480	-1.50148	Down	-1.37187	Down	3.2e-48	2.77e-46	-	-	-	gi|225440368|ref|XP_002266427.1|/4.57155e-144/PREDICTED: transcription factor AS1 [Vitis vinifera]	K09422|1|3e-145|514|vvi:100256209|myb proto-oncogene protein, plant
Cs9g03590	-1.49933	Down	-12.8827	Down	8.08e-06	7.28e-05	-	-	-	-
Cs9g17330	-1.498	Down	-	-	2.42e-42	1.78e-40	GO:0043234//protein complex;GO:0015630//microtubule cytoskeleton	GO:0032561//guanyl ribonucleotide binding;GO:0017111//nucleoside-triphosphatase activity	GO:0043623//cellular protein complex assembly;GO:0006970//response to osmotic stress;GO:0007017//microtubule-based process	gi|356575969|ref|XP_003556108.1|/1.16458e-114/PREDICTED: tubulin beta-1 chain-like [Glycine max]	K07375|1|7e-116|416|vvi:100261736|tubulin beta
Cs2g16940	-1.49579	Down	-	-	3.32e-32	1.79e-30	-	-	GO:0010467//gene expression;GO:0009987//cellular process	gi|224108309|ref|XP_002314799.1|/0/DELLA domain GRAS family transcription factor GAI/RGA1 [Populus trichocarpa]	K14494|1|0.0|795|pop:POPTR_719856|DELLA protein
orange1.1t04070	-1.49482	Down	-2.0626	Down	1.59e-13	3.5e-12	-	GO:0016628//oxidoreductase activity, acting on the CH-CH group of donors, NAD or NADP as acceptor;GO:0004175//endopeptidase activity	GO:0019538//protein metabolic process	gi|225428879|ref|XP_002285299.1|/1.84981e-83/PREDICTED: cysteine proteinase RD21a-like [Vitis vinifera]	K01376|1|4e-78|134|ath:AT5G43060| [EC:3.4.22.-]
orange1.1t01519	-1.49436	Down	-	-	2.4e-23	9.4e-22	-	-	-	gi|224100661|ref|XP_002311965.1|/0/predicted protein [Populus trichocarpa]	K00517|1|0.0|749|ath:AT5G04660| [EC:1.14.-.-]
Cs3g23860	-1.49354	Down	-2.44111	Down	2.96e-09	4.4e-08	-	-	-	-
Cs7g21580	-1.4928	Down	-1.16887	Down	4.98e-36	3e-34	-	-	-	gi|359494712|ref|XP_003634825.1|/6.26551e-36/PREDICTED: uncharacterized protein LOC100853636 [Vitis vinifera]
orange1.1t04964	-1.49126	Down	-	-	5.47e-07	5.99e-06	-	-	-	gi|224116032|ref|XP_002332031.1|/5.27037e-22/predicted protein [Populus trichocarpa]	K11808|1|3e-23|81.3|pop:POPTR_586808|phosphoribosylaminoimidazole carboxylase [EC:4.1.1.21]
Cs8g14090	-1.48928	Down	-	-	6.44e-05	0.0004937	-	-	-	gi|224104943|ref|XP_002313627.1|/6.29804e-105/predicted protein [Populus trichocarpa]	K14493|1|3e-25|114|ppp:PHYPADRAFT_118478|gibberellin receptor GID1 [EC:3.-.-.-]
Cs9g02190	-1.48808	Down	-	-	4.02e-38	2.55e-36	-	-	-	-
Cs8g07280	-1.48769	Down	-3.50738	Down	2.26e-08	2.99e-07	-	-	-	gi|255543741|ref|XP_002512933.1|/1.62207e-69/conserved hypothetical protein [Ricinus communis]
Cs3g24120	-1.48714	Down	-	-	1.53e-06	1.56e-05	-	GO:0046914//transition metal ion binding;GO:0003676//nucleic acid binding;GO:0001071	GO:0010468//regulation of gene expression	gi|225458485|ref|XP_002284108.1|/1.5164e-35/PREDICTED: dof zinc finger protein DOF3.4 [Vitis vinifera]
Cs7g28520	-1.48601	Down	-	-	0.00010867	0.000790718	-	-	-	gi|255582356|ref|XP_002531967.1|/8.96348e-37/conserved hypothetical protein [Ricinus communis]
Cs3g19660	-1.48601	Down	-	-	0.00010867	0.000790433	-	-	-	gi|224066825|ref|XP_002302234.1|/4.92688e-173/predicted protein [Populus trichocarpa]
Cs1g15170	-1.48232	Down	-	-	1.05e-07	1.26e-06	-	-	-	gi|118486808|gb|ABK95239.1|/2.69804e-32/unknown [Populus trichocarpa]	K02695|1|5e-33|140|pop:POPTR_712066|photosystem I subunit VI
Cs3g19580	-1.4803	Down	-	-	1.74e-07	2.03e-06	-	-	-	gi|147819777|emb|CAN76196.1|/0/hypothetical protein VITISV_041073 [Vitis vinifera]	K01514|1|1e-132|474|vvi:100257957|exopolyphosphatase [EC:3.6.1.11]
Cs3g07760	-1.46656	Down	-	-	1.54e-07	1.81e-06	-	-	-	gi|356565691|ref|XP_003551071.1|/2.82738e-46/PREDICTED: nucleobase-ascorbate transporter 12-like [Glycine max]	K14611|1|3e-15|61.2|ppp:PHYPADRAFT_131303|solute carrier family 23 (nucleobase transporter), member 1/2
Cs5g30500	-1.46628	Down	-	-	8.15e-66	1.09e-63	-	-	-	gi|224082712|ref|XP_002306808.1|/1.61219e-127/predicted protein [Populus trichocarpa]
Cs6g07990	-1.45484	Down	-	-	2.29e-21	8.12e-20	GO:0031224//intrinsic to membrane	-	-	gi|365189136|emb|CCF23025.1|/2.97985e-63/auxin influx carrier protein [Mangifera indica]	K13946|1|2e-63|132|sbi:SORBI_03g040320|auxin influx carrier (AUX1 LAX family)
Cs1g23480	-1.45353	Down	-12.0591	Down	1.77e-05	0.00015065	-	-	-	gi|224094628|ref|XP_002310190.1|/2.16432e-53/predicted protein [Populus trichocarpa]
Cs9g03160	-1.4523	Down	-	-	1.57e-08	2.12e-07	-	-	-	-
orange1.1t03732	-1.45157	Down	-	-	3.14e-107	6.89e-105	-	-	-	gi|359482790|ref|XP_002268671.2|/0/PREDICTED: putative disease resistance protein RGA4-like [Vitis vinifera]	K13457|1|2e-80|283|rcu:RCOM_0742270|disease resistance protein RPM1
Cs9g15390	-1.45132	Down	-	-	2.28e-52	2.19e-50	-	-	-	gi|255539877|ref|XP_002511003.1|/1.51182e-07/protein binding protein, putative [Ricinus communis]
Cs7g05890	-1.44893	Down	-	-	1.13e-29	5.78e-28	-	GO:0005488//binding;GO:0016740//transferase activity	-	gi|296082100|emb|CBI21105.3|/2.47203e-116/unnamed protein product [Vitis vinifera]	K11422|1|9e-08|59.7|cme:CMG025C|histone-lysine N-methyltransferase SETD1 [EC:2.1.1.43]!K09188|3|2e-07|58.9|cme:CMD005C|histone-lysine N-methyltransferase MLL3 [EC:2.1.1.43]
Cs3g19060	-1.44844	Down	-	-	1.2e-50	1.1e-48	-	GO:0008940//nitrate reductase activity;GO:0030554//adenyl nucleotide binding;GO:0005506//iron ion binding	GO:0042126//nitrate metabolic process	gi|24474446|gb|AAN15927.1|/0/nitrate reductase [Tilia platyphyllos]	K00360|1|0.0|734|pop:POPTR_551506|nitrate reductase (NADH) [EC:1.7.1.1]
Cs5g24430	-1.44705	Down	-	-	1.8e-21	6.41e-20	GO:0043231//intracellular membrane-bounded organelle	-	-	gi|357501457|ref|XP_003621017.1|/4.89023e-19/Epsin-2 [Medicago truncatula]
Cs2g28180	-1.44485	Down	-	-	3.28e-30	1.69e-28	-	GO:0016655//oxidoreductase activity, acting on NADH or NADPH, quinone or similar compound as acceptor;GO:0046914//transition metal ion binding	GO:0008152//metabolic process	gi|118481558|gb|ABK92721.1|/4.96023e-46/unknown [Populus trichocarpa]
Cs4g20330	-1.44419	Down	-	-	5e-05	0.000392871	-	GO:0005488//binding	-	gi|224089102|ref|XP_002308637.1|/1.4205e-80/predicted protein [Populus trichocarpa]
Cs3g11670	-1.44154	Down	-	-	1.39e-08	1.88e-07	-	-	-	gi|224123306|ref|XP_002319046.1|/3.03678e-95/predicted protein [Populus trichocarpa]	K10405|1|9e-18|56.6|ath:AT4G05190|kinesin family member C1
orange1.1t03383	-1.43581	Down	-	-	3.83e-08	4.9e-07	GO:0043231//intracellular membrane-bounded organelle	GO:0046914//transition metal ion binding;GO:0001071	GO:0010468//regulation of gene expression;GO:0000904//cell morphogenesis involved in differentiation	gi|297739699|emb|CBI29881.3|/2.01702e-87/unnamed protein product [Vitis vinifera]
Cs8g04550	-1.43491	Down	-2.54803	Down	1.27e-15	3.21e-14	-	-	-	gi|351724775|ref|NP_001237325.1|/2.1911e-32/uncharacterized protein LOC100527527 precursor [Glycine max]
orange1.1t00937	-1.43065	Down	-1.0743	Down	3.43e-52	3.27e-50	GO:0016020//membrane	GO:0042626//ATPase activity, coupled to transmembrane movement of substances;GO:0022891//substrate-specific transmembrane transporter activity;GO:0015562//efflux transmembrane transporter activity;GO:0005515//protein binding;GO:0000166//nucleotide binding	GO:0060918//auxin transport;GO:0051707//response to other organism;GO:0048437//floral organ development;GO:0009725//response to hormone stimulus;GO:0043479;GO:0032535;GO:0009630//gravitropism;GO:0009639//response to red or far red light	gi|255556910|ref|XP_002519488.1|/0/multidrug resistance protein 1, 2, putative [Ricinus communis]	K05658|1|0.0|751|rcu:RCOM_1354650|ATP-binding cassette, subfamily B (MDR/TAP), member 1
Cs1g16200	-1.43063	Down	-	-	1.34e-16	3.6e-15	-	-	-	gi|296087862|emb|CBI35118.3|/1.33771e-45/unnamed protein product [Vitis vinifera]
Cs1g26350	-1.42767	Down	-	-	7.89e-14	1.76e-12	GO:0044464//cell part	GO:0015291//secondary active transmembrane transporter activity	GO:0015893//drug transport	gi|255561365|ref|XP_002521693.1|/2.89252e-36/DNA-damage-inducible protein f, putative [Ricinus communis]
Cs3g13440	-1.42498	Down	-1.83043	Down	1.45e-144	4.81e-142	GO:0030312//external encapsulating structure	GO:0043169//cation binding	GO:0006812//cation transport	gi|255552225|ref|XP_002517157.1|/1.18003e-20/chloroplast-targeted copper chaperone, putative [Ricinus communis]	K07213|1|8e-06|39.3|osa:4344925|copper chaperone
Cs5g12850	-1.42304	Down	-5.71795	Down	4.74e-11	8.55e-10	-	-	GO:0006810//transport	gi|356520615|ref|XP_003528957.1|/1.71617e-37/PREDICTED: probable non-specific lipid-transfer protein AKCS9-like [Glycine max]
Cs4g02260	-1.40427	Down	-2.95138	Down	1.33e-43	1e-41	-	GO:0016831//carboxy-lyase activity	GO:0006596//polyamine biosynthetic process	gi|147774304|emb|CAN76946.1|/1.25043e-126/hypothetical protein VITISV_017165 [Vitis vinifera]	K01611|1|2e-127|454|vvi:100241620|S-adenosylmethionine decarboxylase [EC:4.1.1.50]
Cs2g26550	-1.40417	Down	-1.12534	Down	1.11e-25	4.77e-24	GO:0016020//membrane	GO:0004871//signal transducer activity;GO:0016491//oxidoreductase activity;GO:0004674//protein serine/threonine kinase activity;GO:0000166//nucleotide binding	GO:0006468//protein amino acid phosphorylation	gi|255553619|ref|XP_002517850.1|/0/Receptor protein kinase CLAVATA1 precursor, putative [Ricinus communis]	K08286|1|0.0|906|ath:AT4G28490|protein-serine/threonine kinase [EC:2.7.11.-]!K00924|3|0.0|880|ath:AT1G28440| [EC:2.7.1.-]
Cs6g21710	-1.39688	Down	-	-	1.18e-06	1.23e-05	-	-	-	gi|255570248|ref|XP_002526084.1|/6.5264e-78/hypothetical protein RCOM_0524510 [Ricinus communis]
orange1.1t04788	-1.39634	Down	-1.52548	Down	5.47e-23	2.11e-21	-	-	-	gi|225424186|ref|XP_002284132.1|/1.21555e-59/PREDICTED: uncharacterized protein LOC100249220 [Vitis vinifera]
Cs7g15030	-1.3934	Down	-	-	1.32e-187	5.44e-185	-	GO:0030554//adenyl nucleotide binding;GO:0003824//catalytic activity	-	gi|255549501|ref|XP_002515803.1|/0/Cell elongation protein diminuto, putative [Ricinus communis]	K09828|1|0.0|779|rcu:RCOM_1138510|delta24-sterol reductase [EC:1.3.1.72]
Cs4g15260	-1.39252	Down	-	-	9.52e-13	1.95e-11	-	GO:0034062//RNA polymerase activity	-	gi|297832162|ref|XP_002883963.1|/2.62579e-40/RNA-dependent RNA polymerase family protein [Arabidopsis lyrata subsp. lyrata]
Cs1g03720	-1.3894	Down	-	-	3.34e-05	0.000270654	GO:0016020//membrane	GO:0005216//ion channel activity	GO:0009612//response to mechanical stimulus	gi|224068408|ref|XP_002326113.1|/3.89585e-52/predicted protein [Populus trichocarpa]
Cs1g17710	-1.38407	Down	-5.09235	Down	3.27e-07	3.68e-06	-	-	-	gi|224073724|ref|XP_002304143.1|/7.58254e-89/predicted protein [Populus trichocarpa]
orange1.1t00272	-1.38371	Down	-1.95175	Down	1.64e-22	6.23e-21	-	GO:0046914//transition metal ion binding;GO:0016706//oxidoreductase activity, acting on paired donors, with incorporation or reduction of molecular oxygen, 2-oxoglutarate as one donor, and incorporation of one atom each of oxygen into both donors	GO:0008152//metabolic process	gi|213876865|gb|ACJ54434.1|/8.18788e-108/gibberellin 20-oxidase 2 [Citrus sinensis x Citrus trifoliata]	K05282|1|2e-84|311|rcu:RCOM_1498120|gibberellin 20-oxidase [EC:1.14.11.12]
Cs5g19060	-1.38326	Down	-	-	1.75e-23	6.9e-22	GO:0016020//membrane	GO:0035251//UDP-glucosyltransferase activity	GO:0005984//disaccharide metabolic process	gi|255561468|ref|XP_002521744.1|/1.91935e-167/sucrose phosphate syntase, putative [Ricinus communis]	K00696|1|1e-168|430|rcu:RCOM_1329250|sucrose-phosphate synthase [EC:2.4.1.14]
Cs2g02640	-1.38152	Down	-	-	1.07e-62	1.34e-60	GO:0031224//intrinsic to membrane;GO:0031410//cytoplasmic vesicle	GO:0004674//protein serine/threonine kinase activity;GO:0032559//adenyl ribonucleotide binding	GO:0006464//protein modification process	gi|356532229|ref|XP_003534676.1|/3.0531e-88/PREDICTED: protein STRUBBELIG-RECEPTOR FAMILY 8-like [Glycine max]	K13430|1|2e-39|84.0|rcu:RCOM_1078760|serine/threonine-protein kinase PBS1 [EC:2.7.11.1]
Cs1g13220	-1.37909	Down	-	-	5.43e-07	5.96e-06	-	GO:0016788//hydrolase activity, acting on ester bonds	-	gi|225430218|ref|XP_002285009.1|/1.74625e-21/PREDICTED: acyl-protein thioesterase 2 isoform 1 [Vitis vinifera]	K06130|1|1e-22|84.7|vvi:100259338|lysophospholipase II [EC:3.1.1.5]
Cs6g18920	-1.37719	Down	-1.37449	Down	7.12e-45	5.59e-43	-	-	-	gi|225451966|ref|XP_002283242.1|/4.12785e-123/PREDICTED: transcription factor AS1 [Vitis vinifera]	K09422|1|2e-87|321|vvi:100256209|myb proto-oncogene protein, plant
Cs3g11110	-1.3738	Down	-	-	2.89e-08	3.77e-07	-	-	-	gi|147865073|emb|CAN83232.1|/1.60772e-47/hypothetical protein VITISV_021876 [Vitis vinifera]	K13459|1|1e-11|68.6|rcu:RCOM_1047690|disease resistance protein RPS2!K13460|4|3e-09|60.5|ath:AT1G12220|disease resistance protein RPS5
orange1.1t00156	-1.3738	Down	-	-	9.47e-10	1.5e-08	-	-	-	gi|255546021|ref|XP_002514070.1|/8.36456e-50/Ran GTPase binding protein, putative [Ricinus communis]
Cs2g20590	-1.3738	Down	-	-	9.39e-05	0.000691129	-	-	-	gi|25452789|sp|Q8S932.1|ACCO_DIOKA/1.74869e-126/RecName: Full=1-aminocyclopropane-1-carboxylate oxidase; Short=ACC oxidase; AltName: Full=Ethylene-forming enzyme; Short=EFE	K05933|1|1e-125|303|vvi:100256784|aminocyclopropanecarboxylate oxidase [EC:1.14.17.4]
Cs8g02220	-1.3738	Down	-	-	3.15e-11	5.78e-10	-	-	-	gi|296090345|emb|CBI40164.3|/9.21924e-41/unnamed protein product [Vitis vinifera]	K10302|1|1e-11|71.6|vvi:100252654|F-box protein 22
Cs4g18420	-1.36266	Down	-2.28499	Down	7.76e-12	1.51e-10	-	GO:0005506//iron ion binding;GO:0016705//oxidoreductase activity, acting on paired donors, with incorporation or reduction of molecular oxygen	GO:0006631//fatty acid metabolic process	gi|144583293|gb|ABP01349.1|/0/D8-sphingolipid desaturase [Jatropha curcas]	K13076|1|0.0|783|rcu:RCOM_0797300|delta8-fatty-acid desaturase [EC:1.14.19.4]
Cs2g15850	-1.3593	Down	-	-	2.53e-05	0.000209266	GO:0005911//cell-cell junction;GO:0031225//anchored to membrane;GO:0031410//cytoplasmic vesicle	GO:0030247//polysaccharide binding;GO:0003824//catalytic activity	-	gi|357474537|ref|XP_003607553.1|/3.60858e-37/Glucan endo-1 3-beta-glucosidase [Medicago truncatula]	K14489|1|2e-18|92.4|vvi:100263145|arabidopsis histidine kinase 2/3/4 (cytokinin receptor) [EC:2.7.13.3]
Cs8g05940	-1.3561	Down	-2.15069	Down	6.92e-08	8.58e-07	-	GO:0046872//metal ion binding	-	gi|367465458|gb|AEX15513.1|/6.05751e-74/ABA 8'-hydroxylase [Citrus sinensis]	K09843|1|2e-59|229|pop:POPTR_704322|(+)-abscisic acid 8'-hydroxylase [EC:1.14.13.93]
Cs3g12715	-1.35108	Down	-	-	6.15e-09	8.74e-08	GO:0031224//intrinsic to membrane	-	GO:0051234//establishment of localization	gi|357459331|ref|XP_003599946.1|/1.33879e-13/Glucose-6-phosphate/phosphate-translocator [Medicago truncatula]
Cs5g16285	-1.34781	Down	-	-	0.000136507	0.000971198	-	-	-	-
Cs3g23200	-1.34579	Down	-	-	2.2e-05	0.000184143	GO:0016020//membrane	GO:0004672//protein kinase activity;GO:0032559//adenyl ribonucleotide binding	GO:0006464//protein modification process;GO:0007167//enzyme linked receptor protein signaling pathway	gi|255538220|ref|XP_002510175.1|/6.72513e-161/ATP binding protein, putative [Ricinus communis]	K13420|1|2e-25|115|rcu:RCOM_0633880|LRR receptor-like serine/threonine-protein kinase FLS2 [EC:2.7.11.1]
Cs5g06320	-1.34209	Down	-	-	7.07e-05	0.000536733	GO:0016020//membrane	GO:0016491//oxidoreductase activity;GO:0005506//iron ion binding	-	gi|224139378|ref|XP_002323083.1|/2.02196e-72/cytochrome P450 [Populus trichocarpa]	K00517|1|1e-55|215|ath:AT3G26270| [EC:1.14.-.-]
Cs7g31975	-1.34063	Down	-	-	1.89e-06	1.9e-05	-	-	-	-
Cs6g15210	-1.33985	Down	-	-	5.25e-08	6.59e-07	-	-	-	gi|255585735|ref|XP_002533549.1|/2.21739e-44/calmodulin binding protein, putative [Ricinus communis]
Cs3g20070	-1.33727	Down	-2.13299	Down	2.76e-08	3.63e-07	GO:0016020//membrane	-	GO:0006865//amino acid transport	gi|255558594|ref|XP_002520322.1|/9.95331e-155/amino acid transporter, putative [Ricinus communis]
Cs6g03520	-1.33727	Down	-	-	9.88e-07	1.05e-05	-	GO:0003723//RNA binding;GO:0017111//nucleoside-triphosphatase activity	-	gi|224101241|ref|XP_002312197.1|/2.93171e-65/dicer-like protein [Populus trichocarpa]	K11592|1|1e-64|147|pop:POPTR_770140|endoribonuclease Dicer [EC:3.1.26.-]
Cs3g18310	-1.33473	Down	-	-	2.48e-21	8.79e-20	-	GO:0005488//binding	GO:0007127//meiosis I;GO:0006310//DNA recombination	gi|255545714|ref|XP_002513917.1|/1.56348e-118/Ribosome-binding protein, putative [Ricinus communis]	K06638|1|5e-06|52.8|zma:100285392|mitotic spindle assembly checkpoint protein MAD1!K11498|2|7e-06|52.4|rcu:RCOM_0072440|centromeric protein E
orange1.1t00573	-1.3338	Down	-	-	3.13e-06	3.05e-05	GO:0016020//membrane	-	-	gi|255548047|ref|XP_002515080.1|/4.07573e-68/conserved hypothetical protein [Ricinus communis]
Cs4g06290	-1.33316	Down	-	-	1.91e-05	0.000161439	-	-	-	gi|255550201|ref|XP_002516151.1|/3.55913e-53/conserved hypothetical protein [Ricinus communis]
Cs1g15120	-1.33316	Down	-	-	1.91e-05	0.000161372	-	-	-	gi|224073955|ref|XP_002304204.1|/1.03882e-55/predicted protein [Populus trichocarpa]
orange1.1t01947	-1.33021	Down	-1.29649	Down	6.21e-11	1.1e-09	-	-	-	gi|255570996|ref|XP_002526449.1|/7.38716e-33/conserved hypothetical protein [Ricinus communis]
Cs8g19570	-1.32905	Down	-	-	7.61e-28	3.57e-26	-	-	-	gi|224106353|ref|XP_002314139.1|/0/predicted protein [Populus trichocarpa]
Cs7g30500	-1.32251	Down	-	-	1.52e-11	2.89e-10	-	GO:0004871//signal transducer activity;GO:0005488//binding	GO:0009755//hormone-mediated signaling pathway	gi|224139258|ref|XP_002323024.1|/2.59383e-73/predicted protein [Populus trichocarpa]	K14496|1|2e-74|277|pop:POPTR_907261|abscisic acid receptor PYR/PYL family
Cs2g05320	-1.32133	Down	-	-	1.65e-05	0.00014132	-	-	-	gi|225443554|ref|XP_002277579.1|/4.28544e-73/PREDICTED: ras-related protein RABA1f [Vitis vinifera]	K07976|1|7e-74|276|ath:AT5G60860|Rab family, other
Cs7g24570	-1.31784	Down	-	-	0.000102131	0.000745018	-	-	-	gi|296085981|emb|CBI31422.3|/1.72027e-40/unnamed protein product [Vitis vinifera]	K10398|1|4e-09|63.5|pop:POPTR_560735|kinesin family member 11!K10395|2|1e-08|62.0|vvi:100247280|kinesin family member 4/7/21/27
Cs3g10750	-1.31491	Down	-	-	5.29e-05	0.000413665	-	-	-	-
orange1.1t02348	-1.3124	Down	-	-	1.23e-06	1.28e-05	GO:0031224//intrinsic to membrane	-	-	gi|224139772|ref|XP_002323269.1|/1.87904e-67/predicted protein [Populus trichocarpa]
Cs2g29700	-1.31087	Down	-	-	2.56e-19	8.17e-18	-	-	-	gi|224103947|ref|XP_002313255.1|/3.91739e-70/predicted protein [Populus trichocarpa]
Cs2g15600	-1.30494	Down	-	-	6.46e-10	1.04e-08	-	GO:0005488//binding	GO:0010051//xylem and phloem pattern formation;GO:0043401;GO:0006970//response to osmotic stress;GO:0009738//abscisic acid mediated signaling pathway	gi|147772786|emb|CAN62839.1|/3.08231e-118/hypothetical protein VITISV_003392 [Vitis vinifera]	K09553|1|3e-09|62.4|rcu:RCOM_1679700|stress-induced-phosphoprotein 1
Cs7g13630	-1.30116	Down	-	-	2.37e-05	0.00019741	-	-	-	gi|224081336|ref|XP_002306375.1|/7.06341e-108/predicted protein [Populus trichocarpa]	K13983|1|6e-07|55.1|olu:OSTLU_37994|putative helicase MOV10L1 [EC:3.6.4.13]
Cs3g21530	-1.30006	Down	-1.27927	Down	3.89e-143	1.23e-140	GO:0031224//intrinsic to membrane	GO:0016759//cellulose synthase activity;GO:0046914//transition metal ion binding	GO:0045229//external encapsulating structure organization;GO:0009250//glucan biosynthetic process	gi|332356351|gb|AEE60899.1|/8.28241e-98/cellulose synthase [Populus tomentosa]	K10999|1|3e-98|276|pop:POPTR_818594|cellulose synthase A [EC:2.4.1.12]
Cs1g15710	-1.2998	Down	-	-	1.24e-05	0.000108689	-	-	-	gi|357454805|ref|XP_003597683.1|/0/ABC transporter G family member [Medicago truncatula]	K05681|1|1e-17|91.7|cme:CMS467C|ATP-binding cassette, subfamily G (WHITE), member 2
Cs8g14600	-1.29925	Down	-1.10473	Down	3.37e-21	1.19e-19	-	-	-	gi|255565665|ref|XP_002523822.1|/3.93974e-64/conserved hypothetical protein [Ricinus communis]
Cs4g17095	-1.29505	Down	-	-	4.84e-07	5.34e-06	GO:0044464//cell part	GO:0015405//P-P-bond-hydrolysis-driven transmembrane transporter activity;GO:0015604//phosphonate transmembrane transporter activity;GO:0017111//nucleoside-triphosphatase activity;GO:0032559//adenyl ribonucleotide binding	GO:0015893//drug transport	gi|255549008|ref|XP_002515560.1|/3.15718e-36/ATP-binding cassette transporter, putative [Ricinus communis]
Cs4g15440	-1.29437	Down	-2.03345	Down	2.54e-07	2.9e-06	-	-	-	gi|225445092|ref|XP_002280434.1|/1.79414e-71/PREDICTED: uncharacterized protein LOC100259546 [Vitis vinifera]
Cs7g22920	-1.29437	Down	-	-	7.03e-34	4.01e-32	-	-	-	gi|255557623|ref|XP_002519841.1|/4.43742e-92/transcription factor, putative [Ricinus communis]
Cs3g04110	-1.29318	Down	-	-	3.81e-11	6.97e-10	-	-	-	gi|225448004|ref|XP_002271347.1|/1.35443e-37/PREDICTED: uncharacterized protein LOC100261813 [Vitis vinifera]
Cs6g13500	-1.29061	Down	-	-	1.12e-17	3.26e-16	-	-	-	gi|255566187|ref|XP_002524081.1|/3.59174e-152/conserved hypothetical protein [Ricinus communis]
orange1.1t03773	-1.29056	Down	-1.58021	Down	1.99e-114	4.83e-112	-	GO:0046872//metal ion binding;GO:0016702//oxidoreductase activity, acting on single donors with incorporation of molecular oxygen, incorporation of two atoms of oxygen	GO:0006633//fatty acid biosynthetic process	gi|18461098|dbj|BAB84352.1|/1.23055e-119/lipoxygenase [Citrus jambhiri]	K00454|1|1e-116|419|vvi:100257867|lipoxygenase [EC:1.13.11.12]
Cs3g11700	-1.29005	Down	-2.09655	Down	2.11e-31	1.12e-29	-	-	-	gi|224125504|ref|XP_002319603.1|/2.44131e-43/predicted protein [Populus trichocarpa]
Cs9g07620	-1.28997	Down	-	-	1.07e-05	9.46e-05	-	GO:0005488//binding	GO:0008283//cell proliferation;GO:0048827//phyllome development;GO:0009987//cellular process;GO:0008152//metabolic process	gi|2244828|emb|CAB10251.1|/3.1561e-27/hypothetical protein [Arabidopsis thaliana]
orange1.1t01356	-1.28941	Down	-	-	1.18e-10	2.06e-09	-	-	-	gi|24461863|gb|AAN62350.1|AF506028_17/0/NBS-LRR type disease resistance protein [Citrus trifoliata]	K01164|1|1e-145|515|vvi:100258314|ribonuclease P/MRP protein subunit POP1 [EC:3.1.26.5]!K13460|2|1e-143|508|ath:AT1G12220|disease resistance protein RPS5!K13459|3|5e-136|483|vvi:100254298|disease resistance protein RPS2
Cs2g03110	-1.28888	Down	-	-	0	0	GO:0044464//cell part	GO:0005506//iron ion binding;GO:0003824//catalytic activity;GO:0016209//antioxidant activity	GO:0008152//metabolic process;GO:0006950//response to stress	gi|167367|gb|AAA99868.1|/7.49908e-72/peroxidase [Gossypium hirsutum]	K00430|1|4e-71|267|pop:POPTR_647567|peroxidase [EC:1.11.1.7]
Cs5g06140	-1.28645	Down	-3.02196	Down	2.47e-15	6.14e-14	-	-	-	gi|224133686|ref|XP_002321636.1|/1.19148e-13/predicted protein [Populus trichocarpa]
orange1.1t04496	-1.27854	Down	-1.3998	Down	6.21e-38	3.93e-36	-	-	-	gi|224113315|ref|XP_002316453.1|/6.85056e-62/predicted protein [Populus trichocarpa]	K00058|1|4e-63|239|pop:POPTR_1092826|D-3-phosphoglycerate dehydrogenase [EC:1.1.1.95]
Cs2g09630	-1.27544	Down	-	-	6.66e-09	9.43e-08	-	-	-	gi|359483669|ref|XP_002274947.2|/4.16556e-49/PREDICTED: uncharacterized protein LOC100253161 [Vitis vinifera]
Cs3g13860	-1.27426	Down	-	-	1.17e-13	2.59e-12	-	GO:0015923//mannosidase activity;GO:0043167//ion binding	GO:0044238//primary metabolic process	gi|224125250|ref|XP_002319539.1|/3.50941e-155/predicted protein [Populus trichocarpa]
Cs2g01260	-1.27192	Down	-	-	7.94e-06	7.16e-05	-	-	-	gi|224124134|ref|XP_002330113.1|/8.51402e-108/predicted protein [Populus trichocarpa]
orange1.1t01937	-1.2691	Down	-	-	0.000108795	0.00079049	-	-	-	gi|224075820|ref|XP_002335844.1|/2.37756e-131/predicted protein [Populus trichocarpa]	K00924|1|2e-54|213|ath:AT3G59420| [EC:2.7.1.-]!K04733|3|5e-53|208|ath:AT5G38990|interleukin-1 receptor-associated kinase 4 [EC:2.7.11.1]!K13430|4|7e-52|204|zma:100283091|serine/threonine-protein kinase PBS1 [EC:2.7.11.1]
Cs2g01940	-1.2691	Down	-3.60692	Down	0.000108795	0.000790774	-	-	-	gi|226713184|sp|A7R385.1|CSPLC_VITVI/2.6674e-49/RecName: Full=CASP-like protein GSVIVT00013502001
Cs7g05990	-1.26643	Down	-	-	1.39e-09	2.16e-08	-	GO:0004871//signal transducer activity;GO:0004674//protein serine/threonine kinase activity;GO:0032559//adenyl ribonucleotide binding	GO:0006464//protein modification process	gi|359475853|ref|XP_002285386.2|/7.83435e-55/PREDICTED: probable receptor-like protein kinase At1g80640-like [Vitis vinifera]	K13430|1|5e-20|47.4|ath:AT5G13160|serine/threonine-protein kinase PBS1 [EC:2.7.11.1]!K04733|5|9e-20|47.0|rcu:RCOM_1720970|interleukin-1 receptor-associated kinase 4 [EC:2.7.11.1]
orange1.1t04699	-1.259	Down	-	-	2.9e-10	4.85e-09	-	-	-	gi|10176956|dbj|BAB10276.1|/8.31151e-32/unnamed protein product [Arabidopsis thaliana]
Cs7g10020	-1.25442	Down	-	-	9.44e-72	1.39e-69	GO:0043231//intracellular membrane-bounded organelle	GO:0004871//signal transducer activity;GO:0003676//nucleic acid binding	GO:0010468//regulation of gene expression;GO:0006351//transcription, DNA-dependent;GO:0023060	gi|225425924|ref|XP_002267616.1|/2.39035e-85/PREDICTED: two-component response regulator ARR11 [Vitis vinifera]	K14491|1|1e-86|320|vvi:100246057|two-component response regulator ARR-B family
Cs7g30110	-1.25348	Down	-	-	6.2e-39	4.02e-37	-	-	-	gi|255559639|ref|XP_002520839.1|/1.09088e-103/conserved hypothetical protein [Ricinus communis]
Cs7g03240	-1.25154	Down	-	-	1.39e-06	1.43e-05	-	-	-	gi|359473631|ref|XP_003631336.1|/1.05935e-52/PREDICTED: uncharacterized protein At5g01610 isoform 2 [Vitis vinifera]
Cs7g01850	-1.25154	Down	-1.19753	Down	5e-17	1.39e-15	GO:0044464//cell part	GO:0046914//transition metal ion binding	-	gi|255571646|ref|XP_002526768.1|/3.85759e-81/TRANSPARENT TESTA 1 protein, putative [Ricinus communis]
orange1.1t01577	-1.25053	Down	-12.4793	Down	4.17e-05	0.000332381	-	-	-	-
Cs3g08560	-1.24966	Down	-3.05822	Down	1.3e-13	2.88e-12	-	-	-	gi|255555929|ref|XP_002519000.1|/1.04944e-40/dead box ATP-dependent RNA helicase, putative [Ricinus communis]	K14811|1|6e-42|107|rcu:RCOM_1316940|ATP-dependent RNA helicase DBP3 [EC:3.6.4.13]
Cs2g02070	-1.24786	Down	-	-	4.76e-22	1.77e-20	GO:0043231//intracellular membrane-bounded organelle	GO:0003824//catalytic activity	-	gi|255574637|ref|XP_002528228.1|/0/ubiquitin-protein ligase, putative [Ricinus communis]	K08332|1|2e-16|86.3|vcn:VOLCADRAFT_41528|vacuolar protein 8
Cs6g16900	-1.24739	Down	-1.22758	Down	2.16e-125	5.57e-123	GO:0032991//macromolecular complex;GO:0015630//microtubule cytoskeleton	GO:0032561//guanyl ribonucleotide binding;GO:0017111//nucleoside-triphosphatase activity	GO:0043623//cellular protein complex assembly;GO:0007017//microtubule-based process	gi|242054715|ref|XP_002456503.1|/1.50387e-117/hypothetical protein SORBIDRAFT_03g037490 [Sorghum bicolor]	K07375|1|9e-119|426|zma:100381281|tubulin beta
Cs1g26540	-1.24129	Down	-	-	1.62e-32	8.8e-31	-	-	-	gi|224081487|ref|XP_002306431.1|/0/predicted protein [Populus trichocarpa]
Cs6g18330	-1.24028	Down	-1.81905	Down	3.73e-47	3.11e-45	-	-	GO:0006810//transport	gi|296087247|emb|CBI33621.3|/1.13098e-26/unnamed protein product [Vitis vinifera]
Cs7g25170	-1.2363	Down	-	-	9.38e-10	1.49e-08	-	-	-	-
orange1.1t03874	-1.2356	Down	-	-	0.000132914	0.000948314	-	-	-	gi|284026888|gb|ADB66335.1|/0/CC-NBS-LRR protein [Quercus suber]	K13457|1|4e-55|215|rcu:RCOM_0742270|disease resistance protein RPM1
Cs8g15670	-1.2356	Down	-4.6635	Down	0.000132914	0.000948649	-	-	-	gi|224104717|ref|XP_002313539.1|/1.82939e-58/predicted protein [Populus trichocarpa]
Cs8g12070	-1.2344	Down	-	-	3.75e-06	3.6e-05	-	-	-	gi|224072443|ref|XP_002303734.1|/3.90839e-27/predicted protein [Populus trichocarpa]	K10532|1|9e-19|95.1|ppp:PHYPADRAFT_136084|heparan-alpha-glucosaminide N-acetyltransferase [EC:2.3.1.78]
Cs3g21160	-1.23386	Down	-	-	0	0	-	-	-	gi|147857446|emb|CAN78649.1|/3.15029e-19/hypothetical protein VITISV_036363 [Vitis vinifera]
Cs1g07240	-1.2332	Down	-	-	1.1e-27	5.1e-26	-	-	-	gi|255563929|ref|XP_002522964.1|/2.15338e-169/Disease resistance protein RGA2, putative [Ricinus communis]	K13459|1|2e-59|229|vvi:100254298|disease resistance protein RPS2!K13460|3|7e-54|211|ath:AT1G12220|disease resistance protein RPS5!K01164|4|2e-53|209|vvi:100258314|ribonuclease P/MRP protein subunit POP1 [EC:3.1.26.5]
Cs1g13860	-1.23114	Down	-	-	4.73e-11	8.55e-10	-	-	-	gi|118489540|gb|ABK96572.1|/8.07685e-48/unknown [Populus trichocarpa x Populus deltoides]	K07767|1|7e-48|191|vvi:100242880|microtubule-severing ATPase [EC:3.6.4.3]
Cs9g04630	-1.22694	Down	-	-	6.71e-184	2.71e-181	-	GO:0016706//oxidoreductase activity, acting on paired donors, with incorporation or reduction of molecular oxygen, 2-oxoglutarate as one donor, and incorporation of one atom each of oxygen into both donors	GO:0008152//metabolic process	gi|255551703|ref|XP_002516897.1|/1.61308e-90/Flavonol synthase/flavanone 3-hydroxylase, putative [Ricinus communis]	K06892|1|2e-34|92.8|pop:POPTR_550478|!K05933|5|3e-29|87.4|ath:AT1G77330|aminocyclopropanecarboxylate oxidase [EC:1.14.17.4]
Cs3g03790	-1.22605	Down	-1.00188	Down	2.08e-15	5.18e-14	GO:0016020//membrane	GO:0005216//ion channel activity	GO:0006811//ion transport	gi|332322128|emb|CCA66036.1|/3.66307e-79/hypothetical protein [Beta vulgaris subsp. vulgaris]	K01754|1|2e-14|82.0|vvi:100248644|threonine dehydratase [EC:4.3.1.19]!K13148|2|7e-10|66.6|vvi:100261060|integrator complex subunit 11 [EC:3.1.27.-]!K08775|3|2e-08|61.6|vvi:100241398|breast cancer 2 susceptibility protein
orange1.1t04497	-1.22582	Down	-2.19469	Down	1.04e-52	1.01e-50	-	-	-	gi|224100535|ref|XP_002311914.1|/3.41526e-125/predicted protein [Populus trichocarpa]	K00058|1|2e-126|451|pop:POPTR_1084113|D-3-phosphoglycerate dehydrogenase [EC:1.1.1.95]
Cs8g07700	-1.2252	Down	-	-	1.6e-14	3.75e-13	-	-	-	gi|224117086|ref|XP_002331783.1|/8.82619e-131/cc-nbs-lrr resistance protein [Populus trichocarpa]	K13459|1|8e-61|234|vvi:100254298|disease resistance protein RPS2!K01164|3|3e-48|192|vvi:100258314|ribonuclease P/MRP protein subunit POP1 [EC:3.1.26.5]!K13460|4|6e-48|191|ath:AT1G12220|disease resistance protein RPS5
Cs5g22690	-1.22435	Down	-	-	3.44e-07	3.86e-06	GO:0016023//cytoplasmic membrane-bounded vesicle;GO:0016020//membrane	GO:0004672//protein kinase activity;GO:0004871//signal transducer activity;GO:0042802//identical protein binding;GO:0031406//carboxylic acid binding;GO:0032559//adenyl ribonucleotide binding	GO:0010102//lateral root morphogenesis;GO:0009725//response to hormone stimulus;GO:0006520//cellular amino acid metabolic process;GO:0008356//asymmetric cell division;GO:0003006//reproductive developmental process;GO:0006464//protein modification process	gi|255585507|ref|XP_002533445.1|/0/receptor protein kinase, putative [Ricinus communis]	K00924|1|0.0|1293|ath:AT3G59420| [EC:2.7.1.-]!K04733|3|3e-67|255|ath:AT5G38990|interleukin-1 receptor-associated kinase 4 [EC:2.7.11.1]!K13430|5|1e-60|233|rcu:RCOM_1078760|serine/threonine-protein kinase PBS1 [EC:2.7.11.1]
orange1.1t04672	-1.22353	Down	-	-	1.59e-18	4.77e-17	-	-	-	gi|224115686|ref|XP_002332117.1|/8.1222e-105/cc-nbs-lrr resistance protein [Populus trichocarpa]	K13457|1|2e-48|192|rcu:RCOM_0742270|disease resistance protein RPM1
Cs7g09780	-1.2218	Down	-	-	1.23e-21	4.48e-20	-	-	GO:0006629//lipid metabolic process	gi|255547970|ref|XP_002515042.1|/3.31531e-71/Oxysterol-binding protein, putative [Ricinus communis]
Cs2g15320	-1.2218	Down	-	-	8.92e-09	1.24e-07	-	GO:0004672//protein kinase activity;GO:0032559//adenyl ribonucleotide binding	GO:0006464//protein modification process	gi|225446643|ref|XP_002281166.1|/9.07458e-40/PREDICTED: serine/threonine-protein kinase PBS1 isoform 1 [Vitis vinifera]	K13430|1|2e-25|116|rcu:RCOM_1078760|serine/threonine-protein kinase PBS1 [EC:2.7.11.1]
Cs2g15260	-1.219	Down	-13.3695	Down	1.25e-06	1.29e-05	-	-	-	-
Cs5g19920	-1.21815	Down	-	-	2.26e-05	0.000188691	-	-	-	gi|37654137|emb|CAD56833.1|/2.23565e-93/putative resistance gene analogue protein [Lens culinaris]	K13457|1|8e-18|93.2|zma:606485|disease resistance protein RPM1
Cs2g05510	-1.21573	Down	-1.56155	Down	8.52e-66	1.13e-63	-	-	-	gi|224079165|ref|XP_002305776.1|/0/predicted protein [Populus trichocarpa]	K00924|1|0.0|1111|ath:AT1G28440| [EC:2.7.1.-]!K08286|3|0.0|860|ath:AT4G28490|protein-serine/threonine kinase [EC:2.7.11.-]
Cs7g04210	-1.21548	Down	-	-	1.28e-33	7.25e-32	-	-	-	gi|255558192|ref|XP_002520123.1|/0/Serine/threonine-protein kinase PBS1, putative [Ricinus communis]	K04733|1|7e-21|63.2|ath:AT5G38990|interleukin-1 receptor-associated kinase 4 [EC:2.7.11.1]!K10573|4|4e-18|92.8|vvi:100246805|ubiquitin-conjugating enzyme E2 A [EC:6.3.2.19]
Cs3g16330	-1.2139	Down	-1.89595	Down	1.11e-21	4.02e-20	-	-	-	gi|225458914|ref|XP_002285475.1|/8.99411e-83/PREDICTED: transcription factor bHLH74 [Vitis vinifera]
Cs6g21230	-1.21306	Down	-	-	1.26e-52	1.22e-50	-	-	-	gi|224140981|ref|XP_002323855.1|/6.46681e-21/predicted protein [Populus trichocarpa]
Cs6g07140	-1.21205	Down	-1.2001	Down	2.41e-13	5.23e-12	GO:0031224//intrinsic to membrane	-	GO:0015833//peptide transport	gi|224090809|ref|XP_002309091.1|/6.14579e-178/predicted protein [Populus trichocarpa]	K14638|1|1e-67|159|rcu:RCOM_0730410|solute carrier family 15 (peptide/histidine transporter), member 3/4
orange1.1t02169	-1.21115	Down	-	-	1.94e-05	0.000163632	-	-	-	gi|224127917|ref|XP_002329209.1|/2.0786e-113/tir-nbs-lrr resistance protein [Populus trichocarpa]	K13457|1|9e-19|94.7|vvi:100252764|disease resistance protein RPM1
Cs5g03440	-1.20957	Down	-2.68188	Down	6.89e-11	1.22e-09	-	GO:0005506//iron ion binding;GO:0016713;GO:0016712//oxidoreductase activity, acting on paired donors, with incorporation or reduction of molecular oxygen, reduced flavin or flavoprotein as one donor, and incorporation of one atom of oxygen	GO:0032787//monocarboxylic acid metabolic process	gi|224074945|ref|XP_002304502.1|/0/cytochrome P450 [Populus trichocarpa]	K00517|1|0.0|781|ath:AT1G01600| [EC:1.14.-.-]
Cs2g09480	-1.20931	Down	-	-	8.34e-05	0.000622428	-	-	-	gi|255584501|ref|XP_002532979.1|/8.33001e-47/conserved hypothetical protein [Ricinus communis]
Cs3g18660	-1.20931	Down	-3.82105	Down	2.37e-08	3.12e-07	GO:0044464//cell part	-	GO:0006810//transport	gi|356515820|ref|XP_003526596.1|/2.26318e-145/PREDICTED: low affinity sulfate transporter 3-like [Glycine max]
orange1.1t00521	-1.20669	Down	-	-	2.44e-22	9.21e-21	-	-	-	gi|224127967|ref|XP_002320208.1|/1.31953e-82/predicted protein [Populus trichocarpa]
Cs7g07300	-1.19845	Down	-	-	1.17e-64	1.53e-62	GO:0016020//membrane	GO:0005488//binding;GO:0016820//hydrolase activity, acting on acid anhydrides, catalyzing transmembrane movement of substances;GO:0016887//ATPase activity	-	gi|219888401|gb|ACL54575.1|/0/unknown [Zea mays]	K01535|1|0.0|830|vvi:100241576|H+-transporting ATPase [EC:3.6.3.6]
Cs7g21560	-1.19675	Down	-	-	3.61e-12	7.13e-11	-	-	-	gi|224091795|ref|XP_002309354.1|/1.1609e-18/predicted protein [Populus trichocarpa]
orange1.1t00427	-1.1958	Down	-	-	3.25e-11	5.96e-10	-	-	-	gi|224127780|ref|XP_002320162.1|/7.86432e-46/predicted protein [Populus trichocarpa]
Cs7g20030	-1.19295	Down	-3.13299	Down	1.61e-31	8.55e-30	-	GO:0004674//protein serine/threonine kinase activity;GO:0000166//nucleotide binding	-	gi|224122118|ref|XP_002318757.1|/0/predicted protein [Populus trichocarpa]
Cs9g06870	-1.19142	Down	-	-	5.46e-06	5.07e-05	GO:0015935//small ribosomal subunit;GO:0016020//membrane;GO:0009536//plastid;GO:0031981//nuclear lumen	GO:0005488//binding;GO:0005198//structural molecule activity	GO:0010467//gene expression;GO:0022613//ribonucleoprotein complex biogenesis	gi|445612|prf||1909359A/2.05813e-23/ribosomal protein S19	K02974|1|2e-24|112|ath:AT3G04920|small subunit ribosomal protein S24e
Cs4g12270	-1.19094	Down	-1.54803	Down	1.11e-08	1.52e-07	-	-	-	gi|224124204|ref|XP_002319271.1|/4.1517e-88/predicted protein [Populus trichocarpa]	K10405|1|2e-89|129|pop:POPTR_1097202|kinesin family member C1
Cs1g21610	-1.18972	Down	-	-	1.04e-09	1.65e-08	-	-	GO:0009987//cellular process	gi|255568629|ref|XP_002525288.1|/1.74245e-57/cyclin d, putative [Ricinus communis]	K10151|1|6e-37|110|pop:POPTR_804326|cyclin D2!K14505|5|3e-20|80.5|pop:POPTR_549935|cyclin D3, plant
orange1.1t00471	-1.18779	Down	-	-	4.32e-12	8.49e-11	-	GO:0035251//UDP-glucosyltransferase activity	GO:0006970//response to osmotic stress;GO:0006805//xenobiotic metabolic process	gi|224127894|ref|XP_002320190.1|/0/predicted protein [Populus trichocarpa]	K08237|1|0.0|636|pop:POPTR_731288|hydroquinone glucosyltransferase [EC:2.4.1.218]
Cs7g09080	-1.18758	Down	-1.79314	Down	9.52e-09	1.32e-07	-	-	-	gi|224110908|ref|XP_002315678.1|/1.34052e-71/predicted protein [Populus trichocarpa]
Cs5g03240	-1.18636	Down	-1.51196	Down	1.86e-10	3.19e-09	-	GO:0016740//transferase activity	-	gi|224075006|ref|XP_002304515.1|/3.18548e-121/predicted protein [Populus trichocarpa]
Cs6g02540	-1.18116	Down	-	-	7.01e-09	9.9e-08	GO:0031410//cytoplasmic vesicle	-	-	gi|359476785|ref|XP_002279065.2|/1.83006e-34/PREDICTED: uncharacterized protein LOC100249671 [Vitis vinifera]
Cs5g25990	-1.18116	Down	-	-	0.000100273	0.000734387	-	-	-	gi|224118840|ref|XP_002331362.1|/2.46562e-14/predicted protein [Populus trichocarpa]
orange1.1t04099	-1.17854	Down	-	-	2.59e-10	4.36e-09	GO:0043231//intracellular membrane-bounded organelle	GO:0005488//binding	-	gi|225438333|ref|XP_002273364.1|/1.95362e-50/PREDICTED: uncharacterized protein LOC100262883 [Vitis vinifera]
Cs6g05560	-1.17027	Down	-	-	1.46e-05	0.000126351	-	-	-	gi|224088577|ref|XP_002308481.1|/1.6549e-143/predicted protein [Populus trichocarpa]
Cs7g13470	-1.17027	Down	-	-	1.04e-07	1.25e-06	-	-	-	gi|255544121|ref|XP_002513123.1|/8.53394e-63/conserved hypothetical protein [Ricinus communis]
Cs5g32360	-1.1623	Down	-	-	6.23e-05	0.000479767	-	GO:0004312//fatty-acid synthase activity;GO:0016616//oxidoreductase activity, acting on the CH-OH group of donors, NAD or NADP as acceptor	GO:0008152//metabolic process	gi|224131252|ref|XP_002321038.1|/8.10692e-121/predicted protein [Populus trichocarpa]	K13832|1|7e-60|174|rcu:RCOM_1429640|3-dehydroquinate dehydratase / shikimate dehydrogenase [EC:4.2.1.10 1.1.1.25]
Cs1g06290	-1.1593	Down	-	-	1.45e-07	1.71e-06	GO:0016020//membrane	-	GO:0006950//response to stress	gi|118482338|gb|ABK93093.1|/8.58759e-13/unknown [Populus trichocarpa]
Cs2g14730	-1.15754	Down	-	-	4.08e-06	3.88e-05	-	-	-	gi|224105439|ref|XP_002313812.1|/8.41758e-21/predicted protein [Populus trichocarpa]	K10569|1|7e-20|71.2|ath:AT5G13920|endonuclease VIII-like 3!K03165|3|5e-07|55.1|ath:AT5G63920|DNA topoisomerase III [EC:5.99.1.2]
Cs2g27650	-1.15743	Down	-1.65097	Down	3.48e-114	8.35e-112	GO:0000325//plant-type vacuole;GO:0016020//membrane	GO:0015103//inorganic anion transmembrane transporter activity	GO:0015698//inorganic anion transport	gi|224060098|ref|XP_002300040.1|/7.70301e-151/predicted protein [Populus trichocarpa]	K02575|1|8e-128|456|pop:POPTR_662054|MFS transporter, NNP family, nitrate/nitrite transporter
Cs2g13890	-1.15723	Down	-	-	2.17e-16	5.75e-15	-	GO:0046872//metal ion binding;GO:0016491//oxidoreductase activity	-	gi|255543657|ref|XP_002512891.1|/1.40208e-99/zinc finger protein, putative [Ricinus communis]	K06674|1|3e-09|62.8|vcn:VOLCADRAFT_106052|structural maintenance of chromosome 2
Cs7g08330	-1.1567	Down	-2.05053	Down	5.32e-05	0.00041566	-	-	-	gi|297840547|ref|XP_002888155.1|/3.18143e-76/hypothetical protein ARALYDRAFT_315325 [Arabidopsis lyrata subsp. lyrata]
Cs2g04440	-1.15341	Down	-	-	3.49e-06	3.37e-05	-	GO:0016779//nucleotidyltransferase activity;GO:0000166//nucleotide binding	-	gi|255562516|ref|XP_002522264.1|/0/replication factor C / DNA polymerase III gamma-tau subunit, putative [Ricinus communis]	K10755|1|6e-14|79.3|vcn:VOLCADRAFT_56553|replication factor C subunit 2/4
Cs2g04190	-1.15141	Down	-	-	7.76e-06	7.01e-05	GO:0044464//cell part	GO:0070011//peptidase activity, acting on L-amino acid peptides	GO:0008152//metabolic process	gi|224116492|ref|XP_002317314.1|/1.30379e-130/predicted protein [Populus trichocarpa]
Cs2g30150	-1.15141	Down	-	-	4.54e-05	0.000359154	-	-	-	gi|147779422|emb|CAN72285.1|/6.54118e-40/hypothetical protein VITISV_013531 [Vitis vinifera]
Cs1g21750	-1.14832	Down	-	-	7.48e-17	2.05e-15	GO:0031410//cytoplasmic vesicle	GO:0008092//cytoskeletal protein binding	GO:0007010//cytoskeleton organization	gi|255568581|ref|XP_002525264.1|/5.58889e-147/conserved hypothetical protein [Ricinus communis]	K04512|1|6e-17|61.6|pop:POPTR_744173|dishevelled associated activator of morphogenesis
Cs6g16030	-1.14758	Down	-	-	1.47e-38	9.5e-37	-	GO:0005488//binding;GO:0001071	GO:0009725//response to hormone stimulus;GO:0010468//regulation of gene expression;GO:0009791//post-embryonic development;GO:0006351//transcription, DNA-dependent	gi|224079698|ref|XP_002305917.1|/2.05312e-118/predicted protein [Populus trichocarpa]	K14486|1|4e-35|68.2|rcu:RCOM_1597120|auxin response factor
Cs1g09580	-1.14639	Down	-1.15898	Down	7.41e-28	3.48e-26	-	-	-	gi|357453161|ref|XP_003596857.1|/2.2507e-07/NAC domain protein [Medicago truncatula]
Cs9g14040	-1.14319	Down	-	-	5.87e-46	4.73e-44	-	-	-	gi|255571608|ref|XP_002526750.1|/6.08274e-135/conserved hypothetical protein [Ricinus communis]
orange1.1t04212	-1.13809	Down	-	-	1.89e-08	2.53e-07	-	-	-	gi|255586885|ref|XP_002534048.1|/7.63026e-49/pentatricopeptide repeat-containing protein, putative [Ricinus communis]
Cs7g26730	-1.1371	Down	-1.33652	Down	3.34e-13	7.15e-12	-	-	-	gi|359496026|ref|XP_002277166.2|/1.29943e-74/PREDICTED: TMV resistance protein N-like [Vitis vinifera]	K06685|1|9e-21|101|ath:AT4G19050|maintenance of ploidy protein MOB1 (MPS1 binder 1)
Cs1g22470	-1.13431	Down	-	-	1.81e-56	1.93e-54	-	-	GO:0050789//regulation of biological process;GO:0009628//response to abiotic stimulus;GO:0009908//flower development	gi|295881692|gb|ADG56590.1|/4.51742e-29/ALCATRAZ/SPATULA-like protein [Prunus persica]	K12126|1|8e-10|62.8|ath:AT1G09530|phytochrome-interacting factor 3
Cs1g01860	-1.12869	Down	-	-	6.03e-10	9.76e-09	-	GO:0043169//cation binding	GO:0006812//cation transport	gi|255576174|ref|XP_002528981.1|/1.25494e-59/metal ion binding protein, putative [Ricinus communis]	K07213|1|4e-06|40.8|vvi:100247137|copper chaperone
Cs3g12510	-1.12869	Down	-2.28499	Down	2.05e-05	0.000171889	GO:0016020//membrane	-	GO:0006810//transport	gi|359487977|ref|XP_002263553.2|/2.28306e-20/PREDICTED: sugar transporter ERD6-like 5-like [Vitis vinifera]	K08145|1|1e-11|48.9|zma:100281441|MFS transporter, SP family, solute carrier family 2 (facilitated glucose transporter), member 8
Cs5g31280	-1.12869	Down	-	-	3.01e-06	2.94e-05	-	GO:0016772//transferase activity, transferring phosphorus-containing groups	-	gi|296086697|emb|CBI32332.3|/2.30884e-51/unnamed protein product [Vitis vinifera]
Cs3g13210	-1.12869	Down	-	-	1.26e-15	3.19e-14	-	-	-	gi|224083434|ref|XP_002307025.1|/0/cc-nbs-lrr resistance protein [Populus trichocarpa]	K13459|1|8e-75|281|vvi:100254298|disease resistance protein RPS2
Cs7g27570	-1.12382	Down	-	-	0.000120499	0.000867093	-	GO:0005488//binding;GO:0016772//transferase activity, transferring phosphorus-containing groups	-	gi|224096774|ref|XP_002334671.1|/7.73679e-60/predicted protein [Populus trichocarpa]	K07053|1|4e-50|198|vvi:100245053|
Cs1g03210	-1.11965	Down	-	-	2.77e-10	4.66e-09	-	GO:0004672//protein kinase activity;GO:0032559//adenyl ribonucleotide binding	GO:0006464//protein modification process	gi|255541040|ref|XP_002511584.1|/0/serine/threonine protein kinase, putative [Ricinus communis]	K08286|1|1e-106|386|ath:AT5G47750|protein-serine/threonine kinase [EC:2.7.11.-]!K08282|5|2e-46|186|ath:AT3G45780|non-specific serine/threonine protein kinase [EC:2.7.11.1]
Cs7g21570	-1.11962	Down	-	-	8.51e-21	2.92e-19	-	-	-	gi|359494712|ref|XP_003634825.1|/7.9681e-26/PREDICTED: uncharacterized protein LOC100853636 [Vitis vinifera]
orange1.1t00104	-1.11923	Down	-	-	0.000102523	0.000747337	-	-	-	gi|255579267|ref|XP_002530479.1|/3.33323e-31/conserved hypothetical protein [Ricinus communis]
Cs8g20280	-1.11923	Down	-	-	0.000102523	0.000747067	-	-	-	gi|225434576|ref|XP_002279036.1|/5.02008e-153/PREDICTED: uncharacterized protein LOC100241532 [Vitis vinifera]	K03695|1|9e-12|71.2|cme:CMI251C|ATP-dependent Clp protease ATP-binding subunit ClpB!K03696|2|2e-10|66.6|ota:Ot07g02080|ATP-dependent Clp protease ATP-binding subunit ClpC
Cs4g20280	-1.11842	Down	-1.61076	Down	9.28e-11	1.63e-09	GO:0008287//protein serine/threonine phosphatase complex;GO:0009536//plastid	GO:0019888//protein phosphatase regulator activity	GO:0023060	gi|255551134|ref|XP_002516615.1|/8.35493e-173/protein phosphatase 2a, regulatory subunit, putative [Ricinus communis]	K11584|1|5e-174|609|rcu:RCOM_0804590|protein phosphatase 2 (formerly 2A), regulatory subunit B'
Cs5g07590	-1.11257	Down	-	-	2.82e-05	0.000231286	-	-	-	gi|255552932|ref|XP_002517509.1|/7.5032e-22/novel plant snare, putative [Ricinus communis]	K08494|1|2e-19|67.0|ath:AT2G35190|novel plant SNARE
Cs1g25650	-1.11224	Down	-1.53338	Down	4.98e-11	8.96e-10	-	GO:0004673//protein histidine kinase activity;GO:0005488//binding;GO:0004871//signal transducer activity	GO:0044238//primary metabolic process;GO:0023060;GO:0044260;GO:0016310//phosphorylation	gi|297734988|emb|CBI17350.3|/1.29117e-159/unnamed protein product [Vitis vinifera]	K14509|1|5e-11|47.0|vvi:100249603|ethylene receptor [EC:2.7.13.-]!K14489|3|1e-09|64.7|pop:POPTR_775135|arabidopsis histidine kinase 2/3/4 (cytokinin receptor) [EC:2.7.13.3]
Cs2g04850	-1.11055	Down	-	-	6.96e-66	9.36e-64	-	-	-	gi|8515890|gb|AAF76227.1|AF272573_1/2.22331e-44/14-3-3 protein [Populus tremula x Populus alba]	K06630|1|1e-45|183|pop:POPTR_672511|tyrosine 3-monooxygenase/tryptophan 5-monooxygenase activation protein
Cs2g09870	-1.10901	Down	-	-	2.41e-05	0.000199637	-	-	-	gi|255564379|ref|XP_002523186.1|/0/kinase, putative [Ricinus communis]	K04733|1|3e-140|497|ath:AT5G38990|interleukin-1 receptor-associated kinase 4 [EC:2.7.11.1]!K13430|2|1e-57|223|sbi:SORBI_04g020990|serine/threonine-protein kinase PBS1 [EC:2.7.11.1]!K00924|3|3e-57|221|ath:AT3G55450| [EC:2.7.1.-]
orange1.1t00081	-1.10763	Down	-	-	7.84e-06	7.08e-05	-	GO:0008168//methyltransferase activity	-	gi|297847128|ref|XP_002891445.1|/3.66997e-89/hypothetical protein ARALYDRAFT_473996 [Arabidopsis lyrata subsp. lyrata]	K05929|1|7e-46|185|rcu:RCOM_0161380|phosphoethanolamine N-methyltransferase [EC:2.1.1.103]
Cs5g01740	-1.10632	Down	-	-	1.08e-07	1.29e-06	-	GO:0005488//binding	-	gi|224072260|ref|XP_002303678.1|/6.50498e-94/f-box family protein [Populus trichocarpa]
Cs3g24860	-1.10315	Down	-	-	5.37e-05	0.000418939	GO:0005618//cell wall;GO:0016020//membrane	GO:0005488//binding;GO:0016491//oxidoreductase activity;GO:0004672//protein kinase activity	GO:0008152//metabolic process	gi|255538650|ref|XP_002510390.1|/0/lrr receptor protein kinase, putative [Ricinus communis]	K13420|1|4e-42|172|osa:4337016|LRR receptor-like serine/threonine-protein kinase FLS2 [EC:2.7.11.1]
orange1.1t03075	-1.10315	Down	-	-	5.37e-05	0.000419101	-	-	-	gi|225461640|ref|XP_002283071.1|/0/PREDICTED: uncharacterized protein LOC100248637 [Vitis vinifera]
Cs3g25230	-1.1004	Down	-	-	1.66e-40	1.15e-38	GO:0043231//intracellular membrane-bounded organelle	GO:0003677//DNA binding;GO:0001071;GO:0005515//protein binding	GO:0006351//transcription, DNA-dependent	gi|255538740|ref|XP_002510435.1|/2.78609e-45/Ocs element-binding factor, putative [Ricinus communis]	K04371|1|3e-42|170|vvi:100254083|extracellular signal-regulated kinase 1/2 [EC:2.7.11.24]!K09060|2|6e-09|60.1|vvi:100243644|plant G-box-binding factor
Cs9g09710	-1.09963	Down	-	-	7.45e-09	1.05e-07	-	-	-	-
Cs7g16380	-1.09428	Down	-	-	1.26e-07	1.5e-06	-	GO:0001071	GO:0010468//regulation of gene expression;GO:0009725//response to hormone stimulus;GO:0006351//transcription, DNA-dependent;GO:0009314//response to radiation;GO:0006950//response to stress	gi|9802570|gb|AAF99772.1|AC003981_22/7.07807e-66/F22O13.30 [Arabidopsis thaliana]	K09422|1|6e-66|105|ath:AT1G08810|myb proto-oncogene protein, plant
Cs7g23860	-1.09341	Down	-	-	1.08e-05	9.54e-05	-	-	-	gi|356555871|ref|XP_003546253.1|/2.8707e-74/PREDICTED: lysosomal beta glucosidase-like [Glycine max]	K01188|1|1e-43|177|pop:POPTR_804519|beta-glucosidase [EC:3.2.1.21]
Cs3g16100	-1.09166	Down	-	-	9.88e-07	1.05e-05	-	GO:0005488//binding	-	gi|225458852|ref|XP_002283336.1|/1.56819e-83/PREDICTED: F-box protein At3g12350 [Vitis vinifera]	K09377|1|9e-51|142|pop:POPTR_798080|cysteine and glycine-rich protein
Cs7g03320	-1.09081	Down	-	-	1.45e-30	7.52e-29	GO:0044464//cell part	GO:0046872//metal ion binding	-	gi|255562978|ref|XP_002522494.1|/1.42537e-95/zinc finger protein, putative [Ricinus communis]
Cs3g22870	-1.09001	Down	-	-	2.78e-07	3.16e-06	GO:0016020//membrane	-	GO:0015833//peptide transport	gi|224146337|ref|XP_002325970.1|/1.74355e-141/predicted protein [Populus trichocarpa]	K14638|1|2e-75|193|rcu:RCOM_0730410|solute carrier family 15 (peptide/histidine transporter), member 3/4
Cs2g12130	-1.08916	Down	-	-	8.69e-05	0.000644759	-	-	-	gi|359495880|ref|XP_002267164.2|/9.18697e-156/PREDICTED: probably inactive leucine-rich repeat receptor-like protein kinase At5g48380-like [Vitis vinifera]	K13415|1|3e-64|246|sbi:SORBI_03g032990|protein brassinosteroid insensitive 1 [EC:2.7.10.1 2.7.11.1]
Cs9g06310	-1.08709	Down	-3.38933	Down	2.39e-05	0.000198812	-	-	-	gi|255552281|ref|XP_002517185.1|/1.82891e-16/conserved hypothetical protein [Ricinus communis]
Cs8g07530	-1.08652	Down	-	-	2.18e-06	2.17e-05	-	-	-	gi|225428390|ref|XP_002283597.1|/7.33441e-17/PREDICTED: bifunctional phosphatase IMPL2, chloroplastic-like [Vitis vinifera]
Cs4g15730	-1.08552	Down	-	-	6.65e-06	6.08e-05	-	-	-	gi|224142135|ref|XP_002324414.1|/4.85067e-12/predicted protein [Populus trichocarpa]
Cs1g03980	-1.0853	Down	-1.70003	Down	6.12e-07	6.68e-06	-	-	-	gi|297739182|emb|CBI28833.3|/7.50656e-87/unnamed protein product [Vitis vinifera]	K10999|1|6e-32|138|rcu:RCOM_0542950|cellulose synthase A [EC:2.4.1.12]
Cs7g23810	-1.08138	Down	-2.3323	Down	4.45e-07	4.93e-06	-	-	-	gi|157273664|gb|ABV27486.1|/3.30617e-175/fasciclin-like arabinogalactan protein 15 [Gossypium hirsutum]
Cs1g17290	-1.07924	Down	-	-	1.47e-15	3.68e-14	-	-	-	gi|224119512|ref|XP_002331179.1|/5.50528e-100/predicted protein [Populus trichocarpa]
Cs2g18240	-1.07633	Down	-	-	3.5e-06	3.38e-05	-	GO:0016757//transferase activity, transferring glycosyl groups	-	gi|242199344|gb|ACS87993.1|/0/UDP-glucosyltransferase family 1 protein [Citrus sinensis]	K13691|1|6e-168|588|pop:POPTR_807713|pathogen-inducible salicylic acid glucosyltransferase [EC:2.4.1.-]
Cs4g05160	-1.07633	Down	-	-	3.5e-06	3.38e-05	GO:0031410//cytoplasmic vesicle	GO:0016787//hydrolase activity;GO:0043167//ion binding	GO:0044238//primary metabolic process	gi|255586003|ref|XP_002533671.1|/1.00462e-78/heparanase, putative [Ricinus communis]	K07964|1|1e-55|144|ppp:PHYPADRAFT_135210|heparanase 1 [EC:3.2.1.-]
Cs6g07340	-1.07587	Down	-	-	9.65e-14	2.15e-12	-	-	-	gi|224087591|ref|XP_002308193.1|/2.61379e-176/predicted protein [Populus trichocarpa]
Cs8g05070	-1.0758	Down	-	-	7.8e-08	9.57e-07	GO:0031224//intrinsic to membrane	GO:0015142//tricarboxylic acid transmembrane transporter activity	GO:0006842//tricarboxylic acid transport	gi|297834856|ref|XP_002885310.1|/3.55699e-95/ATNHD1 [Arabidopsis lyrata subsp. lyrata]
Cs3g01130	-1.07424	Down	-	-	8.35e-07	8.96e-06	-	-	-	gi|255547910|ref|XP_002515012.1|/2.5782e-128/cytochrome P450, putative [Ricinus communis]	K00517|1|7e-71|266|ath:AT3G26310| [EC:1.14.-.-]!K11818|5|8e-65|246|ath:AT4G31500|cytochrome P450, family 83, subfamily B, polypeptide 1 [EC:1.14.-.-]
Cs6g09540	-1.07242	Down	-	-	2.16e-12	4.33e-11	GO:0009536//plastid	-	-	gi|356568182|ref|XP_003552292.1|/2.99042e-59/PREDICTED: protein LURP-one-related 15-like [Glycine max]
Cs8g20290	-1.07058	Down	-	-	9.05e-26	3.92e-24	-	GO:0046914//transition metal ion binding	-	gi|224059276|ref|XP_002299802.1|/0/predicted protein [Populus trichocarpa]	K15172|1|9e-30|130|vcn:VOLCADRAFT_106802|transcription elongation factor SPT5
orange1.1t01433	-1.07017	Down	-	-	5.4e-33	3.01e-31	-	-	-	gi|8927654|gb|AAF82145.1|AC034256_9/2.31157e-86/Strong similarity to an unknown protein T21F11.18 gi|6730738 from Arabidopsis thaliana BAC T21F11 gb|AC018849 and contains multiple WD PF|00400 domains. ESTs gb|Z34157, gb|AA006273, gb|AA605431, gb|W43588, gb|W43605, gb|Z34559, gb|R90037, gb|AI994125 come from this gene [Arabidopsis thaliana]	K14558|1|8e-10|65.9|ath:AT2G25420|periodic tryptophan protein 2
Cs6g04390	-1.07012	Down	-	-	1.12e-51	1.04e-49	GO:0044464//cell part	GO:0046914//transition metal ion binding	-	gi|357440457|ref|XP_003590506.1|/6.21821e-70/Zinc finger protein [Medicago truncatula]
Cs4g06120	-1.06895	Down	-	-	5.17e-07	5.68e-06	-	GO:0046872//metal ion binding;GO:0016491//oxidoreductase activity	-	gi|343887322|dbj|BAK61868.1|/0/cytochrome P450 [Citrus unshiu]	K00232|1|2e-121|434|vvi:100249305|acyl-CoA oxidase [EC:1.3.3.6]!K10717|3|1e-61|236|rcu:RCOM_1725340|cytokinin trans-hydroxylase
Cs6g16200	-1.06882	Down	-1.11116	Down	1e-08	1.38e-07	GO:0009534//chloroplast thylakoid;GO:0009528//plastid inner membrane	GO:0016709//oxidoreductase activity, acting on paired donors, with incorporation or reduction of molecular oxygen, NADH or NADPH as one donor, and incorporation of one atom of oxygen;GO:0003676//nucleic acid binding;GO:0046914//transition metal ion binding	GO:0006779//porphyrin biosynthetic process	gi|73620643|sp|Q945B7.1|CRD1_EUPES/1.14907e-69/RecName: Full=Magnesium-protoporphyrin IX monomethyl ester [oxidative] cyclase, chloroplastic; Short=Mg-protoporphyrin IX monomethyl ester oxidative cyclase; Flags: Precursor	K04035|1|7e-70|236|rcu:RCOM_1272340|magnesium-protoporphyrin IX monomethyl ester (oxidative) cyclase [EC:1.14.13.81]
Cs5g26010	-1.06839	Down	-	-	0.00010117	0.000739882	GO:0031410//cytoplasmic vesicle	-	-	gi|224118840|ref|XP_002331362.1|/5.65032e-22/predicted protein [Populus trichocarpa]
Cs7g17520	-1.06788	Down	-	-	1.24e-07	1.47e-06	GO:0030529//ribonucleoprotein complex	GO:0005198//structural molecule activity	GO:0010467//gene expression	gi|224062663|ref|XP_002300869.1|/2.34113e-60/predicted protein [Populus trichocarpa]	K02882|1|1e-61|235|pop:POPTR_813651|large subunit ribosomal protein L18Ae
Cs1g01460	-1.06715	Down	-1.32695	Down	3.45e-29	1.73e-27	-	-	-	gi|224083705|ref|XP_002307092.1|/2.84631e-88/predicted protein [Populus trichocarpa]
Cs2g15270	-1.06702	Down	-13.8465	Down	3e-08	3.9e-07	-	-	-	-
orange1.1t00194	-1.06675	Down	-	-	2.36e-52	2.26e-50	-	GO:0004871//signal transducer activity	GO:0010647;GO:0009267//cellular response to starvation	gi|356496328|ref|XP_003517020.1|/4.21201e-58/PREDICTED: SPX domain-containing protein 3-like [Glycine max]
Cs8g16800	-1.06456	Down	-2.67927	Down	2.01e-05	0.000169657	-	GO:0030246//carbohydrate binding;GO:0015925;GO:0043167//ion binding	GO:0044238//primary metabolic process	gi|61614851|gb|AAQ21371.2|/3.88614e-76/beta-galactosidase [Sandersonia aurantiaca]	K12309|1|3e-47|134|ath:AT3G52840|beta-galactosidase [EC:3.2.1.23]
Cs8g16510	-1.06105	Down	-	-	6.64e-50	5.95e-48	GO:0043231//intracellular membrane-bounded organelle	GO:0001071;GO:0003677//DNA binding	GO:0048869//cellular developmental process;GO:0009933//meristem structural organization;GO:0010468//regulation of gene expression;GO:0009943//adaxial/abaxial axis specification;GO:0009799//specification of symmetry;GO:0006351//transcription, DNA-dependent	gi|255578153|ref|XP_002529946.1|/4.93752e-61/DNA binding protein, putative [Ricinus communis]	K09338|1|3e-57|118|ath:AT5G60690|homeobox-leucine zipper protein
Cs5g27710	-1.06064	Down	-	-	6.2e-05	0.000477186	-	-	-	gi|224069854|ref|XP_002303056.1|/1.40261e-172/predicted protein [Populus trichocarpa]
Cs7g12610	-1.05419	Down	-7.27957	Down	1.81e-69	2.59e-67	-	-	-	gi|255566793|ref|XP_002524380.1|/6.81734e-06/conserved hypothetical protein [Ricinus communis]
Cs3g24285	-1.05274	Down	-	-	7.62e-06	6.9e-05	-	-	-	gi|147845507|emb|CAN80599.1|/6.37404e-06/hypothetical protein VITISV_016761 [Vitis vinifera]
Cs7g06180	-1.05133	Down	-	-	1.57e-08	2.12e-07	-	-	-	gi|255548782|ref|XP_002515447.1|/2.7269e-106/two-component system sensor histidine kinase/response regulator, putative [Ricinus communis]	K14491|1|2e-107|359|rcu:RCOM_0922020|two-component response regulator ARR-B family
Cs4g11200	-1.0503	Down	-	-	5.66e-21	1.97e-19	-	-	-	gi|6118549|gb|AAF04147.1|/1.18878e-23/ubiquitin precursor [Hevea brasiliensis]	K08770|1|1e-18|92.8|ota:Ot12g01240|ubiquitin C
orange1.1t01566	-1.05019	Down	-	-	1.07e-19	3.48e-18	-	-	-	gi|255572654|ref|XP_002527260.1|/1.24961e-55/conserved hypothetical protein [Ricinus communis]
Cs5g27880	-1.04742	Down	-	-	1.95e-07	2.26e-06	-	GO:0016791//phosphatase activity	GO:0032501//multicellular organismal process;GO:0009856//pollination	gi|281181750|dbj|BAI58054.1|/1.28028e-85/phytase [Lupinus albus]
Cs7g28340	-1.04586	Down	-	-	6.06e-40	4.09e-38	-	-	-	gi|224112877|ref|XP_002316317.1|/4.80099e-31/predicted protein [Populus trichocarpa]
Cs1g21830	-1.04138	Down	-	-	2.07e-23	8.13e-22	-	-	-	gi|337733632|gb|AEI72265.1|/2.32609e-111/hypothetical protein [Citrus trifoliata]
Cs7g01735	-1.03584	Down	-	-	3.35e-08	4.32e-07	-	-	-	-
Cs6g16650	-1.03511	Down	-	-	3.72e-05	0.000298572	GO:0031224//intrinsic to membrane	GO:0016709//oxidoreductase activity, acting on paired donors, with incorporation or reduction of molecular oxygen, NADH or NADPH as one donor, and incorporation of one atom of oxygen;GO:0005506//iron ion binding	GO:0008152//metabolic process	gi|255570490|ref|XP_002526203.1|/4.14132e-174/cytochrome P450, putative [Ricinus communis]	K09754|1|2e-175|384|rcu:RCOM_1106600|p-coumarate 3-hydroxylase [EC:1.14.13.-]
Cs7g27890	-1.03353	Down	-	-	3.66e-09	5.37e-08	-	GO:0016803;GO:0046914//transition metal ion binding;GO:0070011//peptidase activity, acting on L-amino acid peptides	GO:0019538//protein metabolic process;GO:0006691//leukotriene metabolic process	gi|224098105|ref|XP_002311120.1|/8.61737e-97/predicted protein [Populus trichocarpa]	K01254|1|5e-98|357|pop:POPTR_832515|leukotriene-A4 hydrolase [EC:3.3.2.6]
Cs8g16360	-1.03229	Down	-	-	1.16e-56	1.25e-54	-	GO:0003824//catalytic activity	-	gi|225435345|ref|XP_002285246.1|/6.55288e-30/PREDICTED: cytokinin riboside 5'-monophosphate phosphoribohydrolase LOG1-like [Vitis vinifera]	K06966|1|4e-31|85.1|vvi:100256973|
orange1.1t00830	-1.03169	Down	-	-	1.68e-12	3.39e-11	GO:0016020//membrane	GO:0004721//phosphoprotein phosphatase activity	-	gi|255553839|ref|XP_002517960.1|/8.53431e-138/protein phosphatase-2c, putative [Ricinus communis]	K04345|1|1e-10|67.4|ath:AT2G20050|protein kinase A [EC:2.7.11.11]!K14497|2|4e-08|58.9|osa:4324182|protein phosphatase 2C [EC:3.1.3.16]
Cs5g29130	-1.03023	Down	-	-	6.81e-12	1.32e-10	GO:0009536//plastid;GO:0031981//nuclear lumen	GO:0016740//transferase activity	-	gi|359480051|ref|XP_002270320.2|/1.45614e-103/PREDICTED: histone-lysine N-methyltransferase SUVR2-like [Vitis vinifera]
Cs1g02300	-1.02999	Down	-	-	6.05e-28	2.86e-26	-	-	-	-
Cs8g01260	-1.02863	Down	-1.1636	Down	4.24e-12	8.34e-11	-	-	-	gi|224132456|ref|XP_002328279.1|/5.82438e-47/predicted protein [Populus trichocarpa]
Cs7g14960	-1.02748	Down	-	-	0.00011457	0.00082827	-	-	-	gi|297738256|emb|CBI27457.3|/9.51564e-124/unnamed protein product [Vitis vinifera]
Cs1g10560	-1.02651	Down	-	-	1.4e-05	0.000122016	GO:0044464//cell part	GO:0015075//ion transmembrane transporter activity	GO:0006811//ion transport	gi|358248576|ref|NP_001239649.1|/2.76799e-36/uncharacterized protein LOC100812806 [Glycine max]	K14696|1|8e-36|91.7|pop:POPTR_228460|solute carrier family 30 (zinc transporter), member 9
Cs6g11350	-1.02623	Down	-	-	0	0	-	-	-	gi|224086600|ref|XP_002307915.1|/0/predicted protein [Populus trichocarpa]	K09291|1|6e-15|82.0|sbi:SORBI_04g028320|nucleoprotein TPR!K10400|3|1e-12|74.7|cme:CMO070C|kinesin family member 15
orange1.1t03164	-1.02495	Down	-	-	1.32e-18	3.99e-17	-	-	-	gi|224125106|ref|XP_002329895.1|/4.91527e-138/cytochrome P450 [Populus trichocarpa]	K05280|1|3e-69|260|rcu:RCOM_1469920|flavonoid 3'-monooxygenase [EC:1.14.13.21]!K13083|2|5e-69|259|vvi:100266025|cytochrome P450, family 75, subfamily A (flavonoid 3',5'-hydroxylase) [EC:1.14.13.88]
Cs5g14540	-1.02337	Down	-	-	5.68e-12	1.11e-10	GO:0031410//cytoplasmic vesicle	-	-	gi|359494410|ref|XP_002266179.2|/2.50135e-53/PREDICTED: ubiquitin carboxyl-terminal hydrolase 15-like [Vitis vinifera]	K11855|1|7e-22|105|ppp:PHYPADRAFT_11930|ubiquitin carboxyl-terminal hydrolase 36/42 [EC:3.1.2.15]
Cs3g10680	-1.02289	Down	-1.83753	Down	6.99e-05	0.000531723	-	-	-	gi|255542302|ref|XP_002512214.1|/0/cation-transporting atpase plant, putative [Ricinus communis]	K01537|1|0.0|1118|ath:AT3G63380|Ca2+-transporting ATPase [EC:3.6.3.8]
Cs4g06140	-1.0215	Down	-	-	5.93e-05	0.000459147	GO:0043231//intracellular membrane-bounded organelle	GO:0003677//DNA binding;GO:0001071	GO:0010468//regulation of gene expression;GO:0006351//transcription, DNA-dependent	gi|343887324|dbj|BAK61870.1|/4.14311e-36/MADS-box protein (CitMADS8) [Citrus unshiu]	K09264|1|1e-22|106|vvi:100233029|MADS-box transcription factor, plant
Cs7g14450	-1.0213	Down	-	-	9.82e-08	1.19e-06	-	-	-	gi|224144865|ref|XP_002325443.1|/3.52191e-55/predicted protein [Populus trichocarpa]
Cs7g07120	-1.01999	Down	-1.05784	Down	3.09e-15	7.64e-14	-	GO:0016647//oxidoreductase activity, acting on the CH-NH group of donors, oxygen as acceptor	GO:0006760//folic acid and derivative metabolic process	gi|224142069|ref|XP_002324381.1|/0/sarcosine oxidase [Populus trichocarpa]
Cs5g15880	-1.01375	Down	-	-	1.18e-32	6.47e-31	-	-	-	gi|255544694|ref|XP_002513408.1|/6.21051e-80/conserved hypothetical protein [Ricinus communis]
orange1.1t00429	-1.01289	Down	-	-	3.47e-40	2.36e-38	-	-	-	gi|255541732|ref|XP_002511930.1|/3.37711e-23/conserved hypothetical protein [Ricinus communis]
orange1.1t02222	-1.01218	Down	-	-	9.17e-46	7.37e-44	-	-	-	gi|357445033|ref|XP_003592794.1|/4.43209e-87/hypothetical protein MTR_1g116130 [Medicago truncatula]
Cs9g04260	-1.01082	Down	-	-	4.68e-31	2.47e-29	-	-	-	gi|255551781|ref|XP_002516936.1|/1.92789e-14/conserved hypothetical protein [Ricinus communis]
Cs9g04190	-1.01076	Down	-	-	6.04e-10	9.77e-09	-	-	-	gi|255551795|ref|XP_002516943.1|/1.90809e-57/conserved hypothetical protein [Ricinus communis]
Cs7g16940	-1.00975	Down	-	-	2.86e-12	5.72e-11	-	-	-	gi|225446887|ref|XP_002279964.1|/5.9447e-174/PREDICTED: uncharacterized protein LOC100255858 [Vitis vinifera]
Cs1g21020	-1.0089	Down	-1.03572	Down	9.43e-41	6.67e-39	GO:0031224//intrinsic to membrane;GO:0009536//plastid	GO:0016160//amylase activity;GO:0016628//oxidoreductase activity, acting on the CH-CH group of donors, NAD or NADP as acceptor;GO:0032559//adenyl ribonucleotide binding;GO:0004702//receptor signaling protein serine/threonine kinase activity	GO:0005982//starch metabolic process;GO:0009933//meristem structural organization;GO:0007167//enzyme linked receptor protein signaling pathway;GO:0010073//meristem maintenance;GO:0003006//reproductive developmental process;GO:0006950//response to stress;GO:0006464//protein modification process	gi|359497545|ref|XP_003635561.1|/0/PREDICTED: leucine-rich repeat receptor-like serine/threonine-protein kinase BAM1-like [Vitis vinifera]	K00924|1|0.0|857|ath:AT1G75820| [EC:2.7.1.-]!K08286|5|3e-154|544|ath:AT4G28490|protein-serine/threonine kinase [EC:2.7.11.-]
orange1.1t01255	-1.00801	Down	-	-	5.47e-07	5.98e-06	GO:0016020//membrane	GO:0015197//peptide transporter activity	GO:0015833//peptide transport	gi|224118358|ref|XP_002317799.1|/1.09071e-135/oligopeptide transporter OPT family [Populus trichocarpa]
orange1.1t02805	-1.00767	Down	-	-	7.09e-06	6.45e-05	-	GO:0016628//oxidoreductase activity, acting on the CH-CH group of donors, NAD or NADP as acceptor	GO:0008152//metabolic process;GO:0032501//multicellular organismal process	gi|18138085|gb|AAL60069.1|AF216836_1/2.1885e-42/forever young oxidoreductase [Solanum bulbocastanum]
Cs7g03670	-1.00713	Down	-	-	3.11e-08	4.03e-07	-	GO:0005488//binding	-	gi|359473345|ref|XP_002269461.2|/2.70148e-143/PREDICTED: dof zinc finger protein DOF5.2-like [Vitis vinifera]
Cs5g16350	-1.00686	Down	-1.59778	Down	6.03e-06	5.56e-05	-	-	-	gi|359490751|ref|XP_003634155.1|/3.17664e-64/PREDICTED: protein NDR1 [Vitis vinifera]
Cs1g20350	-1.00642	Down	-	-	8.46e-12	1.64e-10	GO:0015630//microtubule cytoskeleton	GO:0003774//motor activity;GO:0032559//adenyl ribonucleotide binding	GO:0007017//microtubule-based process	gi|255579694|ref|XP_002530686.1|/6.05975e-68/ATP binding protein, putative [Ricinus communis]	K10405|1|9e-07|56.2|rcu:RCOM_0906510|kinesin family member C1
Cs1g13520	-1.00571	Down	-	-	7.64e-41	5.43e-39	-	-	-	gi|224070855|ref|XP_002303266.1|/1.79993e-112/predicted protein [Populus trichocarpa]
Cs4g06760	-1.00539	Down	-	-	1.61e-22	6.12e-21	-	-	GO:0010467//gene expression	gi|359484248|ref|XP_002277344.2|/2.36918e-55/PREDICTED: uncharacterized protein LOC100257707 [Vitis vinifera]
Cs2g02390	-1.00486	Down	-	-	2.44e-07	2.8e-06	-	-	-	gi|356555714|ref|XP_003546175.1|/3.36719e-78/PREDICTED: uncharacterized membrane protein At1g16860-like [Glycine max]	K03935|1|2e-22|107|ath:ArthMp043|NADH dehydrogenase (ubiquinone) Fe-S protein 2 [EC:1.6.5.3 1.6.99.3]
Cs9g14660	-1.00247	Down	-	-	2.52e-64	3.24e-62	GO:0043231//intracellular membrane-bounded organelle	-	GO:0006810//transport	gi|255539773|ref|XP_002510951.1|/0/Glycerol-3-phosphate transporter, putative [Ricinus communis]	K13783|1|0.0|833|rcu:RCOM_1500400|MFS transporter, OPA family, solute carrier family 37 (glycerol-3-phosphate transporter), member 1/2
Cs7g29300	-1.00124	Down	-	-	1.42e-20	4.82e-19	-	-	-	gi|359486517|ref|XP_002270804.2|/0/PREDICTED: uncharacterized protein LOC100258677 [Vitis vinifera]
Cs7g27620	-	-	4.68079	Up	3.02e-07	6.59e-06	-	-	-	gi|315633204|gb|ADU54137.1|/1.06442e-55/lateral organ boundaries domain 1 [Populus tremula x Populus alba]	K01955|1|1e-48|126|vvi:100262205|carbamoyl-phosphate synthase large subunit [EC:6.3.5.5]!K13944|3|1e-18|58.9|pop:POPTR_559669|LOB domain-containing protein 16
Cs1g25030	-	-	4.1244	Up	6.12e-05	0.000857285	-	-	-	gi|357483683|ref|XP_003612128.1|/1.01757e-14/Zinc finger protein CONSTANS-like protein [Medicago truncatula]
Cs1g08510	-	-	3.7739	Up	9.9e-10	3.1e-08	-	-	-	gi|255574198|ref|XP_002528014.1|/6.38229e-76/conserved hypothetical protein [Ricinus communis]	K14431|1|1e-11|68.9|ath:AT5G06950|transcription factor TGA
Cs4g07080	-	-	3.71501	Up	1.02e-14	5.46e-13	-	GO:0016787//hydrolase activity	-	gi|357142911|ref|XP_003572734.1|/1.17848e-148/PREDICTED: beta-galactosidase 1-like [Brachypodium distachyon]	K12309|1|4e-60|80.9|ath:AT3G52840|beta-galactosidase [EC:3.2.1.23]
Cs7g15620	-	-	3.45197	Up	1.54e-07	3.5e-06	GO:0016020//membrane	GO:0004629//phospholipase C activity	GO:0006644//phospholipid metabolic process	gi|224124040|ref|XP_002319230.1|/4.90846e-94/predicted protein [Populus trichocarpa]	K01114|1|3e-95|348|pop:POPTR_571365|phospholipase C [EC:3.1.4.3]
Cs3g20930	-	-	2.9575	Up	2.35e-10	7.84e-09	-	-	-	gi|224062936|ref|XP_002300937.1|/2.18862e-55/predicted protein [Populus trichocarpa]
orange1.1t03339	-	-	2.81454	Up	4.32e-09	1.23e-07	GO:0016020//membrane	-	-	gi|224132546|ref|XP_002321345.1|/7.01597e-61/predicted protein [Populus trichocarpa]
Cs5g18950	-	-	2.6999	Up	3.6e-10	1.18e-08	GO:0044464//cell part	GO:0016757//transferase activity, transferring glycosyl groups	-	gi|359493578|ref|XP_002265159.2|/7.77245e-87/PREDICTED: probable beta-1,3-galactosyltransferase 8 [Vitis vinifera]
Cs6g21320	-	-	2.57299	Up	1.61e-05	0.000255445	GO:0031224//intrinsic to membrane	GO:0022804//active transmembrane transporter activity	GO:0015837//amine transport	gi|224140995|ref|XP_002323861.1|/3.1272e-143/amino acid transporter [Populus trichocarpa]	K15015|1|1e-123|273|vvi:100256814|solute carrier family 32 (vesicular inhibitory amino acid transporter)
Cs5g01570	-	-	2.56745	Up	5.92e-09	1.66e-07	-	-	-	gi|225426609|ref|XP_002280587.1|/2.04594e-46/PREDICTED: uncharacterized protein At1g01500-like [Vitis vinifera]
orange1.1t02620	-	-	2.41941	Up	2.33e-11	8.66e-10	GO:0043231//intracellular membrane-bounded organelle	GO:0005515//protein binding	GO:0009755//hormone-mediated signaling pathway	gi|224122102|ref|XP_002318753.1|/4.78192e-37/SAUR family protein [Populus trichocarpa]	K14488|1|3e-38|156|pop:POPTR_570308|SAUR family protein
orange1.1t01984	-	-	2.35886	Up	2.46e-13	1.14e-11	-	-	-	gi|242199342|gb|ACS87992.1|/0/UDP-glucosyltransferase family 1 protein [Citrus sinensis]	K13496|1|3e-152|536|ath:AT2G36780|UDP-glucosyl transferase 73C [EC:2.4.1.-]
Cs4g13870	-	-	2.26723	Up	4.43e-09	1.26e-07	-	-	-	gi|359484312|ref|XP_002279746.2|/3.38653e-128/PREDICTED: 1-aminocyclopropane-1-carboxylate oxidase 1 [Vitis vinifera]	K05933|1|4e-128|332|vvi:100257676|aminocyclopropanecarboxylate oxidase [EC:1.14.17.4]
Cs4g11370	-	-	2.23333	Up	3.49e-08	8.7e-07	-	-	-	gi|224115098|ref|XP_002316939.1|/5.2906e-125/predicted protein [Populus trichocarpa]	K13415|1|3e-34|65.5|pop:POPTR_562744|protein brassinosteroid insensitive 1 [EC:2.7.10.1 2.7.11.1]!K04733|5|1e-33|61.6|pop:POPTR_720623|interleukin-1 receptor-associated kinase 4 [EC:2.7.11.1]
Cs8g20420	-	-	2.19921	Up	5.34e-81	2.52e-78	-	GO:0016787//hydrolase activity	-	gi|225434544|ref|XP_002276936.1|/4.15002e-85/PREDICTED: probable protein phosphatase 2C 25 isoform 1 [Vitis vinifera]	K01090|1|1e-63|224|sbi:SORBI_01g038410|protein phosphatase [EC:3.1.3.16]!K14497|3|1e-26|119|pop:POPTR_806657|protein phosphatase 2C [EC:3.1.3.16]
Cs5g15230	-	-	2.16247	Up	4.6e-07	9.74e-06	-	-	-	-
Cs9g04200	-	-	2.058	Up	7.29e-17	4.66e-15	-	-	-	gi|147795390|emb|CAN67605.1|/1.1682e-29/hypothetical protein VITISV_030993 [Vitis vinifera]
orange1.1t02319	-	-	2.03694	Up	2.8e-05	0.000422308	-	-	-	gi|224139876|ref|XP_002323320.1|/1.30072e-34/predicted protein [Populus trichocarpa]
Cs5g29920	-	-	2.02045	Up	6.55e-11	2.35e-09	-	GO:0046914//transition metal ion binding	-	gi|224062153|ref|XP_002300781.1|/5.54439e-128/predicted protein [Populus trichocarpa]	K11982|1|2e-06|52.4|zma:100383341|E3 ubiquitin-protein ligase RNF115/126 [EC:6.3.2.19]!K13148|2|3e-06|52.0|vvi:100261060|integrator complex subunit 11 [EC:3.1.27.-]
Cs7g09440	-	-	2.01422	Up	3.13e-08	7.86e-07	-	GO:0005488//binding	GO:0010033//response to organic substance;GO:0006970//response to osmotic stress	gi|255578343|ref|XP_002530038.1|/4.13234e-38/protein binding protein, putative [Ricinus communis]	K13148|1|4e-07|54.3|vvi:100261060|integrator complex subunit 11 [EC:3.1.27.-]!K11982|2|6e-07|53.9|vvi:100250148|E3 ubiquitin-protein ligase RNF115/126 [EC:6.3.2.19]
Cs7g04390	-	-	2.00377	Up	1.07e-10	3.7e-09	GO:0016020//membrane	GO:0046872//metal ion binding	GO:0051707//response to other organism;GO:0015833//peptide transport	gi|255558232|ref|XP_002520143.1|/0/nitrate transporter, putative [Ricinus communis]	K14638|1|6e-74|206|zma:100280282|solute carrier family 15 (peptide/histidine transporter), member 3/4
Cs9g08850	-	-	1.99477	Up	5.15e-102	3.29e-99	GO:0031090//organelle membrane	GO:0004673//protein histidine kinase activity;GO:0004871//signal transducer activity;GO:0032559//adenyl ribonucleotide binding	GO:0006468//protein amino acid phosphorylation;GO:0000160//two-component signal transduction system (phosphorelay);GO:0006351//transcription, DNA-dependent	gi|283520944|gb|ADB25214.1|/0/ethylene response 2 [Citrus sinensis]	K14509|1|0.0|843|rcu:RCOM_0492540|ethylene receptor [EC:2.7.13.-]
Cs2g28370	-	-	1.88493	Up	9.76e-07	1.93e-05	-	GO:0008194//UDP-glycosyltransferase activity;GO:0016758//transferase activity, transferring hexosyl groups	-	gi|255552622|ref|XP_002517354.1|/1.84945e-166/UDP-glucosyltransferase, putative [Ricinus communis]	K13496|1|2e-69|261|ath:AT2G36800|UDP-glucosyl transferase 73C [EC:2.4.1.-]
Cs9g17050	-	-	1.87344	Up	8.88e-14	4.32e-12	-	-	-	gi|225455400|ref|XP_002278502.1|/3.61507e-08/PREDICTED: uncharacterized protein LOC100241934 [Vitis vinifera]
Cs5g27130	-	-	1.83135	Up	4.67e-12	1.86e-10	-	GO:0016702//oxidoreductase activity, acting on single donors with incorporation of molecular oxygen, incorporation of two atoms of oxygen	GO:0008152//metabolic process	gi|359811345|ref|NP_001241359.1|/1.5199e-32/uncharacterized protein LOC100819405 [Glycine max]	K10712|1|3e-33|141|vvi:100263913|cysteamine dioxygenase [EC:1.13.11.19]
Cs1g06240	-	-	1.79878	Up	2.8e-23	2.57e-21	-	-	GO:0006950//response to stress	gi|255569607|ref|XP_002525769.1|/4.61274e-22/conserved hypothetical protein [Ricinus communis]
orange1.1t01712	-	-	1.79878	Up	1.09e-08	2.94e-07	-	-	-	gi|224064594|ref|XP_002301522.1|/1.98829e-26/predicted protein [Populus trichocarpa]
Cs8g20310	-	-	1.75137	Up	2.13e-22	1.88e-20	GO:0043231//intracellular membrane-bounded organelle;GO:0016020//membrane	GO:0016705//oxidoreductase activity, acting on paired donors, with incorporation or reduction of molecular oxygen	GO:0006633//fatty acid biosynthetic process	gi|299929214|gb|ADJ58019.1|/3.37632e-77/fatty acid desaturase 3-N1 [Brassica juncea]	K10257|1|6e-77|129|rcu:RCOM_0612610|omega-3 fatty acid desaturase (delta-15 desaturase) [EC:1.14.19.-]
Cs1g23370	-	-	1.74476	Up	9.89e-06	0.000164125	-	-	-	gi|224084233|ref|XP_002307238.1|/7.28889e-14/predicted protein [Populus trichocarpa]
Cs1g17060	-	-	1.72143	Up	2.76e-05	0.000416887	-	-	-	gi|5882727|gb|AAD55280.1|AC008263_11/3.01183e-72/Similar to gb|AF060519 3-ketoacyl-ACP synthase (Kas4) from Cuphea hookeriana [Arabidopsis thaliana]	K09458|1|8e-73|97.4|vvi:100253210|3-oxoacyl-[acyl-carrier-protein] synthase II [EC:2.3.1.179]
Cs7g11820	-	-	1.6999	Up	2.78e-06	5.15e-05	-	GO:0046914//transition metal ion binding	-	gi|224147373|ref|XP_002336465.1|/3.15528e-14/predicted protein [Populus trichocarpa]	K02936|1|2e-13|74.7|rcu:RCOM_0790270|large subunit ribosomal protein L7Ae
Cs5g07160	-	-	1.65842	Up	1.95e-11	7.37e-10	-	GO:0046872//metal ion binding	-	gi|356514009|ref|XP_003525700.1|/8.15687e-49/PREDICTED: probable calcium-binding protein CML31-like [Glycine max]	K13448|1|7e-39|159|rcu:RCOM_1677910|calcium-binding protein CML
Cs5g28400	-	-	1.64837	Up	6.71e-06	0.000115517	GO:0034399//nuclear periphery	GO:0005506//iron ion binding;GO:0022892	GO:0050896//response to stimulus;GO:0071941;GO:0015669//gas transport	gi|255556147|ref|XP_002519108.1|/1.86329e-37/non-symbiotic hemoglobin, putative [Ricinus communis]
Cs3g27810	-	-	1.59881	Up	2.85e-06	5.27e-05	GO:0031224//intrinsic to membrane	-	GO:0060918//auxin transport	gi|224065633|ref|XP_002301894.1|/3.60246e-42/predicted protein [Populus trichocarpa]	K07088|1|2e-31|79.0|pop:POPTR_853491|
Cs6g11430	-	-	1.51806	Up	2.75e-06	5.12e-05	-	-	-	gi|224086347|ref|XP_002307857.1|/9.00137e-15/predicted protein [Populus trichocarpa]
Cs6g18090	-	-	1.5161	Up	3.84e-08	9.51e-07	-	-	-	gi|225424154|ref|XP_002284010.1|/5.4699e-48/PREDICTED: uncharacterized protein LOC100262828 [Vitis vinifera]
Cs8g18860	-	-	1.50942	Up	1.7e-09	5.2e-08	-	-	GO:0010468//regulation of gene expression;GO:0048511//rhythmic process	gi|147860003|emb|CAN81044.1|/3.61766e-81/hypothetical protein VITISV_006762 [Vitis vinifera]	K14491|1|5e-23|108|pop:POPTR_419669|two-component response regulator ARR-B family
Cs6g18360	-	-	1.46718	Up	1.57e-12	6.7e-11	-	GO:0003824//catalytic activity	GO:0009064//glutamine family amino acid metabolic process	gi|359488254|ref|XP_002280944.2|/7.00075e-176/PREDICTED: uncharacterized protein LOC100253189 [Vitis vinifera]
Cs4g11440	-	-	1.43549	Up	2.91e-05	0.000436637	-	-	-	gi|224115098|ref|XP_002316939.1|/3.00103e-108/predicted protein [Populus trichocarpa]
Cs2g21150	-	-	1.37797	Up	3.36e-06	6.12e-05	-	GO:0004674//protein serine/threonine kinase activity;GO:0000166//nucleotide binding	-	gi|255567715|ref|XP_002524836.1|/7.64921e-127/Mitogen-activated protein kinase kinase kinase, putative [Ricinus communis]	K11228|1|3e-49|194|ota:Ot13g01170|mitogen-activated protein kinase kinase kinase [EC:2.7.11.1]!K13414|2|2e-36|151|ath:AT4G08500|mitogen-activated protein kinase kinase kinase 1, plant [EC:2.7.11.25]
orange1.1t03941	-	-	1.35886	Up	1.03e-05	0.00017033	-	-	-	-
Cs7g27200	-	-	1.33462	Up	6.61e-05	0.000916124	GO:0044464//cell part	-	-	gi|224109760|ref|XP_002315302.1|/2.53683e-48/predicted protein [Populus trichocarpa]	K03834|1|2e-10|53.1|pop:POPTR_1067317|tyrosine-specific transport protein
Cs1g20510	-	-	1.31987	Up	1.05e-05	0.000173685	-	GO:0016758//transferase activity, transferring hexosyl groups	-	gi|255583255|ref|XP_002532392.1|/8.02794e-171/UDP-glucosyltransferase, putative [Ricinus communis]	K13496|1|8e-42|169|ath:AT2G36750|UDP-glucosyl transferase 73C [EC:2.4.1.-]!K08237|2|1e-41|169|ath:AT4G01070|hydroquinone glucosyltransferase [EC:2.4.1.218]
orange1.1t03148	-	-	1.29632	Up	6.12e-06	0.00010661	-	-	-	gi|224057513|ref|XP_002299244.1|/3.76062e-41/predicted protein [Populus trichocarpa]	K00943|1|9e-07|54.3|ota:Ot07g01210|dTMP kinase [EC:2.7.4.9]
Cs2g21470	-	-	1.27794	Up	8.85e-06	0.000148835	-	-	-	gi|357118528|ref|XP_003561006.1|/8.5322e-06/PREDICTED: uncharacterized protein LOC100828449 [Brachypodium distachyon]
Cs7g27640	-	-	1.2714	Up	6.69e-15	3.64e-13	-	-	-	gi|357443399|ref|XP_003591977.1|/4.15837e-30/LOB domain-containing protein [Medicago truncatula]	K01955|1|4e-28|124|vvi:100262205|carbamoyl-phosphate synthase large subunit [EC:6.3.5.5]!K13944|3|8e-09|60.1|vvi:100261792|LOB domain-containing protein 16
Cs1g02740	-	-	1.24575	Up	4.36e-09	1.24e-07	-	-	-	gi|225469244|ref|XP_002266092.1|/2.69288e-144/PREDICTED: sister chromatid cohesion protein DCC1-like [Vitis vinifera]	K11271|1|2e-145|481|vvi:100243575|sister chromatid cohesion protein DCC1
Cs5g25920	-	-	1.22456	Up	1.05e-05	0.000172955	-	GO:0016709//oxidoreductase activity, acting on paired donors, with incorporation or reduction of molecular oxygen, NADH or NADPH as one donor, and incorporation of one atom of oxygen;GO:0005506//iron ion binding	GO:0008152//metabolic process	gi|255542144|ref|XP_002512136.1|/8.63401e-103/cytochrome P450, putative [Ricinus communis]	K00517|1|7e-83|305|ath:AT3G26320| [EC:1.14.-.-]!K11818|5|1e-61|234|ath:AT4G31500|cytochrome P450, family 83, subfamily B, polypeptide 1 [EC:1.14.-.-]
Cs2g16150	-	-	1.14022	Up	1.99e-14	1.02e-12	-	GO:0005488//binding	GO:0009987//cellular process;GO:0010033//response to organic substance;GO:0023033	gi|255553603|ref|XP_002517842.1|/3.49947e-41/glutaredoxin, grx, putative [Ricinus communis]	K03676|1|3e-09|60.8|rcu:RCOM_1095750|glutaredoxin 3
Cs6g17410	-	-	1.13749	Up	5.7e-30	7.23e-28	-	-	-	gi|356569788|ref|XP_003553078.1|/1.18123e-20/PREDICTED: nudix hydrolase 17, mitochondrial-like [Glycine max]
Cs5g21190	-	-	1.13647	Up	7.17e-05	0.000982437	-	GO:0008374//O-acyltransferase activity	GO:0009813//flavonoid biosynthetic process	gi|255573394|ref|XP_002527623.1|/4.44007e-95/Anthocyanin 5-aromatic acyltransferase, putative [Ricinus communis]	K13065|1|2e-17|88.6|sbi:SORBI_06g021640|shikimate O-hydroxycinnamoyltransferase [EC:2.3.1.133]
Cs4g18730	-	-	1.12555	Up	3.97e-23	3.62e-21	GO:0005737//cytoplasm	-	-	gi|356506948|ref|XP_003522235.1|/2.15116e-51/PREDICTED: ferrochelatase-2, chloroplastic-like [Glycine max]	K01772|1|5e-52|159|rcu:RCOM_0798270|ferrochelatase [EC:4.99.1.1]
Cs8g19540	-	-	1.12233	Up	2.27e-05	0.000347286	GO:0044424//intracellular part	-	GO:0050896//response to stimulus	gi|224104357|ref|XP_002313410.1|/6.20203e-57/predicted protein [Populus trichocarpa]	K13993|1|4e-58|221|pop:POPTR_723183|HSP20 family protein
Cs8g18430	-	-	1.11094	Up	7.79e-07	1.57e-05	GO:0016020//membrane	GO:0004721//phosphoprotein phosphatase activity	GO:0048827//phyllome development	gi|359478956|ref|XP_003632194.1|/0/PREDICTED: probable protein phosphatase 2C 23-like isoform 2 [Vitis vinifera]
orange1.1t04866	-	-	1.10733	Up	3.83e-05	0.000560108	-	-	-	gi|147773214|emb|CAN60480.1|/5.44812e-74/hypothetical protein VITISV_037002 [Vitis vinifera]
Cs3g23110	-	-	1.0886	Up	3.69e-10	1.2e-08	-	GO:0016811//hydrolase activity, acting on carbon-nitrogen (but not peptide) bonds, in linear amides	GO:0009057//macromolecule catabolic process	gi|224136832|ref|XP_002326956.1|/1.45001e-128/predicted protein [Populus trichocarpa]	K13051|1|9e-130|461|pop:POPTR_740496|beta-aspartyl-peptidase (threonine type) [EC:3.4.19.5]
orange1.1t04020	-	-	1.08348	Up	6.98e-07	1.43e-05	-	-	-	-
Cs6g12480	-	-	1.07604	Up	1.78e-09	5.43e-08	GO:0043231//intracellular membrane-bounded organelle	GO:0000175//3'-5'-exoribonuclease activity;GO:0005488//binding	GO:0006950//response to stress;GO:0016070//RNA metabolic process	gi|224131812|ref|XP_002328114.1|/3.69827e-130/predicted protein [Populus trichocarpa]	K12581|1|1e-79|294|ppp:PHYPADRAFT_185698|CCR4-NOT transcription complex subunit 7/8
Cs2g04200	-	-	1.0717	Up	6.08e-05	0.000854058	-	GO:0035251//UDP-glucosyltransferase activity;GO:0019203//carbohydrate phosphatase activity	GO:0009756//carbohydrate mediated signaling;GO:0005991//trehalose metabolic process;GO:0007275//multicellular organismal development;GO:0042546//cell wall biogenesis;GO:0003006//reproductive developmental process	gi|297740587|emb|CBI30769.3|/1.06457e-88/unnamed protein product [Vitis vinifera]	K00697|1|8e-87|174|rcu:RCOM_1253000|alpha,alpha-trehalose-phosphate synthase (UDP-forming) [EC:2.4.1.15]
Cs9g13930	-	-	1.05442	Up	2.48e-08	6.32e-07	GO:0043231//intracellular membrane-bounded organelle	-	GO:0010468//regulation of gene expression	gi|225441696|ref|XP_002277274.1|/1.57464e-57/PREDICTED: transcription factor bHLH130-like [Vitis vinifera]
Cs2g06840	-	-	1.03694	Up	5.41e-07	1.14e-05	-	-	-	gi|224114075|ref|XP_002316660.1|/1.21664e-37/predicted protein [Populus trichocarpa]
Cs7g10780	-	-	1.03694	Up	9.43e-06	0.000157631	GO:0043231//intracellular membrane-bounded organelle	-	-	gi|224057738|ref|XP_002299308.1|/2.14002e-27/predicted protein [Populus trichocarpa]
Cs2g28040	-	-	1.0181	Up	3.03e-28	3.56e-26	-	GO:0005515//protein binding	-	gi|225452448|ref|XP_002277810.1|/1.03367e-16/PREDICTED: uncharacterized protein LOC100254241 [Vitis vinifera]
Cs5g03910	-	-	1.00837	Up	3.12e-05	0.000465071	-	-	-	gi|225456753|ref|XP_002268934.1|/0/PREDICTED: putative pentatricopeptide repeat-containing protein At1g74580 [Vitis vinifera]	K15078|1|3e-16|85.5|vvi:100250139|structure-specific endonuclease subunit SLX1 [EC:3.6.1.-]!K03457|3|5e-13|75.1|ath:AT5G03560|nucleobase:cation symporter-1, NCS1 family
Cs5g02520	-	-	1.00825	Up	4.53e-11	1.66e-09	-	-	-	gi|225426014|ref|XP_002271107.1|/2.5393e-158/PREDICTED: uncharacterized protein LOC100243335 [Vitis vinifera]
Cs8g12880	-	-	1.00613	Up	3.72e-12	1.51e-10	-	-	-	gi|283520946|gb|ADB25215.1|/0/ethylene response 3 [Citrus sinensis]	K14509|1|0.0|832|rcu:RCOM_0608080|ethylene receptor [EC:2.7.13.-]
Cs4g03550	-	-	1.00591	Up	6.74e-05	0.000930161	-	-	GO:0008152//metabolic process	gi|224143705|ref|XP_002325046.1|/4.04862e-91/AP2 domain-containing transcription factor [Populus trichocarpa]	K09285|1|5e-92|212|pop:POPTR_827722|AP2-like factor, ANT lineage
Cs5g02430	-	-	-16.6771	Down	1.24e-144	1.23e-141	-	-	-	-
Cs3g03335	-	-	-14.7236	Down	2.45e-19	1.85e-17	-	-	-	-
Cs5g19590	-	-	-12.7092	Down	4.86e-06	8.67e-05	-	-	GO:0006350//transcription	gi|356540377|ref|XP_003538666.1|/7.49721e-53/PREDICTED: ethylene-responsive transcription factor ERF021-like [Glycine max]	K09286|1|2e-20|96.3|vvi:100252531|EREBP-like factor
Cs2g10910	-	-	-12.3114	Down	3.36e-15	1.87e-13	-	-	-	gi|224134394|ref|XP_002321809.1|/5.79593e-30/predicted protein [Populus trichocarpa]
Cs2g09750	-	-	-12.1331	Down	5.39e-09	1.51e-07	-	-	-	gi|255564399|ref|XP_002523196.1|/1.1541e-22/BRASSINAZOLE-RESISTANT 1 protein, putative [Ricinus communis]	K14503|1|1e-12|72.0|osa:4343719|brassinosteroid resistant 1/2
orange1.1t03414	-	-	-11.9557	Down	3.19e-07	6.96e-06	GO:0031410//cytoplasmic vesicle	GO:0046914//transition metal ion binding	GO:0006091//generation of precursor metabolites and energy	gi|224115252|ref|XP_002316983.1|/1.28178e-22/predicted protein [Populus trichocarpa]
Cs1g24225	-	-	-11.768	Down	2.1e-08	5.4e-07	GO:0043231//intracellular membrane-bounded organelle	GO:0003676//nucleic acid binding	GO:0010468//regulation of gene expression	gi|297802294|ref|XP_002869031.1|/7.21649e-22/At4g36570 [Arabidopsis lyrata subsp. lyrata]
Cs7g12620	-	-	-11.4284	Down	1.01e-13	4.84e-12	GO:0044464//cell part	GO:0015405//P-P-bond-hydrolysis-driven transmembrane transporter activity;GO:0015604//phosphonate transmembrane transporter activity;GO:0017111//nucleoside-triphosphatase activity;GO:0032559//adenyl ribonucleotide binding	-	gi|359472715|ref|XP_003631190.1|/1.0753e-111/PREDICTED: LOW QUALITY PROTEIN: ABC transporter G family member 21-like [Vitis vinifera]	K05681|1|1e-49|196|cme:CMS467C|ATP-binding cassette, subfamily G (WHITE), member 2!K12843|3|8e-42|170|vvi:100248403|U4/U6 small nuclear ribonucleoprotein PRP3!K05663|5|5e-12|71.6|ath:AT5G58270|mitochondrial ABC transporter ATM
Cs5g01190	-	-	-11.32	Down	3.19e-07	6.96e-06	-	-	-	gi|224061523|ref|XP_002300522.1|/8.25513e-65/predicted protein [Populus trichocarpa]
Cs5g04980	-	-	-11.2758	Down	9.59e-06	0.000159679	-	-	-	gi|194466223|gb|ACF74342.1|/9.64507e-34/gonadotropin beta chain [Arachis hypogaea]
Cs4g03060	-	-	-11.1676	Down	3.74e-05	0.000547604	GO:0005576//extracellular region;GO:0030312//external encapsulating structure	GO:0016798//hydrolase activity, acting on glycosyl bonds;GO:0016758//transferase activity, transferring hexosyl groups	GO:0044042//glucan metabolic process	gi|225446121|ref|XP_002270416.1|/2.10262e-124/PREDICTED: probable xyloglucan endotransglucosylase/hydrolase protein 23 [Vitis vinifera]	K08235|1|1e-125|221|vvi:100252949|xyloglucan:xyloglucosyl transferase [EC:2.4.1.207]!K14504|4|3e-123|206|rcu:RCOM_1630040|xyloglucan:xyloglucosyl transferase TCH4 [EC:2.4.1.207]
Cs9g15750	-	-	-10.8914	Down	1.89e-05	0.000295211	-	GO:0030554//adenyl nucleotide binding;GO:0046993	GO:0008152//metabolic process	gi|255564335|ref|XP_002523164.1|/0/Reticuline oxidase precursor, putative [Ricinus communis]
orange1.1t03247	-	-	-10.8718	Down	6.31e-07	1.3e-05	-	-	-	gi|147797311|emb|CAN76008.1|/3.78673e-75/hypothetical protein VITISV_013342 [Vitis vinifera]
Cs9g15670	-	-	-10.839	Down	9.59e-06	0.000159814	-	GO:0030554//adenyl nucleotide binding;GO:0046993	GO:0008152//metabolic process	gi|255564331|ref|XP_002523162.1|/0/Reticuline oxidase precursor, putative [Ricinus communis]
Cs7g31090	-	-	-10.3828	Down	4.15e-08	1.02e-06	GO:0043231//intracellular membrane-bounded organelle	GO:0004629//phospholipase C activity	-	gi|224098604|ref|XP_002311222.1|/3.55392e-107/predicted protein [Populus trichocarpa]	K05857|1|2e-108|226|pop:POPTR_803315|phospholipase C, delta [EC:3.1.4.11]
Cs1g24860	-	-	-10.3521	Down	2.46e-06	4.6e-05	-	-	GO:0006350//transcription	gi|147868419|gb|ABQ51321.1|/4.31775e-27/B-class MADS-box protein TM6-1 [Carica papaya]	K09264|1|3e-27|122|pop:POPTR_827076|MADS-box transcription factor, plant
Cs3g19460	-	-	-10.2674	Down	3.74e-05	0.000548822	-	-	-	gi|224082270|ref|XP_002306626.1|/1.19425e-68/predicted protein [Populus trichocarpa]
Cs7g04900	-	-	-10.1757	Down	4.86e-06	8.68e-05	GO:0005618//cell wall	-	-	gi|225430200|ref|XP_002284962.1|/1.794e-87/PREDICTED: uncharacterized protein LOC100252479 [Vitis vinifera]
Cs3g02350	-	-	-9.32112	Down	9.59e-06	0.000160083	-	-	-	gi|359473525|ref|XP_003631315.1|/1.77415e-146/PREDICTED: uncharacterized protein LOC100265010 [Vitis vinifera]	K14326|1|2e-59|229|osa:4349244|regulator of nonsense transcripts 1 [EC:3.6.4.-]
Cs4g07340	-	-	-5.8938	Down	3.02e-17	1.97e-15	GO:0005618//cell wall;GO:0005576//extracellular region	GO:0004175//endopeptidase activity;GO:0005515//protein binding	GO:0019538//protein metabolic process;GO:0010191;GO:0003006//reproductive developmental process;GO:0044092;GO:0009845//seed germination	gi|255550431|ref|XP_002516266.1|/0/Xylem serine proteinase 1 precursor, putative [Ricinus communis]
Cs2g02500	-	-	-5.84571	Down	1.14e-16	7.18e-15	-	GO:0005488//binding;GO:0016641//oxidoreductase activity, acting on the CH-NH2 group of donors, oxygen as acceptor	GO:0008152//metabolic process	gi|642062|gb|AAB70883.1|/2.15051e-87/1-aminocyclopropane-1-carboxylate oxidase [Pelargonium x hortorum]	K05933|1|3e-80|297|rcu:RCOM_2065200|aminocyclopropanecarboxylate oxidase [EC:1.14.17.4]
Cs9g09430	-	-	-5.14629	Down	9.64e-56	2.94e-53	GO:0044464//cell part	GO:0015198//oligopeptide transporter activity	GO:0009725//response to hormone stimulus;GO:0043200//response to amino acid stimulus;GO:0006952//defense response;GO:0006857//oligopeptide transport;GO:0006972//hyperosmotic response	gi|224107477|ref|XP_002314492.1|/0/predicted protein [Populus trichocarpa]	K14638|1|1e-96|200|sbi:SORBI_01g009890|solute carrier family 15 (peptide/histidine transporter), member 3/4
Cs5g02420	-	-	-4.99491	Down	1.21e-57	4.07e-55	-	-	-	-
Cs7g06720	-	-	-4.82105	Down	2.78e-29	3.44e-27	-	GO:0008233//peptidase activity	-	gi|255548664|ref|XP_002515388.1|/9.07639e-99/Aspartic proteinase nepenthesin-2 precursor, putative [Ricinus communis]	K00924|1|8e-16|84.3|ath:AT5G22850| [EC:2.7.1.-]
Cs2g10930	-	-	-4.82105	Down	4.31e-08	1.06e-06	-	-	-	gi|297737969|emb|CBI27170.3|/1.46801e-60/unnamed protein product [Vitis vinifera]
Cs7g09430	-	-	-4.77042	Down	8.25e-08	1.95e-06	-	-	-	-
Cs9g02790	-	-	-4.71795	Down	1.58e-07	3.58e-06	-	-	-	-
Cs4g12990	-	-	-4.60692	Down	8.42e-25	8.46e-23	-	-	-	gi|255546273|ref|XP_002514196.1|/4.36171e-95/conserved hypothetical protein [Ricinus communis]
orange1.1t02385	-	-	-4.50222	Down	1.41e-173	1.74e-170	GO:0005576//extracellular region;GO:0030312//external encapsulating structure	GO:0016798//hydrolase activity, acting on glycosyl bonds;GO:0016758//transferase activity, transferring hexosyl groups	GO:0044042//glucan metabolic process	gi|217072616|gb|ACJ84668.1|/1.17595e-62/unknown [Medicago truncatula]	K08235|1|1e-63|135|pop:POPTR_572886|xyloglucan:xyloglucosyl transferase [EC:2.4.1.207]
Cs1g01330	-	-	-4.48663	Down	2.08e-06	3.92e-05	-	GO:0016787//hydrolase activity	GO:0008152//metabolic process;GO:0010038//response to metal ion	gi|255584858|ref|XP_002533145.1|/3.25291e-69/trehalose-6-phosphate synthase, putative [Ricinus communis]	K01087|1|2e-07|35.0|cme:CMQ148C|trehalose-phosphatase [EC:3.1.3.12]
Cs1g14880	-	-	-4.35538	Down	7.48e-06	0.000128308	-	-	-	gi|255550026|ref|XP_002516064.1|/9.73159e-113/Serine/threonine-protein kinase PBS1, putative [Ricinus communis]	K13430|1|1e-37|70.5|zma:100283091|serine/threonine-protein kinase PBS1 [EC:2.7.11.1]
orange1.1t02626	-	-	-4.28499	Down	3.54e-10	1.16e-08	GO:0044464//cell part	-	-	gi|147776011|emb|CAN71371.1|/5.65001e-42/hypothetical protein VITISV_023352 [Vitis vinifera]
Cs4g20590	-	-	-4.21099	Down	2.67e-05	0.000405618	GO:0031410//cytoplasmic vesicle	GO:0016491//oxidoreductase activity	GO:0008152//metabolic process	gi|225430163|ref|XP_002282242.1|/2.48688e-61/PREDICTED: 6-hydroxynicotinate 3-monooxygenase [Vitis vinifera]
Cs2g27160	-	-	-4.13299	Down	5.04e-05	0.000720451	-	GO:0016301//kinase activity	-	gi|224127492|ref|XP_002329291.1|/0/predicted protein [Populus trichocarpa]	K13428|1|0.0|654|ath:AT5G20480|LRR receptor-like serine/threonine-protein kinase EFR [EC:2.7.11.1]!K13420|3|2e-122|421|pop:POPTR_1075175|LRR receptor-like serine/threonine-protein kinase FLS2 [EC:2.7.11.1]
Cs3g23950	-	-	-4.11687	Down	9.12e-21	7.37e-19	GO:0043231//intracellular membrane-bounded organelle	GO:0003676//nucleic acid binding	GO:0010468//regulation of gene expression	gi|224137362|ref|XP_002327107.1|/7.29144e-73/predicted protein [Populus trichocarpa]	K09422|1|8e-47|185|sbi:SORBI_02g013010|myb proto-oncogene protein, plant
Cs1g21130	-	-	-4.0674	Down	1.24e-38	2.12e-36	GO:0005576//extracellular region;GO:0030312//external encapsulating structure	GO:0016798//hydrolase activity, acting on glycosyl bonds;GO:0016758//transferase activity, transferring hexosyl groups	GO:0044042//glucan metabolic process	gi|308229788|gb|ADO24302.1|/3.32813e-94/putative xyloglucan endotransglucosylase/hydrolase [Gossypium hirsutum]	K08235|1|1e-62|238|pop:POPTR_718004|xyloglucan:xyloglucosyl transferase [EC:2.4.1.207]
Cs6g03340	-	-	-3.60692	Down	4.12e-06	7.42e-05	-	GO:0016758//transferase activity, transferring hexosyl groups	-	gi|297742314|emb|CBI34463.3|/0/unnamed protein product [Vitis vinifera]	K08237|1|1e-165|580|pop:POPTR_731288|hydroquinone glucosyltransferase [EC:2.4.1.218]
Cs8g08010	-	-	-3.54803	Down	7.58e-06	0.000129772	-	-	GO:0009725//response to hormone stimulus	gi|225427810|ref|XP_002270504.1|/8.94808e-49/PREDICTED: auxin-induced protein 15A [Vitis vinifera]	K14488|1|5e-50|196|vvi:100257133|SAUR family protein
Cs3g25300	-	-	-3.54803	Down	7.58e-06	0.000129548	GO:0031410//cytoplasmic vesicle	GO:0016209//antioxidant activity;GO:0005506//iron ion binding;GO:0003824//catalytic activity	GO:0006950//response to stress;GO:0008152//metabolic process	gi|15219493|ref|NP_175117.1|/1.53108e-61/peroxidase 9 [Arabidopsis thaliana]	K00430|1|9e-63|239|ath:AT1G44970|peroxidase [EC:1.11.1.7]
Cs1g15440	-	-	-3.49912	Down	1.79e-12	7.53e-11	-	-	-	gi|255549896|ref|XP_002515999.1|/8.37547e-44/tonoplast intrinsic protein, putative [Ricinus communis]	K09873|1|7e-39|159|ath:AT3G16240|aquaporin TIP
orange1.1t00549	-	-	-3.48663	Down	1.39e-05	0.000223342	GO:0044464//cell part	-	GO:0023060	gi|224128021|ref|XP_002320221.1|/3.32557e-39/predicted protein [Populus trichocarpa]
orange1.1t04042	-	-	-3.46556	Down	1e-07	2.33e-06	-	-	-	gi|255539366|ref|XP_002510748.1|/7.82827e-91/protein binding protein, putative [Ricinus communis]
Cs4g03210	-	-	-3.35538	Down	4.64e-05	0.000668381	-	GO:0016740//transferase activity	-	gi|225446121|ref|XP_002270416.1|/4.71402e-123/PREDICTED: probable xyloglucan endotransglucosylase/hydrolase protein 23 [Vitis vinifera]	K08235|1|3e-124|442|vvi:100252949|xyloglucan:xyloglucosyl transferase [EC:2.4.1.207]!K14504|3|2e-122|437|vvi:100256520|xyloglucan:xyloglucosyl transferase TCH4 [EC:2.4.1.207]
Cs2g18020	-	-	-3.35538	Down	4.64e-05	0.000669356	GO:0044464//cell part	-	-	gi|356527277|ref|XP_003532238.1|/1.02275e-57/PREDICTED: uncharacterized protein LOC100801428 [Glycine max]
orange1.1t04733	-	-	-3.35538	Down	4.64e-05	0.000668868	-	-	-	gi|224111420|ref|XP_002315849.1|/2.6743e-41/rna-dependent RNA polymerase [Populus trichocarpa]
Cs7g12600	-	-	-3.34988	Down	4.75e-98	2.85e-95	-	-	-	-
Cs1g06650	-	-	-3.30884	Down	9.64e-24	9.09e-22	GO:0016020//membrane	GO:0004672//protein kinase activity;GO:0032559//adenyl ribonucleotide binding	GO:0006468//protein amino acid phosphorylation;GO:0043401;GO:0001558//regulation of cell growth;GO:0000902//cell morphogenesis;GO:0007275//multicellular organismal development	gi|224115046|ref|XP_002316926.1|/0/predicted protein [Populus trichocarpa]	K04733|1|5e-149|526|ath:AT5G38990|interleukin-1 receptor-associated kinase 4 [EC:2.7.11.1]!K00924|2|3e-65|248|osa:4333525| [EC:2.7.1.-]!K13430|5|2e-61|235|osa:4329463|serine/threonine-protein kinase PBS1 [EC:2.7.11.1]
Cs3g19070	-	-	-3.28499	Down	1.5e-08	3.94e-07	GO:0043231//intracellular membrane-bounded organelle	GO:0046872//metal ion binding	GO:0006950//response to stress	gi|255545536|ref|XP_002513828.1|/4.45325e-50/calmodulin, putative [Ricinus communis]	K13448|1|7e-26|115|rcu:RCOM_0597990|calcium-binding protein CML
Cs4g03140	-	-	-3.28499	Down	1.5e-08	3.94e-07	GO:0005576//extracellular region;GO:0030312//external encapsulating structure	GO:0016798//hydrolase activity, acting on glycosyl bonds;GO:0016758//transferase activity, transferring hexosyl groups	GO:0009725//response to hormone stimulus;GO:0044042//glucan metabolic process;GO:0009605//response to external stimulus;GO:0006950//response to stress;GO:0007047//cellular cell wall organization	gi|115334954|gb|ABI94063.1|/2.4909e-116/xyloglucan endotransglucosylase/hydrolase 3 [Cucumis melo]	K14504|1|1e-111|194|ath:AT5G57560|xyloglucan:xyloglucosyl transferase TCH4 [EC:2.4.1.207]!K08235|4|5e-105|170|ath:AT5G57550|xyloglucan:xyloglucosyl transferase [EC:2.4.1.207]
Cs3g04030	-	-	-3.23608	Down	1.98e-06	3.75e-05	-	GO:0005488//binding	-	gi|224134406|ref|XP_002321815.1|/8.90801e-119/cc-nbs-lrr resistance protein [Populus trichocarpa]	K13457|1|1e-48|193|pop:POPTR_755797|disease resistance protein RPM1
orange1.1t01766	-	-	-3.16184	Down	3.99e-19	2.96e-17	-	-	-	gi|225437795|ref|XP_002281632.1|/6.14238e-117/PREDICTED: uncharacterized protein LOC100255480 isoform 1 [Vitis vinifera]
Cs5g28520	-	-	-3.13299	Down	6.4e-06	0.000111188	-	-	-	gi|224103493|ref|XP_002313078.1|/3.88715e-110/predicted protein [Populus trichocarpa]
Cs6g07920	-	-	-3.13299	Down	6.4e-06	0.000110994	GO:0044464//cell part	GO:0016411//acylglycerol O-acyltransferase activity	GO:0006633//fatty acid biosynthetic process;GO:0009791//post-embryonic development	gi|255581069|ref|XP_002531350.1|/1.04128e-152/ER glycerol-phosphate acyltransferase [Ricinus communis]	K13508|1|6e-154|542|rcu:RCOM_1151840|glycerol-3-phosphate acyltransferase [EC:2.3.1.15]
Cs2g05740	-	-	-3.13299	Down	6.4e-06	0.000111091	-	-	-	gi|359483824|ref|XP_003633022.1|/1.06331e-91/PREDICTED: dof zinc finger protein DOF1.4-like [Vitis vinifera]
Cs6g14570	-	-	-2.96306	Down	3.11e-13	1.41e-11	-	-	-	gi|255575713|ref|XP_002528756.1|/1.88512e-43/conserved hypothetical protein [Ricinus communis]
orange1.1t04220	-	-	-2.93707	Down	2.55e-10	8.44e-09	-	-	-	gi|356544935|ref|XP_003540902.1|/1.99149e-30/PREDICTED: auxin-induced protein X10A-like [Glycine max]	K14488|1|2e-31|133|ath:AT4G38840|SAUR family protein
Cs8g10400	-	-	-2.90166	Down	6.45e-05	0.000896902	-	-	-	-
Cs5g07856	-	-	-2.88906	Down	2.17e-07	4.83e-06	-	-	-	gi|255580799|ref|XP_002531220.1|/3.90944e-57/Major pollen allergen Ory s 1 precursor, putative [Ricinus communis]
Cs1g23590	-	-	-2.83753	Down	1.07e-25	1.14e-23	-	-	-	gi|224096900|ref|XP_002310779.1|/3.48988e-46/predicted protein [Populus trichocarpa]	K13448|1|2e-47|187|pop:POPTR_655240|calcium-binding protein CML
Cs2g08280	-	-	-2.77042	Down	1.51e-05	0.000240079	-	-	-	gi|297740785|emb|CBI30967.3|/5.48396e-31/unnamed protein product [Vitis vinifera]
orange1.1t00510	-	-	-2.77042	Down	9.2e-08	2.15e-06	-	-	-	gi|255564659|ref|XP_002523324.1|/4.01409e-49/conserved hypothetical protein [Ricinus communis]
Cs7g13200	-	-	-2.74776	Down	2.06e-116	1.7e-113	GO:0044464//cell part	-	GO:0015833//peptide transport	gi|224108488|ref|XP_002314866.1|/1.17701e-138/predicted protein [Populus trichocarpa]	K14638|1|7e-68|257|vvi:100264798|solute carrier family 15 (peptide/histidine transporter), member 3/4
Cs6g06060	-	-	-2.69346	Down	2.88e-12	1.19e-10	-	GO:0016491//oxidoreductase activity	GO:0008152//metabolic process	gi|224090667|ref|XP_002309049.1|/8.89352e-58/predicted protein [Populus trichocarpa]
Cs7g20060	-	-	-2.64114	Down	6.1e-06	0.000106227	-	GO:0004674//protein serine/threonine kinase activity;GO:0000166//nucleotide binding	-	gi|224122118|ref|XP_002318757.1|/0/predicted protein [Populus trichocarpa]
Cs8g05460	-	-	-2.59533	Down	1.05e-05	0.000173595	GO:0043234//protein complex	GO:0019787//small conjugating protein ligase activity	GO:0009743//response to carbohydrate stimulus;GO:0032446//protein modification by small protein conjugation	gi|224103617|ref|XP_002313124.1|/2.57864e-163/predicted protein [Populus trichocarpa]	K09561|1|2e-07|55.8|vcn:VOLCADRAFT_67840|STIP1 homology and U-box containing protein 1 [EC:6.3.2.19]
Cs7g08180	-	-	-2.58756	Down	1.42e-06	2.74e-05	-	GO:0005488//binding;GO:0019887//protein kinase regulator activity	GO:0007049//cell cycle	gi|359359230|gb|AEV41133.1|/1.9019e-68/D1-type cyclin [Populus x canadensis]	K10151|1|2e-18|58.5|pop:POPTR_804326|cyclin D2!K14505|3|2e-17|63.5|rcu:RCOM_0811920|cyclin D3, plant
Cs7g10200	-	-	-2.49556	Down	1.72e-12	7.31e-11	GO:0016020//membrane	GO:0017111//nucleoside-triphosphatase activity;GO:0000166//nucleotide binding	GO:0006810//transport	gi|224102345|ref|XP_002312645.1|/0/multidrug resistance protein ABC transporter family [Populus trichocarpa]	K05666|1|1e-52|194|olu:OSTLU_35503|ATP-binding cassette, subfamily C (CFTR/MRP), member 2
Cs5g21830	-	-	-2.49358	Down	1.85e-08	4.81e-07	GO:0031224//intrinsic to membrane;GO:0043231//intracellular membrane-bounded organelle	GO:0016863//intramolecular oxidoreductase activity, transposing C=C bonds	GO:0006066//alcohol metabolic process	gi|255543264|ref|XP_002512695.1|/2.4454e-22/sterol isomerase, putative [Ricinus communis]	K01824|1|1e-23|77.8|rcu:RCOM_1438730|cholestenol delta-isomerase [EC:5.3.3.5]
Cs7g06120	-	-	-2.43971	Down	9.96e-41	1.79e-38	-	-	GO:0006350//transcription	gi|225430392|ref|XP_002285373.1|/2.16541e-50/PREDICTED: ethylene-responsive transcription factor ERF003 [Vitis vinifera]	K09286|1|3e-08|44.7|ath:AT1G78080|EREBP-like factor
Cs8g03560	-	-	-2.4188	Down	8.69e-104	5.73e-101	-	-	-	gi|255562140|ref|XP_002522078.1|/2.51845e-136/conserved hypothetical protein [Ricinus communis]
Cs9g14190	-	-	-2.40235	Down	2.78e-43	5.61e-41	GO:0031410//cytoplasmic vesicle;GO:0005618//cell wall	-	-	gi|118481295|gb|ABK92591.1|/1.24016e-153/unknown [Populus trichocarpa]
Cs7g06870	-	-	-2.36416	Down	6.6e-28	7.68e-26	-	-	-	gi|225430575|ref|XP_002263122.1|/2.56283e-21/PREDICTED: uncharacterized protein LOC100263835 [Vitis vinifera]
Cs7g08300	-	-	-2.3167	Down	4.19e-07	8.94e-06	-	-	-	gi|255581160|ref|XP_002531393.1|/1.28511e-26/Auxin-induced protein 5NG4, putative [Ricinus communis]
orange1.1t00416	-	-	-2.28499	Down	1.3e-05	0.000210865	-	GO:0048037//cofactor binding;GO:0016846//carbon-sulfur lyase activity;GO:0016740//transferase activity	GO:0008152//metabolic process	gi|6434142|emb|CAB60831.1|/1.3342e-179/ACC synthase [Citrus sinensis]	K01762|1|3e-139|493|pop:POPTR_830388|1-aminocyclopropane-1-carboxylate synthase [EC:4.4.1.14]
Cs5g12430	-	-	-2.26792	Down	1.12e-11	4.35e-10	-	-	-	gi|255579066|ref|XP_002530382.1|/2.04401e-72/conserved hypothetical protein [Ricinus communis]
Cs3g19420	-	-	-2.24779	Down	8.14e-34	1.21e-31	GO:0043231//intracellular membrane-bounded organelle	-	GO:0010468//regulation of gene expression;GO:0006350//transcription	gi|224063112|ref|XP_002300997.1|/3.54809e-46/AP2/ERF domain-containing transcription factor [Populus trichocarpa]	K09286|1|2e-13|75.1|vvi:100252531|EREBP-like factor
Cs7g02410	-	-	-2.2406	Down	1.03e-20	8.22e-19	-	GO:0030554//adenyl nucleotide binding;GO:0016645//oxidoreductase activity, acting on the CH-NH group of donors	GO:0006725//cellular aromatic compound metabolic process	gi|255544111|ref|XP_002513118.1|/4.51141e-92/Cytokinin dehydrogenase, putative [Ricinus communis]	K00279|1|3e-93|340|rcu:RCOM_1453990|cytokinin dehydrogenase [EC:1.5.99.12]
Cs1g25670	-	-	-2.22433	Down	6.68e-21	5.46e-19	-	-	-	gi|356564125|ref|XP_003550307.1|/9.69822e-83/PREDICTED: sigma factor sigB regulation protein rsbQ-like [Glycine max]
Cs1g05070	-	-	-2.17252	Down	1.36e-05	0.000219364	GO:0016020//membrane	GO:0030246//carbohydrate binding;GO:0004713//protein tyrosine kinase activity;GO:0000166//nucleotide binding	GO:0009987//cellular process	gi|255585216|ref|XP_002533310.1|/2.25812e-137/ATP binding protein, putative [Ricinus communis]
Cs3g19360	-	-	-2.16748	Down	1.09e-132	9.79e-130	-	GO:0016747//transferase activity, transferring acyl groups other than amino-acyl groups	GO:0009699//phenylpropanoid biosynthetic process	gi|18376655|dbj|BAB84112.1|/6.33509e-151/chalcone synthase [Vitis vinifera]	K00660|1|1e-151|466|vvi:100263443|chalcone synthase [EC:2.3.1.74]
Cs9g04480	-	-	-2.15571	Down	5.91e-05	0.000833731	-	-	-	gi|224110554|ref|XP_002315556.1|/5.35444e-10/predicted protein [Populus trichocarpa]
Cs5g31810	-	-	-2.1406	Down	3.12e-12	1.28e-10	-	-	-	-
orange1.1t01967	-	-	-2.10711	Down	4.35e-26	4.71e-24	-	-	-	-
Cs1g06830	-	-	-2.09139	Down	3.23e-22	2.84e-20	GO:0016020//membrane	-	-	gi|351721561|ref|NP_001238493.1|/4.73036e-61/uncharacterized protein LOC100305647 precursor [Glycine max]
Cs5g08670	-	-	-2.09117	Down	2.38e-18	1.69e-16	-	-	-	gi|255579629|ref|XP_002530655.1|/3.49941e-61/conserved hypothetical protein [Ricinus communis]
Cs3g22330	-	-	-2.0674	Down	5.24e-06	9.25e-05	-	-	-	gi|255586459|ref|XP_002533873.1|/7.13872e-35/conserved hypothetical protein [Ricinus communis]
Cs2g17980	-	-	-2.0618	Down	5.29e-57	1.72e-54	GO:0043231//intracellular membrane-bounded organelle	-	-	gi|224144254|ref|XP_002336123.1|/6.95538e-41/predicted protein [Populus trichocarpa]	K01078|1|8e-35|147|ath:AT1G14700|acid phosphatase [EC:3.1.3.2]
Cs3g26710	-	-	-2.04553	Down	3.99e-09	1.15e-07	GO:0016020//membrane	GO:0005215//transporter activity	GO:0006810//transport;GO:0042221//response to chemical stimulus	gi|357467111|ref|XP_003603840.1|/2.48368e-28/Hippocampus abundant transcript-like protein [Medicago truncatula]
orange1.1t03234	-	-	-2.04107	Down	2.24e-05	0.00034339	-	-	-	gi|224101295|ref|XP_002312220.1|/1.42268e-81/predicted protein [Populus trichocarpa]	K01246|1|8e-83|213|pop:POPTR_1084717|DNA-3-methyladenine glycosylase I [EC:3.2.2.20]
Cs8g14150	-	-	-2.03891	Down	4.97e-41	9.1e-39	-	-	-	gi|83628264|gb|ABC26012.1|/0/carotenoid cleavage dioxygenase 4b [Citrus clementina]	K09840|1|0.0|689|pop:POPTR_941222|9-cis-epoxycarotenoid dioxygenase [EC:1.13.11.51]
orange1.1t06019	-	-	-2.02123	Down	3.57e-36	5.7e-34	-	-	-	-
Cs5g03620	-	-	-2.01892	Down	3.95e-18	2.72e-16	GO:0032991//macromolecular complex;GO:0015630//microtubule cytoskeleton	GO:0032561//guanyl ribonucleotide binding;GO:0017111//nucleoside-triphosphatase activity	GO:0043623//cellular protein complex assembly;GO:0007017//microtubule-based process	gi|255537469|ref|XP_002509801.1|/0/tubulin beta chain, putative [Ricinus communis]	K07375|1|0.0|392|zma:100381281|tubulin beta
Cs3g18070	-	-	-2.01806	Down	0	0	GO:0005618//cell wall	-	GO:0009725//response to hormone stimulus	gi|224063251|ref|XP_002301062.1|/1.26298e-129/predicted protein [Populus trichocarpa]
Cs8g03090	-	-	-2.00259	Down	3.62e-05	0.000532567	GO:0009532//plastid stroma	GO:0016671//oxidoreductase activity, acting on sulfur group of donors, disulfide as acceptor	GO:0008152//metabolic process;GO:0006950//response to stress	gi|156105710|gb|ABU49226.1|/1.22468e-11/chloroplast methionine sulfoxide reductase B2 precursor [Nicotiana tabacum]	K07305|1|9e-06|47.0|vcn:VOLCADRAFT_76054|peptide-methionine (R)-S-oxide reductase [EC:1.8.4.12]
Cs7g15300	-	-	-2.00054	Down	1.54e-09	4.74e-08	-	-	-	-
Cs2g16620	-	-	-1.99701	Down	2.3e-10	7.7e-09	GO:0031224//intrinsic to membrane;GO:0044459//plasma membrane part;GO:0012505//endomembrane system	GO:0015294//solute:cation symporter activity	GO:0060918//auxin transport;GO:0048588;GO:0009606//tropism;GO:0010015//root morphogenesis;GO:0000904//cell morphogenesis involved in differentiation	gi|224101827|ref|XP_002312436.1|/0/auxin efflux carrier component [Populus trichocarpa]	K13947|1|0.0|887|pop:POPTR_803601|auxin efflux carrier family
Cs6g01710	-	-	-1.98691	Down	1.11e-07	2.56e-06	-	-	-	gi|296089862|emb|CBI39681.3|/4.10018e-102/unnamed protein product [Vitis vinifera]	K14638|1|1e-50|199|sbi:SORBI_01g009890|solute carrier family 15 (peptide/histidine transporter), member 3/4
orange1.1t06040	-	-	-1.96306	Down	8.34e-06	0.000141258	-	-	-	gi|298204572|emb|CBI23847.3|/2.79866e-23/unnamed protein product [Vitis vinifera]
Cs8g17920	-	-	-1.96306	Down	1.01e-08	2.75e-07	GO:0043231//intracellular membrane-bounded organelle	-	GO:0010038//response to metal ion;GO:0009725//response to hormone stimulus;GO:0009743//response to carbohydrate stimulus;GO:0051553;GO:0006350//transcription	gi|297796929|ref|XP_002866349.1|/7.97624e-38/hypothetical protein ARALYDRAFT_496112 [Arabidopsis lyrata subsp. lyrata]	K09422|1|5e-39|100|ath:AT5G59780|myb proto-oncogene protein, plant
Cs3g18060	-	-	-1.93753	Down	7.57e-24	7.2e-22	GO:0005618//cell wall	-	-	gi|224084630|ref|XP_002307366.1|/5.69041e-125/predicted protein [Populus trichocarpa]	K01955|1|4e-32|137|vvi:100262205|carbamoyl-phosphate synthase large subunit [EC:6.3.5.5]!K13944|3|1e-08|59.3|rcu:RCOM_0993260|LOB domain-containing protein 16
Cs4g15550	-	-	-1.9299	Down	1.33e-05	0.000215317	-	-	-	gi|255546329|ref|XP_002514224.1|/9.16164e-138/conserved hypothetical protein [Ricinus communis]
orange1.1t01815	-	-	-1.75924	Down	5.46e-24	5.24e-22	-	-	-	gi|255564976|ref|XP_002523481.1|/1.30445e-73/TMV resistance protein N, putative [Ricinus communis]	K06685|1|4e-17|89.4|ath:AT4G19050|maintenance of ploidy protein MOB1 (MPS1 binder 1)!K13457|3|3e-10|66.6|vvi:100252764|disease resistance protein RPM1!K13420|4|5e-10|65.9|vvi:100253808|LRR receptor-like serine/threonine-protein kinase FLS2 [EC:2.7.11.1]
Cs3g05115	-	-	-1.74067	Down	1.75e-05	0.000275058	-	-	-	-
Cs9g10520	-	-	-1.71715	Down	1.11e-39	1.92e-37	-	GO:0004674//protein serine/threonine kinase activity;GO:0032559//adenyl ribonucleotide binding	GO:0006464//protein modification process	gi|255581445|ref|XP_002531530.1|/1.89426e-95/calcium-dependent protein kinase, putative [Ricinus communis]	K13412|1|3e-56|217|vvi:100262413|calcium-dependent protein kinase [EC:2.7.11.1]
Cs7g28650	-	-	-1.70849	Down	3.7e-06	6.72e-05	GO:0031224//intrinsic to membrane	GO:0005372//water transmembrane transporter activity;GO:0042887	GO:0042886//amide transport;GO:0042044//fluid transport	gi|255582378|ref|XP_002531978.1|/4.19962e-102/tonoplast intrinsic protein, putative [Ricinus communis]	K09873|1|1e-95|224|ath:AT4G01470|aquaporin TIP
Cs3g16380	-	-	-1.70777	Down	5.63e-90	3.09e-87	GO:0044464//cell part	GO:0016757//transferase activity, transferring glycosyl groups	-	gi|125588059|gb|EAZ28723.1|/6.94572e-112/hypothetical protein OsJ_12743 [Oryza sativa Japonica Group]	K13680|1|1e-85|146|osa:4328585|beta-mannan synthase [EC:2.4.1.32]
Cs6g20170	-	-	-1.7031	Down	6.59e-67	2.46e-64	GO:0005618//cell wall	GO:0005506//iron ion binding;GO:0003824//catalytic activity;GO:0016209//antioxidant activity	GO:0008152//metabolic process;GO:0006950//response to stress	gi|211906544|gb|ACJ11765.1|/1.10212e-143/class III peroxidase [Gossypium hirsutum]	K14833|1|4e-143|505|rcu:RCOM_0852470|nucleolar complex protein 2!K00430|2|1e-125|447|vvi:100267361|peroxidase [EC:1.11.1.7]
Cs8g01880	-	-	-1.70275	Down	4.45e-31	6.16e-29	GO:0005618//cell wall	-	GO:0000902//cell morphogenesis;GO:0009827//plant-type cell wall modification;GO:0000003//reproduction	gi|255587002|ref|XP_002534094.1|/3.70849e-57/Beta-expansin 1a precursor, putative [Ricinus communis]
Cs9g02280	-	-	-1.70003	Down	2.21e-06	4.16e-05	GO:0009526//plastid envelope;GO:0016020//membrane	-	GO:0006412//translation;GO:0006996//organelle organization	gi|225431952|ref|XP_002272572.1|/3.25823e-61/PREDICTED: psbB mRNA maturation factor Mbb1, chloroplastic [Vitis vinifera]	K12855|1|1e-09|64.3|pop:POPTR_730490|pre-mRNA-processing factor 6
Cs5g19160	-	-	-1.67202	Down	2.38e-08	6.07e-07	-	-	-	gi|255564994|ref|XP_002523490.1|/8.71085e-108/Arylacetamide deacetylase, putative [Ricinus communis]	K14493|1|5e-73|272|ppp:PHYPADRAFT_118478|gibberellin receptor GID1 [EC:3.-.-.-]
Cs5g14110	-	-	-1.64114	Down	1.84e-06	3.49e-05	-	GO:0005488//binding	-	gi|225424395|ref|XP_002281315.1|/0/PREDICTED: RNA-dependent RNA polymerase 1-like [Vitis vinifera]
Cs1g09610	-	-	-1.64114	Down	9.19e-08	2.16e-06	-	GO:0030528//transcription regulator activity	GO:0009725//response to hormone stimulus	gi|224130712|ref|XP_002320909.1|/1.29627e-12/NAC domain protein, IPR003441 [Populus trichocarpa]
Cs3g11290	-	-	-1.63549	Down	2.24e-05	0.000343189	-	-	-	gi|225451275|ref|XP_002277583.1|/5.90735e-21/PREDICTED: pollen-specific protein SF21 [Vitis vinifera]
Cs7g28110	-	-	-1.62448	Down	9.72e-26	1.04e-23	GO:0016020//membrane	GO:0004672//protein kinase activity;GO:0000166//nucleotide binding	-	gi|224109624|ref|XP_002315260.1|/0/predicted protein [Populus trichocarpa]	K04733|1|6e-133|473|ath:AT5G38990|interleukin-1 receptor-associated kinase 4 [EC:2.7.11.1]!K00924|2|3e-67|254|ath:AT3G59420| [EC:2.7.1.-]!K13430|4|6e-61|233|sbi:SORBI_04g020990|serine/threonine-protein kinase PBS1 [EC:2.7.11.1]
Cs8g17830	-	-	-1.62203	Down	7.94e-11	2.81e-09	-	GO:0043169//cation binding	GO:0006812//cation transport	gi|255580550|ref|XP_002531099.1|/4.90015e-20/chloroplast-targeted copper chaperone, putative [Ricinus communis]
Cs3g14940	-	-	-1.62203	Down	4.7e-06	8.42e-05	-	-	-	gi|224123924|ref|XP_002330243.1|/1.43855e-105/predicted protein [Populus trichocarpa]	K02183|1|3e-68|191|vvi:100264980|calmodulin
Cs6g17090	-	-	-1.60692	Down	1.36e-68	5.28e-66	GO:0044464//cell part	GO:0004175//endopeptidase activity	GO:0019538//protein metabolic process	gi|224079535|ref|XP_002305886.1|/1.97781e-174/predicted protein [Populus trichocarpa]	K00924|1|5e-14|77.4|ath:AT5G22850| [EC:2.7.1.-]
Cs1g19160	-	-	-1.5991	Down	3e-10	9.85e-09	-	-	-	gi|356512884|ref|XP_003525144.1|/7.47312e-59/PREDICTED: probable LRR receptor-like serine/threonine-protein kinase At5g63710-like [Glycine max]	K13418|1|7e-47|188|rcu:RCOM_0186340|somatic embryogenesis receptor kinase 1 [EC:2.7.10.1 2.7.11.1]
Cs7g16980	-	-	-1.59778	Down	1.8e-10	6.12e-09	-	GO:0016757//transferase activity, transferring glycosyl groups	-	gi|225446879|ref|XP_002279893.1|/9.0692e-130/PREDICTED: probable galacturonosyltransferase 15 [Vitis vinifera]	K13648|1|5e-131|468|vvi:100259182|alpha-1,4-galacturonosyltransferase [EC:2.4.1.43]
Cs6g06530	-	-	-1.59402	Down	2.4e-76	1.06e-73	GO:0044464//cell part	-	GO:0007047//cellular cell wall organization	gi|130766314|gb|ABO32367.1|/7.55974e-75/expansin [Litchi chinensis]
Cs7g32200	-	-	-1.57187	Down	6.39e-06	0.000111006	-	-	-	gi|147786973|emb|CAN66597.1|/1.18398e-17/hypothetical protein VITISV_030013 [Vitis vinifera]
Cs9g01620	-	-	-1.56132	Down	1.69e-09	5.18e-08	GO:0031224//intrinsic to membrane	GO:0015301//anion:anion antiporter activity	GO:0010035//response to inorganic substance;GO:0006811//ion transport	gi|209967453|gb|ACJ02355.1|/8.95174e-85/boron transporter [Vitis vinifera]
Cs2g26590	-	-	-1.5368	Down	1.06e-10	3.68e-09	-	GO:0005515//protein binding	GO:0044267//cellular protein metabolic process	gi|359483833|ref|XP_002278979.2|/1.96658e-55/PREDICTED: dnaJ homolog subfamily B member 13 isoform 1 [Vitis vinifera]	K09510|1|2e-54|211|pop:POPTR_594631|DnaJ homolog subfamily B member 4
Cs5g10740	-	-	-1.53422	Down	6.27e-09	1.74e-07	GO:0009526//plastid envelope;GO:0009534//chloroplast thylakoid	GO:0030554//adenyl nucleotide binding;GO:0016491//oxidoreductase activity	GO:0042360//vitamin E metabolic process;GO:0006399//tRNA metabolic process;GO:0006779//porphyrin biosynthetic process;GO:0008654//phospholipid biosynthetic process	gi|297733970|emb|CBI15217.3|/1.03057e-129/unnamed protein product [Vitis vinifera]	K10960|1|6e-131|466|vvi:100243277|geranylgeranyl reductase [EC:1.3.1.83]
Cs5g22810	-	-	-1.51726	Down	2.55e-34	3.91e-32	-	GO:0046872//metal ion binding	-	gi|28301674|emb|CAB63264.3|/1.5751e-59/calcium-binding protein [Lotus japonicus]	K13448|1|3e-57|220|vvi:100254364|calcium-binding protein CML
Cs6g05140	-	-	-1.51575	Down	3.01e-277	1.19e-273	-	-	-	gi|164457875|dbj|BAF96644.1|/2.99383e-32/flowering locus T [Citrus unshiu]
orange1.1t02165	-	-	-1.5124	Down	6.46e-10	2.07e-08	-	-	-	gi|224127917|ref|XP_002329209.1|/1.02192e-58/tir-nbs-lrr resistance protein [Populus trichocarpa]	K13457|1|4e-10|65.5|sbi:SORBI_02g004900|disease resistance protein RPM1
Cs6g08560	-	-	-1.50738	Down	2.68e-06	5e-05	-	-	-	gi|224140427|ref|XP_002323584.1|/1.08599e-44/predicted protein [Populus trichocarpa]
Cs8g16850	-	-	-1.50669	Down	1.51e-13	7.13e-12	-	-	-	gi|359478335|ref|XP_002282251.2|/7.03718e-123/PREDICTED: uncharacterized protein LOC100248459 [Vitis vinifera]
Cs3g27010	-	-	-1.50559	Down	7.5e-11	2.67e-09	GO:0042579//microbody	GO:0016703;GO:0016405//CoA-ligase activity	GO:0006575//cellular amino acid derivative metabolic process;GO:0006950//response to stress;GO:0009694//jasmonic acid metabolic process	gi|255539150|ref|XP_002510640.1|/1.21782e-169/AMP dependent CoA ligase, putative [Ricinus communis]	K10526|1|7e-171|599|rcu:RCOM_1600450|OPC-8:0 CoA ligase 1 [EC:6.2.1.-]
Cs3g06830	-	-	-1.50204	Down	9.7e-19	7.08e-17	-	-	-	gi|255538116|ref|XP_002510123.1|/9.29115e-167/conserved hypothetical protein [Ricinus communis]
Cs4g17260	-	-	-1.49521	Down	5.98e-22	5.19e-20	GO:0044464//cell part	GO:0016747//transferase activity, transferring acyl groups other than amino-acyl groups	GO:0009314//response to radiation;GO:0006950//response to stress;GO:0006631//fatty acid metabolic process	gi|267631202|gb|ACY78677.1|/0/fatty acid elongase [Pistacia chinensis]
Cs6g14380	-	-	-1.48663	Down	9.55e-08	2.23e-06	-	-	-	gi|224088529|ref|XP_002308465.1|/2.13662e-88/predicted protein [Populus trichocarpa]
Cs4g01630	-	-	-1.47931	Down	5.1e-35	8.08e-33	-	-	-	gi|255565033|ref|XP_002523509.1|/1.16984e-81/calmodulin binding protein, putative [Ricinus communis]	K02183|1|8e-68|257|vvi:100264980|calmodulin
Cs1g19360	-	-	-1.47403	Down	3.19e-05	0.000475234	-	-	-	gi|359480786|ref|XP_002271927.2|/1.52882e-30/PREDICTED: ferrochelatase-2, chloroplastic-like [Vitis vinifera]	K01772|1|3e-27|120|pop:POPTR_582168|ferrochelatase [EC:4.99.1.1]
Cs7g08770	-	-	-1.45566	Down	1.63e-09	5.01e-08	-	GO:0016757//transferase activity, transferring glycosyl groups	GO:0005975//carbohydrate metabolic process	gi|146230138|gb|ABQ12641.1|/1.8031e-92/galactinol synthase 2 [Verbascum phoeniceum]	K00750|1|1e-06|53.1|rcu:RCOM_1590700|glycogenin glucosyltransferase [EC:2.4.1.186]
Cs2g21220	-	-	-1.44135	Down	6.95e-57	2.22e-54	-	GO:0016682//oxidoreductase activity, acting on diphenols and related substances as donors, oxygen as acceptor;GO:0046914//transition metal ion binding	GO:0008152//metabolic process	gi|356543694|ref|XP_003540295.1|/8.0893e-96/PREDICTED: L-ascorbate oxidase homolog [Glycine max]	K00423|1|4e-28|125|ath:AT1G55570|L-ascorbate oxidase [EC:1.10.3.3]
Cs6g21460	-	-	-1.42331	Down	5.24e-30	6.69e-28	GO:0044464//cell part	-	GO:0007047//cellular cell wall organization	gi|224080161|ref|XP_002306037.1|/1.67232e-65/hypothetical protein POPTRDRAFT_556331 [Populus trichocarpa]
orange1.1t01636	-	-	-1.41373	Down	6.15e-12	2.43e-10	-	-	-	gi|255561793|ref|XP_002521906.1|/4.25328e-75/nucleic acid binding protein, putative [Ricinus communis]
Cs1g11320	-	-	-1.41237	Down	6.68e-06	0.000115205	-	-	-	gi|24461861|gb|AAN62348.1|AF506028_15/0/NBS-LRR type disease resistance protein [Citrus trifoliata]	K13460|1|3e-174|610|ath:AT1G12220|disease resistance protein RPS5!K01164|2|4e-148|523|vvi:100258314|ribonuclease P/MRP protein subunit POP1 [EC:3.1.26.5]!K13459|3|1e-142|505|vvi:100254298|disease resistance protein RPS2
Cs4g06630	-	-	-1.40867	Down	1.01e-81	4.88e-79	GO:0005576//extracellular region;GO:0030312//external encapsulating structure;GO:0044424//intracellular part	GO:0004091//carboxylesterase activity;GO:0030234//enzyme regulator activity	GO:0071555;GO:0051707//response to other organism	gi|24250746|gb|AAK84485.1|/0/putative thermostable pectinesterase [Citrus sinensis]	K01051|1|8e-109|393|vvi:100251413|pectinesterase [EC:3.1.1.11]
Cs7g25680	-	-	-1.40798	Down	3.58e-118	3.08e-115	-	-	-	gi|255586867|ref|XP_002534043.1|/1.4794e-87/GATA transcription factor, putative [Ricinus communis]
Cs1g19740	-	-	-1.40364	Down	1.11e-14	5.91e-13	-	-	-	gi|225468662|ref|XP_002268162.1|/1.48312e-131/PREDICTED: UDP-glycosyltransferase 85A2 [Vitis vinifera]	K13030|1|6e-74|275|sbi:SORBI_01g001220|cyanohydrin beta-glucosyltransferase [EC:2.4.1.85]!K13692|2|7e-48|188|rcu:RCOM_1154190|UDP-glucose:(indol-3-yl)acetate beta-D-glucosyltransferase [EC:2.4.1.121]!K13228|4|1e-45|181|zma:100274317|UDP-glucosyltransferase BX9 [EC:2.4.1.202]
Cs3g19220	-	-	-1.40047	Down	1.88e-05	0.000293318	-	-	-	gi|8778357|gb|AAF79365.1|AC007887_24/1.84301e-55/F15O4.45 [Arabidopsis thaliana]
Cs1g09670	-	-	-1.39993	Down	2.05e-08	5.31e-07	-	-	GO:0010468//regulation of gene expression	gi|225453680|ref|XP_002268892.1|/1.20128e-16/PREDICTED: uncharacterized protein LOC100252386 [Vitis vinifera]
Cs9g13980	-	-	-1.39049	Down	3.04e-06	5.59e-05	GO:0043231//intracellular membrane-bounded organelle	GO:0003676//nucleic acid binding	GO:0010468//regulation of gene expression	gi|225441702|ref|XP_002282897.1|/1.63377e-31/PREDICTED: transcription factor bHLH60 [Vitis vinifera]
Cs3g14970	-	-	-1.3853	Down	1.64e-05	0.000258563	-	-	-	gi|224123714|ref|XP_002330190.1|/2.33195e-137/predicted protein [Populus trichocarpa]	K10901|1|3e-54|213|rcu:RCOM_1434560|bloom syndrome protein [EC:3.6.4.12]
orange1.1t02782	-	-	-1.3781	Down	8.24e-08	1.95e-06	GO:0031410//cytoplasmic vesicle	GO:0046914//transition metal ion binding	-	gi|224075710|ref|XP_002304730.1|/4.53864e-44/predicted protein [Populus trichocarpa]
Cs1g24730	-	-	-1.37607	Down	5.23e-16	3.15e-14	GO:0044464//cell part;GO:0043234//protein complex	GO:0030246//carbohydrate binding;GO:0043167//ion binding;GO:0015925	GO:0044238//primary metabolic process	gi|57232107|gb|AAW47739.1|/3.59166e-72/beta-galactosidase [Prunus persica]	K12309|1|2e-34|65.9|ath:AT3G52840|beta-galactosidase [EC:3.2.1.23]
Cs9g02990	-	-	-1.35538	Down	5.47e-09	1.53e-07	GO:0009526//plastid envelope	GO:0016703;GO:0043169//cation binding;GO:0051536//iron-sulfur cluster binding	GO:0008152//metabolic process	gi|224057008|ref|XP_002299110.1|/8.43466e-62/predicted protein [Populus trichocarpa]	K13071|1|5e-30|131|osa:4331611|pheophorbide a oxygenase [EC:1.14.12.20]
orange1.1t02158	-	-	-1.34872	Down	3.34e-06	6.09e-05	-	-	-	gi|255563202|ref|XP_002522604.1|/1.39553e-54/leucine-rich repeat containing protein, putative [Ricinus communis]	K06685|1|3e-14|79.3|ath:AT4G19050|maintenance of ploidy protein MOB1 (MPS1 binder 1)
Cs3g15800	-	-	-1.34781	Down	2.46e-173	2.86e-170	GO:0005618//cell wall;GO:0005576//extracellular region	GO:0004175//endopeptidase activity;GO:0005515//protein binding	GO:0019538//protein metabolic process;GO:0010191;GO:0003006//reproductive developmental process;GO:0044092;GO:0009845//seed germination	gi|255538108|ref|XP_002510119.1|/0/Xylem serine proteinase 1 precursor, putative [Ricinus communis]
Cs7g07320	-	-	-1.34158	Down	5.57e-06	9.76e-05	GO:0043231//intracellular membrane-bounded organelle	GO:0004674//protein serine/threonine kinase activity;GO:0000166//nucleotide binding	-	gi|296081766|emb|CBI20771.3|/1.33744e-150/unnamed protein product [Vitis vinifera]	K13417|1|2e-48|192|ath:AT2G13790|somatic embryogenesis receptor kinase 4 [EC:2.7.10.1 2.7.11.1]!K13416|2|2e-47|188|ath:AT4G33430|brassinosteroid insensitive 1-associated receptor kinase 1 [EC:2.7.10.1 2.7.11.1]!K13418|3|6e-46|183|rcu:RCOM_0186340|somatic embryogenesis receptor kinase 1 [EC:2.7.10.1 2.7.11.1]
Cs2g31200	-	-	-1.3381	Down	2.9e-06	5.34e-05	-	-	-	gi|224106229|ref|XP_002314093.1|/1.72407e-179/GRAS family transcription factor [Populus trichocarpa]	K14494|1|4e-61|234|pop:POPTR_645273|DELLA protein
orange1.1t04233	-	-	-1.33611	Down	1.02e-10	3.54e-09	-	-	-	gi|255563230|ref|XP_002522618.1|/0/hypothetical protein RCOM_0884570 [Ricinus communis]
Cs4g18430	-	-	-1.33018	Down	1.08e-14	5.76e-13	GO:0016020//membrane	GO:0005488//binding;GO:0016301//kinase activity	-	gi|255550772|ref|XP_002516434.1|/1.22453e-148/serine-threonine protein kinase, plant-type, putative [Ricinus communis]	K13418|1|7e-16|78.6|rcu:RCOM_0186340|somatic embryogenesis receptor kinase 1 [EC:2.7.10.1 2.7.11.1]!K13416|5|2e-15|77.4|ath:AT4G33430|brassinosteroid insensitive 1-associated receptor kinase 1 [EC:2.7.10.1 2.7.11.1]
Cs9g10540	-	-	-1.32939	Down	4.66e-11	1.69e-09	GO:0031224//intrinsic to membrane	GO:0015291//secondary active transmembrane transporter activity	GO:0015698//inorganic anion transport	gi|225433118|ref|XP_002285145.1|/0/PREDICTED: probable inorganic phosphate transporter 1-7-like [Vitis vinifera]	K08176|1|0.0|784|pop:POPTR_588955|MFS transporter, PHS family, inorganic phosphate transporter
Cs6g05520	-	-	-1.32563	Down	1.55e-05	0.000245791	-	-	-	gi|164457877|dbj|BAF96645.1|/4.97971e-39/flowering locus T [Citrus unshiu]
Cs5g22140	-	-	-1.31802	Down	2.53e-29	3.14e-27	GO:0043231//intracellular membrane-bounded organelle	GO:0001071	GO:0010468//regulation of gene expression;GO:0009725//response to hormone stimulus	gi|255588215|ref|XP_002534538.1|/8.59301e-17/transcription factor, putative [Ricinus communis]
Cs4g13440	-	-	-1.31791	Down	4.48e-09	1.27e-07	-	-	-	gi|255546215|ref|XP_002514167.1|/3.55874e-65/o-methyltransferase, putative [Ricinus communis]	K00588|1|2e-50|198|rcu:RCOM_1148460|caffeoyl-CoA O-methyltransferase [EC:2.1.1.104]
Cs1g06910	-	-	-1.30291	Down	5.99e-06	0.000104593	-	-	-	gi|224128366|ref|XP_002329144.1|/9.33549e-87/predicted protein [Populus trichocarpa]
Cs9g07750	-	-	-1.30276	Down	1.26e-49	3.16e-47	GO:0016020//membrane;GO:0009536//plastid	GO:0004779//sulfate adenylyltransferase activity	GO:0006790//sulfur metabolic process;GO:0010038//response to metal ion	gi|255552027|ref|XP_002517058.1|/3.26124e-81/sulfate adenylyltransferase, putative [Ricinus communis]	K13811|1|2e-82|181|rcu:RCOM_0910820|3'-phosphoadenosine 5'-phosphosulfate synthase [EC:2.7.7.4 2.7.1.25]
Cs6g15200	-	-	-1.29935	Down	4.42e-07	9.41e-06	-	-	-	gi|224069012|ref|XP_002326253.1|/3.65834e-49/predicted protein [Populus trichocarpa]
Cs3g27330	-	-	-1.28499	Down	1.3e-08	3.44e-07	-	GO:0004702//receptor signaling protein serine/threonine kinase activity;GO:0032559//adenyl ribonucleotide binding	GO:0006464//protein modification process	gi|359491840|ref|XP_002271454.2|/1.32284e-65/PREDICTED: serine/threonine-protein kinase PBS1-like [Vitis vinifera]	K13430|1|4e-58|224|osa:4329463|serine/threonine-protein kinase PBS1 [EC:2.7.11.1]
Cs4g08750	-	-	-1.28354	Down	8.19e-29	9.88e-27	GO:0031225//anchored to membrane;GO:0030312//external encapsulating structure	-	-	gi|255563486|ref|XP_002522745.1|/2.28159e-83/conserved hypothetical protein [Ricinus communis]
Cs2g07200	-	-	-1.26792	Down	1.53e-10	5.26e-09	-	-	-	gi|255555101|ref|XP_002518588.1|/3.80898e-51/conserved hypothetical protein [Ricinus communis]
Cs2g17860	-	-	-1.26646	Down	1.1e-07	2.55e-06	-	GO:0019901//protein kinase binding;GO:0016791//phosphatase activity;GO:0009784//transmembrane receptor histidine kinase activity	GO:0009744//response to sucrose stimulus;GO:0010260//organ senescence;GO:0009755//hormone-mediated signaling pathway;GO:0015698//inorganic anion transport;GO:2000026;GO:0010015//root morphogenesis;GO:0006468//protein amino acid phosphorylation;GO:0023060;GO:0009845//seed germination;GO:0006952//defense response;GO:0009267//cellular response to starvation	gi|190148353|gb|ACE63259.1|/9.95422e-97/cytokinin receptor 1 [Betula pendula]	K14489|1|6e-95|137|rcu:RCOM_1149450|arabidopsis histidine kinase 2/3/4 (cytokinin receptor) [EC:2.7.13.3]
Cs4g10140	-	-	-1.26472	Down	4.04e-07	8.65e-06	-	GO:0016787//hydrolase activity	GO:0044238//primary metabolic process	gi|147819180|emb|CAN78085.1|/1.43415e-48/hypothetical protein VITISV_034041 [Vitis vinifera]
Cs3g19780	-	-	-1.26372	Down	7.73e-07	1.56e-05	-	-	-	gi|255545370|ref|XP_002513745.1|/4.79389e-13/Two-component response regulator ARR9, putative [Ricinus communis]	K14492|1|3e-14|79.0|rcu:RCOM_1030550|two-component response regulator ARR-A family
Cs4g19300	-	-	-1.25483	Down	3.91e-05	0.000570421	GO:0031224//intrinsic to membrane	GO:0004871//signal transducer activity;GO:0016301//kinase activity;GO:0016628//oxidoreductase activity, acting on the CH-CH group of donors, NAD or NADP as acceptor;GO:0032559//adenyl ribonucleotide binding	GO:0006464//protein modification process;GO:0007167//enzyme linked receptor protein signaling pathway	gi|255550934|ref|XP_002516515.1|/0/Receptor protein kinase CLAVATA1 precursor, putative [Ricinus communis]	K00924|1|6e-128|456|ath:AT1G75820| [EC:2.7.1.-]!K08286|2|1e-116|419|ath:AT4G28490|protein-serine/threonine kinase [EC:2.7.11.-]
Cs1g04340	-	-	-1.24795	Down	1.01e-19	7.76e-18	GO:0032991//macromolecular complex;GO:0043231//intracellular membrane-bounded organelle;GO:0031224//intrinsic to membrane	GO:0004702//receptor signaling protein serine/threonine kinase activity;GO:0016791//phosphatase activity;GO:0046983//protein dimerization activity;GO:0042802//identical protein binding;GO:0032559//adenyl ribonucleotide binding;GO:0008289//lipid binding	GO:0009908//flower development;GO:0009720//detection of hormone stimulus;GO:0048827//phyllome development;GO:0048878//chemical homeostasis;GO:0009411//response to UV;GO:0010208//pollen wall assembly;GO:0043401;GO:0006464//protein modification process	gi|224096434|ref|XP_002310619.1|/0/predicted protein [Populus trichocarpa]	K13415|1|0.0|1620|pop:POPTR_562744|protein brassinosteroid insensitive 1 [EC:2.7.10.1 2.7.11.1]
Cs4g03200	-	-	-1.2457	Down	3.72e-27	4.19e-25	GO:0005576//extracellular region;GO:0030312//external encapsulating structure	GO:0016798//hydrolase activity, acting on glycosyl bonds;GO:0016758//transferase activity, transferring hexosyl groups	GO:0044042//glucan metabolic process	gi|147854713|emb|CAN80251.1|/1.413e-108/hypothetical protein VITISV_036641 [Vitis vinifera]	K08235|1|9e-84|207|vvi:100252949|xyloglucan:xyloglucosyl transferase [EC:2.4.1.207]!K14504|4|2e-83|203|rcu:RCOM_1630040|xyloglucan:xyloglucosyl transferase TCH4 [EC:2.4.1.207]
orange1.1t01634	-	-	-1.24317	Down	9.41e-07	1.86e-05	-	-	-	gi|297737568|emb|CBI26769.3|/3.36408e-85/unnamed protein product [Vitis vinifera]	K00002|1|2e-28|85.9|osa:4338987|alcohol dehydrogenase (NADP+) [EC:1.1.1.2]!K00085|5|3e-21|66.6|ath:AT2G21260|aldose-6-phosphate reductase (NADPH2) [EC:1.1.1.200]
Cs7g15240	-	-	-1.2424	Down	1.83e-15	1.04e-13	-	-	-	gi|255558119|ref|XP_002520088.1|/5.17385e-127/conserved hypothetical protein [Ricinus communis]
Cs5g29640	-	-	-1.23769	Down	2.87e-05	0.000432029	GO:0043231//intracellular membrane-bounded organelle	GO:0016772//transferase activity, transferring phosphorus-containing groups	-	gi|255577960|ref|XP_002529852.1|/3.42687e-26/Serine/threonine-protein kinase, putative [Ricinus communis]	K08880|1|2e-27|62.4|rcu:RCOM_0260330|serine/threonine kinase 19 [EC:2.7.11.1]
orange1.1t02947	-	-	-1.23644	Down	2.67e-36	4.29e-34	-	GO:0005488//binding;GO:0008168//methyltransferase activity	-	gi|342161927|sp|A9X7L0.1|ANMT_RUTGR/9.84592e-57/RecName: Full=Anthranilate N-methyltransferase; Short=RgANMT	K05279|1|1e-54|134|ath:AT5G54160|flavonol 3-O-methyltransferase [EC:2.1.1.76]
Cs3g22560	-	-	-1.2218	Down	2.85e-08	7.2e-07	GO:0016021//integral to membrane	GO:0015154;GO:0005351//sugar:hydrogen symporter activity	GO:0008643//carbohydrate transport	gi|21063921|gb|AAM29150.1|/0/citrus sucrose transporter 1 [Citrus sinensis]
orange1.1t00502	-	-	-1.2146	Down	1.21e-16	7.6e-15	GO:0005618//cell wall;GO:0031410//cytoplasmic vesicle	GO:0004175//endopeptidase activity	GO:0019538//protein metabolic process	gi|224067990|ref|XP_002302634.1|/0/predicted protein [Populus trichocarpa]	K00924|1|5e-29|127|ath:AT5G22850| [EC:2.7.1.-]
orange1.1t02003	-	-	-1.21188	Down	8.16e-22	7.02e-20	-	-	-	gi|224055948|ref|XP_002298705.1|/3.53924e-134/predicted protein [Populus trichocarpa]
Cs3g13740	-	-	-1.20818	Down	7.61e-08	1.81e-06	-	-	-	gi|224115620|ref|XP_002332101.1|/0/cc-nbs-lrr resistance protein [Populus trichocarpa]	K13457|1|5e-66|197|rcu:RCOM_0742270|disease resistance protein RPM1
Cs2g15710	-	-	-1.20407	Down	3.83e-13	1.73e-11	-	-	-	gi|225446561|ref|XP_002279857.1|/1.53079e-48/PREDICTED: uncharacterized protein LOC100255693 [Vitis vinifera]
Cs8g01670	-	-	-1.19869	Down	5.73e-05	0.00081016	GO:0031225//anchored to membrane	-	GO:0009056//catabolic process	gi|224078525|ref|XP_002305553.1|/1.03899e-34/predicted protein [Populus trichocarpa]	K13473|1|7e-26|117|sbi:SORBI_09g001743|chitin elicitor-binding protein
Cs7g06140	-	-	-1.19188	Down	4.89e-05	0.000700609	-	-	-	gi|255548792|ref|XP_002515452.1|/2.07457e-70/conserved hypothetical protein [Ricinus communis]
Cs5g18570	-	-	-1.18546	Down	1.49e-07	3.39e-06	GO:0009536//plastid	-	-	gi|225459908|ref|XP_002263897.1|/1.27346e-26/PREDICTED: uncharacterized protein LOC100256915 [Vitis vinifera]	K06995|1|5e-23|107|rcu:RCOM_0867910|
Cs3g25380	-	-	-1.18546	Down	1.1e-11	4.28e-10	-	-	-	gi|224062073|ref|XP_002300741.1|/3.86214e-176/predicted protein [Populus trichocarpa]
Cs2g01910	-	-	-1.18546	Down	2.14e-13	9.94e-12	-	-	-	gi|356537926|ref|XP_003537457.1|/2.72852e-65/PREDICTED: cytochrome P450 71D8-like [Glycine max]	K00517|1|6e-47|186|ath:AT3G26210| [EC:1.14.-.-]
orange1.1t01767	-	-	-1.17537	Down	6.01e-06	0.00010496	-	-	-	gi|255548265|ref|XP_002515189.1|/8.06882e-129/Calcium-activated outward-rectifying potassium channel, putative [Ricinus communis]	K05389|1|1e-128|457|pop:POPTR_755721|potassium channel subfamily K, other eukaryote
Cs3g24380	-	-	-1.17252	Down	2.64e-10	8.73e-09	GO:0043231//intracellular membrane-bounded organelle	GO:0008194//UDP-glycosyltransferase activity	GO:0010413//glucuronoxylan metabolic process;GO:0048827//phyllome development;GO:0003002;GO:0000003//reproduction;GO:0042545//cell wall modification	gi|259563723|gb|ACW83060.1|/1.70612e-162/glycosyltransferase family GT8 protein [Populus deltoides]	K13648|1|2e-15|82.0|pop:POPTR_581394|alpha-1,4-galacturonosyltransferase [EC:2.4.1.43]
Cs7g08730	-	-	-1.16562	Down	4.71e-31	6.47e-29	-	-	GO:0010038//response to metal ion;GO:0009860//pollen tube growth	gi|359473194|ref|XP_003631263.1|/1.61711e-139/PREDICTED: LOW QUALITY PROTEIN: probable nucleoredoxin 1-like [Vitis vinifera]
Cs3g24430	-	-	-1.1638	Down	2.78e-54	8.22e-52	-	-	-	gi|255538554|ref|XP_002510342.1|/3.99694e-58/conserved hypothetical protein [Ricinus communis]
Cs2g07720	-	-	-1.13299	Down	5.01e-05	0.000717471	-	-	-	gi|255554959|ref|XP_002518517.1|/1.2669e-64/Glucose-6-phosphate/phosphate translocator 2, chloroplast precursor, putative [Ricinus communis]
Cs2g13910	-	-	-1.12989	Down	1.36e-53	3.8e-51	-	GO:0008081//phosphoric diester hydrolase activity	GO:0019400	gi|255543649|ref|XP_002512887.1|/3.25088e-117/glycerophosphodiester phosphodiesterase, putative [Ricinus communis]
orange1.1t04036	-	-	-1.12577	Down	4.66e-37	7.76e-35	GO:0016020//membrane	GO:0016301//kinase activity	-	gi|224086140|ref|XP_002307830.1|/0/predicted protein [Populus trichocarpa]	K13429|1|1e-55|216|rcu:RCOM_1115620|chitin elicitor receptor kinase 1
Cs8g18290	-	-	-1.12389	Down	4.62e-12	1.84e-10	-	-	-	gi|224106509|ref|XP_002314190.1|/3.11897e-87/predicted protein [Populus trichocarpa]
Cs2g17570	-	-	-1.12254	Down	8.07e-17	5.13e-15	-	GO:0034062//RNA polymerase activity;GO:0005488//binding	-	gi|224099571|ref|XP_002311536.1|/0/rna-dependent RNA polymerase [Populus trichocarpa]
orange1.1t02367	-	-	-1.12254	Down	4.04e-09	1.16e-07	GO:0043231//intracellular membrane-bounded organelle	-	-	gi|224128880|ref|XP_002320444.1|/1.27848e-96/hypothetical protein POPTRDRAFT_572918 [Populus trichocarpa]
Cs2g17100	-	-	-1.11654	Down	3.23e-06	5.9e-05	-	-	-	gi|147856544|emb|CAN82486.1|/1.30363e-33/hypothetical protein VITISV_006802 [Vitis vinifera]
Cs4g17100	-	-	-1.11362	Down	5.15e-21	4.27e-19	GO:0016020//membrane	GO:0017111//nucleoside-triphosphatase activity	GO:0015893//drug transport;GO:0009725//response to hormone stimulus;GO:0046864;GO:0030001//metal ion transport	gi|224054164|ref|XP_002298123.1|/3.17827e-141/pleiotropic drug resistance, ABC transporter family protein [Populus trichocarpa]	K05681|1|5e-28|125|cme:CMS467C|ATP-binding cassette, subfamily G (WHITE), member 2!K12843|3|3e-26|120|vvi:100248403|U4/U6 small nuclear ribonucleoprotein PRP3
Cs2g06650	-	-	-1.11082	Down	2.22e-11	8.32e-10	-	-	-	gi|357475817|ref|XP_003608194.1|/4.80001e-82/External NADH-ubiquinone oxidoreductase [Medicago truncatula]	K03885|1|2e-60|233|rcu:RCOM_1062920|NADH dehydrogenase [EC:1.6.99.3]
Cs9g01410	-	-	-1.10584	Down	8.4e-16	4.93e-14	GO:0044424//intracellular part	GO:0046872//metal ion binding;GO:0016765//transferase activity, transferring alkyl or aryl (other than methyl) groups;GO:0032559//adenyl ribonucleotide binding	GO:0044237//cellular metabolic process	gi|75297911|sp|Q84MM2.1|METK_LITCN/0/RecName: Full=S-adenosylmethionine synthase; Short=AdoMet synthase; AltName: Full=Methionine adenosyltransferase; Short=MAT	K00789|1|0.0|736|vvi:100243560|S-adenosylmethionine synthetase [EC:2.5.1.6]
Cs5g19400	-	-	-1.09858	Down	1.12e-07	2.58e-06	-	-	-	gi|255564976|ref|XP_002523481.1|/6.41093e-73/TMV resistance protein N, putative [Ricinus communis]	K01164|1|7e-14|78.2|vvi:100258314|ribonuclease P/MRP protein subunit POP1 [EC:3.1.26.5]!K13457|2|3e-11|69.3|vvi:100252764|disease resistance protein RPM1!K13459|4|6e-11|68.6|vvi:100254298|disease resistance protein RPS2
Cs7g30170	-	-	-1.09737	Down	3.07e-05	0.00045877	GO:0044464//cell part	-	GO:0051707//response to other organism;GO:0015833//peptide transport	gi|255559629|ref|XP_002520834.1|/3.52833e-141/oligopeptide transporter, putative [Ricinus communis]	K14638|1|1e-63|243|zma:100280282|solute carrier family 15 (peptide/histidine transporter), member 3/4
Cs9g09120	-	-	-1.09018	Down	1.66e-08	4.36e-07	-	-	GO:0010467//gene expression;GO:0009987//cellular process	gi|224107521|ref|XP_002314509.1|/4.09632e-31/predicted protein [Populus trichocarpa]	K14484|1|2e-16|86.3|ath:AT1G04550|auxin-responsive protein IAA
Cs6g12400	-	-	-1.08776	Down	4.31e-08	1.06e-06	-	-	-	gi|224131788|ref|XP_002328108.1|/3.61579e-127/predicted protein [Populus trichocarpa]
Cs7g03630	-	-	-1.08626	Down	3.93e-196	5.99e-193	GO:0005618//cell wall	-	GO:0009725//response to hormone stimulus;GO:0000902//cell morphogenesis;GO:0009827//plant-type cell wall modification;GO:0009639//response to red or far red light	gi|350528647|gb|AEQ28765.1|/5.03996e-61/expansin 3 [Prunus salicina]
Cs9g05660	-	-	-1.08437	Down	1.22e-06	2.37e-05	-	-	-	gi|255551507|ref|XP_002516799.1|/0/conserved hypothetical protein [Ricinus communis]
Cs5g32840	-	-	-1.08063	Down	3.19e-06	5.83e-05	-	-	-	gi|359479890|ref|XP_003632371.1|/9.88212e-12/PREDICTED: uncharacterized protein LOC100246955 [Vitis vinifera]
Cs4g09900	-	-	-1.07854	Down	3.58e-05	0.00052705	-	-	-	gi|255577155|ref|XP_002529461.1|/1.87133e-25/conserved hypothetical protein [Ricinus communis]
Cs7g13500	-	-	-1.07596	Down	3.04e-05	0.00045416	-	-	-	gi|224081326|ref|XP_002306371.1|/3.03323e-97/predicted protein [Populus trichocarpa]
orange1.1t02788	-	-	-1.07443	Down	5.06e-16	3.05e-14	-	GO:0004497//monooxygenase activity;GO:0005506//iron ion binding	GO:0008152//metabolic process	gi|356519792|ref|XP_003528553.1|/5.47856e-84/PREDICTED: flavonoid 3'-monooxygenase-like [Glycine max]	K09754|1|1e-59|229|rcu:RCOM_1106600|p-coumarate 3-hydroxylase [EC:1.14.13.-]
Cs1g20590	-	-	-1.0707	Down	4.02e-14	1.99e-12	-	-	-	gi|183585165|gb|ACC63874.1|/3.42458e-98/cinnamyl alcohol dehydrogenase [Populus trichocarpa]	K00083|1|1e-98|359|pop:POPTR_667694|cinnamyl-alcohol dehydrogenase [EC:1.1.1.195]
orange1.1t03734	-	-	-1.0674	Down	6.8e-05	0.000938373	-	-	-	gi|359482769|ref|XP_003632834.1|/6.30661e-178/PREDICTED: putative disease resistance protein RGA4-like [Vitis vinifera]	K13457|1|4e-73|274|vvi:100252764|disease resistance protein RPM1
Cs1g19770	-	-	-1.06085	Down	5.9e-54	1.72e-51	-	-	-	gi|225468662|ref|XP_002268162.1|/9.03801e-133/PREDICTED: UDP-glycosyltransferase 85A2 [Vitis vinifera]	K13030|1|9e-75|280|sbi:SORBI_01g001220|cyanohydrin beta-glucosyltransferase [EC:2.4.1.85]!K13692|3|1e-47|189|rcu:RCOM_1154190|UDP-glucose:(indol-3-yl)acetate beta-D-glucosyltransferase [EC:2.4.1.121]!K13691|5|1e-45|183|vvi:100249215|pathogen-inducible salicylic acid glucosyltransferase [EC:2.4.1.-]
Cs3g07120	-	-	-1.05577	Down	3.34e-11	1.23e-09	-	-	-	gi|359487151|ref|XP_002265899.2|/3.47136e-71/PREDICTED: cytochrome P450 734A1 [Vitis vinifera]
Cs6g08320	-	-	-1.05488	Down	1.6e-16	1e-14	GO:0000325//plant-type vacuole;GO:0031090//organelle membrane	GO:0005488//binding;GO:0015368//calcium:cation antiporter activity	GO:0051707//response to other organism;GO:0010038//response to metal ion;GO:0015672//monovalent inorganic cation transport;GO:0006875//cellular metal ion homeostasis;GO:0030005;GO:0030001//metal ion transport;GO:0044237//cellular metabolic process	gi|297816448|ref|XP_002876107.1|/1.11283e-39/hypothetical protein ARALYDRAFT_485541 [Arabidopsis lyrata subsp. lyrata]	K07300|1|9e-40|164|rcu:RCOM_0643910|Ca2+:H+ antiporter
Cs3g18030	-	-	-1.05367	Down	1e-10	3.5e-09	GO:0009536//plastid	GO:0016765//transferase activity, transferring alkyl or aryl (other than methyl) groups	GO:0008652//cellular amino acid biosynthetic process	gi|224063263|ref|XP_002301067.1|/1.41456e-101/2-dehydro-3-deoxyphosphoheptonate aldolase/ 3-deoxy-d-arabino-heptulosonate 7-phosphate synthetase [Populus trichocarpa]	K01626|1|8e-103|207|pop:POPTR_830232|3-deoxy-7-phosphoheptulonate synthase [EC:2.5.1.54]
Cs3g25100	-	-	-1.05112	Down	1.14e-13	5.46e-12	-	GO:0016798//hydrolase activity, acting on glycosyl bonds;GO:0043167//ion binding	GO:0044238//primary metabolic process	gi|255538706|ref|XP_002510418.1|/2.76784e-85/hydrolase, hydrolyzing O-glycosyl compounds, putative [Ricinus communis]	K00975|1|7e-10|64.3|vvi:100241983|glucose-1-phosphate adenylyltransferase [EC:2.7.7.27]
Cs1g18540	-	-	-1.05002	Down	3.82e-30	4.94e-28	-	-	-	gi|255572989|ref|XP_002527425.1|/4.30967e-49/Phosphoethanolamine/phosphocholine phosphatase, putative [Ricinus communis]	K13248|1|3e-49|130|vvi:100242977|pyridoxal phosphate phosphatase PHOSPHO2 [EC:3.1.3.74]
Cs5g18710	-	-	-1.04904	Down	3.08e-06	5.65e-05	-	GO:0016491//oxidoreductase activity;GO:0005506//iron ion binding	-	gi|255580558|ref|XP_002531103.1|/5.96635e-78/cytochrome P450, putative [Ricinus communis]	K05280|1|5e-52|206|osa:4348304|flavonoid 3'-monooxygenase [EC:1.14.13.21]
Cs3g17530	-	-	-1.04553	Down	1.34e-08	3.54e-07	-	GO:0004672//protein kinase activity;GO:0032559//adenyl ribonucleotide binding	GO:0006464//protein modification process	gi|255545900|ref|XP_002514010.1|/3.61113e-155/protein with unknown function [Ricinus communis]	K00924|1|6e-64|243|osa:4333525| [EC:2.7.1.-]!K13430|3|5e-49|194|zma:100283091|serine/threonine-protein kinase PBS1 [EC:2.7.11.1]
Cs9g03630	-	-	-1.04107	Down	5.98e-09	1.67e-07	-	-	-	gi|116643152|gb|ABK06393.1|/1.22119e-72/stress-related protein [Citrus sinensis]
orange1.1t00405	-	-	-1.02068	Down	4.48e-48	1.08e-45	-	GO:0004672//protein kinase activity;GO:0000166//nucleotide binding	-	gi|255541684|ref|XP_002511906.1|/5.69905e-125/BRASSINOSTEROID INSENSITIVE 1-associated receptor kinase 1 precursor, putative [Ricinus communis]	K13430|1|9e-37|120|zma:100283091|serine/threonine-protein kinase PBS1 [EC:2.7.11.1]
Cs1g22050	-	-	-1.01914	Down	1.77e-14	9.1e-13	-	-	-	-
Cs7g02940	-	-	-1.01794	Down	5.88e-31	8.02e-29	-	GO:0030528//transcription regulator activity;GO:0003676//nucleic acid binding;GO:0001071	GO:0010468//regulation of gene expression;GO:0032501//multicellular organismal process;GO:0010087//phloem or xylem histogenesis	gi|337733646|gb|AEI72272.1|/2.40145e-115/NAC domain transcription factor [Citrus trifoliata]
Cs1g24390	-	-	-1.01082	Down	1.52e-09	4.71e-08	-	GO:0016798//hydrolase activity, acting on glycosyl bonds;GO:0016301//kinase activity;GO:0043167//ion binding;GO:0000166//nucleotide binding	GO:0044238//primary metabolic process	gi|225007940|gb|ACN78662.1|/6.97846e-86/endo-beta-mannanase [Actinidia arguta]
Cs5g26450	-	-	-1.00936	Down	3.62e-12	1.47e-10	GO:0031225//anchored to membrane	GO:0043167//ion binding;GO:0008422//beta-glucosidase activity	GO:0044238//primary metabolic process	gi|255568950|ref|XP_002525445.1|/3.58643e-168/Glucan endo-1,3-beta-glucosidase precursor, putative [Ricinus communis]
orange1.1t02409	-	-	-1.00798	Down	5.27e-21	4.32e-19	GO:0044464//cell part	GO:0008194//UDP-glycosyltransferase activity;GO:0016758//transferase activity, transferring hexosyl groups	-	gi|225440047|ref|XP_002276858.1|/3.08347e-124/PREDICTED: UDP-glycosyltransferase 86A1 [Vitis vinifera]	K13692|1|2e-48|192|vvi:100252177|UDP-glucose:(indol-3-yl)acetate beta-D-glucosyltransferase [EC:2.4.1.121]!K13691|3|8e-46|183|rcu:RCOM_0101360|pathogen-inducible salicylic acid glucosyltransferase [EC:2.4.1.-]
Cs2g22730	-	-	-1.00746	Down	4.53e-05	0.000654664	GO:0043231//intracellular membrane-bounded organelle	-	-	gi|356549970|ref|XP_003543363.1|/8.24016e-42/PREDICTED: protein THYLAKOID FORMATION1, chloroplastic-like [Glycine max]	K00901|1|4e-12|72.4|ppp:PHYPADRAFT_106363|diacylglycerol kinase [EC:2.7.1.107]
Cs4g11220	-	-	-1.0012	Down	1.21e-05	0.000197246	-	-	-	gi|224117428|ref|XP_002317572.1|/5.13778e-44/predicted protein [Populus trichocarpa]
