# Supplementary material for: An integrative analysis of the transcriptome and proteome of the pulp of a spontaneous late-ripening sweet orange mutant and its wild type improves our understanding of fruit ripening in citrus
Source: J Exp Bot. 2014 Mar 5;65(6):1651–71. doi: 10.1093/jxb/eru044 (PMC3967095; doi:10.1093/jxb/eru044)
Supplement: Supplementary Data [file supp_eru044_Supplementary_Table_S1._Genes_and_primers_for_real_time_PCR.xlsx]

## Sheet: Sheet1
Supplementary Table S1. Genes and primers for real-time PCR.
Gene abbreviation	A. thaliana ortholog locus	Similarity (e-value)	Genome code of Citrus sinensis	Forward primer 5' to 3'	Reverse primer 5' to 3'
CsNCED1	AT3G14440	5.2e-231	Cs5g14370	GCCGGAATGGTGAACAGAA	AGGGCTAAGTACGCGAAACG
CsNCED2	AT4G18350	1.6e-80	Cs6g19500	GGGTCTCTCCCGTCTTGCTT	GTATTGAGGGTTAGGGCCATTG
CsNCED4	AT4G19170	8.9e-220	Cs7g14820	TTCGATGCCAACGGAAAGA	GGGCGGGTCATCGAGAA
CsAAO	AT5G20960	0	Cs8g13770	AAGATCGCTGGACACATGGAA	TCCACCTACACTGGCAGAATTTC
ABA 8'-hydroxylase 3	AT5G36110	1.7e-99	Cs1g09250	TTAAGAATGGAACCGCCGAAT	TTGGGAATGGTGTATCCATCAA
ABA 8'-hydroxylase 1	AT4G19230	2e-199	Cs6g19380	GCCCAAAAGTCAAAGGACAAGT	CATCATCATTTCGGCTTTCCA
CsPYR1	AT4G17870	2e-94	orange1.1t01026	GTCACCTCGGTGCATGGATT	TCGGGCACATCAACAACGTA
CsPYL2	AT2G26040	3e-91	Cs4g18640	TTGTGTGGCCTTTTGTTCGA	ATCGCCGTGCATGTTACAAC
CsPYL4	AT2G38310	4e-83	Cs7g30500	GGAAACTTGCACTTTTGTTGAGACT	TAGCAGCCATGTTCTCCGAAA
CsPYL8	AT5G53160	1e-105	Cs5g02360	CCCGTATTCCCGCTGATTT	GCCTTAGCAGAATCGAATCGTT
CsPYL9	AT1G01360	1e-109	orange1.1t00478	GGAAAACAAGGCCACTAACATGA	GTATCCTTCTTCTTGTCACAGTCCAA
CsHAI1	AT5G59220	1e-134	Cs8g19140	CAGGCTGCCCGAAAGAAG	GCTAATGAGGTGGTTGGTTGCT
CsAHG1	AT5G51760	1e-115	Cs9g16360	GGGCCTCGGATGGTAGAAGA	AGCAAGCCGGGTTAACAATG
CsAHG3	AT3G11410	1e-133	Cs7g31880	GCTAGAGCTCCGTCCGTTTAAC	GCTTCTTTCGTTTCCGATCGT
CsHAB1	AT1G72770	1e-149	Cs1g17890.9	GGCAAGGTCATCCAATGGAA	AGCAGAGAAATAACACAATGTCAAAGA
CsABI1	AT4G26080	1e-133	Cs4g05690	CAAAGGCCAGTGATTTACCAGAGT	CTCAAGGCTCACGGCAACA
CsABI2	AT5G57050	1e-141	Cs4g14980	CAAATTATTGTTGTGAACGAATGCA	TGCCAACTACCACCATCTTGTAA
CsSnRK2.2	AT3G50500	0	Cs1g23060	TGTTCACCAGAATCCGATACCA	GCTGACACGACACCGTTTTAGA
CsACO1	AT2G19590	2.5e-119	Cs4g13870	TTAACTACCACCACCGCATTAATAAC	GCTTTACAGACCGTGCTCACAT
CsACS1	AT3G61510	6.4e-178	orange1.1t00416	AGAAACGTTGGCAGCAGAATC	CATCATGTGCGGCGACAT
CsACS2	AT1G01480	9.7e-21	orange1.1t00414	AGGGATTTCTCTTTCCTATTCTGCAT	AGAGGCTTGGACAGTTTTGCAA
CsETR2	AT3G23150	0	Cs9g08850	GCATGGGACTTGTTCTTCGATT	CTCCGAAGATTCTCCAGATTCAG
CsETR1	AT1G66340	0	Cs5g14390	ACAATGGCCAGCTGATGAACT	ATCTATATGGAAACACGGCAGATTT
CsERS1	AT2G40940	0	Cs5g33560	CAGCTTAAAATGGATGGCTCAGA	CACAGCCGCCAGAAATTATTG
CsCTR1	AT5G03730	0	Cs6g15490	TGCTGCTGAAGGAGAAGAAAGTG	GGTTATTTCTTTCTGTCCCCATCTTA
CsMPK6	AT2G43790	0	orange1.1t02185	CGGAATTTAGATCTGTTGACCAAA	GCTGGGATCATGCTCAGTGA
CsEIN2	AT5G03280	0	Cs6g11930	TGGCTCCACCATGCTACAATT	ACCCCCTCAGCTCCTGATGT
CsEIL3	AT1G73730	0	orange1.1t04381	TGCAAGGTAATCAGGAACAAAACA	AATTTGGGAGTGGCCAACAA
CsEIN3	AT3G20770	0	Cs2g29100	CACATGTGAATACCTTCAGTGTCCTT	GCTGGTGATTGTCCCTTGAAGT
CsEIL4	AT5G10120	1e-111	Cs3g06940	CTGTGTCACTTCGCTTTCCTTTG	GATTGTTCCCTCCGGCTTTT
CsERF1	AT3G23240	1e-62	Cs9g10650	CCTTATCTTAATCTTCTTGCCCTTTATC	AAAAATGGAAGCTTGTACAGGCATA
CsERF2	AT5G47220	1e-51	Cs5g08360	TTATGCGGTGCTGGATTCAGT	TCAGTCCAGTCTCCGATTCGT
CsEBF1	AT2G25490	0	Cs7g05390	GACCGAGCTTTGATCACAATTG	TTTCCGATGCTTGAGCAAGA
ACTIN			Cs1g05000	ATCTGCTGGAAGGTGCTGAG	CCAAGCAGCATGAAGATCAA
