# Supplementary material for: An integrative analysis of the transcriptome and proteome of the pulp of a spontaneous late-ripening sweet orange mutant and its wild type improves our understanding of fruit ripening in citrus
Source: J Exp Bot. 2014 Mar 5;65(6):1651–71. doi: 10.1093/jxb/eru044 (PMC3967095; doi:10.1093/jxb/eru044)
Supplement: Supplementary Data [file supp_eru044_Supplementary_Table_S9._The_total_identified_proteins_of_two_biological_repeats.xlsx]

## Sheet: sheet1
Supplementary Table S9. The total identified proteins of two biological repeats. MT1, MT2 and MT3 means three fruit ripening stages 170 DAF, 190 DAF and 210 DAF of MT;WT1, WT2 and WT3 means three fruit ripening stages 170 DAF, 190 DAF and 210 DAF of WT. MT: mutant type; WT: wild type.
Locus			Protein score		Protein coverage(%)		Best ion score		bio1		bio2		bio1									bio2									Blast plant database				Blast Arabidopsis database
GroupID_bio1	GroupID_bio2	Protein Accession	bio1	bio2	bio1	bio2	bio1	bio2	Peptide	Unique Peptide	Peptide	Unique Peptide	MT1_113/WT1_114	Quant Number	Sig	MT2_115/WT2_116	Quant Number	Sig	MT3_118/WT3_119	Quant Number	Sig	MT1_113/WT1_114	Quant Number	Sig	MT2_115/WT2_116	Quant Number	Sig	MT3_118/WT3_119	Quant Number	Sig	Identity	E-value	Plant_Accession	Description	Identity	E-value	Arabidopsis_Accession	Description
1	7	Cs4g05780.1	5231	2441	43.1	43.1	98.41	78.99	4	4	4	4	0.654	134		0.763	128		0.618	138		1.074	80		1.065	80		0.497	83		100	2e-73	gi|343887285|dbj|BAK61831.1|	heat shock protein [Citrus unshiu]	63.46	5e-40	gi|16338|emb|CAA45039.1|	heat shock protein 17.6-II [Arabidopsis thaliana]
2	1	Cs6g11350.1	4927	5213	42.5	44.8	83.21	84.37	51	51	55	55	0.955	203		0.932	192		0.708	198		0.929	221		1.178	216		0.973	221		58.99	0	gi|224086600|ref|XP_002307915.1|	predicted protein [Populus trichocarpa] >gi|222853891|gb|EEE91438.1| predicted protein [Populus trichocarpa]	53.29	0	gi|240254562|ref|NP_565741.4|	uncharacterized protein [Arabidopsis thaliana]
3	3	orange1.1t02556.1	4582	3166	29.5	31.4	95.69	88.33	12	12	13	13	0.957	192		0.8	198		0.735	199		0.888	141		0.544	147		0.614	146		65.64	4e-82	gi|225440520|ref|XP_002275006.1|	PREDICTED: probable proteasome inhibitor isoform 1 [Vitis vinifera] >gi|297740291|emb|CBI30473.3| unnamed protein product [Vitis vinifera]	53.82	2e-67	gi|18203248|sp|Q9M330.1|PSMF1_ARATH	RecName: Full=Probable proteasome inhibitor
4	4	Cs6g15540.1	4483	3014	47.9	53.3	95.01	90.97	16	16	16	16	1.207	141	*	0.914	141		0.982	140		1.194	98	*	0.922	96		0.872	95		100	0	gi|289600010|gb|ADD12953.1|	2-phospho-D-glycerate hydrolase [Citrus trifoliata]	90.27	0	gi|297323733|gb|EFH54154.1|	enolase [Arabidopsis lyrata subsp. lyrata]
5	2	Cs2g27470.1	3971	4473	22.5	25.4	87.09	91.22	56	56	60	60	0.738	158	*	1.107	152		0.922	154		1.039	179		0.77	176		0.846	177		34.39	2e-24	gi|224060133|ref|XP_002300053.1|	predicted protein [Populus trichocarpa] >gi|222847311|gb|EEE84858.1| predicted protein [Populus trichocarpa]
6	5	Cs5g11720.1	3919	2909	48	42.8	95.83	93.17	28	27	28	26	0.929	123		1.046	124		0.734	122		0.869	101	*	0.892	101		1.277	103		89.83	0	gi|225457237|ref|XP_002284179.1|	PREDICTED: chaperone protein ClpB1 [Vitis vinifera]	88.94	0	gi|297334812|gb|EFH65230.1|	ATHSP101 [Arabidopsis lyrata subsp. lyrata]
7	11	Cs2g13550.1	2357	2076	50.4	47.1	81.77	86.54	20	20	18	18	1.36	80	*	0.918	84	*	1.292	83		1.143	89	*	1.286	87		1.098	89		93.49	0	gi|255582911|ref|XP_002532227.1|	ATP synthase beta subunit, putative [Ricinus communis] >gi|223528084|gb|EEF30158.1| ATP synthase beta subunit, putative [Ricinus communis]	85.8	0	gi|297317192|gb|EFH47614.1|	hypothetical protein ARALYDRAFT_487710 [Arabidopsis lyrata subsp. lyrata]
8	20	Cs4g08220.1	2286	1632	34.9	31.9	81.09	78.38	24	17	21	16	1.584	76	*	0.998	74		1.397	77		1.025	62		1.283	62		0.96	62	*	99.43	0	gi|381144432|gb|AFF58924.1|	Hsp90 [Citrus sinensis]	93.14	0	gi|297315439|gb|EFH45862.1|	early-responsive to dehydration 8 [Arabidopsis lyrata subsp. lyrata]
9	14	Cs1g05000.1	2183	1962	58.4	53.3	104.13	83.35	16	3	15	3	1.36	32		0.963	32		0.948	34		1.152	31	*	0.882	31		1.292	30	*	99.73	0	gi|224055984|ref|XP_002298710.1|	actin 1 [Populus trichocarpa] >gi|222845968|gb|EEE83515.1| actin 1 [Populus trichocarpa] >gi|315248859|gb|ADT91622.1| actin7a [Hevea brasiliensis] >gi|325053295|dbj|BAJ79029.1| actin [Nitraria sibirica] >gi|358635038|dbj|BAL22349.1| actin [Nitraria sibirica]	98.41	0	gi|9758959|dbj|BAB09402.1|	ACTIN 2/7 [Arabidopsis thaliana]
10	9	Cs8g18260.1	2180	2135	41.6	36.4	78.95	78.87	19	5	20	5	1.447	19	*	1.095	19		0.952	20		1.155	23	*	0.714	23	*	0.966	24		93.68	0	gi|115486793|ref|NP_001068540.1|	Os11g0703900 [Oryza sativa Japonica Group] >gi|62733235|gb|AAX95352.1| dnaK-type molecular chaperone hsp70 - rice (fragment) [Oryza sativa Japonica Group] >gi|113645762|dbj|BAF28903.1| Os11g0703900 [Oryza sativa Japonica Group]	92.01	0	gi|297330752|gb|EFH61171.1|	hypothetical protein ARALYDRAFT_897465 [Arabidopsis lyrata subsp. lyrata]
11	21	Cs2g09970.1	2167	1628	44.6	42.3	81.22	92.06	16	2	15	2	0.959	11		1.185	9	*	1.029	12		1.554	6	*	0.716	7	*	1.433	6	*	99.77	0	gi|223018283|gb|ACM78033.1|	beta-tubulin [Citrus maxima]	98.13	0	gi|297327195|gb|EFH57615.1|	beta-tubulin R2242-rice [Arabidopsis lyrata subsp. lyrata]
12	6	Cs4g06630.1	2117	2790	23.6	22.3	79.2	66.56	11	9	10	9	1.146	71		1.089	73		1.239	70		1.028	124		1.866	123	*	1.349	122		98.89	0	gi|24250746|gb|AAK84485.1|	putative thermostable pectinesterase [Citrus sinensis] >gi|24250751|gb|AAK84486.1| putative thermostable pectinesterase [Citrus sinensis]	69.69	0	gi|297330873|gb|EFH61292.1|	ATPME3 [Arabidopsis lyrata subsp. lyrata]
13	15	Cs5g06870.1	2033	1757	50.1	45.4	92.46	80.63	13	7	11	7	1.789	28	*	0.634	28	*	2.032	29		1.315	33	*	1.957	31		1.04	32		92.88	5e-174	gi|4539543|emb|CAB39974.1|	glyceraldehyde-3-phosphate dehydrogenase [Nicotiana tabacum]	92.19	7e-172	gi|297338591|gb|EFH69008.1|	GAPC-2 [Arabidopsis lyrata subsp. lyrata]
14	29	Cs9g17940.1	2021	1374	25.7	21	100.95	96.42	14	7	12	6	1.524	28	*	0.812	29		1.417	29	*	1.144	26	*	1.033	28		1.126	27		96.8	0	gi|356525774|ref|XP_003531498.1|	PREDICTED: elongation factor 2-like [Glycine max]	94.31	0	gi|297340396|gb|EFH70813.1|	hypothetical protein ARALYDRAFT_892631 [Arabidopsis lyrata subsp. lyrata]
15	12	Cs8g09220.1	1998	2068	28.5	32.6	75.45	77.47	4	4	5	5	0.651	87		1.196	82		0.838	81		0.843	93		0.838	92		1.131	91		100	2e-88	gi|260401128|gb|ACX37092.1|	cyclophilin [Citrus sinensis]	89.47	1e-78	gi|297329849|gb|EFH60268.1|	hypothetical protein ARALYDRAFT_899976 [Arabidopsis lyrata subsp. lyrata]
16	17	orange1.1t03281.1	1944	1744	49.1	45.6	85.83	102.21	15	14	13	12	0.841	59		0.96	57		0.684	54		1.081	61		0.579	60		1.09	62		92.52	0	gi|255544582|ref|XP_002513352.1|	phosphoglycerate kinase, putative [Ricinus communis] >gi|223547260|gb|EEF48755.1| phosphoglycerate kinase, putative [Ricinus communis]	90.02	0	gi|7839393|gb|AAF70260.1|AF247560_1	cytosolic phosphoglycerate kinase [Arabidopsis thaliana]
17	23	Cs7g29010.1	1902	1588	45.7	38.4	81.93	78.87	19	3	20	3	1.305	12	*	1.018	12		1.021	12		0.837	8		1.183	8		0.885	7	*	97.25	0	gi|211906494|gb|ACJ11740.1|	heat shock protein 70 [Gossypium hirsutum]	95.15	0	gi|7413639|emb|CAB85987.1|	dnaK-type molecular chaperone hsc70.1 [Arabidopsis thaliana]
18	10	Cs7g18970.1	1877	2106	44.1	28	100.39	106.92	9	9	7	7	0.654	52		1.423	54		0.98	52		1.173	73		1.021	74		1.37	72		99.7	3e-177	gi|18148376|dbj|BAB82980.1|	polygalacturonase-inhibitor protein [Citrus sp. cv. Sainumphung]	70.23	3e-121	gi|297317071|gb|EFH47493.1|	polygalacturonase inhibiting protein 1 [Arabidopsis lyrata subsp. lyrata]
19	16	Cs1g14480.1	1844	1746	32.3	27.3	87.35	87.97	21	21	20	20	1.181	70		0.903	73		1.238	71		1.103	72		0.906	72		1.029	72		85.28	0	gi|255574576|ref|XP_002528199.1|	Heat shock 70 kDa protein, putative [Ricinus communis] >gi|223532411|gb|EEF34206.1| Heat shock 70 kDa protein, putative [Ricinus communis]	81.94	0	gi|219766601|emb|CAW63972.1|	unnamed protein product [Arabidopsis thaliana]
20	51	Cs7g30890.1	1777	995	22.9	16.8	87.6	78.27	29	29	21	21	1.244	77		0.862	77		1.292	77		1.117	49		0.909	49		1.118	47		95.56	0	gi|255574808|ref|XP_002528311.1|	clathrin heavy chain, putative [Ricinus communis] >gi|223532266|gb|EEF34069.1| clathrin heavy chain, putative [Ricinus communis]	93.63	0	gi|297330671|gb|EFH61090.1|	hypothetical protein ARALYDRAFT_478454 [Arabidopsis lyrata subsp. lyrata]
21	22	orange1.1t02699.1	1765	1603	58.4	53.3	104.13	82.83	16	1	15	3	0.699	2		0.868	2		0.872	2		1.271	14		0.78	13	*	1.219	14		99.47	0	gi|225448323|ref|XP_002265476.1|	PREDICTED: actin-101 [Vitis vinifera]	97.08	0	gi|9758959|dbj|BAB09402.1|	ACTIN 2/7 [Arabidopsis thaliana]
22	24	Cs5g16440.1	1740	1480	32.5	33.9	83.74	81.62	13	11	13	9	1.54	49		0.872	47		1.366	47	*	1.207	37		1.352	37	*	0.93	36		83.27	0	gi|224120428|ref|XP_002318327.1|	predicted protein [Populus trichocarpa] >gi|222859000|gb|EEE96547.1| predicted protein [Populus trichocarpa]	78.76	0	gi|9294589|dbj|BAB02870.1|	glutamate decarboxylase [Arabidopsis thaliana]
23		Cs7g28940.1	1718		33.1		81.43		15	1	-	-	---	1		---	1		---	1											96.44	0	gi|225434984|ref|XP_002284008.1|	PREDICTED: heat shock cognate 70 kDa protein isoform 1 [Vitis vinifera] >gi|147853956|emb|CAN81694.1| hypothetical protein VITISV_017873 [Vitis vinifera]	94.01	0	gi|297318893|gb|EFH49315.1|	HSC70-1 [Arabidopsis lyrata subsp. lyrata]
24		Cs6g05890.1	1705		43.6		79.14		19	4	-	-	1.291	8	*	1.049	9		0.953	8											95.99	0	gi|225434984|ref|XP_002284008.1|	PREDICTED: heat shock cognate 70 kDa protein isoform 1 [Vitis vinifera] >gi|147853956|emb|CAN81694.1| hypothetical protein VITISV_017873 [Vitis vinifera]	92.63	0	gi|7413639|emb|CAB85987.1|	dnaK-type molecular chaperone hsc70.1 [Arabidopsis thaliana]
25	18	orange1.1t02795.1	1699	1663	31.5	32.7	79.14	78.87	15	7	18	9	1.155	16	*	1.258	17		1.391	16		0.975	19		0.758	18		1.058	19		93.83	0	gi|255543357|ref|XP_002512741.1|	heat shock protein, putative [Ricinus communis] >gi|223547752|gb|EEF49244.1| heat shock protein, putative [Ricinus communis]	89	0	gi|297338735|gb|EFH69152.1|	HSP70B [Arabidopsis lyrata subsp. lyrata]
26	27	Cs3g26180.1	1635	1425	40.4	38.2	81.94	89.97	14	2	13	2	1.382	10	*	1.219	12	*	0.848	13		1.672	10	*	0.692	13		1.645	10		96.65	0	gi|255538950|ref|XP_002510540.1|	tubulin beta chain, putative [Ricinus communis] >gi|223551241|gb|EEF52727.1| tubulin beta chain, putative [Ricinus communis]	96.91	0	gi|297334885|gb|EFH65303.1|	tubulin beta-1 chain [Arabidopsis lyrata subsp. lyrata]
27	47	Cs8g16700.1	1626	1037	21.7	17.7	113.76	121.44	13	13	10	10	1.306	42	*	0.804	44		1.272	46		1.022	30		0.97	33		1.092	32	*	90.96	0	gi|164605000|dbj|BAF98296.1|	4-hydroxy-3-methylbut-2-en-1-yl diphosphate synthase [Hevea brasiliensis]	86.5	0	gi|297310529|gb|EFH40953.1|	hypothetical protein ARALYDRAFT_919295 [Arabidopsis lyrata subsp. lyrata]
28	30	Cs6g16900.1	1617	1366	31.9	29.7	72.49	79.92	13	1	12	1	1.378	7	*	1.536	7		0.878	7	*	1.412	8	*	1.014	7		1.444	8	*	99.53	0	gi|223453022|gb|ACM89775.1|	beta-tubulin 3 [Gossypium hirsutum]	98.37	0	gi|267079|sp|P29514.1|TBB6_ARATH	RecName: Full=Tubulin beta-6 chain; AltName: Full=Beta-6-tubulin
29	19	Cs7g25390.1	1605	1640	49.7	49.7	86.56	90.45	10	7	10	7	0.594	21	*	0.901	21	*	0.692	21	*	0.842	25		1.21	23		0.766	22	*	88.08	1e-161	gi|255566555|ref|XP_002524262.1|	malate dehydrogenase, putative [Ricinus communis] >gi|223536453|gb|EEF38101.1| malate dehydrogenase, putative [Ricinus communis]	84.07	8e-156	gi|8777485|dbj|BAA97065.1|	NAD-dependent malate dehydrogenase [Arabidopsis thaliana]
30	38	Cs4g15270.1	1590	1157	30.6	29.8	90.19	85.79	14	13	14	13	1.725	52	*	0.943	52		1.503	51		1.385	40	*	1.705	41	*	0.934	41		88.49	0	gi|255546341|ref|XP_002514230.1|	malic enzyme, putative [Ricinus communis] >gi|223546686|gb|EEF48184.1| malic enzyme, putative [Ricinus communis]	80.8	0	gi|3687228|gb|AAC62126.1|	malate oxidoreductase (malic enzyme) [Arabidopsis thaliana]
31	61	Cs5g15920.1	1584	900	18.4	13.8	100.95	96.42	12	5	9	3	1.733	11	*	0.831	12	*	1.121	12		1.007	10		0.983	9		1.084	10		95.37	0	gi|356525774|ref|XP_003531498.1|	PREDICTED: elongation factor 2-like [Glycine max]	93.24	0	gi|297340396|gb|EFH70813.1|	hypothetical protein ARALYDRAFT_892631 [Arabidopsis lyrata subsp. lyrata]
32		Cs7g29220.1	1568		47.2		104.13		13	1	-	-	---	1		---	1		---	1											99.2	0	gi|118481291|gb|ABK92589.1|	unknown [Populus trichocarpa]	96.82	0	gi|297325523|gb|EFH55943.1|	hypothetical protein ARALYDRAFT_321462 [Arabidopsis lyrata subsp. lyrata]
33	8	Cs2g02180.1	1564	2243	36	34.1	85.28	82.63	5	5	4	4	1.069	83	*	1.13	76	*	1.192	83		0.897	148	*	1.611	149		0.678	141	*
34	32	Cs5g09320.1	1562	1340	44.1	37.5	82.64	92.38	21	21	18	18	0.81	70		1.103	71		0.879	71		1.361	57	*	0.638	58		0.831	57		78.9	0	gi|255537027|ref|XP_002509580.1|	heat shock protein 70 (HSP70)-interacting protein, putative [Ricinus communis] >gi|223549479|gb|EEF50967.1| heat shock protein 70 (HSP70)-interacting protein, putative [Ricinus communis]	73.53	0	gi|5281051|emb|CAB45987.1|	stress-induced protein sti1-like protein [Arabidopsis thaliana]
35	13	Cs6g15430.1	1552	2047	39.4	37.4	79.5	85.51	13	13	12	12	0.764	76	*	1.092	79		0.75	75	*	0.996	95		0.807	98		1.205	97		91.06	0	gi|78191410|gb|ABB29926.1|	fructose-bisphosphate aldolase-like [Solanum tuberosum]	88.83	0	gi|110741992|dbj|BAE98935.1|	putative fructose bisphosphate aldolase [Arabidopsis thaliana]
36	35	Cs1g10270.1	1546	1184	35	29.7	95	87.42	15	15	15	15	1.39	51	*	0.947	49		1.104	50	*	1.172	46		1.169	45		1.184	46		100	0	gi|12585490|sp|Q9SM09.1|VATA_CITUN	RecName: Full=V-type proton ATPase catalytic subunit A; Short=V-ATPase subunit A; AltName: Full=V-ATPase 69 kDa subunit; AltName: Full=Vacuolar proton pump subunit alpha >gi|6518112|dbj|BAA87891.1| H+-ATPase catalytic subunit [Citrus unshiu]	94.22	0	gi|297333601|gb|EFH64019.1|	VHA-A [Arabidopsis lyrata subsp. lyrata]
37	41	Cs5g09400.1	1533	1128	36.9	40.4	91.71	84.35	10	10	11	11	0.94	53		0.902	50		0.552	53	*	1.196	34		0.625	34	*	1.008	37		90	3e-25	gi|166407425|gb|ABY87519.1|	Hsp70-interacting protein 1 [Vitis labrusca]	89.66	8e-25	gi|21593067|gb|AAM65016.1|	HSP associated protein like [Arabidopsis thaliana]
38	39	orange1.1t00255.1	1532	1153	44.7	46.4	87.08	90.02	12	12	13	13	0.792	81	*	1.484	79	*	1.622	80	*	0.745	74	*	1.016	75		1.446	70	*	77.75	2e-151	gi|224130034|ref|XP_002320736.1|	predicted protein [Populus trichocarpa] >gi|222861509|gb|EEE99051.1| predicted protein [Populus trichocarpa]	73.18	2e-144	gi|7329700|emb|CAB82694.1|	endosperm specific protein-like [Arabidopsis thaliana]
39	105	Cs1g12600.1	1461	630	24.9	15.8	98.88	98.66	13	13	11	11	1.657	47	*	0.818	46		1.154	44		1.208	26	*	1.346	19	*	0.947	26		99.5	0	gi|169160465|gb|ACA49723.1|	phospholipase D alpha [Citrus sinensis]	81.11	0	gi|297328799|gb|EFH59218.1|	PLDALPHA1 [Arabidopsis lyrata subsp. lyrata]
40	46	Cs8g03010.1	1429	1042	31.5	28.1	90.45	71.75	16	16	16	16	0.748	62		1.052	59		0.71	58	*	1.107	56	*	0.534	55	*	1.224	54		91.24	0	gi|255554571|ref|XP_002518324.1|	heat shock protein, putative [Ricinus communis] >gi|223542544|gb|EEF44084.1| heat shock protein, putative [Ricinus communis]	84.33	0	gi|297317216|gb|EFH47638.1|	mthsc70-2 [Arabidopsis lyrata subsp. lyrata]
41	25	Cs4g13050.1	1386	1450	25.7	38.4	105.12	99.45	9	8	12	11	0.721	36		0.926	36		0.576	35		0.952	48		0.676	47		1.449	47		80	0	gi|225445041|ref|XP_002283310.1|	PREDICTED: mitochondrial-processing peptidase subunit alpha [Vitis vinifera] >gi|297738729|emb|CBI27974.3| unnamed protein product [Vitis vinifera]	65.55	9e-169	gi|17529270|gb|AAL38862.1|	putative mitochondrial processing peptidase alpha subunit [Arabidopsis thaliana]
42	26	Cs5g27000.1	1383	1446	29.9	26	82.67	79.91	17	10	13	13	1.876	26		1.113	27		1.994	28	*	1.339	49		1.494	48		1.049	46		92.42	0	gi|255569484|ref|XP_002525709.1|	5-methyltetrahydropteroyltriglutamate--homocysteine methyltransferase, putative [Ricinus communis] >gi|223535009|gb|EEF36692.1| 5-methyltetrahydropteroyltriglutamate--homocysteine methyltransferase, putative [Ricinus communis]	90.59	0	gi|297317624|gb|EFH48046.1|	cobalamin-independent methionine synthase [Arabidopsis lyrata subsp. lyrata]
43	55	Cs8g02310.1	1383	951	44.1	31.8	94.27	78.39	15	15	10	10	1.105	42		0.973	40		1.262	43	*	1.183	31	*	1.094	30		1.1	32	*	100	0	gi|4519264|dbj|BAA75517.1|	vacuolar H+-ATPase B subunit [Citrus unshiu]	95.29	0	gi|334187279|ref|NP_001190954.1|	V-type proton ATPase subunit B2 [Arabidopsis thaliana]
44	49	Cs3g26260.1	1378	1015	22.9	17.1	78.59	104.22	15	15	12	12	1.414	49		1.243	48	*	1.032	49		1.28	37	*	0.943	36		1.127	36		90.21	2e-134	gi|365189292|dbj|BAL42333.1|	Heat shock protein 90 [Nicotiana tabacum]	83.57	9e-121	gi|42573019|ref|NP_974606.1|	endoplasmin-like protein [Arabidopsis thaliana]
45	54	Cs3g22850.1	1369	976	37.8	30.9	62.08	55.83	20	20	15	14	1.5	80	*	0.828	82	*	1.23	81		1.608	60	*	1.304	61		0.778	63		77.23	4e-170	gi|255561582|ref|XP_002521801.1|	Patellin-3, putative [Ricinus communis] >gi|223539014|gb|EEF40611.1| Patellin-3, putative [Ricinus communis]	64.31	1e-132	gi|297318275|gb|EFH48697.1|	SEC14 cytosolic factor family protein [Arabidopsis lyrata subsp. lyrata]
46	42	Cs3g25010.1	1344	1109	43.5	40.3	74.31	74.86	13	12	11	10	0.66	59		0.907	59		0.732	59		0.794	46		0.511	48		1.133	48		80.52	2e-150	gi|383081913|dbj|BAM05609.1|	phenylcoumaran benzylic ether reductase [Eucalyptus pyrocarpa]	75.4	8e-140	gi|297333424|gb|EFH63842.1|	hypothetical protein ARALYDRAFT_476671 [Arabidopsis lyrata subsp. lyrata]
47	71	Cs6g16010.1	1333	843	34.8	29.2	78.86	63.93	12	12	10	10	0.891	52	*	0.977	54		0.853	53		0.985	41		0.904	42		0.944	42	*	88.27	0	gi|333035984|gb|AEF13021.1|	UDP-glucose pyrophosphorylase [Populus deltoides]	86.11	0	gi|12585448|sp|P57751.1|UGPA1_ARATH	RecName: Full=UTP--glucose-1-phosphate uridylyltransferase 1; AltName: Full=UDP-glucose pyrophosphorylase 1; Short=UDPGP 1; Short=UGPase 1
48	36	Cs4g09460.2	1297	1183	19.8	17.1	85.54	83.85	11	11	10	10	0.534	46	*	1.364	45	*	1.284	38	*	0.675	47	*	0.696	51		1.466	49		66.62	0	gi|255576268|ref|XP_002529027.1|	glycerophosphoryl diester phosphodiesterase, putative [Ricinus communis] >gi|223531507|gb|EEF33338.1| glycerophosphoryl diester phosphodiesterase, putative [Ricinus communis]	60.93	0	gi|4455192|emb|CAB36515.1|	putative protein [Arabidopsis thaliana]
49	115	Cs6g15230.1	1279	595	57.1	35.5	76.14	67.68	18	18	13	13	1.376	54	*	0.891	51		1.189	52		1.2	37	*	1.201	38		1.088	37		85.94	0	gi|224069008|ref|XP_002326252.1|	predicted protein [Populus trichocarpa] >gi|118481009|gb|ABK92458.1| unknown [Populus trichocarpa] >gi|222833445|gb|EEE71922.1| predicted protein [Populus trichocarpa]	78.34	0	gi|110742337|dbj|BAE99092.1|	monodehydroascorbate reductase (NADH) - like protein [Arabidopsis thaliana]
50	84	Cs6g21770.1	1262	805	21.4	13.4	84.31	88.8	15	13	10	8	0.799	34		1.1	27	*	0.876	27		0.768	23	*	0.735	23		1.409	23	*	88.55	0	gi|225452950|ref|XP_002284243.1|	PREDICTED: chaperone protein ClpB3, chloroplastic-like [Vitis vinifera]	84.62	0	gi|9755800|emb|CAC01744.1|	clpB heat shock protein-like [Arabidopsis thaliana]
51	43	orange1.1t01622.1	1262	1094	23.9	22.1	101.79	89.74	11	2	10	6	1.514	9	*	0.877	8		1.036	8		0.988	19		1.198	19	*	0.979	18		100	0	gi|70609690|gb|AAZ05070.1|	glutamate decarboxylase [Citrus sinensis]	87.5	0	gi|297322631|gb|EFH53052.1|	hypothetical protein ARALYDRAFT_484123 [Arabidopsis lyrata subsp. lyrata]
52	44	Cs9g10470.1	1260	1067	38.9	34.3	92.41	90.69	10	10	8	8	0.751	43	*	0.984	45		0.71	44		1.142	44		1.211	45	*	0.825	44		94.88	0	gi|211906490|gb|ACJ11738.1|	malate dehydrogenase [Gossypium hirsutum]	91.57	2e-175	gi|297311264|gb|EFH41688.1|	cytosolic malate dehydrogenase [Arabidopsis lyrata subsp. lyrata]
53	65	Cs5g01840.1	1253	872	36	27.6	78.94	75.78	17	11	14	8	1.097	39		1.18	39		0.786	36	*	1.119	29	*	0.73	28	*	1.052	28		96.01	0	gi|6911549|emb|CAB72128.1|	heat shock protein 70 [Cucumis sativus]	91.46	0	gi|297314402|gb|EFH44825.1|	hypothetical protein ARALYDRAFT_493781 [Arabidopsis lyrata subsp. lyrata]
54	100	Cs9g19220.1	1244	657	27.3	27.9	81.09	58.09	18	4	18	6	2.193	8		1.217	8	*	1.601	8	*	1.153	13	*	1.743	13	*	1.179	13	*	93.99	0	gi|255545176|ref|XP_002513649.1|	heat shock protein, putative [Ricinus communis] >gi|223547557|gb|EEF49052.1| heat shock protein, putative [Ricinus communis]	89.43	0	gi|297310021|gb|EFH40445.1|	heat shock protein 81-1 [Arabidopsis lyrata subsp. lyrata]
55	72	Cs6g20570.1	1241	832	19.4	16.2	76.15	68.83	13	6	12	5	1.148	18	*	0.861	17		1.03	17		1.242	9	*	0.91	8		1.115	9		91.11	0	gi|356572262|ref|XP_003554288.1|	PREDICTED: ATPase 11, plasma membrane-type-like [Glycine max]	89.02	0	gi|83305346|sp|Q9SU58.2|PMA4_ARATH	RecName: Full=ATPase 4, plasma membrane-type; AltName: Full=Proton pump 4
56	28	Cs2g12010.1	1230	1419	40.6	48.4	55.95	68.27	7	7	9	9	0.934	84	*	0.993	81		0.857	85		0.91	98		1.222	95	*	0.924	95		80	5e-45	gi|224072410|ref|XP_002303722.1|	predicted protein [Populus trichocarpa] >gi|222841154|gb|EEE78701.1| predicted protein [Populus trichocarpa]	75.38	1e-35	gi|1550738|emb|CAA69300.1|	endomembrane-associated protein [Arabidopsis thaliana]
57	33	Cs6g10600.1	1227	1214	28	29.1	80.55	89.81	15	15	15	15	0.989	54		1.072	53		0.85	54	*	0.986	54		0.585	55		1.246	53		86.08	0	gi|239056191|emb|CAQ58628.1|	Putative 2-3 biphosphoglycerate independant phosphoglycerate mutase [Vitis vinifera]	82.43	0	gi|297330526|gb|EFH60945.1|	hypothetical protein ARALYDRAFT_478159 [Arabidopsis lyrata subsp. lyrata]
58	58	Cs2g02520.1	1162	925	35.5	34.9	90.96	87.82	11	11	9	9	1.224	43		0.841	45	*	0.889	45		1.594	32	*	1.211	34	*	0.768	34	*	98.76	2e-167	gi|62900641|sp|Q9ZWQ8.1|PAP_CITUN	RecName: Full=Plastid-lipid-associated protein, chloroplastic; AltName: Full=CitPAP; Flags: Precursor >gi|3928760|dbj|BAA34702.1| homolog to plastid-lipid-associated protein [Citrus unshiu]	62.65	3e-105	gi|2832674|emb|CAA16774.1|	fibrillin precursor-like protein [Arabidopsis thaliana]
59	45	Cs7g10220.1	1159	1063	37.2	35.2	74.73	69.98	10	4	9	5	2.189	7		0.708	7	*	1.928	7		1.549	12	*	1.366	12		0.952	13		92.08	1e-175	gi|224110772|ref|XP_002315632.1|	predicted protein [Populus trichocarpa] >gi|118481113|gb|ABK92510.1| unknown [Populus trichocarpa] >gi|118486257|gb|ABK94970.1| unknown [Populus trichocarpa] >gi|222864672|gb|EEF01803.1| predicted protein [Populus trichocarpa]	92.86	4e-174	gi|297328171|gb|EFH58590.1|	glyceraldehyde-3-phosphate dehydrogenase C subunit [Arabidopsis lyrata subsp. lyrata]
60	94	Cs8g16680.2	1133	682	31.9	26.7	91.39	91.5	14	14	14	14	0.628	47		1.328	48		0.893	45	*	1.485	35		0.568	35	*	1.087	36		82.37	0	gi|255578860|ref|XP_002530284.1|	protein disulfide isomerase, putative [Ricinus communis] >gi|223530182|gb|EEF32091.1| protein disulfide isomerase, putative [Ricinus communis]	73.95	0	gi|297312222|gb|EFH42646.1|	hypothetical protein ARALYDRAFT_496212 [Arabidopsis lyrata subsp. lyrata]
61		Cs5g03620.1	1106		18.1		81.94		7	2	-	-	1.382	7	*	1.182	12	*	0.853	12											97.86	0	gi|255537469|ref|XP_002509801.1|	tubulin beta chain, putative [Ricinus communis] >gi|223549700|gb|EEF51188.1| tubulin beta chain, putative [Ricinus communis]	94.05	0	gi|267079|sp|P29514.1|TBB6_ARATH	RecName: Full=Tubulin beta-6 chain; AltName: Full=Beta-6-tubulin
62	31	Cs3g23560.1	1070	1365	27.4	30.4	92.61	97.03	10	10	11	11	0.54	42		0.87	42	*	0.697	41	*	0.586	48		0.778	48	*	1.092	48		79.86	0	gi|224137490|ref|XP_002327139.1|	predicted protein [Populus trichocarpa] >gi|222835454|gb|EEE73889.1| predicted protein [Populus trichocarpa]	69.95	4e-176	gi|17528998|gb|AAL38709.1|	putative alpha-amylase [Arabidopsis thaliana]
63	123	Cs3g14360.1	1062	559	27.4	28.4	75.84	68.67	8	2	8	2	0.837	23	*	0.856	21		0.483	19		0.866	18		0.77	16	*	0.786	15	*	96.69	0	gi|356576799|ref|XP_003556517.1|	PREDICTED: 26S protease regulatory subunit 6A homolog A-like [Glycine max]	94.1	0	gi|219729986|emb|CAW66610.1|	unnamed protein product [Arabidopsis thaliana]
64	53	Cs2g10070.1	1043	978	32.9	24.7	78.17	78.26	15	14	11	11	1.033	54		1.039	53		1.586	53		1.16	43		0.951	39		1.234	43		81.51	0	gi|255564335|ref|XP_002523164.1|	Reticuline oxidase precursor, putative [Ricinus communis] >gi|223537571|gb|EEF39195.1| Reticuline oxidase precursor, putative [Ricinus communis]	69.7	0	gi|297327196|gb|EFH57616.1|	EDA28/MEE23 [Arabidopsis lyrata subsp. lyrata]
65	86	Cs8g09580.1	1037	757	21.9	18.7	90.69	83.49	16	10	15	8	1.116	30	*	0.964	28		0.919	30		0.86	27		1.008	26		0.986	27		96.28	0	gi|259506726|gb|ABK54024.2|	phosphoenolpyruvate carboxylase [Citrus sinensis]	88.44	0	gi|8777477|dbj|BAA97057.1|	phosphoenolpyruvate carboxylase [Arabidopsis thaliana]
66	62	Cs3g18360.1	1036	894	41.5	29.7	86.18	85.68	12	12	9	9	1.34	39	*	0.62	41	*	0.736	39		0.777	40	*	0.882	39		0.99	39		82.59	1e-156	gi|224066943|ref|XP_002302291.1|	predicted protein [Populus trichocarpa] >gi|118482646|gb|ABK93242.1| unknown [Populus trichocarpa] >gi|222844017|gb|EEE81564.1| predicted protein [Populus trichocarpa]	72.87	3e-137	gi|219802702|emb|CAW56097.1|	unnamed protein product [Arabidopsis thaliana]
67	40	orange1.1t01892.1	1029	1144	24.3	27	91.56	100.96	12	12	11	11	1.86	41		0.877	44		1.959	46	*	1.438	46		2.122	44		0.905	46		94.02	0	gi|211905341|gb|ACJ11250.1|	S-adenosyl-L-homocystein hydrolase [Gossypium hirsutum]	91.96	0	gi|297316186|gb|EFH46609.1|	hypothetical protein ARALYDRAFT_915516 [Arabidopsis lyrata subsp. lyrata]
68	81	Cs1g16150.1	1011	815	20.9	15.4	76.15	68.83	14	10	12	7	1.234	19	*	1.02	21		1.008	20		1.088	17	*	0.984	17		1.179	16	*	90.37	0	gi|359482987|ref|XP_002263048.2|	PREDICTED: ATPase 10, plasma membrane-type-like isoform 2 [Vitis vinifera]	80.78	0	gi|12585313|sp|Q43128.2|PMA10_ARATH	RecName: Full=ATPase 10, plasma membrane-type; AltName: Full=Proton pump 10
69	56	Cs7g02850.1	1004	944	37.9	30.7	102.11	101.84	7	7	6	6	1.397	33	*	1.24	36	*	1.759	34	*	1.639	31	*	1.064	33		1.186	34	*	78.54	5e-113	gi|255543156|ref|XP_002512641.1|	conserved hypothetical protein [Ricinus communis] >gi|223548602|gb|EEF50093.1| conserved hypothetical protein [Ricinus communis]	69.23	1e-103	gi|110738428|dbj|BAF01140.1|	ABA-responsive protein - like [Arabidopsis thaliana]
70	66	Cs1g21050.1	999	870	24.2	22	89.58	80.97	8	1	7	1	1.377	2		1.528	2	*	1.293	2	*	1.528	2	*	0.702	2		1.554	2	*	99.77	0	gi|255537890|ref|XP_002510010.1|	tubulin alpha chain, putative [Ricinus communis] >gi|223550711|gb|EEF52197.1| tubulin alpha chain, putative [Ricinus communis]	98.38	0	gi|15294278|gb|AAK95316.1|AF410330_1	At1g50010/F2J10_12 [Arabidopsis thaliana]
71	73	Cs1g01370.1	999	832	27.4	27.4	91.39	77.24	3	3	3	3	0.877	24		1.151	25		0.705	23		1.102	23		1.046	22		0.991	21		73.65	2e-61	gi|357463399|ref|XP_003601981.1|	hypothetical protein MTR_3g087510 [Medicago truncatula] >gi|355491029|gb|AES72232.1| hypothetical protein MTR_3g087510 [Medicago truncatula]	71.22	4e-58	gi|297326271|gb|EFH56691.1|	lipid-associated family protein [Arabidopsis lyrata subsp. lyrata]
72	48	Cs1g16310.1	982	1031	15.7	15.7	99.74	103.39	1	1	1	1	1.023	12		1.171	9		0.929	11		0.766	12	*	1.764	11		1.295	11	*	77.78	1e-21	gi|224106463|ref|XP_002314174.1|	predicted protein [Populus trichocarpa] >gi|222850582|gb|EEE88129.1| predicted protein [Populus trichocarpa]	80.95	3e-22	gi|297312034|gb|EFH42458.1|	hypothetical protein ARALYDRAFT_918901 [Arabidopsis lyrata subsp. lyrata]
73	67	Cs2g16220.1	980	865	35	35	70.1	69.41	9	1	10	1	0.645	2		0.912	2		1.209	2		0.889	2		0.545	2	*	1.029	2		80.33	2e-138	gi|118486357|gb|ABK95019.1|	unknown [Populus trichocarpa]	73.46	2e-131	gi|4914435|emb|CAB43638.1|	NAD(P)H oxidoreductase, isoflavone reductase-like protein [Arabidopsis thaliana]
74	144	Cs5g03150.1	970	509	24.5	23.4	81.09	75.63	17	7	17	9	1.573	34	*	0.792	36	*	1.114	34		1.249	24	*	1.339	25	*	1.071	24		91.61	0	gi|224134805|ref|XP_002327494.1|	predicted protein [Populus trichocarpa] >gi|222836048|gb|EEE74469.1| predicted protein [Populus trichocarpa]	88.79	0	gi|297310021|gb|EFH40445.1|	heat shock protein 81-1 [Arabidopsis lyrata subsp. lyrata]
75	92	Cs3g14220.1	959	699	22.4	22.2	84.42	64.93	12	5	12	5	0.88	18		1.089	17		0.733	17	*	0.99	15		0.757	16	*	1.228	16	*	80.6	0	gi|379054910|gb|AFC88846.1|	putative luminal binding protein 7B4, partial [Tetragonia tetragonioides]	77.14	0	gi|18206379|sp|Q9LKR3.1|HSP7K_ARATH	RecName: Full=Heat shock 70 kDa protein 11; AltName: Full=Heat shock protein 70-11; Short=AtHsp70-11; AltName: Full=Luminal-binding protein 1; Short=AtBP1; Short=BiP1; Flags: Precursor
76	64	Cs2g24360.1	955	873	33.2	33.2	92.58	73.96	6	6	6	6	1.277	39	*	0.962	37		0.963	41		1.282	39	*	0.809	42	*	0.549	40	*	63.87	2e-61	gi|224107693|ref|XP_002314566.1|	predicted protein [Populus trichocarpa] >gi|222863606|gb|EEF00737.1| predicted protein [Populus trichocarpa]	39.42	6e-31	gi|297313321|gb|EFH43744.1|	chloroplast small heat shock protein [Arabidopsis lyrata subsp. lyrata]
77	75	Cs9g01670.1	950	829	31.4	19.3	64.83	79.34	12	12	8	8	1.215	39		0.765	43	*	1.592	42	*	1.089	33		1.186	33		0.991	33		91.19	0	gi|255556504|ref|XP_002519286.1|	dihydrolipoamide dehydrogenase, putative [Ricinus communis] >gi|223541601|gb|EEF43150.1| dihydrolipoamide dehydrogenase, putative [Ricinus communis]	88.19	0	gi|67509789|emb|CAJ00711.1|	unnamed protein product [Arabidopsis thaliana]
78	120	Cs2g21430.1	945	579	19.9	16.2	68.65	68.05	14	10	11	8	1.221	30		0.78	30		1.142	31	*	1.193	32		1.212	29	*	1.062	32		99.89	0	gi|285309969|emb|CBE71058.1|	aconitate hydratase 2 [Citrus clementina]	87.8	0	gi|297316274|gb|EFH46697.1|	predicted protein [Arabidopsis lyrata subsp. lyrata]
79	50	Cs1g16180.1	944	1000	22.2	24.5	80.22	79.26	8	8	9	9	0.761	35		1.393	35		0.982	30		0.789	42		0.866	40		1.631	37		84.75	0	gi|255543963|ref|XP_002513044.1|	Aspartic proteinase nepenthesin-1 precursor, putative [Ricinus communis] >gi|223548055|gb|EEF49547.1| Aspartic proteinase nepenthesin-1 precursor, putative [Ricinus communis]	70.14	1e-157	gi|9759559|dbj|BAB11161.1|	nucleoid DNA-binding-like protein [Arabidopsis thaliana]
80	37	Cs5g11940.1	944	1168	14.7	17.4	97	103.3	2	2	3	3	1.012	13		0.861	12		0.956	14		0.815	18	*	1.661	20		0.718	19	*	80.17	2e-51	gi|297733872|emb|CBI15119.3|	unnamed protein product [Vitis vinifera]	71.67	8e-47	gi|297310551|gb|EFH40975.1|	hypothetical protein ARALYDRAFT_358310 [Arabidopsis lyrata subsp. lyrata]
81	70	orange1.1t04187.1	925	853	27.5	24.9	87.04	91.35	9	9	8	8	1.308	27	*	0.753	27	*	1.178	25	*	1.078	27		0.571	28		1.152	28	*	98.55	0	gi|5764653|gb|AAD51361.1|AF176669_1	NADP-isocitrate dehydrogenase [Citrus limon]	89.29	0	gi|15010660|gb|AAK73989.1|	At1g65930/F12P19_10 [Arabidopsis thaliana]
82		Cs2g08320.2	913		13.1		86.66		9	9	6	6	1.068	32		1.029	31		1.058	32											76.55	0	gi|224061057|ref|XP_002300337.1|	predicted protein [Populus trichocarpa] >gi|222847595|gb|EEE85142.1| predicted protein [Populus trichocarpa]	67.13	0	gi|14334838|gb|AAK59597.1|	unknown protein [Arabidopsis thaliana]
83	59	Cs5g33860.1	896	925	39.2	37.1	62.33	71.16	11	11	10	10	0.858	49	*	0.98	49		0.843	54	*	1.231	50	*	1.136	49	*	1.021	49		85.55	2e-178	gi|255548505|ref|XP_002515309.1|	protein disulfide isomerase, putative [Ricinus communis] >gi|223545789|gb|EEF47293.1| protein disulfide isomerase, putative [Ricinus communis]	78.19	1e-160	gi|297326144|gb|EFH56564.1|	hypothetical protein ARALYDRAFT_904222 [Arabidopsis lyrata subsp. lyrata]
84	97	orange1.1t01459.1	894	673	37.9	31.5	73.72	72.24	18	18	15	15	0.676	43	*	1.114	41		0.653	42		0.942	31	*	1.31	30	*	1.064	31	*	93.09	0	gi|255554262|ref|XP_002518171.1|	chaperonin-60kD, ch60, putative [Ricinus communis] >gi|223542767|gb|EEF44304.1| chaperonin-60kD, ch60, putative [Ricinus communis]	90.48	0	gi|297331464|gb|EFH61883.1|	hypothetical protein ARALYDRAFT_898985 [Arabidopsis lyrata subsp. lyrata]
85	82	Cs2g16260.1	857	805	33.8	40.9	69.36	72.81	10	2	10	4	0.617	2		0.644	2		0.412	2		0.702	3		0.646	4	*	0.607	4	*	81.82	4e-149	gi|3243234|gb|AAC24001.1|	isoflavone reductase related protein [Pyrus communis]	75.97	2e-141	gi|4914435|emb|CAB43638.1|	NAD(P)H oxidoreductase, isoflavone reductase-like protein [Arabidopsis thaliana]
86	104	Cs5g20510.1	853	630	26.5	25.9	64.75	66.97	8	8	7	7	1.072	43		1.031	43		0.886	43		1.29	36	*	0.734	36	*	0.79	36	*	88.19	5e-126	gi|255585293|ref|XP_002533345.1|	Late embryogenesis abundant protein Lea14-A, putative [Ricinus communis] >gi|223526810|gb|EEF29030.1| Late embryogenesis abundant protein Lea14-A, putative [Ricinus communis]	81.78	1e-115	gi|297325919|gb|EFH56339.1|	predicted protein [Arabidopsis lyrata subsp. lyrata]
87	125	Cs1g26040.1	853	552	19.4	13.8	85.23	69.45	13	7	9	4	1.524	18	*	0.759	16	*	1.429	17	*	1.213	12	*	1.342	12	*	1.066	12	*	99.78	0	gi|285309965|emb|CBE71056.1|	aconitate hydratase 1 [Citrus clementina]	90.4	0	gi|3805849|emb|CAA21469.1|	cytoplasmatic aconitate hydratase (citrate hydro-lyase)(aconitase)(EC 4.2.1.3) [Arabidopsis thaliana]
88	303	Cs9g07640.1	848	284	40.7	22.1	101.41	78.15	6	6	3	3	1.157	20	*	0.845	21	*	0.832	22	*	1.227	7	*	0.749	7	*	0.451	7	*	88	4e-103	gi|255552053|ref|XP_002517071.1|	acireductone dioxygenase, putative [Ricinus communis] >gi|223543706|gb|EEF45234.1| acireductone dioxygenase, putative [Ricinus communis]	85.13	3e-98	gi|297314096|gb|EFH44519.1|	ATARD2 [Arabidopsis lyrata subsp. lyrata]
89	108	Cs9g13070.1	835	618	29.4	29.4	81.62	73.27	4	4	4	4	0.683	27		1.01	27		0.655	26	*	0.65	16	*	0.658	17		0.684	17	*	57.38	1e-67	gi|224146587|ref|XP_002326061.1|	predicted protein [Populus trichocarpa] >gi|222862936|gb|EEF00443.1| predicted protein [Populus trichocarpa]	62.5	8e-66	gi|30697031|ref|NP_200632.2|	bis(5'-adenosyl)-triphosphatase [Arabidopsis thaliana]
90	68	Cs6g18830.1	834	863	43.7	30	76.28	77.42	9	5	7	3	0.791	14	*	0.775	14		0.58	13	*	0.61	14	*	0.985	15		0.587	14		97.34	2e-146	gi|55375985|gb|AAV50005.1|	14-3-3 family protein [Malus x domestica]	89.49	2e-132	gi|297316674|gb|EFH47097.1|	hypothetical protein ARALYDRAFT_494127 [Arabidopsis lyrata subsp. lyrata]
91	133	orange1.1t01871.1	825	532	31.2	28.7	92.12	85.32	10	10	9	9	1.353	28	*	0.848	28		1.173	29	*	1.146	22	*	1.49	23		0.905	24		83.98	0	gi|224129200|ref|XP_002328915.1|	predicted protein [Populus trichocarpa] >gi|222839345|gb|EEE77682.1| predicted protein [Populus trichocarpa]	76.39	0	gi|13877735|gb|AAK43945.1|AF370130_1	putative selenium-binding protein [Arabidopsis thaliana]
92	76	Cs4g08750.1	817	828	21.6	17.9	70.83	66.41	6	6	5	5	0.808	42		1.78	38	*	1.404	38	*	0.696	46	*	1.091	42		1.614	42	*	79.29	1e-143	gi|157273656|gb|ABV27482.1|	fasciclin-like arabinogalactan protein 11 [Gossypium hirsutum]	70.23	2e-124	gi|297311945|gb|EFH42369.1|	hypothetical protein ARALYDRAFT_495659 [Arabidopsis lyrata subsp. lyrata]
93	87	orange1.1t01933.1	812	754	23.1	18.6	71.73	78.18	13	8	11	7	1.036	28		1.203	29	*	0.92	28		1.209	25	*	0.58	25		1.087	25		88.52	0	gi|225456004|ref|XP_002279101.1|	PREDICTED: stromal 70 kDa heat shock-related protein, chloroplastic-like [Vitis vinifera]	85	0	gi|297315563|gb|EFH45986.1|	cphsc70-1 [Arabidopsis lyrata subsp. lyrata]
94	207	Cs5g33470.1	780	383	22.7	15.2	79.91	66.13	14	9	11	6	1.274	21	*	0.902	25		1.527	23	*	0.953	12		1.116	12		0.904	12	*	99.88	0	gi|6682841|dbj|BAA88904.1|	sucrose synthase [Citrus unshiu]	85.29	0	gi|7268988|emb|CAB80721.1|	putative sucrose synthetase [Arabidopsis thaliana]
95	63	Cs3g15060.1	778	879	31.6	33.7	65.98	62.58	12	12	14	14	0.537	44		1.326	43	*	0.926	44		1.058	58		0.77	57		1.182	59		93.07	6e-168	gi|233955399|gb|ACQ91203.1|	calreticulin [Carica papaya]	85.63	5e-163	gi|79320099|ref|NP_001031199.1|	calreticulin-1 [Arabidopsis thaliana]
96	113	Cs5g26760.1	776	603	15.4	12.2	84.75	73.54	5	1	4	1	1.28	6		0.924	6		0.99	6		1.369	5	*	0.965	6		0.965	6		95.1	0	gi|225435758|ref|XP_002285721.1|	PREDICTED: tubulin alpha-1 chain [Vitis vinifera]	95.63	0	gi|13605805|gb|AAK32888.1|AF367301_1	AT5g19770/T29J13_190 [Arabidopsis thaliana]
97	119	Cs3g16700.1	768	585	27.5	26.2	79.59	69.44	13	13	13	13	1.333	26	*	0.855	29		1.13	26		1.311	24	*	1.072	23		0.877	25	*	83.16	0	gi|13785471|dbj|BAB43909.1|	phosphoenolpyruvate carboxykinase [Flaveria pringlei]	81.71	0	gi|110740763|dbj|BAE98480.1|	phosphoenolpyruvate carboxykinase (ATP) -like protein [Arabidopsis thaliana]
98	80	Cs7g19800.1	768	817	17.7	17.3	82.08	73.79	11	11	11	11	0.938	28		1.076	28		0.908	27		0.921	31	*	1.043	31		1.208	32	*	91.03	0	gi|356516495|ref|XP_003526929.1|	PREDICTED: chaperone protein ClpC, chloroplastic-like [Glycine max]	89.01	0	gi|9758239|dbj|BAB08738.1|	ATP-dependent Clp protease, ATP-binding subunit [Arabidopsis thaliana]
99	129	orange1.1t00168.1	768	546	25.8	27.5	80.56	64.55	6	6	6	6	0.971	22		1.316	21		0.903	21		0.934	19		1.484	19		1.018	19		93.97	8e-127	gi|225444782|ref|XP_002279950.1|	PREDICTED: 40S ribosomal protein S3-3 [Vitis vinifera] >gi|297738588|emb|CBI27833.3| unnamed protein product [Vitis vinifera]	88.55	1e-117	gi|75170994|sp|Q9FJA6.1|RS33_ARATH	RecName: Full=40S ribosomal protein S3-3
100	143	Cs9g05920.1	757	509	27	16.1	103.18	87.04	4	4	3	3	0.769	13	*	0.901	16	*	0.642	13	*	0.861	12		0.723	11	*	1.354	12		68.56	3e-98	gi|255551493|ref|XP_002516792.1|	endo-1,3-1,4-beta-d-glucanase, putative [Ricinus communis] >gi|223543880|gb|EEF45406.1| endo-1,3-1,4-beta-d-glucanase, putative [Ricinus communis]	51.5	3e-69	gi|297331411|gb|EFH61830.1|	dienelactone hydrolase family protein [Arabidopsis lyrata subsp. lyrata]
101	152	Cs9g13060.1	756	484	32.1	12.5	69.41	61.14	4	4	2	2	0.643	23		0.886	22		0.615	23		0.721	14	*	1.249	13	*	0.54	14		56.42	4e-50	gi|357155456|ref|XP_003577126.1|	PREDICTED: bis(5'-adenosyl)-triphosphatase-like [Brachypodium distachyon]	55.25	3e-49	gi|110736300|dbj|BAF00120.1|	bis(5'-adenosyl)-triphosphatase-like [Arabidopsis thaliana]
102	137	Cs2g23520.2	752	525	19.3	13.5	66.34	73.2	6	3	5	4	1.064	18		0.779	18		0.927	18		1.069	14		0.96	13		0.888	14		85.14	5e-168	gi|255553691|ref|XP_002517886.1|	ADP,ATP carrier protein, putative [Ricinus communis] >gi|223542868|gb|EEF44404.1| ADP,ATP carrier protein, putative [Ricinus communis]	81.3	2e-161	gi|2842480|emb|CAA16877.1|	ADP, ATP carrier-like protein [Arabidopsis thaliana]
103	335	Cs8g16040.1	750	263	18.2	8.8	103.72	66.19	7	7	4	4	0.942	24		0.97	22		0.757	24		0.986	10		1.329	10	*	0.833	10	*	89.01	0	gi|224132004|ref|XP_002328161.1|	predicted protein [Populus trichocarpa] >gi|222837676|gb|EEE76041.1| predicted protein [Populus trichocarpa]	87.62	0	gi|297326796|gb|EFH57216.1|	CPN60A [Arabidopsis lyrata subsp. lyrata]
104	95	Cs4g03700.1	745	679	11.8	13.8	76.15	68.83	8	1	9	2	1.074	2		0.541	2		0.932	2		1.071	2	*	0.802	2		1.018	4		94.12	0	gi|31580853|dbj|BAC77531.1|	plasma membrane H+-ATPase [Sesbania rostrata]	89.38	0	gi|114335|sp|P19456.2|PMA2_ARATH	RecName: Full=ATPase 2, plasma membrane-type; AltName: Full=Proton pump 2
105	183	Cs9g06800.1	745	431	16.6	14	98.92	95.64	6	6	5	5	1.245	14		0.945	17		1.613	17		1.116	11	*	1.072	12		1.27	13		82.84	0	gi|224099789|ref|XP_002311619.1|	predicted protein [Populus trichocarpa] >gi|222851439|gb|EEE88986.1| predicted protein [Populus trichocarpa]	76.27	0	gi|297308648|gb|EFH39143.1|	HSP70T-2 [Arabidopsis lyrata subsp. lyrata]
106	147	orange1.1t03730.1	741	494	24.6	17.2	102.64	92.36	8	7	5	4	1.766	23	*	0.667	21	*	2.041	24		1.365	16	*	1.923	13	*	0.799	16		100	0	gi|227937359|gb|ACP43319.1|	translation elongation factor [Citrus maxima]	73.92	6e-166	gi|297335604|gb|EFH66021.1|	hypothetical protein ARALYDRAFT_471063 [Arabidopsis lyrata subsp. lyrata]
107		Cs9g17510.2	737		10.6		75.72		6	6	4	4	1.006	17		1.038	18		0.945	18											56.16	0	gi|255545258|ref|XP_002513690.1|	conserved hypothetical protein [Ricinus communis] >gi|223547598|gb|EEF49093.1| conserved hypothetical protein [Ricinus communis]	48.43	0	gi|10176856|dbj|BAB10062.1|	unnamed protein product [Arabidopsis thaliana]
108	91	Cs6g13960.1	736	700	35.1	29.2	79.43	70.2	4	4	3	3	0.858	20		1.053	18		0.832	19	*	1.014	20		0.774	19		1.06	18		97.95	4e-78	gi|315937232|gb|ADU56174.1|	ubiquitin-conjugating family protein [Jatropha curcas] >gi|317159571|gb|ADV04060.1| protein binding/ubiquitin-protein ligase 1 [Hevea brasiliensis]	92.47	4e-75	gi|297327263|gb|EFH57683.1|	hypothetical protein ARALYDRAFT_482581 [Arabidopsis lyrata subsp. lyrata]
109	74	Cs8g01620.1	722	831	23.7	23.7	67.99	72.27	7	7	7	7	0.74	29	*	0.89	28		0.622	27		0.729	33	*	0.514	33		0.949	32		92.21	1e-159	gi|297744915|emb|CBI38412.3|	unnamed protein product [Vitis vinifera]	88.96	1e-154	gi|21537157|gb|AAM61498.1|	NAD+ dependent isocitrate dehydrogenase subunit 1 [Arabidopsis thaliana]
110	155	Cs5g25740.1	714	482	38.4	38.4	70.16	66.66	5	3	5	3	0.665	14	*	0.674	17	*	0.597	21	*	0.977	16		0.663	17		1.075	17		73.06	3e-78	gi|225450883|ref|XP_002284334.1|	PREDICTED: germin-like protein subfamily 1 member 14 [Vitis vinifera] >gi|296088371|emb|CBI36816.3| unnamed protein product [Vitis vinifera]	70.62	2e-75	gi|297314634|gb|EFH45057.1|	predicted protein [Arabidopsis lyrata subsp. lyrata]
111	156	Cs4g10280.1	704	480	12.5	11.3	85.23	69.45	9	3	8	3	1.317	8	*	0.792	8	*	1.14	7	*	1.109	9		1.402	7	*	1.088	9		99.33	0	gi|285309967|emb|CBE71057.1|	aconitate hydratase 3 [Citrus clementina]	86.65	0	gi|297329544|gb|EFH59963.1|	hypothetical protein ARALYDRAFT_480186 [Arabidopsis lyrata subsp. lyrata]
112	295	Cs6g11970.1	700	288	23.5	20.9	86.08	78.4	7	7	6	6	0.724	17	*	0.772	19	*	0.426	19	*	0.688	12	*	0.835	12		0.593	13	*	85.57	0	gi|255556974|ref|XP_002519520.1|	isocitrate dehydrogenase, putative [Ricinus communis] >gi|223541383|gb|EEF42934.1| isocitrate dehydrogenase, putative [Ricinus communis]	83.8	0	gi|297316860|gb|EFH47282.1|	hypothetical protein ARALYDRAFT_487101 [Arabidopsis lyrata subsp. lyrata]
113	127	Cs1g20720.2	698	549	24.8	22.9	60.45	59.13	17	17	17	17	1.08	44		1.015	45		0.971	46		0.972	37		0.799	35	*	1.01	38		83.91	0	gi|255572579|ref|XP_002527223.1|	oligopeptidase A, putative [Ricinus communis] >gi|223533399|gb|EEF35149.1| oligopeptidase A, putative [Ricinus communis]	80.83	0	gi|15028227|gb|AAK76610.1|	putative oligopeptidase A [Arabidopsis thaliana]
114	182	Cs2g01400.3	696	431	51.2	39.8	75.94	78.3	9	9	6	6	1.19	23	*	0.763	24		1.399	23		1.165	14	*	1.015	14		1.131	14		99.05	3e-110	gi|224089509|ref|XP_002308739.1|	predicted protein [Populus trichocarpa] >gi|118487262|gb|ABK95459.1| unknown [Populus trichocarpa] >gi|222854715|gb|EEE92262.1| predicted protein [Populus trichocarpa]	99.05	6e-110	gi|75279776|sp|P92963.1|RAB1C_ARATH	RecName: Full=Ras-related protein RABB1c; Short=AtRABB1c; AltName: Full=Ras-related protein Rab2A; Short=AtRab2A
115	60	Cs1g20230.1	694	907	34	32.7	63.67	70.14	9	9	9	9	0.687	33		1.49	30	*	1.222	33		0.702	38	*	1.026	38		1.152	38		74.61	4e-117	gi|205326623|gb|ACI03401.1|	peroxidase 1 [Litchi chinensis]	56.9	2e-79	gi|297319044|gb|EFH49466.1|	hypothetical protein ARALYDRAFT_908444 [Arabidopsis lyrata subsp. lyrata]
116	34	Cs2g20010.1	694	1186	57	45.8	57.47	67.28	6	6	6	6	0.904	35	*	1.429	37		0.81	34	*	0.808	74		1.376	69	*	0.658	69	*
117	110	Cs1g25020.1	668	610	18.5	18.5	75.32	83.65	7	7	7	7	0.72	25		1.476	24	*	0.714	22		0.967	22		0.855	21	*	1.327	19	*	79.32	0	gi|255581402|ref|XP_002531509.1|	catalytic, putative [Ricinus communis] >gi|223528862|gb|EEF30863.1| catalytic, putative [Ricinus communis]	69.02	0	gi|51970170|dbj|BAD43777.1|	prolyl carboxypeptidase like protein [Arabidopsis thaliana]
118	376	Cs7g04020.1	661	242	32	26.9	83.01	62.52	6	6	5	5	0.751	18		1.268	18		0.945	17		0.578	8	*	1.918	8		0.678	8	*	95.51	8e-96	gi|255540985|ref|XP_002511557.1|	40S ribosomal protein S9, putative [Ricinus communis] >gi|223550672|gb|EEF52159.1| 40S ribosomal protein S9, putative [Ricinus communis]	92.7	8e-94	gi|297316587|gb|EFH47010.1|	40S ribosomal protein S9 [Arabidopsis lyrata subsp. lyrata]
119	102	Cs8g18560.1	658	650	37.8	31.1	103.55	98.2	7	5	5	4	1.054	19		0.972	20		1.144	21	*	1.204	19	*	0.658	19	*	1.065	18		91.98	2e-95	gi|261280336|gb|ACM67308.2|	triosphosphate isomerase-like protein type I [Dimocarpus longan]	85.38	4e-91	gi|297322140|gb|EFH52561.1|	predicted protein [Arabidopsis lyrata subsp. lyrata]
120	111	Cs4g11090.1	655	606	16.6	12.9	82.4	98.06	4	4	3	3	1.395	23		0.887	21		1.266	22	*	1.206	20		1.244	22		0.813	20	*	100	0	gi|6094476|sp|O23787.1|THI4_CITSI	RecName: Full=Thiamine thiazole synthase, chloroplastic; AltName: Full=Thiazole biosynthetic enzyme; Flags: Precursor >gi|2582665|emb|CAB05370.1| thi [Citrus sinensis]	81.03	1e-160	gi|297310189|gb|EFH40613.1|	hypothetical protein ARALYDRAFT_918614 [Arabidopsis lyrata subsp. lyrata]
121	168	Cs3g17990.1	653	456	33.2	20	91.19	53.88	7	3	5	1	0.88	6		0.773	5	*	1.039	6		1.408	2		1.509	2		0.689	2		95.74	7e-133	gi|189014940|gb|ACD69679.1|	14-3-3, partial [Mangifera indica]	89.53	3e-125	gi|297333574|gb|EFH63992.1|	GF14 omega [Arabidopsis lyrata subsp. lyrata]
122	112	orange1.1t01932.1	651	605	15.4	12.8	84.2	78.18	9	4	7	3	0.739	14		1.1	15		0.759	13	*	0.759	10	*	0.759	9	*	1.257	8	*	87.18	0	gi|225456004|ref|XP_002279101.1|	PREDICTED: stromal 70 kDa heat shock-related protein, chloroplastic-like [Vitis vinifera]	82.61	0	gi|297315563|gb|EFH45986.1|	cphsc70-1 [Arabidopsis lyrata subsp. lyrata]
123		Cs5g04360.1	649		11.4		76.15		8	2	-	-	1.228	2		1.146	2		1.018	2											95.4	0	gi|356508600|ref|XP_003523043.1|	PREDICTED: ATPase 11, plasma membrane-type-like isoform 1 [Glycine max]	93.31	0	gi|297310647|gb|EFH41071.1|	AHA11-ATPASE 11 [Arabidopsis lyrata subsp. lyrata]
124	132	Cs9g03300.1	648	532	16.8	13.5	68.09	59.63	8	8	7	7	0.889	25	*	0.918	24		0.648	24		0.943	24		0.868	24	*	1.219	25		91.95	0	gi|255564820|ref|XP_002523404.1|	rubisco subunit binding-protein beta subunit, rubb, putative [Ricinus communis] >gi|223537354|gb|EEF38983.1| rubisco subunit binding-protein beta subunit, rubb, putative [Ricinus communis]	86.89	0	gi|297340348|gb|EFH70765.1|	CPN60B [Arabidopsis lyrata subsp. lyrata]
125	107	Cs7g16320.1	647	621	27	21.2	90.7	83.09	6	6	8	8	0.893	21	*	1.139	20	*	0.675	20	*	0.953	25		1.015	26		1.428	26	*	63.29	2e-102	gi|224126029|ref|XP_002319738.1|	predicted protein [Populus trichocarpa] >gi|222858114|gb|EEE95661.1| predicted protein [Populus trichocarpa]	57.14	5e-86	gi|13878047|gb|AAK44101.1|AF370286_1	putative chloroplast GrpE protein [Arabidopsis thaliana]
126	122	Cs2g12320.1	644	564	20.4	22.2	78.16	70.16	9	9	9	9	1.412	31		0.907	29		1.126	29		1.477	27	*	1.166	26	*	1.175	25	*	99.8	0	gi|68138979|gb|AAY86035.1|	pyruvate kinase [Citrus sinensis]	86.47	0	gi|297317185|gb|EFH47607.1|	hypothetical protein ARALYDRAFT_487699 [Arabidopsis lyrata subsp. lyrata]
127	89	Cs6g04090.1	643	749	22.3	21	99.73	93.27	6	6	6	6	0.9	18		1.435	17		0.635	17		0.95	24		0.723	20	*	1.089	23	*	86.67	5e-178	gi|356548210|ref|XP_003542496.1|	PREDICTED: 60S ribosomal protein L4-1-like [Glycine max]	85.4	3e-174	gi|297328470|gb|EFH58889.1|	60S ribosomal protein L4/L1 [Arabidopsis lyrata subsp. lyrata]
128	109	Cs5g25660.1	635	613	27.7	27.7	112.5	100.83	3	3	3	3	0.816	18	*	2.13	19	*	0.992	13		0.952	15		0.884	12		1.664	12	*	68.47	5e-78	gi|297801828|ref|XP_002868798.1|	predicted protein [Arabidopsis lyrata subsp. lyrata] >gi|297314634|gb|EFH45057.1| predicted protein [Arabidopsis lyrata subsp. lyrata]	68.47	2e-78	gi|297314634|gb|EFH45057.1|	predicted protein [Arabidopsis lyrata subsp. lyrata]
129	90	Cs7g13250.1	629	733	17.1	24.2	60.06	73.41	12	12	17	17	1.456	35	*	1.247	35	*	1.206	35	*	1.221	47	*	1.195	46		1.421	47		84.98	0	gi|255581663|ref|XP_002531635.1|	alpha-glucosidase, putative [Ricinus communis] >gi|223528753|gb|EEF30763.1| alpha-glucosidase, putative [Ricinus communis]	79.31	0	gi|297334513|gb|EFH64931.1|	alpha-xylosidase precursor [Arabidopsis lyrata subsp. lyrata]
130	323	Cs4g19770.1	627	272	11.4	10.8	79.65	65.87	4	3	4	3	0.788	5		1.247	5		1.266	7		0.831	4		1.118	4		0.906	5		73.64	0	gi|255551022|ref|XP_002516559.1|	protein transporter, putative [Ricinus communis] >gi|223544379|gb|EEF45900.1| protein transporter, putative [Ricinus communis]	57.91	0	gi|21539459|gb|AAM53282.1|	putative protein [Arabidopsis thaliana]
131	187	Cs3g20460.1	626	421	7.4	13.6	79.65	77.4	3	2	5	4	0.691	7	*	0.977	7		1.046	7		1.219	13	*	0.956	13		1.085	12		76.48	0	gi|224062974|ref|XP_002300956.1|	predicted protein [Populus trichocarpa] >gi|222842682|gb|EEE80229.1| predicted protein [Populus trichocarpa]	57.42	4e-141	gi|297339002|gb|EFH69419.1|	VHS domain-containing protein [Arabidopsis lyrata subsp. lyrata]
132	69	Cs4g18710.1	622	859	9.1	11.8	96.15	90.82	4	4	6	6	0.759	14		1.36	13	*	1.093	13	*	0.589	20	*	1.122	20		1.094	20	*	71.99	0	gi|225429462|ref|XP_002278761.1|	PREDICTED: uncharacterized protein LOC100259454 [Vitis vinifera]	59.42	8e-134	gi|297326568|gb|EFH56988.1|	hypothetical protein ARALYDRAFT_481452 [Arabidopsis lyrata subsp. lyrata]
133	140	Cs6g03820.1	616	513	50.6	30.6	59.87	57.98	9	8	7	5	0.638	35	*	0.859	36		0.629	33		0.674	28	*	0.447	27	*	0.813	28	*	79.91	3e-106	gi|255568460|ref|XP_002525204.1|	glutathione-s-transferase omega, putative [Ricinus communis] >gi|223535501|gb|EEF37170.1| glutathione-s-transferase omega, putative [Ricinus communis]	69.16	1e-90	gi|110742581|dbj|BAE99204.1|	hypothetical protein [Arabidopsis thaliana]
134	139	orange1.1t05474.1	616	514	48.3	31.8	81.06	75.38	4	4	2	2	0.903	14		1.171	16		0.865	14		0.937	11		0.394	11	*	1.338	12	*	94.96	4e-74	gi|40233152|gb|AAR83345.1|	cytosolic phosphoglucomutase [Populus tomentosa]	88.57	5e-68	gi|297334632|gb|EFH65050.1|	hypothetical protein ARALYDRAFT_894891 [Arabidopsis lyrata subsp. lyrata]
135	114	Cs6g11650.1	616	596	30.9	30.9	99.86	92.12	2	2	2	2	0.862	13		0.621	12	*	0.927	13		0.501	11	*	0.801	10	*	1.042	12		93.64	5e-36	gi|12585491|sp|Q9SP55.1|VATG_CITLI	RecName: Full=V-type proton ATPase subunit G; Short=V-ATPase subunit G; AltName: Full=Vacuolar proton pump subunit G >gi|5917785|gb|AAD56039.1| vacuolar membrane ATPase subunit G [Citrus limon]	75.45	1e-25	gi|3717946|emb|CAA06758.1|	vag1 [Arabidopsis thaliana]
136	101	Cs1g17330.2	604	652	21.9	23	56.09	73.86	10	10	10	10	0.999	32		0.883	34		1.25	34	*	1.029	35		1.206	35	*	1.088	35		86.02	0	gi|224119508|ref|XP_002331178.1|	predicted protein [Populus trichocarpa] >gi|222873299|gb|EEF10430.1| predicted protein [Populus trichocarpa]	82.87	0	gi|42406417|emb|CAE48164.1|	putative aldehyde dehydrogenase [Arabidopsis thaliana]
137	52	Cs3g12000.1	600	979	40.1	46.7	75.14	67.03	3	2	4	3	0.952	10		1.408	14		1.476	10	*	1.009	17		1.628	18		0.967	14		97.37	2e-71	gi|33340236|gb|AAQ14591.1|	copper/zinc superoxide dismutase [Citrus limon]	82.89	9e-61	gi|297335558|gb|EFH65975.1|	hypothetical protein ARALYDRAFT_888118 [Arabidopsis lyrata subsp. lyrata]
138	124	Cs3g21800.1	596	559	21.1	21.1	106.82	108.87	2	2	2	2	0.818	11	*	1.045	11		0.951	11		0.794	12	*	1.503	12	*	0.569	11	*	98.03	1e-74	gi|255566712|ref|XP_002524340.1|	40S ribosomal protein S18, putative [Ricinus communis] >gi|223536431|gb|EEF38080.1| 40S ribosomal protein S18, putative [Ricinus communis]	97.37	8e-75	gi|434343|emb|CAA82273.1|	S18 ribosomal protein [Arabidopsis thaliana]
139	77	Cs5g25760.1	591	828	32.6	32.6	68.79	65.38	5	2	5	2	0.666	7		1.288	6	*	1.42	7		1.713	14		0.534	14		1.381	14	*	73.52	5e-83	gi|225450883|ref|XP_002284334.1|	PREDICTED: germin-like protein subfamily 1 member 14 [Vitis vinifera] >gi|296088371|emb|CBI36816.3| unnamed protein product [Vitis vinifera]	68.02	2e-79	gi|297314634|gb|EFH45057.1|	predicted protein [Arabidopsis lyrata subsp. lyrata]
140	201	Cs8g15970.1	590	393	22.3	16.5	55.41	62.29	12	6	10	5	1.302	8		0.931	8		1.087	8		1.081	11		1.031	10		0.836	11		94.55	0	gi|356543494|ref|XP_003540195.1|	PREDICTED: cell division cycle protein 48 homolog [Glycine max]	89.9	0	gi|297322033|gb|EFH52454.1|	hypothetical protein ARALYDRAFT_485698 [Arabidopsis lyrata subsp. lyrata]
141	98	Cs6g08840.1	590	669	12.2	12.5	67.72	78.8	6	6	6	6	1.08	26		0.73	25	*	1.397	27		1.033	28		0.884	31	*	1.175	32	*	89.44	0	gi|224139168|ref|XP_002322997.1|	predicted protein [Populus trichocarpa] >gi|222867627|gb|EEF04758.1| predicted protein [Populus trichocarpa]	85.5	0	gi|297313041|gb|EFH43464.1|	hypothetical protein ARALYDRAFT_491381 [Arabidopsis lyrata subsp. lyrata]
142	231	Cs2g26770.1	585	355	15.4	8.6	94.4	87.56	6	6	3	3	1.129	18	*	1.122	19		0.84	17		1.069	11		0.75	11	*	1.122	10		92.45	0	gi|224132234|ref|XP_002328218.1|	predicted protein [Populus trichocarpa] >gi|222837733|gb|EEE76098.1| predicted protein [Populus trichocarpa]	92.45	0	gi|17979243|gb|AAL49938.1|	AT3g11830/F26K24_12 [Arabidopsis thaliana]
143	173	Cs4g02950.1	584	451	23.5	18.2	62.28	68.27	10	10	7	7	1.118	27	*	0.829	27		0.855	26	*	0.809	18	*	0.576	19	*	1.145	20		86.65	0	gi|255583291|ref|XP_002532409.1|	Xylose isomerase, putative [Ricinus communis] >gi|223527883|gb|EEF29973.1| Xylose isomerase, putative [Ricinus communis]	82.75	0	gi|297310358|gb|EFH40782.1|	xylose isomerase family protein [Arabidopsis lyrata subsp. lyrata]
144	275	Cs3g19790.1	579	308	43.6	21.8	74.93	64	15	15	7	7	0.732	27		0.964	28		0.772	26	*	1.178	19	*	0.942	19	*	0.81	19	*	77.64	0	gi|255545368|ref|XP_002513744.1|	protein disulfide isomerase, putative [Ricinus communis] >gi|223546830|gb|EEF48327.1| protein disulfide isomerase, putative [Ricinus communis]	69.75	0	gi|297333529|gb|EFH63947.1|	hypothetical protein ARALYDRAFT_476916 [Arabidopsis lyrata subsp. lyrata]
145	88	Cs3g16830.1	579	753	26.5	30.4	79.76	78.91	7	7	9	9	0.92	22		1.292	21	*	1.222	21	*	0.732	34		1.451	33		1.07	32	*	48.91	5e-90	gi|225459006|ref|XP_002285601.1|	PREDICTED: uncharacterized protein LOC100255721 [Vitis vinifera]	46.47	4e-46	gi|297312450|gb|EFH42874.1|	hypothetical protein ARALYDRAFT_496651 [Arabidopsis lyrata subsp. lyrata]
146	229	Cs9g13160.1	574	356	14.5	13.3	85.87	67.34	8	8	8	8	1.677	21	*	0.712	21		1.558	21		1.041	14		1.21	16	*	0.869	16	*	28.95	2e-23	gi|224138062|ref|XP_002322720.1|	predicted protein [Populus trichocarpa] >gi|222867350|gb|EEF04481.1| predicted protein [Populus trichocarpa]	27.27	9e-23	gi|297323986|gb|EFH54407.1|	hypothetical protein ARALYDRAFT_486186 [Arabidopsis lyrata subsp. lyrata]
147	368	Cs5g19810.1	569	246	12.7	6.1	73.84	80.05	9	5	5	1	1.454	11	*	0.645	11	*	1.629	11	*	1.113	2		1.35	2	*	0.715	2		92.06	0	gi|224109580|ref|XP_002315242.1|	predicted protein [Populus trichocarpa] >gi|222864282|gb|EEF01413.1| predicted protein [Populus trichocarpa]	88.1	0	gi|297322138|gb|EFH52559.1|	hypothetical protein ARALYDRAFT_485968 [Arabidopsis lyrata subsp. lyrata]
148	311	Cs3g14380.1	568	279	23.6	25.1	75.84	68.67	7	1	7	1	0.853	2		0.689	2		0.827	2		1.067	2		1.347	2		0.576	2		97.4	0	gi|356576799|ref|XP_003556517.1|	PREDICTED: 26S protease regulatory subunit 6A homolog A-like [Glycine max]	94.81	0	gi|219729986|emb|CAW66610.1|	unnamed protein product [Arabidopsis thaliana]
149	218	Cs7g19400.1	567	375	15.8	12.6	73.76	60.49	6	6	5	5	1.512	24	*	0.851	23	*	1.28	25	*	1.457	19		1.859	19	*	0.817	19	*	84.81	0	gi|255540003|ref|XP_002511066.1|	calnexin, putative [Ricinus communis] >gi|223550181|gb|EEF51668.1| calnexin, putative [Ricinus communis]	80.86	0	gi|297312290|gb|EFH42714.1|	hypothetical protein ARALYDRAFT_496347 [Arabidopsis lyrata subsp. lyrata]
150	180	Cs7g28910.1	563	432	36.1	35.3	74.2	92.5	8	6	8	6	0.817	22		0.984	22		0.741	22	*	0.882	13	*	0.816	13	*	0.806	13	*	95.94	0	gi|255575062|ref|XP_002528436.1|	dtdp-glucose 4-6-dehydratase, putative [Ricinus communis] >gi|223532112|gb|EEF33919.1| dtdp-glucose 4-6-dehydratase, putative [Ricinus communis]	91.64	5e-179	gi|3927825|gb|AAC79582.1|	putative nucleotide-sugar dehydratase [Arabidopsis thaliana]
151	83	Cs7g16620.2	561	805	17.1	24	66.81	70.77	9	9	13	13	1.761	27	*	0.915	27		2.037	28	*	1.221	39		1.454	39	*	0.888	38	*	83.68	0	gi|224065421|ref|XP_002301809.1|	predicted protein [Populus trichocarpa] >gi|222843535|gb|EEE81082.1| predicted protein [Populus trichocarpa]	83.37	0	gi|9294180|dbj|BAB02082.1|	peptidylprolyl isomerase; FK506-binding protein [Arabidopsis thaliana]
152	154	orange1.1t03078.2	558	482	22.8	22.1	67.92	60.14	6	3	6	6	1.651	11	*	0.727	12		1.236	11	*	1.079	23	*	1.111	24	*	0.962	23		81.49	0	gi|224114830|ref|XP_002316868.1|	predicted protein [Populus trichocarpa] >gi|222859933|gb|EEE97480.1| predicted protein [Populus trichocarpa]	72.01	3e-170	gi|297340275|gb|EFH70692.1|	DJ-1 family protein [Arabidopsis lyrata subsp. lyrata]
153	128	Cs9g11870.1	553	547	17.3	17.3	110.35	109.95	4	4	4	4	1.128	11	*	1.251	11	*	0.821	12		0.984	16		0.655	16		1.363	16		88.03	2e-146	gi|356500537|ref|XP_003519088.1|	PREDICTED: S-formylglutathione hydrolase-like [Glycine max]	80.99	9e-136	gi|19572942|emb|CAC87877.1|	S-formylglutathione hydrolase [Arabidopsis thaliana]
154	709	orange1.1t01759.1	552	110	23.5	13.3	89.56	58.75	6	4	3	3	0.861	8		0.963	8		0.792	6		0.986	5		0.735	4	*	0.981	5		93.91	0	gi|255548287|ref|XP_002515200.1|	Serine/threonine-protein kinase PBS1, putative [Ricinus communis] >gi|223545680|gb|EEF47184.1| Serine/threonine-protein kinase PBS1, putative [Ricinus communis]	83.89	8e-173	gi|110740165|dbj|BAF01981.1|	serine/threonine protein kinase like protein [Arabidopsis thaliana]
155	85	Cs5g25680.1	552	762	30.8	32.6	64.51	65.68	4	1	5	2	1.133	6	*	2.274	6		1.702	6	*	3.5	12		2.102	12		1.205	13		71.23	2e-76	gi|359487505|ref|XP_002284300.2|	PREDICTED: germin-like protein subfamily 1 member 14 [Vitis vinifera]	70.62	1e-74	gi|297314634|gb|EFH45057.1|	predicted protein [Arabidopsis lyrata subsp. lyrata]
156	224	Cs1g12560.1	550	362	37.9	30.6	98.39	78.99	6	6	5	5	1.101	12		0.747	14	*	0.678	12	*	1.159	12		0.263	12	*	0.339	12		61.41	1e-62	gi|255553171|ref|XP_002517628.1|	small heat-shock protein, putative [Ricinus communis] >gi|223543260|gb|EEF44792.1| small heat-shock protein, putative [Ricinus communis]	57.79	1e-62	gi|297340227|gb|EFH70644.1|	hypothetical protein ARALYDRAFT_337408 [Arabidopsis lyrata subsp. lyrata]
157	130	Cs9g16170.1	550	536	17.5	14.1	85.93	90.62	3	3	2	2	0.625	19		1.002	19		0.693	17	*	0.596	17		1.005	16		0.991	16		67.63	3e-48	gi|351727573|ref|NP_001238445.1|	uncharacterized protein LOC100499692 precursor [Glycine max]	63.64	5e-46	gi|297312313|gb|EFH42737.1|	hypothetical protein ARALYDRAFT_496397 [Arabidopsis lyrata subsp. lyrata]
158	175	Cs4g01740.1	548	445	25.4	24.9	110.57	70.22	10	10	10	10	1.221	25		0.926	25		1.474	24	*	1.419	22		1.414	22		0.983	22		82.89	0	gi|255576991|ref|XP_002529380.1|	leucine aminopeptidase, putative [Ricinus communis] >gi|223531128|gb|EEF32976.1| leucine aminopeptidase, putative [Ricinus communis]	78.61	0	gi|297313157|gb|EFH43580.1|	cytosol aminopeptidase family protein [Arabidopsis lyrata subsp. lyrata]
159	234	Cs8g05340.1	541	353	17.7	22.2	86.92	75.34	8	5	9	6	0.588	10		0.914	10		0.766	10	*	0.94	5		0.923	5		0.85	5		84.78	0	gi|356499763|ref|XP_003518706.1|	PREDICTED: polyadenylate-binding protein 2-like [Glycine max]	71.58	0	gi|297329739|gb|EFH60158.1|	hypothetical protein ARALYDRAFT_899764 [Arabidopsis lyrata subsp. lyrata]
160	186	Cs2g10080.1	538	423	12.4	12	84.2	67.37	10	9	10	10	1.107	25	*	0.793	28	*	1.255	28		1.196	23		0.932	25		1.299	24		52.86	6e-147	gi|255564321|ref|XP_002523157.1|	Reticuline oxidase precursor, putative [Ricinus communis] >gi|223537564|gb|EEF39188.1| Reticuline oxidase precursor, putative [Ricinus communis]	48.48	2e-130	gi|297315759|gb|EFH46182.1|	FAD-binding domain-containing protein [Arabidopsis lyrata subsp. lyrata]
161	131	Cs5g09230.1	535	536	21.3	16.9	60.71	65.33	8	8	7	7	0.635	23	*	0.994	23		0.732	23	*	0.64	26	*	0.679	26	*	1.615	26		88.48	0	gi|224125148|ref|XP_002329905.1|	predicted protein [Populus trichocarpa] >gi|222871142|gb|EEF08273.1| predicted protein [Populus trichocarpa]	83.36	0	gi|297320608|gb|EFH51030.1|	hypothetical protein ARALYDRAFT_911635 [Arabidopsis lyrata subsp. lyrata]
162	342	Cs9g02230.1	533	259	13.2	8.4	84.3	66.47	5	5	3	3	1.242	12	*	1.309	14	*	1.272	15	*	1.188	8		0.741	5		0.763	7	*	95.89	0	gi|225431960|ref|XP_002278181.1|	PREDICTED: ATP-citrate synthase beta chain protein 2 [Vitis vinifera] >gi|296083242|emb|CBI22878.3| unnamed protein product [Vitis vinifera]	93.75	0	gi|9759429|dbj|BAB09916.1|	ATP citrate lyase [Arabidopsis thaliana]
163	57	Cs2g27730.1	529	934	48.6	53.3	92.83	85.71	4	3	4	4	0.649	21	*	1.23	21	*	1.2	21		0.913	35	*	1.171	35	*	0.857	35	*	98.13	3e-55	gi|119367475|gb|ABL67653.1|	putative glutaredoxin [Citrus hybrid cultivar]	77.57	9e-44	gi|297314496|gb|EFH44919.1|	hypothetical protein ARALYDRAFT_916213 [Arabidopsis lyrata subsp. lyrata]
164	217	Cs6g11370.1	529	375	28	22.8	83.15	57.2	9	9	8	8	0.912	21		0.874	19		0.705	21	*	1.234	22		0.657	21	*	1.073	22		86.89	0	gi|224086589|ref|XP_002307913.1|	predicted protein [Populus trichocarpa] >gi|222853889|gb|EEE91436.1| predicted protein [Populus trichocarpa]	84.93	0	gi|297329188|gb|EFH59607.1|	gamma-aminobutyrate transaminase subunit precursor [Arabidopsis lyrata subsp. lyrata]
165	534	Cs8g08390.1	528	159	11.3	7.2	84.16	64.29	9	9	6	6	1.214	24	*	0.884	24	*	0.909	24		1.016	10		0.996	9		1.098	10		91.47	0	gi|224133400|ref|XP_002321558.1|	predicted protein [Populus trichocarpa] >gi|222868554|gb|EEF05685.1| predicted protein [Populus trichocarpa]	86.71	0	gi|3367534|gb|AAC28519.1|	Strong similarity to coatamer alpha subunit (HEPCOP) homolog gb|U24105 from Homo sapiens [Arabidopsis thaliana]
166	261	Cs7g04330.1	526	328	21.1	18.2	71.67	56.66	5	4	3	3	1.286	19		1.246	18	*	1.064	18		1.23	12	*	1.027	12		1.069	13		91.9	6e-144	gi|255558218|ref|XP_002520136.1|	Protein PPLZ12, putative [Ricinus communis] >gi|223540628|gb|EEF42191.1| Protein PPLZ12, putative [Ricinus communis]	91.17	1e-141	gi|297334583|gb|EFH65001.1|	band 7 family protein [Arabidopsis lyrata subsp. lyrata]
167	260	orange1.1t03237.1	526	328	21.3	13.9	106.21	56.72	6	6	4	4	0.781	18	*	1.091	17		1.222	18		1.178	15	*	1.018	15		1.034	15		81.1	0	gi|4235430|gb|AAD13216.1|	latex-abundant protein [Hevea brasiliensis]	67.69	2e-151	gi|19347869|gb|AAL85992.1|	putative latex-abundant protein [Arabidopsis thaliana]
168	146	Cs9g16180.1	526	505	10.3	10.3	96.65	79.74	1	1	1	1	0.955	6		0.749	6	*	0.694	8		1.038	10		1.251	9		1.487	8	*	70.13	3e-62	gi|224134573|ref|XP_002321856.1|	predicted protein [Populus trichocarpa] >gi|222868852|gb|EEF05983.1| predicted protein [Populus trichocarpa]	65.58	3e-56	gi|8809633|dbj|BAA97184.1|	unnamed protein product [Arabidopsis thaliana]
169	223	Cs2g16240.1	520	363	29.9	25.8	52.22	69.41	5	1	4	1	0.842	6		0.595	6	*	0.697	6	*	0.658	2	*	0.54	3		0.767	4	*	53.41	2e-57	gi|76559894|tpe|CAI56334.1|	TPA: isoflavone reductase-like protein 5 [Vitis vinifera]	46.46	5e-51	gi|4914435|emb|CAB43638.1|	NAD(P)H oxidoreductase, isoflavone reductase-like protein [Arabidopsis thaliana]
170	163	Cs1g17970.1	519	465	23.3	14.9	85.02	63.71	8	3	5	1	1.313	6	*	1.044	6		1.6	6	*	0.805	2	*	1.255	2		0.98	2		97.77	0	gi|307135861|gb|ADN33729.1|	helicase [Cucumis melo subsp. melo]	93.59	0	gi|297330837|gb|EFH61256.1|	predicted protein [Arabidopsis lyrata subsp. lyrata]
171	153	Cs3g27840.1	518	482	17.8	13.5	82.81	83.41	8	8	7	7	1.049	19		0.932	19		0.98	20		1.122	20		0.694	20	*	1.442	20	*	99.83	0	gi|162955859|gb|ABY25305.1|	pyrophosphate-dependent phosphofructokinase alpha subunit [Citrus sinensis x Citrus trifoliata]	85.39	0	gi|297334932|gb|EFH65350.1|	hypothetical protein ARALYDRAFT_476813 [Arabidopsis lyrata subsp. lyrata]
172	490	Cs2g21120.1	516	178	39.2	28.8	61.64	53.29	7	7	5	5	0.91	23	*	0.817	23	*	0.922	24	*	1.056	11		0.914	11		0.493	11	*	85.48	1e-117	gi|255567721|ref|XP_002524839.1|	carboxymethylenebutenolidase, putative [Ricinus communis] >gi|223535899|gb|EEF37559.1| carboxymethylenebutenolidase, putative [Ricinus communis]	83.88	1e-112	gi|297327070|gb|EFH57490.1|	dienelactone hydrolase family protein [Arabidopsis lyrata subsp. lyrata]
173	157	Cs1g23750.1	516	478	29.6	26.9	87.58	81.07	5	5	4	4	1.361	14	*	1.039	13		1.192	15	*	1.271	12	*	0.738	12		0.985	12		77.31	1e-95	gi|225430832|ref|XP_002273030.1|	PREDICTED: minor allergen Alt a 7-like [Vitis vinifera]	70.44	4e-91	gi|297314861|gb|EFH45284.1|	minor allergen [Arabidopsis lyrata subsp. lyrata]
174	268	Cs7g02290.1	512	317	12.4	10.1	77.86	66.34	9	9	8	8	1.322	20	*	1.339	21	*	1.231	22		1.093	14		1.19	14	*	1.12	14		79.68	0	gi|225449971|ref|XP_002272290.1|	PREDICTED: protein transport protein SEC31 isoform 1 [Vitis vinifera]	68.44	0	gi|219898349|emb|CAX07626.1|	unnamed protein product [Arabidopsis thaliana]
175	116	Cs3g25060.1	511	594	26.9	29.7	79.54	77.37	6	6	7	7	0.858	21	*	1.051	21		0.847	21	*	0.916	22		0.601	22		1.554	22	*	92.89	1e-132	gi|255538698|ref|XP_002510414.1|	proteasome subunit alpha type, putative [Ricinus communis] >gi|223551115|gb|EEF52601.1| proteasome subunit alpha type, putative [Ricinus communis]	88.56	2e-126	gi|297337183|gb|EFH67600.1|	hypothetical protein ARALYDRAFT_473874 [Arabidopsis lyrata subsp. lyrata]
176	265	Cs7g12630.1	511	322	9.4	10	63.25	54.76	9	9	10	10	1.593	33		0.97	32		1.013	33		1.15	28	*	0.878	27	*	1.333	27		86.11	0	gi|149789412|gb|ABR29877.1|	phosphoenolpyruvate carboxylase [Ricinus communis]	81.84	0	gi|297339258|gb|EFH69675.1|	ATPPC4 [Arabidopsis lyrata subsp. lyrata]
177	121	Cs2g02990.1	511	574	24.1	28.2	68.56	64.37	6	6	7	7	1.036	27		1.075	26		1.036	27		1.211	30		0.928	30		0.984	29		98.55	8e-160	gi|2213425|emb|CAB09799.1|	hypothetical protein [Citrus x paradisi]	81.75	2e-135	gi|297335739|gb|EFH66156.1|	hypothetical protein ARALYDRAFT_888497 [Arabidopsis lyrata subsp. lyrata]
178	150	Cs1g16550.1	510	488	18.7	19.9	64.21	61.74	8	6	10	9	0.901	15		1.214	17	*	1.275	14		1.028	19		1.885	19	*	1.181	20	*	99.83	0	gi|57014097|sp|P83948.1|PME3_CITSI	RecName: Full=Pectinesterase 3; Short=PE 3; AltName: Full=Pectin methylesterase 3; Flags: Precursor	75.14	0	gi|9279579|dbj|BAB01037.1|	pectinesterase [Arabidopsis thaliana]
179	367	Cs1g01010.1	510	247	10.1	6.5	74.97	73.66	4	4	3	3	1.145	13	*	1.041	12		0.645	11	*	0.97	9		0.908	9		1.018	9		93.9	0	gi|147784740|emb|CAN74796.1|	hypothetical protein VITISV_000290 [Vitis vinifera]	92.46	0	gi|297320147|gb|EFH50569.1|	hypothetical protein ARALYDRAFT_489475 [Arabidopsis lyrata subsp. lyrata]
180		Cs5g05840.1	499		13.5		55.41		8	1	-	-	1.593	2	*	0.801	2		0.966	2											94.31	0	gi|224121826|ref|XP_002318682.1|	predicted protein [Populus trichocarpa] >gi|222859355|gb|EEE96902.1| predicted protein [Populus trichocarpa]	90.61	0	gi|297322033|gb|EFH52454.1|	hypothetical protein ARALYDRAFT_485698 [Arabidopsis lyrata subsp. lyrata]
181	294	Cs8g10790.1	497	288	18	18	70.78	69.57	6	6	6	6	0.982	17		0.711	17	*	0.757	17	*	1.153	13		0.841	13	*	0.763	13	*	87.5	0	gi|217795376|gb|ACK56136.1|	transaldolase [Dimocarpus longan]	85.32	0	gi|297319448|gb|EFH49870.1|	hypothetical protein ARALYDRAFT_488161 [Arabidopsis lyrata subsp. lyrata]
182		Cs7g01840.1	497		18.7		65.94		6	3	-	-	1.019	10		1.01	8		0.951	10											90.49	0	gi|255582238|ref|XP_002531911.1|	ADP,ATP carrier protein, putative [Ricinus communis] >gi|223528451|gb|EEF30484.1| ADP,ATP carrier protein, putative [Ricinus communis]	83.8	1e-178	gi|297317407|gb|EFH47829.1|	hypothetical protein ARALYDRAFT_488169 [Arabidopsis lyrata subsp. lyrata]
183		Cs2g21820.2	487		20		60.14		6	6	6	6	0.686	22	*	1.411	20	*	1.087	21											76.87	4e-137	gi|255549391|ref|XP_002515749.1|	Peroxidase 3 precursor, putative [Ricinus communis] >gi|223545186|gb|EEF46696.1| Peroxidase 3 precursor, putative [Ricinus communis]	68.87	3e-124	gi|11994644|dbj|BAB02839.1|	peroxidase [Arabidopsis thaliana]
184	341	Cs2g28210.1	486	259	30.4	23.4	68.25	53.88	9	9	7	7	0.991	26		0.984	26		0.619	26	*	1.305	17	*	0.468	16		1.122	17		85.9	0	gi|225452472|ref|XP_002278444.1|	PREDICTED: formate dehydrogenase, mitochondrial [Vitis vinifera] >gi|296087673|emb|CBI34929.3| unnamed protein product [Vitis vinifera]	81.35	2e-178	gi|297317468|gb|EFH47890.1|	hypothetical protein ARALYDRAFT_488325 [Arabidopsis lyrata subsp. lyrata]
185	259	Cs3g23180.1	483	328	14.5	16.7	61.92	59.69	4	4	5	5	0.542	13	*	1.056	13		0.566	13	*	1.097	12		1.227	14		0.673	12	*	80.81	0	gi|225458701|ref|XP_002284973.1|	PREDICTED: cysteine proteinase RD21a-like [Vitis vinifera]	70.47	0	gi|14517542|gb|AAK62661.1|	F2G19.31/F2G19.31 [Arabidopsis thaliana]
186	339	Cs8g18360.1	481	261	43.7	49.4	78.78	76.15	6	4	7	3	0.326	2	*	0.747	3	*	0.57	2		0.523	2	*	0.694	3		0.702	2		83.65	3e-60	gi|315932718|gb|ADU55789.1|	HSP18.1A [Citrullus lanatus]	78.48	7e-57	gi|297323303|gb|EFH53724.1|	hypothetical protein ARALYDRAFT_485004 [Arabidopsis lyrata subsp. lyrata]
187	701	orange1.1t01399.1	480	112	11.8	1.6	70.14	63.74	5	5	1	1	1.017	14		0.952	14		0.94	14		1.154	3		0.959	3		1.333	3	*	95.65	0	gi|307948772|gb|ADN96173.1|	pyrophosphate-energized vacuolar membrane proton pump [Gossypium hirsutum]	92.5	0	gi|3402487|dbj|BAA32210.1|	Vacuolar proton pyrophosphatase [Arabidopsis thaliana]
188	258	orange1.1t03280.1	478	329	19	14.8	73.97	102.21	6	5	4	3	1.081	14		1.063	12		0.949	14		0.725	9	*	0.731	9	*	1.004	9		88.12	0	gi|255544584|ref|XP_002513353.1|	phosphoglycerate kinase, putative [Ricinus communis] >gi|223547261|gb|EEF48756.1| phosphoglycerate kinase, putative [Ricinus communis]	87.92	0	gi|297337721|gb|EFH68138.1|	hypothetical protein ARALYDRAFT_474689 [Arabidopsis lyrata subsp. lyrata]
189		Cs2g28930.1	477		13.9		77.03		9	2	-	-	1.08	3		0.732	3	*	0.971	3											89.87	0	gi|255549601|ref|XP_002515852.1|	5-methyltetrahydropteroyltriglutamate--homocysteine methyltransferase, putative [Ricinus communis] >gi|223545007|gb|EEF46521.1| 5-methyltetrahydropteroyltriglutamate--homocysteine methyltransferase, putative [Ricinus communis]	87.58	0	gi|297317624|gb|EFH48046.1|	cobalamin-independent methionine synthase [Arabidopsis lyrata subsp. lyrata]
190	227	orange1.1t01991.1	477	360	19.5	13.4	82.39	61.26	4	2	3	1	1.005	5		1.055	5		1.007	5		0.976	2		0.824	2		0.849	2		90.2	2e-128	gi|42491254|dbj|BAD10939.1|	14-3-3 protein [Nicotiana tabacum] >gi|44917159|dbj|BAD12180.1| 14-3-3 h-1 protein [Nicotiana tabacum] >gi|44917161|dbj|BAD12181.1| 14-3-3 h-2 protein [Nicotiana tabacum]	86.64	6e-123	gi|297333574|gb|EFH63992.1|	GF14 omega [Arabidopsis lyrata subsp. lyrata]
191	417	Cs7g15030.1	476	215	13.6	11.3	77.12	55.33	6	6	5	5	1.828	20	*	0.978	20		1.554	20		1.285	15	*	1.518	15	*	1.086	15	*	89.95	0	gi|255559165|ref|XP_002520604.1|	Cell elongation protein diminuto, putative [Ricinus communis] >gi|223540203|gb|EEF41777.1| Cell elongation protein diminuto, putative [Ricinus communis]	80.85	0	gi|297331174|gb|EFH61593.1|	hypothetical protein ARALYDRAFT_479500 [Arabidopsis lyrata subsp. lyrata]
192	118	Cs2g11160.2	476	587	36.1	35.5	92.82	73.39	5	5	4	4	0.651	17		1.09	12		1.048	15		0.786	23	*	1.186	22		0.769	22	*	82.01	9e-65	gi|225423730|ref|XP_002278252.1|	PREDICTED: glycine cleavage system H protein, mitochondrial [Vitis vinifera] >gi|297737954|emb|CBI27155.3| unnamed protein product [Vitis vinifera]	80.71	5e-61	gi|110743799|dbj|BAE99735.1|	glycine decarboxylase complex H-protein [Arabidopsis thaliana]
193	93	Cs4g17140.1	476	697	13	13	97.59	101.3	6	5	6	5	0.842	11	*	1.206	11	*	0.978	11		0.766	23		0.849	22		1.431	23		78.46	0	gi|255576916|ref|XP_002529343.1|	Nodulation receptor kinase precursor, putative [Ricinus communis] >gi|223531163|gb|EEF33010.1| Nodulation receptor kinase precursor, putative [Ricinus communis]	73.87	8e-66	gi|297324844|gb|EFH55264.1|	hypothetical protein ARALYDRAFT_481544 [Arabidopsis lyrata subsp. lyrata]
194	1159	Cs7g09840.1	475	47	12.5	10.1	71.53	45.74	4	4	3	3	1.219	13	*	1.12	13		0.885	12		1.104	3		1.034	2		0.777	3		92.9	0	gi|255547962|ref|XP_002515038.1|	chaperonin containing t-complex protein 1, epsilon subunit, tcpe, putative [Ricinus communis] >gi|223546089|gb|EEF47592.1| chaperonin containing t-complex protein 1, epsilon subunit, tcpe, putative [Ricinus communis]	90.47	0	gi|9743353|gb|AAF97977.1|AC000103_27	F21J9.17 [Arabidopsis thaliana]
195	579	Cs5g04880.1	473	144	22	5.9	91.49	70.27	6	6	2	2	1.544	13	*	0.917	12		1.568	11	*	1.276	3		1.447	3		1.21	3		88.27	0	gi|321272538|gb|ADW80331.1|	betaine-aldehyde dehydrogenase [Corylus heterophylla]	82.63	0	gi|20260344|gb|AAM13070.1|	similar to betaine aldehyde dehydrogenase [Arabidopsis thaliana]
196	280	Cs2g30360.1	472	302	3.9	3.9	79.72	68.72	1	1	1	1	1.127	8	*	1.303	10	*	1.002	7		0.668	8	*	1.273	8		0.941	9		81.23	6e-149	gi|225435429|ref|XP_002285411.1|	PREDICTED: uncharacterized protein LOC100267343 isoform 1 [Vitis vinifera] >gi|297746307|emb|CBI16363.3| unnamed protein product [Vitis vinifera]	73.24	2e-134	gi|9293998|dbj|BAB01901.1|	unnamed protein product [Arabidopsis thaliana]
197	99	orange1.1t04235.1	471	662	33.7	18.6	81.27	80.19	2	2	1	1	0.915	14		0.881	14		0.992	13		0.846	15		1.444	15	*	0.799	13	*	87.5	2e-35	gi|375281956|gb|AFA45123.1|	FKBP protein [Chimonanthus praecox]	80	7e-34	gi|259431470|emb|CBF58239.1|	unnamed protein product [Arabidopsis thaliana]
198	666	Cs1g08770.1	471	119	13.8	7.5	95.39	62.12	4	3	2	1	1.282	12	*	0.95	12		0.813	12	*	0.605	2		0.623	3		0.488	3	*	95.5	0	gi|356570019|ref|XP_003553190.1|	PREDICTED: 26S protease regulatory subunit 6B homolog [Glycine max]	93.19	0	gi|8777330|dbj|BAA96920.1|	26S proteasome AAA-ATPase subunit RPT3 [Arabidopsis thaliana]
199	202	Cs7g10490.2	470	392	4.8	15.4	68.27	67.93	1	1	3	3	1.016	11		1.09	12		0.946	11		1.021	12		0.703	12	*	1.104	11	*	99.63	2e-151	gi|227937349|gb|ACP43315.1|	20S proteasome beta subunit 5 [Citrus maxima]	84.07	3e-126	gi|3914425|sp|O23717.1|PSB5A_ARATH	RecName: Full=Proteasome subunit beta type-5-A; AltName: Full=20S proteasome beta subunit E-1; AltName: Full=Proteasome component E; AltName: Full=Proteasome epsilon-1 chain; Flags: Precursor
200	415	Cs5g26800.1	467	217	13.2	15	76.4	55.95	5	5	6	6	0.714	15	*	1.051	16		0.674	16	*	0.789	12	*	1.155	12		0.943	12		93.76	0	gi|255567297|ref|XP_002524629.1|	chaperonin containing t-complex protein 1, alpha subunit, tcpa, putative [Ricinus communis] >gi|223536098|gb|EEF37754.1| chaperonin containing t-complex protein 1, alpha subunit, tcpa, putative [Ricinus communis]	90.83	0	gi|2326265|dbj|BAA21772.1|	CCT alpha/TCP-1 [Arabidopsis thaliana]
201	221	Cs1g21030.2	466	370	41.2	24.1	79.01	82.69	7	6	4	3	1.359	9		0.873	9		1.4	10	*	1.11	5		0.96	6		0.993	7		91.93	8e-173	gi|359496625|ref|XP_002263670.2|	PREDICTED: malate dehydrogenase, glyoxysomal [Vitis vinifera] >gi|297739396|emb|CBI29427.3| unnamed protein product [Vitis vinifera]	87.23	9e-166	gi|297326296|gb|EFH56716.1|	peroxisomal NAD-malate dehydrogenase 1 [Arabidopsis lyrata subsp. lyrata]
202	222	Cs6g15670.1	460	365	19.4	17.8	80.77	92	7	7	6	4	1.59	16	*	0.886	16		1.534	16	*	1.229	11	*	1.403	10	*	1.021	11		93.74	0	gi|224069760|ref|XP_002326407.1|	predicted protein [Populus trichocarpa] >gi|118480989|gb|ABK92448.1| unknown [Populus trichocarpa] >gi|222833600|gb|EEE72077.1| predicted protein [Populus trichocarpa]	89.94	0	gi|218308683|emb|CAV28476.1|	unnamed protein product [Arabidopsis thaliana]
203	190	Cs6g07270.1	460	415	37.8	29.3	75.45	75.17	5	5	4	4	0.696	18	*	1.16	16		0.537	16		0.55	12	*	1.726	12		0.848	12	*	79.87	6e-65	gi|351721446|ref|NP_001238489.1|	uncharacterized protein LOC100499951 [Glycine max]	70.89	6e-58	gi|297323789|gb|EFH54210.1|	universal stress protein family protein [Arabidopsis lyrata subsp. lyrata]
204	297	Cs7g06240.1	454	287	8.9	7.6	83.03	72.65	6	5	6	5	1.041	14		1.007	16		0.792	15	*	0.952	12		0.865	12	*	1.028	12		80.63	0	gi|255548768|ref|XP_002515440.1|	chaperone clpb, putative [Ricinus communis] >gi|223545384|gb|EEF46889.1| chaperone clpb, putative [Ricinus communis]	76.4	0	gi|297326493|gb|EFH56913.1|	predicted protein [Arabidopsis lyrata subsp. lyrata]
205	236	Cs6g05710.1	454	353	26.4	21.8	87.33	78.6	4	1	4	1	0.776	8		0.855	8	*	0.849	8	*	0.692	6	*	1.339	6	*	1.172	7		98.02	5e-95	gi|255587494|ref|XP_002534292.1|	protein with unknown function [Ricinus communis] >gi|223525564|gb|EEF28091.1| protein with unknown function [Ricinus communis]	95.05	2e-92	gi|297312188|gb|EFH42612.1|	hypothetical protein ARALYDRAFT_496120 [Arabidopsis lyrata subsp. lyrata]
206	193	Cs2g02540.1	452	411	18.8	18.8	69.23	79.25	7	7	7	7	1.173	19		1.101	20		0.821	19		1.112	16		0.865	17	*	1.147	17		100	0	gi|162955861|gb|ABY25306.1|	pyrophosphate-dependent phosphofructokinase beta subunit [Citrus sinensis x Citrus trifoliata]	84.68	0	gi|17064794|gb|AAL32551.1|	Similar to pyrophosphate-dependent phosphofuctokinase beta subunit [Arabidopsis thaliana]
207	185	Cs9g09850.1	449	428	13.2	13.2	83.73	83.11	3	3	3	3	1.146	12	*	0.864	12		1.207	12	*	1.099	10		1.252	12		0.963	12		99.65	7e-134	gi|38679311|gb|AAR26477.1|	harpin binding protein 1 [Citrus x paradisi]	74.47	2e-81	gi|297331404|gb|EFH61823.1|	plastid-lipid associated protein pap [Arabidopsis lyrata subsp. lyrata]
208	126	Cs8g16990.1	442	550	27.3	24.2	68.08	64.5	10	3	9	4	1.513	13	*	1.096	14		1.405	13		1.1	15		1.559	13	*	1.05	14		97.54	0	gi|74486730|gb|ABA12218.1|	translation elongation factor 1A-2 [Gossypium hirsutum]	94.39	0	gi|297338266|gb|EFH68683.1|	T6D22.2 [Arabidopsis lyrata subsp. lyrata]
209	390	Cs3g27280.1	441	232	18.9	13.6	74.2	48.51	7	7	5	5	1.356	29		0.966	27		1.219	27		0.998	19		0.853	21	*	0.608	21		82.69	0	gi|359476986|ref|XP_003631925.1|	PREDICTED: catalase isozyme 1-like [Vitis vinifera] >gi|359497236|ref|XP_003635460.1| PREDICTED: catalase isozyme 1 [Vitis vinifera]	79.31	0	gi|297312928|gb|EFH43351.1|	hypothetical protein ARALYDRAFT_491144 [Arabidopsis lyrata subsp. lyrata]
210	176	orange1.1t03059.1	439	440	6.5	10.2	73.27	65.77	4	4	5	5	1.75	14	*	0.947	14		1.408	14	*	1.241	16	*	0.685	14	*	1.256	16	*	85.44	0	gi|209573854|gb|ACI62865.1|	delta 1-pyrroline-5-carboxylate synthetase [Gossypium arboreum]	78.87	0	gi|829100|emb|CAA60740.1|	pyrroline-5-carboxylate synthetase [Arabidopsis thaliana]
211	431	Cs5g16400.1	437	205	5.9	3.8	83.77	60.89	3	3	2	2	1.102	16		0.885	15	*	0.938	15		1.31	7	*	0.701	7	*	1.018	7		88.46	0	gi|255582280|ref|XP_002531931.1|	NADH-ubiquinone oxidoreductase, putative [Ricinus communis] >gi|223528410|gb|EEF30445.1| NADH-ubiquinone oxidoreductase, putative [Ricinus communis]	81.74	0	gi|297314360|gb|EFH44783.1|	EMB1467 [Arabidopsis lyrata subsp. lyrata]
212	319	Cs7g14020.1	437	275	34.8	34.8	78.99	77.46	8	6	8	6	1.487	13	*	0.981	15		1.322	13	*	1.136	10	*	1.277	11	*	0.762	11	*	90.99	2e-175	gi|211906462|gb|ACJ11724.1|	glutamine synthase [Gossypium hirsutum]	85.11	8e-166	gi|297316381|gb|EFH46804.1|	ATGSR1 [Arabidopsis lyrata subsp. lyrata]
213	216	Cs1g25950.1	435	376	17	17	72.46	68.76	5	5	5	5	0.877	20		0.871	20		0.952	19		0.605	23	*	1.047	21		1.407	17		64.5	0	gi|255586856|ref|XP_002534038.1|	Aspartic proteinase nepenthesin-1 precursor, putative [Ricinus communis] >gi|223525945|gb|EEF28342.1| Aspartic proteinase nepenthesin-1 precursor, putative [Ricinus communis]	61.77	2e-156	gi|219737688|emb|CAW40335.1|	unnamed protein product [Arabidopsis thaliana]
214		Cs4g12960.1	435		16		57.46		2	1	-	-	0.78	2	*	0.979	2		1.112	2											93.89	2e-68	gi|34851176|gb|AAP15200.1|	profilin-like protein [Humulus scandens]	79.39	1e-59	gi|297311992|gb|EFH42416.1|	profilin-5 [Arabidopsis lyrata subsp. lyrata]
215		Cs3g11320.1	434		29.8		84.81		8	8	5	5	1.219	22	*	0.817	22	*	1.305	22	*										75.69	6e-126	gi|359487816|ref|XP_003633653.1|	PREDICTED: DNA-damage-repair/toleration protein DRT102-like isoform 2 [Vitis vinifera]	69.86	4e-116	gi|15529165|gb|AAK97677.1|	AT3g04880/T9J14_17 [Arabidopsis thaliana]
216		Cs6g18740.2	433		18.4		68.95		5	4	6	4	0.873	15	*	1.139	14		1.196	14											74.56	4e-141	gi|255551362|ref|XP_002516727.1|	uv excision repair protein rad23, putative [Ricinus communis] >gi|223544100|gb|EEF45625.1| uv excision repair protein rad23, putative [Ricinus communis]	86.49	2e-31	gi|297330166|gb|EFH60585.1|	hypothetical protein ARALYDRAFT_477488 [Arabidopsis lyrata subsp. lyrata]
217	160	Cs1g15890.1	433	468	24.4	24.4	57.46	50.07	2	1	2	2	---	1		---	1		---	1		0.934	20		1.714	22		0.789	20		91.6	2e-59	gi|14423860|sp|Q9M7N0.1|PROF3_HEVBR	RecName: Full=Profilin-3; AltName: Full=Pollen allergen Hev b 8.0201; AltName: Allergen=Hev b 8.0201 >gi|6979167|gb|AAF34341.1|AF119365_1 latex profilin Hev b 8 [Hevea brasiliensis]	79.1	1e-51	gi|297315275|gb|EFH45698.1|	hypothetical protein ARALYDRAFT_328774 [Arabidopsis lyrata subsp. lyrata]
218	340	Cs7g14000.1	431	259	13.8	5.7	58.23	58.17	7	7	3	3	1.038	19		0.945	19		1.207	19		1.124	10	*	0.82	11	*	0.697	11		69.16	4e-86	gi|359472731|ref|XP_002277195.2|	PREDICTED: uncharacterized protein LOC100262769 [Vitis vinifera]	55.2	7e-62	gi|297337305|gb|EFH67722.1|	hypothetical protein ARALYDRAFT_474037 [Arabidopsis lyrata subsp. lyrata]
219	597	Cs8g17370.1	427	138	60	36.8	95.75	41.56	9	9	6	6	0.823	21		1.03	20		0.556	17	*	1.154	12		1.204	10		0.676	12	*	100	2e-128	gi|221327589|gb|ACM17464.1|	ascorbate peroxidase 2 [Citrus maxima]	82.4	9e-113	gi|110740023|dbj|BAF01915.1|	L-ascorbate peroxidase [Arabidopsis thaliana]
220	372	Cs5g06820.1	426	246	13.8	6.5	79.69	79.41	3	3	2	2	1.3	10	*	0.876	9	*	1.336	10	*	1.113	5		1.626	5		0.72	5	*	92.93	0	gi|225457441|ref|XP_002262921.1|	PREDICTED: 26S proteasome non-ATPase regulatory subunit 6 [Vitis vinifera] >gi|297733617|emb|CBI14864.3| unnamed protein product [Vitis vinifera]	85.64	0	gi|297313478|gb|EFH43901.1|	hypothetical protein ARALYDRAFT_492356 [Arabidopsis lyrata subsp. lyrata]
221	790	Cs5g24340.1	425	93	17.2	7	89.56	58.77	5	3	2	2	1.29	4	*	0.905	4		1.042	4		1.152	3		1.149	3	*	0.799	3		88.43	0	gi|255579414|ref|XP_002530551.1|	Serine/threonine-protein kinase PBS1, putative [Ricinus communis] >gi|223529913|gb|EEF31842.1| Serine/threonine-protein kinase PBS1, putative [Ricinus communis]	83.46	0	gi|297322335|gb|EFH52756.1|	hypothetical protein ARALYDRAFT_486400 [Arabidopsis lyrata subsp. lyrata]
222	179	Cs1g07510.1	425	436	13.4	11.8	56.68	59.8	6	5	5	5	0.952	24		1.311	24		1.436	21		0.693	25		0.899	24	*	1.656	24	*	69.9	1e-39	gi|15234164|ref|NP_194482.1|	early nodulin-like protein 2 [Arabidopsis thaliana] >gi|34395735|sp|Q9T076.1|ENL2_ARATH RecName: Full=Early nodulin-like protein 2; AltName: Full=Phytocyanin-like protein; Flags: Precursor >gi|11762218|gb|AAG40387.1|AF325035_1 AT4g27520 [Arabidopsis thaliana] >gi|56381997|gb|AAV85717.1| At4g27520 [Arabidopsis thaliana] >gi|332659953|gb|AEE85353.1| early nodulin-like protein 2 [Arabidopsis thalian…	69.9	3e-40	gi|4469003|emb|CAB38264.1|	putative protein [Arabidopsis thaliana]
223	159	Cs1g24020.1	425	469	6	4.2	67.46	68.19	6	6	4	4	1.636	17	*	0.68	16	*	1.082	17		0.912	18		1.268	18		1.011	18		94.14	0	gi|326467055|gb|ADZ75464.1|	succinate dehydrogenase [Litchi chinensis]	89.59	0	gi|3660471|emb|CAA05025.1|	succinate dehydrogenase flavoprotein alpha subunit [Arabidopsis thaliana]
224	435	orange1.1t03248.1	424	203	31.7	17.2	67.19	71.05	12	12	7	7	0.789	24	*	1.014	24		0.908	24		1.132	11		0.677	11	*	0.929	11		85.06	0	gi|255577875|ref|XP_002529810.1|	succinate semialdehyde dehydrogenase, putative [Ricinus communis] >gi|223530687|gb|EEF32559.1| succinate semialdehyde dehydrogenase, putative [Ricinus communis]	81.17	0	gi|118575126|sp|Q9SAK4.2|SSDH_ARATH	RecName: Full=Succinate-semialdehyde dehydrogenase, mitochondrial; Short=At-SSADH1; AltName: Full=Aldehyde dehydrogenase family 5 member F1; AltName: Full=NAD(+)-dependent succinic semialdehyde dehydrogenase; Flags: Precursor
225	306	Cs5g20540.1	421	283	20.9	13.5	78.79	77.01	8	8	4	4	1.423	17		0.91	18		1.389	18	*	1.306	9	*	0.948	9		1.05	9		94.16	0	gi|224117826|ref|XP_002331641.1|	predicted protein [Populus trichocarpa] >gi|118484203|gb|ABK93982.1| unknown [Populus trichocarpa] >gi|118487234|gb|ABK95445.1| unknown [Populus trichocarpa] >gi|222874037|gb|EEF11168.1| predicted protein [Populus trichocarpa]	86.45	0	gi|297322366|gb|EFH52787.1|	ATGDI2 [Arabidopsis lyrata subsp. lyrata]
226	427	orange1.1t05091.1	421	207	16.2	16.2	68.96	59.26	2	2	2	2	1.204	15		0.823	14		0.746	13		0.96	9		0.761	8		0.697	8	*
227	145	orange1.1t02542.1	415	509	25.6	30	76.49	79.86	5	5	6	6	0.985	17		0.811	16		1.035	16		0.985	17		1.57	18	*	0.703	18	*	76.54	1e-117	gi|224118424|ref|XP_002317815.1|	predicted protein [Populus trichocarpa] >gi|222858488|gb|EEE96035.1| predicted protein [Populus trichocarpa]	68.77	2e-105	gi|21554291|gb|AAM63366.1|	6-phosphogluconolactonase-like protein [Arabidopsis thaliana]
228	282	Cs7g24930.1	414	301	20.2	17	76.49	64.77	5	5	4	4	1.635	14	*	0.943	13		1.365	14		1.39	15	*	1.523	15	*	0.982	15		90.59	0	gi|224109788|ref|XP_002315310.1|	predicted protein [Populus trichocarpa] >gi|118483900|gb|ABK93840.1| unknown [Populus trichocarpa] >gi|222864350|gb|EEF01481.1| predicted protein [Populus trichocarpa]	84.07	8e-174	gi|9757781|dbj|BAB08390.1|	adenosine kinase [Arabidopsis thaliana]
229	422	Cs6g22080.1	414	213	28.5	18.5	74.91	65.27	9	9	6	6	0.98	16		0.916	18		1.065	16		0.856	10	*	0.737	10	*	0.942	10		87.17	0	gi|12802327|gb|AAK07827.1|AF297643_1	mitochondrial processing peptidase beta subunit [Cucumis melo]	79.89	0	gi|297328045|gb|EFH58464.1|	predicted protein [Arabidopsis lyrata subsp. lyrata]
230	161	Cs4g11860.1	413	467	31.9	31.9	66.28	89.21	5	5	5	5	1.556	28	*	1.001	29		1.153	29	*	1.32	24	*	1.091	24		0.762	24		95.38	2e-96	gi|255587934|ref|XP_002534445.1|	Minor allergen Alt a, putative [Ricinus communis] >gi|223525276|gb|EEF27937.1| Minor allergen Alt a, putative [Ricinus communis]	92.82	2e-94	gi|297313352|gb|EFH43775.1|	quinone reductase family protein [Arabidopsis lyrata subsp. lyrata]
231	548	Cs3g26890.1	412	153	25.8	13.3	93.27	55.11	8	8	5	5	0.764	15	*	1.144	14		0.614	13	*	0.74	10		1.296	10	*	1.062	10		93.74	0	gi|225459806|ref|XP_002285912.1|	PREDICTED: T-complex protein 1 subunit beta [Vitis vinifera] >gi|302141688|emb|CBI18891.3| unnamed protein product [Vitis vinifera]	90.13	0	gi|297319858|gb|EFH50280.1|	hypothetical protein ARALYDRAFT_910130 [Arabidopsis lyrata subsp. lyrata]
232	170	Cs9g17250.1	412	455	22.3	19	78.4	61.38	11	11	9	9	0.849	27	*	1.256	27	*	1.088	27		1.022	30		0.965	32		1.049	30	*	47.69	5e-81	gi|224122360|ref|XP_002318815.1|	predicted protein [Populus trichocarpa] >gi|222859488|gb|EEE97035.1| predicted protein [Populus trichocarpa]	36.07	2e-38	gi|19698871|gb|AAL91171.1|	low-temperature-induced 65 kD protein [Arabidopsis thaliana]
233	194	Cs9g10140.1	407	408	28.4	28.4	73.11	52.3	4	4	4	4	0.729	20		1.269	19		1.119	19	*	0.837	23	*	1.815	24	*	0.79	24	*	90.3	3e-65	gi|224102199|ref|XP_002312586.1|	predicted protein [Populus trichocarpa] >gi|222852406|gb|EEE89953.1| predicted protein [Populus trichocarpa]	85.07	2e-59	gi|4490705|emb|CAB38839.1|	ribosomal protein L14-like protein [Arabidopsis thaliana]
234	191	Cs1g16580.1	406	412	9.8	9.4	61.13	61.34	6	6	6	6	0.753	19	*	1.108	18		0.744	17		0.67	20	*	1.018	20		0.912	20	*	71.55	2e-174	gi|225441987|ref|XP_002271218.1|	PREDICTED: uncharacterized protein LOC100260045 [Vitis vinifera]	95.78	3e-134	gi|297328715|gb|EFH59134.1|	hypothetical protein ARALYDRAFT_478846 [Arabidopsis lyrata subsp. lyrata]
235	370	orange1.1t01890.1	405	246	21.2	10.4	63.79	65.03	8	8	5	5	1.004	17		1.595	17		1.029	19		1.324	9	*	0.693	11	*	1.026	12		93.84	0	gi|211906466|gb|ACJ11726.1|	serine hydroxymethyltransferase [Gossypium hirsutum]	90.66	0	gi|297314163|gb|EFH44586.1|	hypothetical protein ARALYDRAFT_915517 [Arabidopsis lyrata subsp. lyrata]
236	239	Cs1g03110.1	404	348	36	36	81.86	80.18	2	2	2	2	0.867	10		1.156	11		0.775	11		0.933	6	*	1.074	7		0.691	7		81.08	1e-48	gi|19570344|dbj|BAB86292.1|	nucleoside diphosphate kinase 1 [Brassica rapa] >gi|19744165|dbj|BAB86841.1| NDPK I [Brassica rapa]	79.28	7e-49	gi|297318278|gb|EFH48700.1|	nucleoside diphosphate kinase 1 [Arabidopsis lyrata subsp. lyrata]
237	320	Cs8g05060.1	403	275	22.8	14.5	72.98	81.52	8	6	5	5	1.738	16	*	0.964	14		1.648	18	*	1.315	12	*	1.366	12		1.151	11		90.99	0	gi|211906486|gb|ACJ11736.1|	phosphoglycerate dehydrogenase [Gossypium hirsutum]	87.48	0	gi|297312965|gb|EFH43388.1|	hypothetical protein ARALYDRAFT_491252 [Arabidopsis lyrata subsp. lyrata]
238	138	Cs5g02540.1	403	519	11	10.2	96.63	100.51	8	8	8	8	1.174	11	*	1.087	12		0.971	12		1.14	17	*	1.08	17		1.069	16	*	57.01	0	gi|224058377|ref|XP_002299490.1|	predicted protein [Populus trichocarpa] >gi|222846748|gb|EEE84295.1| predicted protein [Populus trichocarpa]	31.32	5e-62	gi|186528371|ref|NP_198994.2|	COP1-interactive protein 1 [Arabidopsis thaliana]
239	402	Cs4g15520.1	403	224	14.9	17.1	71.9	58.94	5	5	6	6	0.976	15		0.936	14		1.031	14		0.993	15		0.857	15		1.133	15		100	0	gi|11066213|gb|AAG28503.1|AF196966_1	hexokinase [Citrus sinensis]	80.55	0	gi|297331858|gb|EFH62277.1|	ATHXK2 [Arabidopsis lyrata subsp. lyrata]
240	233	Cs5g28880.1	403	354	19.3	16.9	68.62	64.8	6	6	5	5	1.216	20	*	0.896	20		1.734	20		1.138	14	*	1.504	14	*	1.059	14		92.61	0	gi|255585914|ref|XP_002533630.1|	alcohol dehydrogenase, putative [Ricinus communis] >gi|223526488|gb|EEF28759.1| alcohol dehydrogenase, putative [Ricinus communis]	91.2	0	gi|9758553|dbj|BAB09054.1|	alcohol dehydrogenase (EC 1.1.1.1) class III [Arabidopsis thaliana]
241	103	Cs7g16100.1	402	637	11	14.4	66.77	76.2	10	10	13	13	0.738	20	*	0.977	19		0.886	22		0.737	28		0.716	31	*	0.865	31		38.38	2e-17	gi|359480986|ref|XP_002266794.2|	PREDICTED: uncharacterized protein LOC100248405 [Vitis vinifera]	40.78	6e-28	gi|10177893|dbj|BAB11225.1|	unnamed protein product [Arabidopsis thaliana]
242	215	Cs7g15130.2	398	376	6.9	9.5	78.52	86.84	5	5	7	7	1.069	9		0.75	8	*	1.051	9		1.019	13		0.678	13	*	1.18	13	*	83.99	0	gi|225423779|ref|XP_002277341.1|	PREDICTED: alanyl-tRNA synthetase-like [Vitis vinifera]	80.25	0	gi|21542451|sp|P36428.3|SYA_ARATH	RecName: Full=Alanine--tRNA ligase; AltName: Full=Alanyl-tRNA synthetase; Short=AlaRS; Flags: Precursor
243	142	Cs3g18200.1	397	511	29.6	32.4	66.18	81.12	6	3	7	4	1.041	6		1.084	4		0.88	6		0.908	9		0.961	10		0.876	10	*	94.07	2e-132	gi|255545736|ref|XP_002513928.1|	14-3-3 protein, putative [Ricinus communis] >gi|223547014|gb|EEF48511.1| 14-3-3 protein, putative [Ricinus communis]	83.79	6e-116	gi|297339059|gb|EFH69476.1|	hypothetical protein ARALYDRAFT_313117 [Arabidopsis lyrata subsp. lyrata]
244	184	Cs4g14530.1	397	430	22.3	23.9	55.34	58.85	7	7	8	8	0.937	25		1.176	26	*	0.667	25		0.897	26	*	1.056	26		1.247	26	*	79.47	1e-126	gi|255546129|ref|XP_002514124.1|	nucleosome assembly protein, putative [Ricinus communis] >gi|223546580|gb|EEF48078.1| nucleosome assembly protein, putative [Ricinus communis]	76	4e-124	gi|297310324|gb|EFH40748.1|	NAP1_3 [Arabidopsis lyrata subsp. lyrata]
245	254	Cs5g21000.1	397	332	28.9	12.1	57.25	58.34	7	3	4	2	1.001	12		1.862	11		0.848	11		1.2	8	*	0.752	8		1.035	5		80.06	9e-166	gi|255577891|ref|XP_002529818.1|	alcohol dehydrogenase, putative [Ricinus communis] >gi|223530695|gb|EEF32567.1| alcohol dehydrogenase, putative [Ricinus communis]	72.3	3e-144	gi|297319639|gb|EFH50061.1|	hypothetical protein ARALYDRAFT_909686 [Arabidopsis lyrata subsp. lyrata]
246	337	Cs7g32500.1	396	262	25.5	21.1	79.29	79.83	6	4	4	3	1.134	12		1.114	12		1.136	12		1.125	7		0.847	7	*	1.046	7		92.03	6e-124	gi|262410515|gb|ACY66804.1|	triosphosphate isomerase-like protein type II [Dimocarpus longan]	85.66	5e-116	gi|297322140|gb|EFH52561.1|	predicted protein [Arabidopsis lyrata subsp. lyrata]
247	278	Cs9g17130.1	392	305	39.7	49.8	65.21	59.65	7	7	8	8	0.852	22	*	1.089	22	*	0.748	22	*	0.951	16		0.846	16		0.903	16	*	73.84	9e-92	gi|255539487|ref|XP_002510808.1|	steroid binding protein, putative [Ricinus communis] >gi|223549923|gb|EEF51410.1| steroid binding protein, putative [Ricinus communis]	76.47	2e-76	gi|297321769|gb|EFH52190.1|	membrane-associated progesterone binding protein 3 [Arabidopsis lyrata subsp. lyrata]
248	276	Cs9g04300.2	389	307	27.4	27.4	75.88	64.77	3	3	3	3	0.595	15	*	1.059	16		1.033	16		1.142	13		0.958	11		0.641	14	*	94.64	6e-77	gi|334854632|gb|AEH05972.1|	translationally controlled tumor protein [Hevea brasiliensis]	81.55	3e-69	gi|21595816|gb|AAM66134.1|	translationally controlled tumor protein-like protein [Arabidopsis thaliana]
249	305	orange1.1t03206.1	387	284	9.8	13.1	74.87	74.69	3	3	4	4	1.278	10	*	0.696	10	*	1.085	11		1.061	9		1.153	8	*	1.236	9	*	85.94	0	gi|225433440|ref|XP_002285672.1|	PREDICTED: glutathione reductase, cytosolic [Vitis vinifera] >gi|297741929|emb|CBI33364.3| unnamed protein product [Vitis vinifera]	81.8	0	gi|297329319|gb|EFH59738.1|	hypothetical protein ARALYDRAFT_898952 [Arabidopsis lyrata subsp. lyrata]
250	361	Cs7g18790.1	386	248	13.3	6.9	70.17	62.72	2	2	1	1	1.026	12		0.79	12	*	0.825	13	*	0.955	9		1.142	9		0.815	9	*	71.79	5e-81	gi|224066537|ref|XP_002302126.1|	predicted protein [Populus trichocarpa] >gi|222843852|gb|EEE81399.1| predicted protein [Populus trichocarpa]	62.98	8e-76	gi|15027947|gb|AAK76504.1|	unknown protein [Arabidopsis thaliana]
251	141	Cs7g27470.1	386	512	12.7	10.9	68.79	78.69	9	1	8	2	---	1		---	1		---	1		1.048	3		1.896	3		1.071	3		98.21	0	gi|255574227|ref|XP_002528028.1|	elongation factor 1-alpha, putative [Ricinus communis] >gi|223532558|gb|EEF34346.1| elongation factor 1-alpha, putative [Ricinus communis]	96.41	0	gi|297338266|gb|EFH68683.1|	T6D22.2 [Arabidopsis lyrata subsp. lyrata]
252	293	Cs8g20210.1	385	288	31.4	31.4	79.36	64.37	6	4	6	4	0.755	9	*	1.1	10		0.911	8		0.806	10	*	0.786	12	*	0.819	11	*	85.51	2e-92	gi|210063564|gb|ACJ06541.1|	cyclophilin [Camellia oleifera]	88.11	8e-86	gi|8843791|dbj|BAA97339.1|	cyclophilin [Arabidopsis thaliana]
253	237	Cs1g08840.1	384	351	21.4	18.2	68.35	72.06	5	5	4	4	1.075	19		1.153	20		0.975	17		1.02	15		0.917	15		1.075	14		98.15	5e-123	gi|351723535|ref|NP_001238050.1|	uncharacterized protein LOC100305619 [Glycine max]	87.73	9e-113	gi|19884272|sp|Q08770.2|RL102_ARATH	RecName: Full=60S ribosomal protein L10-2; AltName: Full=Wilms tumor suppressor protein homolog
254	158	Cs3g07080.2	383	471	41.7	35.3	67.49	64.09	8	8	6	6	0.693	17	*	0.629	13	*	0.816	16	*	0.704	22	*	1.127	24		0.553	24		72.6	2e-78	gi|224073041|ref|XP_002303955.1|	predicted protein [Populus trichocarpa] >gi|222841387|gb|EEE78934.1| predicted protein [Populus trichocarpa]	66.67	2e-65	gi|15795168|dbj|BAB03156.1|	cysteine proteinase inhibitor-like protein [Arabidopsis thaliana]
255	640	Cs3g25280.1	382	129	16.1	11.1	72.66	61.83	4	3	3	2	1.13	9		0.908	8		0.935	10		0.979	5		1.235	5	*	0.839	5		97.24	0	gi|356510074|ref|XP_003523765.1|	PREDICTED: 26S protease regulatory subunit S10B homolog B-like isoform 1 [Glycine max] >gi|356518571|ref|XP_003527952.1| PREDICTED: 26S protease regulatory subunit S10B homolog B-like isoform 1 [Glycine max]	94.24	0	gi|219729980|emb|CAW66607.1|	unnamed protein product [Arabidopsis thaliana]
256	212	Cs3g17470.1	381	378	13.5	13.5	78.58	80.93	3	1	3	1	0.995	3		1.213	3	*	0.662	3	*	0.942	2		0.887	2		0.629	2		92	8e-135	gi|224081971|ref|XP_002306545.1|	predicted protein [Populus trichocarpa] >gi|118481637|gb|ABK92760.1| unknown [Populus trichocarpa] >gi|222855994|gb|EEE93541.1| predicted protein [Populus trichocarpa]	85.26	6e-124	gi|219911968|emb|CAX03831.1|	unnamed protein product [Arabidopsis thaliana]
257	209	Cs7g07890.1	379	380	23.6	18.5	63.25	66.45	8	8	6	6	1.161	23	*	0.968	24		0.772	22	*	1.163	19	*	0.664	19	*	1.033	19		98.69	0	gi|68138987|gb|AAY86036.1|	pyruvate dehydrogenase, partial [Citrus x paradisi]	84.43	0	gi|5080822|gb|AAD39331.1|AC007258_20	pyruvate dehydrogenase E1 alpha subunit [Arabidopsis thaliana]
258	151	Cs2g17100.1	377	485	19.9	19.9	79.31	72.93	2	2	2	2	1.179	13		0.8	13	*	0.864	13	*	0.629	17		1.188	17	*	1.343	17	*	68.03	1e-53	gi|225424333|ref|XP_002284819.1|	PREDICTED: protein PLANT CADMIUM RESISTANCE 2 [Vitis vinifera] >gi|297737652|emb|CBI26853.3| unnamed protein product [Vitis vinifera]	62.41	2e-48	gi|8778226|gb|AAF79235.1|AC006917_20	F10B6.27 [Arabidopsis thaliana]
259	351	Cs1g26100.2	377	253	8.2	7.2	68.26	70.4	5	5	4	4	1.377	14	*	0.966	15		1.316	14		1.024	9		1.401	9		0.977	8		75.49	0	gi|338795736|gb|AEI99558.1|	phospholipase D delta [Litchi chinensis]	72.72	0	gi|297312889|gb|EFH43312.1|	atplddelta [Arabidopsis lyrata subsp. lyrata]
260	197	Cs1g08740.1	376	396	14	10.7	72.82	84.29	7	6	5	3	0.975	11		1.003	11		1.148	11	*	0.759	9	*	0.713	9	*	0.94	9		78.93	0	gi|297745748|emb|CBI15804.3|	unnamed protein product [Vitis vinifera]	70.02	0	gi|8777331|dbj|BAA96921.1|	receptor-like protein kinase [Arabidopsis thaliana]
261	336	Cs2g17060.1	375	262	38.9	31.2	66.4	53.29	8	8	7	7	0.996	22		1.163	21		0.827	21	*	1.127	14		0.446	14	*	1.106	14	*	91.29	6e-129	gi|255573724|ref|XP_002527783.1|	phosphoglucomutase, putative [Ricinus communis] >gi|223532818|gb|EEF34593.1| phosphoglucomutase, putative [Ricinus communis]	88.02	1e-125	gi|16649113|gb|AAL24408.1|	phosphoglucomutase [Arabidopsis thaliana]
262	210	Cs9g11250.1	374	378	8.7	11.3	62.25	63.1	4	4	4	3	0.795	13		0.918	11		0.727	12	*	0.945	15		1.322	15	*	0.855	15	*	89.13	0	gi|15225798|ref|NP_180873.1|	3-ketoacyl-CoA thiolase 2 [Arabidopsis thaliana] >gi|73919871|sp|Q56WD9.2|THIK2_ARATH RecName: Full=3-ketoacyl-CoA thiolase 2, peroxisomal; AltName: Full=Acetyl-CoA acyltransferase 2; AltName: Full=Beta-ketothiolase 2; AltName: Full=Peroxisomal 3-oxoacyl-CoA thiolase 2; AltName: Full=Peroxisome defective protein 1; Flags: Precursor >gi|2924779|gb|AAC04908.1| 3-ketoacyl-CoA thiolase [Arabidopsis t…	89.13	0	gi|2981618|dbj|BAA25249.1|	3-ketoacyl-CoA thiolase [Arabidopsis thaliana]
263	232	Cs1g16450.1	372	355	19.2	19	73.49	62.19	6	6	6	6	0.727	13	*	0.959	13		0.508	13		0.835	17	*	0.804	16	*	1.157	17		98.59	0	gi|225441955|ref|XP_002263826.1|	PREDICTED: 26S protease regulatory subunit 7 [Vitis vinifera] >gi|297742918|emb|CBI35785.3| unnamed protein product [Vitis vinifera]	96.95	0	gi|219732850|emb|CAW66742.1|	unnamed protein product [Arabidopsis thaliana]
264	590	Cs6g15300.1	371	141	9.1	3.7	73.2	59.19	9	7	5	5	1.339	15	*	0.751	15	*	1.6	15	*	1.291	12	*	1.019	12		1.171	12	*	73.79	0	gi|359481989|ref|XP_002277172.2|	PREDICTED: pleiotropic drug resistance protein 2 [Vitis vinifera]	70.04	0	gi|297325447|gb|EFH55867.1|	ATPDR6/PDR6 [Arabidopsis lyrata subsp. lyrata]
265	134	Cs6g08790.1	371	531	10.1	9.3	95.97	86.38	3	3	3	3	1.474	9		1.201	9		1.401	8		1.15	15		0.742	15	*	1.102	14	*	89.85	0	gi|255579318|ref|XP_002530504.1|	proliferation-associated 2g4, putative [Ricinus communis] >gi|223529961|gb|EEF31888.1| proliferation-associated 2g4, putative [Ricinus communis]	81.41	2e-170	gi|334185905|ref|NP_001190060.1|	metallopeptidase M24 domain-containing protein [Arabidopsis thaliana]
266	810	orange1.1t03005.1	370	90	16.7	6.8	65.99	46.73	3	3	2	2	0.849	8		2.282	10		1.728	7	*	0.767	4		0.96	4		1.137	4	*	90.84	6e-115	gi|255556846|ref|XP_002519456.1|	tonoplast intrinsic protein, putative [Ricinus communis] >gi|223541319|gb|EEF42870.1| tonoplast intrinsic protein, putative [Ricinus communis]	82.87	1e-105	gi|475048|emb|CAA51171.1|	tonoplast intrinsic protein gamma (gamma-TIP) [Arabidopsis thaliana]
267	240	Cs1g20220.1	369	347	22	22	64.31	60.93	5	2	5	2	0.92	5		1.086	6		1.131	6		1.043	5		1.028	5		0.686	5	*	86.83	2e-124	gi|30698124|ref|NP_569012.2|	14-3-3-like protein GF14 kappa [Arabidopsis thaliana] >gi|9759623|dbj|BAB11565.1| 14-3-3 protein GF14 [Arabidopsis thaliana] >gi|110736017|dbj|BAE99981.1| GF14 Kappa isoform [Arabidopsis thaliana] >gi|332010670|gb|AED98053.1| 14-3-3-like protein GF14 kappa [Arabidopsis thaliana]	86.83	6e-125	gi|9759623|dbj|BAB11565.1|	14-3-3 protein GF14 [Arabidopsis thaliana]
268	167	Cs7g16610.1	368	457	26.1	26.1	70.26	73.89	3	3	3	3	0.512	14	*	1.211	14		1.015	12		0.862	14		1.177	14	*	1.145	14	*	84.51	5e-66	gi|225469328|ref|XP_002271056.1|	PREDICTED: FK506-binding protein 2-1 [Vitis vinifera] >gi|296090582|emb|CBI40945.3| unnamed protein product [Vitis vinifera]	76.55	1e-60	gi|1272408|gb|AAC49391.1|	immunophilin [Arabidopsis thaliana]
269	371	Cs3g22150.1	366	246	18.5	15.2	55.85	56.92	5	5	4	4	1.508	15	*	0.902	14		1.196	17	*	0.978	12		1.256	12	*	1.121	12	*	75.63	3e-155	gi|224082534|ref|XP_002306732.1|	predicted protein [Populus trichocarpa] >gi|222856181|gb|EEE93728.1| predicted protein [Populus trichocarpa]	68.42	9e-144	gi|4538897|emb|CAB39634.1|	AX110P-like protein [Arabidopsis thaliana]
270	199	Cs6g21610.1	365	394	16.3	16.7	84.84	81.77	2	2	3	3	0.944	5		0.797	7		0.863	7		0.603	7	*	1.397	9		0.572	7	*	85.39	8e-92	gi|255578288|ref|XP_002530011.1|	vesicle transport V-snare protein vti1a, putative [Ricinus communis] >gi|223530490|gb|EEF32373.1| vesicle transport V-snare protein vti1a, putative [Ricinus communis]	79.64	2e-87	gi|297322993|gb|EFH53414.1|	vesicle transport v-SNARE 13 [Arabidopsis lyrata subsp. lyrata]
271	377	Cs7g25650.1	363	241	15	15	59.99	54.53	6	6	6	6	1.006	18		1.024	19		0.718	19		0.859	14	*	1.102	15		1.218	15	*	83.17	0	gi|359486666|ref|XP_002274127.2|	PREDICTED: phosphoglucomutase-like [Vitis vinifera] >gi|296086013|emb|CBI31454.3| unnamed protein product [Vitis vinifera]	75.16	0	gi|334187734|ref|NP_001190326.1|	phosphoglucosamine mutase family protein [Arabidopsis thaliana]
272	200	Cs7g08940.1	362	394	8	8	102.99	97.76	1	1	1	1	0.854	5		0.956	3		---			1.043	4		0.951	4		0.851	6		80.23	2e-117	gi|255568852|ref|XP_002525397.1|	Signal recognition particle receptor subunit beta, putative [Ricinus communis] >gi|223535360|gb|EEF37035.1| Signal recognition particle receptor subunit beta, putative [Ricinus communis]	77.99	5e-113	gi|297319054|gb|EFH49476.1|	signal recognition particle binding protein [Arabidopsis lyrata subsp. lyrata]
273	386	Cs8g02770.1	362	236	19.8	11.6	68.74	63.33	7	7	5	5	0.923	18		1.027	18		1.006	18		0.967	13		0.88	13	*	1.031	13		71.99	7e-154	gi|225427999|ref|XP_002278045.1|	PREDICTED: uncharacterized protein LOC100267615 isoform 1 [Vitis vinifera]	62.06	2e-134	gi|297331970|gb|EFH62389.1|	early-responsive to dehydration 7 [Arabidopsis lyrata subsp. lyrata]
274	208	orange1.1t02815.1	361	382	24.4	10.2	65.95	52.19	5	5	3	3	0.691	17		1.091	17		0.881	17		0.604	18	*	1.887	18		1.131	18	*	56.7	2e-83	gi|251829631|gb|ACT21194.1|	zinc finger protein [Carica papaya]	53.26	6e-63	gi|297329053|gb|EFH59472.1|	zinc finger family protein [Arabidopsis lyrata subsp. lyrata]
275	332	Cs6g02040.1	360	264	28	30.7	92.32	86.82	5	3	6	3	0.799	9	*	1.052	8		0.802	9	*	0.703	8	*	0.989	8		0.978	8		86.27	1e-119	gi|255552081|ref|XP_002517085.1|	40S ribosomal protein S3a, putative [Ricinus communis] >gi|223543720|gb|EEF45248.1| 40S ribosomal protein S3a, putative [Ricinus communis]	82.98	2e-113	gi|2661422|emb|CAA04689.1|	Putative S-phase-specific ribosomal protein [Arabidopsis thaliana]
276	238	Cs2g25020.2	359	349	12.4	8.4	107.72	83.7	2	2	1	1	0.589	7	*	0.813	7	*	0.503	7	*	0.481	7	*	0.612	6		1.119	7		89.38	1e-118	gi|255536945|ref|XP_002509539.1|	ribulose-5-phosphate-3-epimerase, putative [Ricinus communis] >gi|223549438|gb|EEF50926.1| ribulose-5-phosphate-3-epimerase, putative [Ricinus communis]	80.8	5e-108	gi|13877557|gb|AAK43856.1|AF370479_1	putative D-ribulose-5-phosphate 3-epimerase [Arabidopsis thaliana]
277	263	Cs4g13070.1	354	326	10.6	10.6	66.03	65.63	4	3	4	3	1.363	7	*	0.873	7		1.304	7	*	1.237	7		1.265	7	*	0.957	7		86.18	0	gi|224091357|ref|XP_002309230.1|	predicted protein [Populus trichocarpa] >gi|222855206|gb|EEE92753.1| predicted protein [Populus trichocarpa]	86.39	0	gi|15146208|gb|AAK83587.1|	AT4g26270/T25K17_80 [Arabidopsis thaliana]
278	283	Cs5g10730.1	353	299	18	19.2	70.3	49.07	6	4	6	4	1.258	4	*	1.094	5		1.295	5	*	1.341	7	*	1.114	8		0.967	7		98.06	0	gi|114479586|gb|ABI75147.1|	malate dehydrogenase [Citrus junos]	81	4e-175	gi|297321682|gb|EFH52103.1|	chloroplast NAD-MDH [Arabidopsis lyrata subsp. lyrata]
279	463	Cs4g01600.1	353	192	43	31.2	71.43	56.98	7	7	5	5	1.153	22		0.709	22		1.065	22		1.075	13		1.219	11	*	0.37	13	*	100	3e-95	gi|77744899|gb|ABB02403.1|	temperature-induced lipocalin [Citrus sinensis]	76.88	3e-74	gi|297312082|gb|EFH42506.1|	hypothetical protein ARALYDRAFT_918995 [Arabidopsis lyrata subsp. lyrata]
280	220	Cs7g11140.1	352	373	16.8	20.2	70.92	61.86	3	3	4	4	0.82	16	*	1.501	16	*	1.011	16		1.148	17		1.082	17		1.567	17	*	74.81	2e-93	gi|359473789|ref|XP_002265030.2|	PREDICTED: peptidyl-prolyl cis-trans isomerase CYP20-2, chloroplastic-like [Vitis vinifera] >gi|296088703|emb|CBI38153.3| unnamed protein product [Vitis vinifera]	81.09	2e-85	gi|334187652|ref|NP_001190299.1|	Peptidyl-prolyl cis-trans isomerase CYP20-2 [Arabidopsis thaliana]
281	213	Cs6g09140.1	352	378	31.9	27.6	57.91	67.09	7	2	6	2	0.833	3		1.039	4		0.894	4		0.826	6		1.192	6	*	0.764	6		94.2	4e-125	gi|356559288|ref|XP_003547932.1|	PREDICTED: 40S ribosomal protein S4-1-like [Glycine max]	91.07	3e-122	gi|9759565|dbj|BAB11167.1|	40S ribosomal protein S4 [Arabidopsis thaliana]
282	702	Cs8g10730.1	351	111	11.3	11.3	73.88	67.64	6	6	7	7	1.356	14	*	1.049	13		1.455	13	*	1.202	10	*	1.261	10	*	0.838	10	*	85.8	0	gi|224053571|ref|XP_002297878.1|	predicted protein [Populus trichocarpa] >gi|222845136|gb|EEE82683.1| predicted protein [Populus trichocarpa]	83.48	0	gi|297339429|gb|EFH69846.1|	glycyl-tRNA synthetase [Arabidopsis lyrata subsp. lyrata]
283	696	Cs5g20950.2	351	113	14.6	6.6	80.07	77.72	9	9	4	4	1.607	12	*	0.976	16		1.078	17		1.266	7	*	1.302	7		0.982	7		73.55	0	gi|297743980|emb|CBI36950.3|	unnamed protein product [Vitis vinifera]	71.13	0	gi|30690669|ref|NP_850473.1|	prolyl oligopeptidase-like protein [Arabidopsis thaliana]
284	662	orange1.1t03195.1	349	121	7.9	7.9	102.02	73.69	1	1	1	1	1.433	6	*	0.616	5	*	1.148	6	*	1.086	2		1.42	2		0.824	2		80.6	5e-94	gi|224072433|ref|XP_002303730.1|	predicted protein [Populus trichocarpa] >gi|222841162|gb|EEE78709.1| predicted protein [Populus trichocarpa]	80.68	2e-93	gi|297317324|gb|EFH47746.1|	hypothetical protein ARALYDRAFT_909134 [Arabidopsis lyrata subsp. lyrata]
285	387	Cs4g10030.1	348	236	13.2	10.1	68.01	66.09	5	4	4	3	0.397	13	*	1.142	13		0.72	13	*	0.854	9		0.693	8	*	1.322	9	*	82.49	0	gi|255578112|ref|XP_002529926.1|	Aspartic proteinase precursor, putative [Ricinus communis] >gi|223530603|gb|EEF32480.1| Aspartic proteinase precursor, putative [Ricinus communis]	74.39	0	gi|15912219|gb|AAL08243.1|	At1g11910/F12F1_24 [Arabidopsis thaliana]
286	350	Cs8g09350.1	347	253	15.2	12.7	75.1	76.67	5	5	5	5	1.097	11		1.275	11	*	0.694	11	*	0.948	11		1.381	10	*	1.259	11	*	74.85	0	gi|224078151|ref|XP_002305495.1|	predicted protein [Populus trichocarpa] >gi|222848459|gb|EEE86006.1| predicted protein [Populus trichocarpa]	55.07	4e-149	gi|5123705|emb|CAB45449.1|	amidase-like protein [Arabidopsis thaliana]
287	198	Cs8g19490.1	347	396	28.6	28.6	76.51	68.71	4	2	4	2	0.343	10	*	0.829	9	*	0.468	10	*	0.596	11		1.541	11	*	0.785	11	*	80.75	1e-50	gi|25809052|gb|AAN74634.1|	heat shock protein [Pisum sativum]	71.6	4e-46	gi|51968472|dbj|BAD42928.1|	putative small heat shock protein [Arabidopsis thaliana]
288	392	Cs4g09420.1	345	229	16.6	26.5	69.63	60.29	3	3	5	5	1.852	9		0.952	9		3.501	9		1.261	12		1.525	12	*	0.66	12	*	87.84	1e-92	gi|162464180|ref|NP_001105391.1|	40S ribosomal protein S8 [Zea mays] >gi|6226702|sp|Q08069.2|RS8_MAIZE RecName: Full=40S ribosomal protein S8 >gi|1498053|gb|AAB06330.1| ribosomal protein S8 [Zea mays] >gi|195605614|gb|ACG24637.1| 40S ribosomal protein S8 [Zea mays]	84.3	7e-83	gi|17367670|sp|Q9FIF3.1|RS82_ARATH	RecName: Full=40S ribosomal protein S8-2
289	743	Cs8g18020.1	345	102	40.5	31.6	72.12	46.23	4	2	5	1	0.505	5	*	0.552	6	*	0.612	6	*	0.565	3		0.451	4	*	0.581	4		82.39	4e-55	gi|315932718|gb|ADU55789.1|	HSP18.1A [Citrullus lanatus]	77.99	1e-51	gi|8671873|gb|AAF78436.1|AC018748_15	Contains similarity to 17.6 KD class I heat shock protein from Arabidopsis thaliana gi|P13853 and contains Hsp20/alpha crystallin PF|00011 and signal peptidase I PF|00461 domains. ESTs gb|AI998650, gb|AW004417, gb|AI998904 come from this gene [Arabidopsis thaliana]
290	298	Cs6g22050.1	344	287	12.3	12.3	69.46	59.73	4	4	5	5	1.516	12	*	1.699	13		1.49	9	*	1.309	13	*	1.349	14		1.103	14		94.58	0	gi|225452968|ref|XP_002284346.1|	PREDICTED: UDP-glucose 6-dehydrogenase [Vitis vinifera] >gi|147778657|emb|CAN62897.1| hypothetical protein VITISV_020300 [Vitis vinifera]	92.92	0	gi|297319565|gb|EFH49987.1|	hypothetical protein ARALYDRAFT_488394 [Arabidopsis lyrata subsp. lyrata]
291	214	Cs4g09370.1	343	377	15.4	10.5	97.99	91.7	4	4	3	3	0.753	9	*	1.277	10		1.037	8		0.932	9		1.332	9	*	0.977	8		74.36	5e-159	gi|255576298|ref|XP_002529042.1|	conserved hypothetical protein [Ricinus communis] >gi|223531522|gb|EEF33353.1| conserved hypothetical protein [Ricinus communis]	55.86	2e-104	gi|110737835|dbj|BAF00856.1|	hypothetical protein [Arabidopsis thaliana]
292	480	Cs5g07060.1	342	183	12.8	8.5	88.59	77.66	4	4	4	4	1.183	8		0.978	8		1.393	8	*	0.938	7		1.139	7		1.115	7	*	80.42	0	gi|224119622|ref|XP_002318119.1|	predicted protein [Populus trichocarpa] >gi|222858792|gb|EEE96339.1| predicted protein [Populus trichocarpa]	78.69	0	gi|8885567|dbj|BAA97497.1|	aspartyl aminopeptidase [Arabidopsis thaliana]
293	378	Cs7g06270.1	341	241	9.7	10.9	53.98	47.34	3	3	4	4	0.857	14		1.171	11	*	0.582	10	*	0.951	15		0.985	15		1.103	14		91.87	0	gi|255548762|ref|XP_002515437.1|	NADP-dependent glyceraldehyde-3-phosphate dehydrogenase, putative [Ricinus communis] >gi|223545381|gb|EEF46886.1| NADP-dependent glyceraldehyde-3-phosphate dehydrogenase, putative [Ricinus communis]	86.99	0	gi|222424387|dbj|BAH20149.1|	AT2G24270 [Arabidopsis thaliana]
294	169	Cs5g04490.1	341	455	8.9	10.9	82.07	80.45	5	5	6	6	0.753	14	*	1.059	14	*	0.969	14		0.721	26	*	0.842	21	*	1.782	27		75.04	0	gi|255540863|ref|XP_002511496.1|	HIPL1 protein precursor, putative [Ricinus communis] >gi|223550611|gb|EEF52098.1| HIPL1 protein precursor, putative [Ricinus communis]	69.19	0	gi|297333400|gb|EFH63818.1|	hypothetical protein ARALYDRAFT_476615 [Arabidopsis lyrata subsp. lyrata]
295	277	Cs4g17550.1	340	306	22.3	22.3	59.94	53.69	6	6	6	6	0.569	13	*	1.105	12		0.522	11	*	0.945	17		0.656	14		1.173	17	*	81.1	3e-152	gi|255566959|ref|XP_002524462.1|	NADH-cytochrome B5 reductase, putative [Ricinus communis] >gi|223536250|gb|EEF37902.1| NADH-cytochrome B5 reductase, putative [Ricinus communis]	78.35	9e-146	gi|297317758|gb|EFH48180.1|	hypothetical protein ARALYDRAFT_910048 [Arabidopsis lyrata subsp. lyrata]
296	192	Cs1g01540.1	340	411	18.7	16.5	94.03	89.27	4	4	4	4	1.138	10	*	0.799	11	*	0.911	11		0.876	14		1.338	14	*	0.877	14	*	80.06	4e-150	gi|224093760|ref|XP_002309980.1|	predicted protein [Populus trichocarpa] >gi|222852883|gb|EEE90430.1| predicted protein [Populus trichocarpa]	74.45	7e-141	gi|297310771|gb|EFH41195.1|	ANNAT2 [Arabidopsis lyrata subsp. lyrata]
297	364	Cs8g01220.1	340	247	4.5	4.5	72.63	58.93	2	2	2	2	0.897	6	*	0.867	6	*	0.762	8	*	0.816	9		0.738	9	*	1.141	10		83.26	0	gi|255559173|ref|XP_002520608.1|	sugar transporter, putative [Ricinus communis] >gi|223540207|gb|EEF41781.1| sugar transporter, putative [Ricinus communis]	77.9	0	gi|219767281|emb|CAW68885.1|	unnamed protein product [Arabidopsis thaliana]
298	502	Cs6g09620.1	339	172	3.3	3.3	72.82	73.87	1	1	1	1	1.003	6		1.084	4		0.806	2		1.629	3		1.047	3		0.678	4		58.97	9e-20	gi|255586353|ref|XP_002533826.1|	protein transporter, putative [Ricinus communis] >gi|223526243|gb|EEF28561.1| protein transporter, putative [Ricinus communis]	60.75	5e-87	gi|209529799|gb|ACI49794.1|	At2g38410 [Arabidopsis thaliana]
299	321	Cs6g11710.1	339	274	16.9	22.3	67.29	68.52	2	2	3	3	0.851	11	*	1.042	10		1.21	11	*	0.758	14	*	1.98	14	*	0.743	14	*	96.39	1e-87	gi|359478349|ref|XP_003632111.1|	PREDICTED: 60S ribosomal protein L12-like [Vitis vinifera]	89.63	3e-82	gi|297327333|gb|EFH57753.1|	60S ribosomal protein L12 [Arabidopsis lyrata subsp. lyrata]
300	249	Cs7g13210.3	339	337	23.8	20.3	67.33	58.29	5	4	5	3	1.027	16		1.06	13		1.273	15		0.946	12		1.415	10	*	0.912	12		69.33	2e-146	gi|356575534|ref|XP_003555895.1|	PREDICTED: putative DNA repair protein RAD23-3-like isoform 1 [Glycine max]	65.9	2e-131	gi|9758825|dbj|BAB09359.1|	DNA repair protein RAD23 homolog [Arabidopsis thaliana]
301	398	Cs7g28750.1	339	226	7	6.3	72.63	80.05	5	1	5	1	---	1		---	1		---	1		---	1		---	1		---	1		89.31	0	gi|224109580|ref|XP_002315242.1|	predicted protein [Populus trichocarpa] >gi|222864282|gb|EEF01413.1| predicted protein [Populus trichocarpa]	86.18	0	gi|297310813|gb|EFH41237.1|	E1 subunit of 2-oxoglutarate dehydrogenase [Arabidopsis lyrata subsp. lyrata]
302	171	Cs2g15550.1	337	453	17.3	28.1	50.73	52.08	5	1	7	2	0.981	3		0.915	3	*	1.303	3	*	0.836	5		0.938	5		0.841	3	*	92.34	8e-133	gi|2822483|gb|AAC15418.1|	14-3-3 protein homolog [Maackia amurensis]	82.13	1e-117	gi|297327701|gb|EFH58121.1|	hypothetical protein ARALYDRAFT_483355 [Arabidopsis lyrata subsp. lyrata]
303	582	Cs5g07070.2	337	143	25.6	21.5	78.19	53.87	5	5	4	4	0.835	11	*	0.784	11	*	0.678	11		0.652	7	*	0.724	7	*	0.792	7	*	91.06	3e-131	gi|224121954|ref|XP_002318714.1|	predicted protein [Populus trichocarpa] >gi|222859387|gb|EEE96934.1| predicted protein [Populus trichocarpa]	80.91	4e-119	gi|297312388|gb|EFH42812.1|	hypothetical protein ARALYDRAFT_496525 [Arabidopsis lyrata subsp. lyrata]
304	181	Cs8g08320.1	336	432	13.7	13.7	56.51	60.71	4	4	4	4	0.623	17	*	0.931	17		0.787	17	*	0.835	21	*	1.078	21		0.742	20	*	85.13	2e-176	gi|118481169|gb|ABK92536.1|	unknown [Populus trichocarpa]	77.59	2e-163	gi|297314719|gb|EFH45142.1|	hypothetical protein ARALYDRAFT_490677 [Arabidopsis lyrata subsp. lyrata]
305	135	Cs2g07010.1	336	530	10.6	18.6	72.25	78.41	3	3	5	5	0.954	12		1.001	12		0.775	12	*	0.722	16	*	1.372	18		0.812	16	*	65.45	5e-127	gi|224078832|ref|XP_002305645.1|	predicted protein [Populus trichocarpa] >gi|222848609|gb|EEE86156.1| predicted protein [Populus trichocarpa]	49.47	7e-83	gi|297318574|gb|EFH48996.1|	hypothetical protein ARALYDRAFT_490165 [Arabidopsis lyrata subsp. lyrata]
306	670	Cs3g03070.1	336	118	9.3	3.8	72.68	58.8	8	8	3	3	1.345	11	*	0.801	10	*	1.222	12	*	1.11	5		1.328	4	*	0.983	5		82.94	0	gi|255570956|ref|XP_002526429.1|	leucyl-tRNA synthetase, putative [Ricinus communis] >gi|223534209|gb|EEF35924.1| leucyl-tRNA synthetase, putative [Ricinus communis]	76.58	0	gi|297338354|gb|EFH68771.1|	ATP binding protein [Arabidopsis lyrata subsp. lyrata]
307	990	Cs4g12840.1	333	64	17.4	3.5	87.33	63.62	4	4	1	1	1.163	8	*	0.905	9		0.737	9	*	---	1		---	1		---	1		78.55	3e-175	gi|225465012|ref|XP_002264748.1|	PREDICTED: 3-mercaptopyruvate sulfurtransferase [Vitis vinifera] >gi|147820684|emb|CAN69823.1| hypothetical protein VITISV_030676 [Vitis vinifera] >gi|297736153|emb|CBI24191.3| unnamed protein product [Vitis vinifera]	70.67	6e-160	gi|297333615|gb|EFH64033.1|	hypothetical protein ARALYDRAFT_895827 [Arabidopsis lyrata subsp. lyrata]
308	325	Cs9g14470.1	332	271	6.6	4.9	73.8	61.37	3	3	2	2	1.096	10		0.739	10	*	0.907	11		0.907	12		0.705	12	*	1.155	12	*	78.11	0	gi|224134472|ref|XP_002321832.1|	predicted protein [Populus trichocarpa] >gi|222868828|gb|EEF05959.1| predicted protein [Populus trichocarpa]	74.66	0	gi|297315518|gb|EFH45941.1|	hypothetical protein ARALYDRAFT_492307 [Arabidopsis lyrata subsp. lyrata]
309	274	Cs2g02260.1	331	309	10.5	14	59.22	61.19	3	3	4	4	0.855	13	*	0.903	12		0.807	13	*	1.131	15	*	0.89	15	*	1.059	15	*	85.41	0	gi|255559084|ref|XP_002520564.1|	fumarylacetoacetate hydrolase, putative [Ricinus communis] >gi|223540224|gb|EEF41797.1| fumarylacetoacetate hydrolase, putative [Ricinus communis]	79.9	0	gi|297335753|gb|EFH66170.1|	hypothetical protein ARALYDRAFT_471353 [Arabidopsis lyrata subsp. lyrata]
310	318	Cs3g23750.1	331	275	29.9	14.9	97.45	89.17	4	4	2	2	0.644	6	*	0.915	5		0.597	4	*	0.674	8		1.056	8		1.13	8		67.22	2e-78	gi|224136704|ref|XP_002326924.1|	predicted protein [Populus trichocarpa] >gi|118481849|gb|ABK92861.1| unknown [Populus trichocarpa] >gi|222835239|gb|EEE73674.1| predicted protein [Populus trichocarpa]	68.48	2e-73	gi|297339892|gb|EFH70309.1|	hypothetical protein ARALYDRAFT_473889 [Arabidopsis lyrata subsp. lyrata]
311		orange1.1t01622.2	330		22		60.94		9	1	-	-	---	1		---	1		---	1											100	0	gi|70609690|gb|AAZ05070.1|	glutamate decarboxylase [Citrus sinensis]	85.52	0	gi|297322631|gb|EFH53052.1|	hypothetical protein ARALYDRAFT_484123 [Arabidopsis lyrata subsp. lyrata]
312	358	Cs2g15520.1	330	249	11.1	11.6	56.32	50.51	10	4	11	4	1.026	6		0.873	6		0.934	6		0.855	6	*	0.959	6		0.961	6		93.58	0	gi|259506726|gb|ABK54024.2|	phosphoenolpyruvate carboxylase [Citrus sinensis]	89.65	0	gi|297327702|gb|EFH58122.1|	phosphoenolpyruvate carboxylase [Arabidopsis lyrata subsp. lyrata]
313	504	Cs3g15040.2	330	172	4.9	4.9	68.82	56.8	4	4	4	4	0.853	13	*	1.153	16		1.163	16		1.131	8		0.987	8		0.894	7	*	55.52	0	gi|224125030|ref|XP_002319485.1|	histidine kinase cytokinin receptor [Populus trichocarpa] >gi|222857861|gb|EEE95408.1| histidine kinase cytokinin receptor [Populus trichocarpa]	36.37	1e-165	gi|1679803|dbj|BAA13416.1|	histidine kinase homolog [Arabidopsis thaliana]
314	243	Cs7g19370.1	330	344	10.7	9.8	57.42	55.46	8	8	7	7	1.698	15	*	0.759	16	*	1.597	16	*	1.322	17	*	1.5	16	*	1.117	17		73.71	0	gi|356516458|ref|XP_003526911.1|	PREDICTED: staphylococcal nuclease domain-containing protein 1-like [Glycine max]	68.53	0	gi|18086332|gb|AAL57629.1|	AT5g07350/T2I1_60 [Arabidopsis thaliana]
315	292	Cs1g16570.1	329	289	17.8	12.2	84.47	82.66	6	6	5	5	1.407	12	*	0.954	11		1.111	12		1.046	10		0.879	10	*	0.977	10		90.34	0	gi|224074105|ref|XP_002304255.1|	predicted protein [Populus trichocarpa] >gi|222841687|gb|EEE79234.1| predicted protein [Populus trichocarpa]	86.13	0	gi|259426238|emb|CBF80148.1|	unnamed protein product [Arabidopsis thaliana]
316	477	orange1.1t00226.1	328	185	11.1	8	81.76	82.2	6	6	4	4	1.78	15	*	0.825	15	*	1.77	15		1.123	8		1.65	8	*	0.977	8		86.04	0	gi|255541252|ref|XP_002511690.1|	transketolase, putative [Ricinus communis] >gi|223548870|gb|EEF50359.1| transketolase, putative [Ricinus communis]	81.23	0	gi|227467214|emb|CAY37615.1|	unnamed protein product [Arabidopsis thaliana]
317	333	Cs4g18790.1	328	264	6.7	6.7	75.16	66.99	3	3	3	3	0.827	10	*	0.893	10		0.889	10	*	0.919	9		0.637	9		0.821	9	*	99.6	0	gi|1351408|sp|P49043.1|VPE_CITSI	RecName: Full=Vacuolar-processing enzyme; Short=VPE; Flags: Precursor >gi|633185|emb|CAA87720.1| cystein proteinase (by similarity) [Citrus sinensis] >gi|1588548|prf||2208463A vascular processing protease	73.74	0	gi|297326567|gb|EFH56987.1|	alpha-vacuolar processing enzyme [Arabidopsis lyrata subsp. lyrata]
318	456	Cs8g20430.1	326	197	19.7	11	88.33	58.18	3	3	2	2	0.887	12	*	0.86	11		0.771	13	*	1.284	8	*	0.751	8	*	0.765	8	*	81.25	2e-86	gi|225439378|ref|XP_002262903.1|	PREDICTED: ran-binding protein 1 homolog c [Vitis vinifera] >gi|296081117|emb|CBI18249.3| unnamed protein product [Vitis vinifera]	75.41	2e-77	gi|8843780|dbj|BAA97328.1|	unnamed protein product [Arabidopsis thaliana]
319	96	Cs6g21580.1	325	679	15.6	15.6	65.21	80.62	5	5	5	5	0.992	10		1.042	12		1.011	11		1.148	23	*	0.318	23	*	0.631	22	*	51.3	5e-39	gi|224116092|ref|XP_002332006.1|	predicted protein [Populus trichocarpa] >gi|222832515|gb|EEE70992.1| predicted protein [Populus trichocarpa]	46.18	4e-26	gi|24417262|gb|AAN60241.1|	unknown [Arabidopsis thaliana]
320	434	Cs2g15180.1	325	203	5.7	4.8	76.2	79.49	4	3	4	4	1.169	9		1.015	9		1.088	9		1.169	9		0.962	10		1.048	10		93.27	0	gi|225446693|ref|XP_002282107.1|	PREDICTED: ATP-dependent zinc metalloprotease FTSH 2, chloroplastic-like [Vitis vinifera]	86.97	0	gi|297325133|gb|EFH55553.1|	hypothetical protein ARALYDRAFT_482018 [Arabidopsis lyrata subsp. lyrata]
321	448	Cs5g18500.1	324	200	36	36	60.73	40.09	6	6	7	7	0.585	18	*	1.351	19	*	1.027	19		1.113	18		1.02	18		0.535	17	*	72.32	3e-65	gi|297809237|ref|XP_002872502.1|	ATHSP22.0 [Arabidopsis lyrata subsp. lyrata] >gi|297318339|gb|EFH48761.1| ATHSP22.0 [Arabidopsis lyrata subsp. lyrata]	72.32	1e-65	gi|297318339|gb|EFH48761.1|	ATHSP22.0 [Arabidopsis lyrata subsp. lyrata]
322	1450	Cs6g12870.1	322	28	11.5	4.9	76.85	28.35	4	3	1	1	1.499	5	*	0.512	6	*	1.903	8		---			---			---	1		50.11	8e-120	gi|255587870|ref|XP_002534423.1|	Anthranilate N-benzoyltransferase protein, putative [Ricinus communis] >gi|223525320|gb|EEF27961.1| Anthranilate N-benzoyltransferase protein, putative [Ricinus communis]	36	6e-71	gi|15230978|ref|NP_189233.1|	HXXXD-type acyl-transferase-like protein [Arabidopsis thaliana]
323	257	orange1.1t02576.1	322	330	5.6	5.6	63.5	65.22	1	1	1	1	0.89	8		1.075	5		0.662	10		0.538	10	*	1.265	8		1.173	9	*	88.67	3e-88	gi|224136187|ref|XP_002322264.1|	predicted protein [Populus trichocarpa] >gi|222869260|gb|EEF06391.1| predicted protein [Populus trichocarpa]	89.27	9e-87	gi|6523090|emb|CAB62348.1|	transcription factor Hap5a [Arabidopsis thaliana]
324	279	Cs9g17470.1	319	304	10.6	7.8	53.02	62.28	12	12	9	9	1.338	21	*	0.959	22		1.217	22	*	1.119	19	*	0.988	18		0.995	19		81.06	0	gi|302143856|emb|CBI22717.3|	unnamed protein product [Vitis vinifera]	75.74	0	gi|20465634|gb|AAM20148.1|	unknown protein [Arabidopsis thaliana]
325	241	Cs6g19310.1	319	347	14.2	16.8	80.75	67.74	5	4	5	4	1.121	10		0.823	10		0.906	10		1.07	14		0.847	14	*	0.836	15	*	93.78	0	gi|225425051|ref|XP_002271021.1|	PREDICTED: 6-phosphogluconate dehydrogenase, decarboxylating-like isoform 2 [Vitis vinifera] >gi|225425053|ref|XP_002270984.1| PREDICTED: 6-phosphogluconate dehydrogenase, decarboxylating-like isoform 1 [Vitis vinifera]	89.03	0	gi|297328065|gb|EFH58484.1|	6-phosphogluconate dehydrogenase family protein [Arabidopsis lyrata subsp. lyrata]
326	289	Cs8g17500.1	318	293	16	12.7	72.98	82.15	4	4	3	3	0.835	10	*	1.088	7		1.082	11		0.977	9		1.011	10		1.139	10		84.96	7e-161	gi|359479028|ref|XP_002284705.2|	PREDICTED: probable trans-2-enoyl-CoA reductase, mitochondrial [Vitis vinifera]	79.35	1e-151	gi|21592515|gb|AAM64465.1|	nuclear receptor binding factor-like protein [Arabidopsis thaliana]
327	646	Cs6g02670.1	316	125	36.1	17.5	74.1	54.92	5	5	2	2	1.367	13		0.948	13		1.133	13	*	1.001	6		1.01	5		0.983	5		97.59	1e-89	gi|224144943|ref|XP_002325470.1|	predicted protein [Populus trichocarpa] >gi|118486747|gb|ABK95209.1| unknown [Populus trichocarpa] >gi|222862345|gb|EEE99851.1| predicted protein [Populus trichocarpa]	85.54	6e-80	gi|9759127|dbj|BAB09612.1|	S-adenosylmethionine:2-demethylmenaquinone methyltransferase-like protein [Arabidopsis thaliana]
328	204	Cs4g05380.1	316	389	11.4	10.2	71.68	79.83	7	5	7	7	1.283	6		1.026	7		1.053	7		0.988	14		0.837	13		0.983	15		99.72	0	gi|3915023|sp|O22060.1|SPS1_CITUN	RecName: Full=Probable sucrose-phosphate synthase 1; AltName: Full=UDP-glucose-fructose-phosphate glucosyltransferase 1 >gi|2588888|dbj|BAA23213.1| sucrose-phosphate synthase [Citrus unshiu]	79.11	0	gi|297319825|gb|EFH50247.1|	ATSPS1F [Arabidopsis lyrata subsp. lyrata]
329	264	Cs4g17290.1	314	323	18.4	18.4	76.58	79.22	6	5	6	5	0.818	9		0.978	9		0.562	9		0.797	13	*	0.897	13		1.015	11		94.52	0	gi|18420092|ref|NP_568389.1|	regulatory particle triple-A ATPase 6A [Arabidopsis thaliana] >gi|75168996|sp|Q9C5U3.1|PRS8A_ARATH RecName: Full=26S protease regulatory subunit 8 homolog A; AltName: Full=26S proteasome AAA-ATPase subunit RPT6a; AltName: Full=26S proteasome subunit 8 homolog A; AltName: Full=Regulatory particle triple-A ATPase subunit 6a >gi|13537115|dbj|BAB40755.1| AtSUG1 [Arabidopsis thaliana] >gi|32306505|gb|…	94.52	0	gi|13537115|dbj|BAB40755.1|	AtSUG1 [Arabidopsis thaliana]
330	1098	Cs6g17430.1	313	52	18.5	14	80.49	38.24	5	3	4	2	1.218	10	*	0.924	9	*	1.126	11		1.065	2		1.297	2		0.87	2	*	94.43	3e-179	gi|2213877|gb|AAB61597.1|	glutamine synthetase [Hevea brasiliensis]	91.79	1e-174	gi|297316381|gb|EFH46804.1|	ATGSR1 [Arabidopsis lyrata subsp. lyrata]
331	219	Cs4g16050.1	313	374	14.3	11.1	64.95	66.59	5	1	4	1	2.012	5		0.815	7		1.507	6		1.459	10		0.809	9	*	1.111	10		91.15	0	gi|224143559|ref|XP_002324997.1|	predicted protein [Populus trichocarpa] >gi|118488006|gb|ABK95824.1| unknown [Populus trichocarpa] >gi|222866431|gb|EEF03562.1| predicted protein [Populus trichocarpa]	87.28	0	gi|297319354|gb|EFH49776.1|	hypothetical protein ARALYDRAFT_487989 [Arabidopsis lyrata subsp. lyrata]
332	569	Cs1g19010.1	312	147	22.9	22.9	69.2	57.53	5	5	5	5	0.517	8	*	1.273	7	*	1.887	7	*	0.921	6		0.821	6		0.652	6		88.28	1e-69	gi|217075480|gb|ACJ86100.1|	unknown [Medicago truncatula]	84.83	1e-67	gi|297338814|gb|EFH69231.1|	hypothetical protein ARALYDRAFT_312752 [Arabidopsis lyrata subsp. lyrata]
333	247	orange1.1t02013.1	311	339	22.9	18.9	74.64	73.79	7	7	6	6	0.855	12	*	0.845	13		0.82	14		0.988	13		0.913	14		1.093	13		72.32	0	gi|295687237|gb|ADG27844.1|	RNA helicase-like protein [Gossypium hirsutum]	64.75	7e-178	gi|297322027|gb|EFH52448.1|	hypothetical protein ARALYDRAFT_323856 [Arabidopsis lyrata subsp. lyrata]
334	355	Cs5g03830.1	307	250	17.2	17.2	50.3	48.94	4	4	4	3	0.726	17	*	0.912	17	*	0.792	17		1.07	14	*	0.797	13	*	0.614	14	*	100	2e-94	gi|34786892|emb|CAE46896.1|	phospholipid hydroperoxide glutathione peroxidase [Citrus sinensis]	81.87	6e-81	gi|297320540|gb|EFH50962.1|	ATGPX6 [Arabidopsis lyrata subsp. lyrata]
335	329	Cs3g12080.1	306	268	69.4	69.4	76.15	71.59	3	3	3	3	0.519	15		0.926	12		0.438	14		0.466	13	*	1.249	14	*	0.549	12	*
336	322	Cs3g17430.1	304	273	12.4	7.6	74.64	69.2	6	6	4	4	0.873	12	*	0.95	9		0.925	12		1.123	10		0.664	10		1.026	10		89.23	0	gi|225459126|ref|XP_002285696.1|	PREDICTED: glucose-6-phosphate isomerase isoform 1 [Vitis vinifera]	82.94	0	gi|297313491|gb|EFH43914.1|	hypothetical protein ARALYDRAFT_492381 [Arabidopsis lyrata subsp. lyrata]
337	380	Cs8g08850.1	303	239	13.6	13.6	79.61	87.2	3	3	3	3	1.138	9	*	0.878	10		1.563	9	*	1.058	8		1.06	7		0.905	8		84.91	2e-95	gi|255576741|ref|XP_002529258.1|	mta/sah nucleosidase, putative [Ricinus communis] >gi|223531294|gb|EEF33136.1| mta/sah nucleosidase, putative [Ricinus communis]	74.29	6e-85	gi|297314700|gb|EFH45123.1|	ATMTN1 [Arabidopsis lyrata subsp. lyrata]
338	506	Cs2g27980.1	302	169	41.7	25.7	66.05	58.8	5	5	4	4	0.925	17		0.967	15		0.86	17		0.86	13	*	0.943	12		0.946	13		88.64	2e-90	gi|224141283|ref|XP_002324004.1|	predicted protein [Populus trichocarpa] >gi|222867006|gb|EEF04137.1| predicted protein [Populus trichocarpa]	80	2e-83	gi|297319521|gb|EFH49943.1|	universal stress protein family protein [Arabidopsis lyrata subsp. lyrata]
339	195	Cs1g25620.1	301	402	10.6	23.8	64.31	63.14	3	3	7	7	0.806	15	*	1.205	14		1.046	14		1.193	18	*	0.803	18	*	0.95	19		81.03	8e-154	gi|356502795|ref|XP_003520201.1|	PREDICTED: 26S proteasome non-ATPase regulatory subunit 4-like isoform 2 [Glycine max]	65.55	2e-122	gi|4467150|emb|CAB37519.1|	multiubiquitin chain binding protein (MBP1) [Arabidopsis thaliana]
340	461	Cs7g05630.2	300	194	23.2	16.4	94.72	98.25	6	6	4	4	0.966	11		1.005	11		0.984	11		1.025	5		1.346	6	*	1.102	6		91.36	3e-111	gi|224141911|ref|XP_002324304.1|	predicted protein [Populus trichocarpa] >gi|118482139|gb|ABK93000.1| unknown [Populus trichocarpa] >gi|222865738|gb|EEF02869.1| predicted protein [Populus trichocarpa]	79.19	6e-102	gi|8953377|emb|CAB96650.1|	putative protein [Arabidopsis thaliana]
341	287	Cs7g06000.1	300	295	9.7	8.8	59.37	56.12	8	7	7	6	0.836	16	*	1.111	16	*	0.954	15		1.189	14	*	0.629	14	*	1.043	13	*	89.91	0	gi|224143258|ref|XP_002324896.1|	predicted protein [Populus trichocarpa] >gi|222866330|gb|EEF03461.1| predicted protein [Populus trichocarpa]	85.62	0	gi|297313102|gb|EFH43525.1|	hypothetical protein ARALYDRAFT_491537 [Arabidopsis lyrata subsp. lyrata]
342	326	Cs8g08330.1	299	270	6.7	8	91.37	93.02	3	3	4	4	1.08	8		0.914	6		1.028	7		1.262	7		0.979	7		1.262	7		83.23	0	gi|224103357|ref|XP_002313024.1|	predicted protein [Populus trichocarpa] >gi|222849432|gb|EEE86979.1| predicted protein [Populus trichocarpa]	80.57	0	gi|297312666|gb|EFH43089.1|	VHA-A3 [Arabidopsis lyrata subsp. lyrata]
343	365	Cs8g03250.1	299	247	9.4	9.4	65.98	54.17	3	3	3	3	1.464	12	*	0.945	10		0.98	12		1.136	12		1.082	12		0.782	13	*	83.93	0	gi|255562062|ref|XP_002522039.1|	proline iminopeptidase, putative [Ricinus communis] >gi|223538638|gb|EEF40239.1| proline iminopeptidase, putative [Ricinus communis]	76.29	6e-166	gi|16649093|gb|AAL24398.1|	proline iminopeptidase [Arabidopsis thaliana]
344	256	Cs3g10590.1	299	331	17.8	17.8	60.12	56.46	3	1	3	2	1.026	2		0.901	2		0.753	2		0.795	4	*	0.663	4	*	1.323	3	*	57.76	1e-100	gi|357512309|ref|XP_003626443.1|	Aldo/keto-reductase family protein [Medicago truncatula] >gi|355501458|gb|AES82661.1| Aldo/keto-reductase family protein [Medicago truncatula]	45.48	2e-66	gi|297335680|gb|EFH66097.1|	aldo/keto reductase family protein [Arabidopsis lyrata subsp. lyrata]
345	166	Cs1g12650.1	299	457	11.7	11.7	74.51	84.26	1	1	1	1	0.626	7		1.127	6		0.749	6		0.775	6	*	1.404	8		1.98	7		79.02	3e-64	gi|255553155|ref|XP_002517620.1|	conserved hypothetical protein [Ricinus communis] >gi|223543252|gb|EEF44784.1| conserved hypothetical protein [Ricinus communis]	60.42	2e-49	gi|8809633|dbj|BAA97184.1|	unnamed protein product [Arabidopsis thaliana]
346	560	Cs7g02910.1	299	149	22.7	21.1	70.49	65.26	5	5	5	5	1.477	14	*	0.923	14	*	1.096	14		1.084	9		1.221	9	*	0.905	9		94.92	3e-141	gi|224075515|ref|XP_002304661.1|	predicted protein [Populus trichocarpa] >gi|222842093|gb|EEE79640.1| predicted protein [Populus trichocarpa]	90.76	1e-133	gi|297309915|gb|EFH40339.1|	pyruvate dehydrogenase E1 component beta subunit, mitochondrial [Arabidopsis lyrata subsp. lyrata]
347	362	Cs8g16970.2	297	248	42.6	36.4	93.44	99.46	6	6	5	5	0.568	11	*	0.849	11		0.468	11		0.681	8	*	0.915	8		1.218	8		90.67	9e-121	gi|225435249|ref|XP_002284989.1|	PREDICTED: proteasome subunit beta type-4 isoform 1 [Vitis vinifera] >gi|297746225|emb|CBI16281.3| unnamed protein product [Vitis vinifera]	84.89	6e-116	gi|297337802|gb|EFH68219.1|	hypothetical protein ARALYDRAFT_474808 [Arabidopsis lyrata subsp. lyrata]
348	583	Cs1g17300.1	295	143	35	15	68.75	67.01	6	6	3	3	1.123	10	*	0.917	9		1.152	10		0.791	5	*	0.786	5		1.036	5		91.87	3e-134	gi|356545355|ref|XP_003541109.1|	PREDICTED: proteasome subunit alpha type-6-like [Glycine max]	86.18	9e-128	gi|12643647|sp|O81146.2|PSA6A_ARATH	RecName: Full=Proteasome subunit alpha type-6-A; AltName: Full=20S proteasome subunit alpha A-1; AltName: Full=Proteasome component 1; AltName: Full=Proteasome subunit alpha type-1
349	286	Cs8g20680.1	294	295	27.9	23.8	57.91	56.69	6	1	5	1	0.855	2		1.039	2		0.725	2		0.874	2		1.125	2		0.846	2	*	95.44	1e-147	gi|255543308|ref|XP_002512717.1|	40S ribosomal protein S4, putative [Ricinus communis] >gi|223548678|gb|EEF50169.1| 40S ribosomal protein S4, putative [Ricinus communis]	91.67	3e-143	gi|115311859|sp|Q8VYK6.2|RS43_ARATH	RecName: Full=40S ribosomal protein S4-3
350	432	Cs6g11980.1	293	204	42.2	26.6	52.98	50.26	5	2	4	1	1.184	4		0.99	3		1.181	6	*	---	1		---	1		---	1		97.4	7e-66	gi|224066593|ref|XP_002302153.1|	predicted protein [Populus trichocarpa] >gi|224082516|ref|XP_002306725.1| predicted protein [Populus trichocarpa] >gi|118485172|gb|ABK94447.1| unknown [Populus trichocarpa] >gi|222843879|gb|EEE81426.1| predicted protein [Populus trichocarpa] >gi|222856174|gb|EEE93721.1| predicted protein [Populus trichocarpa]	98.68	7e-66	gi|110737109|dbj|BAF00506.1|	putative ubiquitin [Arabidopsis thaliana]
351	669	Cs7g05310.1	288	118	9.8	8.9	106.67	75.12	3	3	3	3	0.937	7		0.98	8		0.985	8		0.929	6		0.757	6	*	1.164	6	*	95.33	0	gi|225430261|ref|XP_002285072.1|	PREDICTED: DEAD-box ATP-dependent RNA helicase 56-like [Vitis vinifera]	91.59	0	gi|297317299|gb|EFH47721.1|	hypothetical protein ARALYDRAFT_487950 [Arabidopsis lyrata subsp. lyrata]
352	281	Cs7g16820.1	288	302	21	21	87.59	64.44	5	5	5	5	1.014	14		1.218	14		1.559	14		0.763	14		1.354	14	*	1.453	14		60.95	9e-53	gi|255584681|ref|XP_002533063.1|	Auxin-induced in root cultures protein 12 precursor, putative [Ricinus communis] >gi|223527161|gb|EEF29333.1| Auxin-induced in root cultures protein 12 precursor, putative [Ricinus communis]	54.65	6e-46	gi|6041839|gb|AAF02148.1|AC009853_8	unknown protein [Arabidopsis thaliana]
353	375	Cs6g06590.1	287	242	23	22.7	67.67	62.13	5	5	5	5	0.701	14	*	1.042	13		0.637	12		0.994	11		0.858	10	*	0.591	11	*	75.75	4e-135	gi|255580317|ref|XP_002530987.1|	conserved hypothetical protein [Ricinus communis] >gi|223529439|gb|EEF31399.1| conserved hypothetical protein [Ricinus communis]	75.81	4e-132	gi|20197253|gb|AAC23636.2|	expressed protein [Arabidopsis thaliana]
354	334	Cs9g16640.1	287	264	14.9	14.9	53	61.7	5	5	5	5	1.258	12	*	0.474	11	*	1.639	13	*	1.086	11		0.804	12		1.184	11	*	65.55	6e-170	gi|225449296|ref|XP_002281324.1|	PREDICTED: UDP-glycosyltransferase 76C4 [Vitis vinifera]	53.94	2e-135	gi|111074382|gb|ABH04564.1|	At3g11340 [Arabidopsis thaliana]
355	774	Cs5g31770.1	286	95	8.3	2.2	72.03	65.4	3	3	1	1	1.412	7	*	0.888	8		1.198	7	*	1.348	2		0.713	2	*	0.933	2		86.46	0	gi|255567660|ref|XP_002524809.1|	elongation factor tu, putative [Ricinus communis] >gi|223535993|gb|EEF37652.1| elongation factor tu, putative [Ricinus communis]	86.67	0	gi|297337999|gb|EFH68416.1|	predicted protein [Arabidopsis lyrata subsp. lyrata]
356		Cs3g27030.1	286		11.5		67.09		6	6	2	2	1.265	9	*	1.269	9	*	1.168	10	*										88.55	0	gi|224065699|ref|XP_002301927.1|	precursor of protein cell division protease ftsh-like protein [Populus trichocarpa] >gi|222843653|gb|EEE81200.1| precursor of protein cell division protease ftsh-like protein [Populus trichocarpa]	83.29	0	gi|297340080|gb|EFH70497.1|	hypothetical protein ARALYDRAFT_891950 [Arabidopsis lyrata subsp. lyrata]
357	338	orange1.1t00032.1	283	261	19	25.7	69.02	65.75	4	4	6	6	1.784	8	*	0.767	8		2.253	8		1.221	14		2.288	12	*	1.276	13	*	91.74	3e-167	gi|225456096|ref|XP_002281279.1|	PREDICTED: guanine nucleotide-binding protein subunit beta-like protein isoform 1 [Vitis vinifera] >gi|359491001|ref|XP_003634197.1| PREDICTED: guanine nucleotide-binding protein subunit beta-like protein isoform 2 [Vitis vinifera] >gi|147784318|emb|CAN61810.1| hypothetical protein VITISV_026180 [Vitis vinifera]	87.5	2e-161	gi|297336101|gb|EFH66518.1|	hypothetical protein ARALYDRAFT_889221 [Arabidopsis lyrata subsp. lyrata]
358		Cs7g08660.1	282		22.4		73.97		3	3	-	-	1.45	7		1.156	10		1.411	7											87.96	6e-98	gi|255568812|ref|XP_002525377.1|	carbonic anhydrase, putative [Ricinus communis] >gi|223535340|gb|EEF37015.1| carbonic anhydrase, putative [Ricinus communis]	72.92	7e-83	gi|297334619|gb|EFH65037.1|	hypothetical protein ARALYDRAFT_476161 [Arabidopsis lyrata subsp. lyrata]
359	770	Cs2g03130.1	282	96	7.5	2.4	74.47	73.77	3	3	1	1	1.186	9		0.97	9		1.122	9		0.804	2	*	0.932	2		1.191	2		76.53	0	gi|255554893|ref|XP_002518484.1|	calcium-dependent protein kinase, putative [Ricinus communis] >gi|223542329|gb|EEF43871.1| calcium-dependent protein kinase, putative [Ricinus communis]	74.54	0	gi|297320648|gb|EFH51070.1|	calcium-dependent protein kinase 21 [Arabidopsis lyrata subsp. lyrata]
360	203	Cs7g11210.1	282	390	20.4	17.2	62.41	61.04	8	8	7	7	1.062	15		1.25	15		1.166	14	*	1.101	20	*	0.814	20	*	1.371	20		79.84	0	gi|356577093|ref|XP_003556662.1|	PREDICTED: beta-glucosidase 40-like [Glycine max]	80	0	gi|297339239|gb|EFH69656.1|	hypothetical protein ARALYDRAFT_472753 [Arabidopsis lyrata subsp. lyrata]
361	522	Cs9g14610.1	281	163	13.1	13.1	74.01	67.58	3	3	3	3	1.85	9	*	0.752	8		1.457	9	*	1.023	5		0.976	5		1.09	5		64.16	9e-123	gi|255539763|ref|XP_002510946.1|	conserved hypothetical protein [Ricinus communis] >gi|223550061|gb|EEF51548.1| conserved hypothetical protein [Ricinus communis]	51.53	4e-97	gi|297312321|gb|EFH42745.1|	BCL-2-associated athanogene 7 [Arabidopsis lyrata subsp. lyrata]
362	738	orange1.1t03470.1	281	103	10.9	15.7	75.15	42.29	4	4	5	5	0.764	9	*	0.94	11		0.711	12		0.835	7	*	0.708	8		1.072	8		78.8	0	gi|255554312|ref|XP_002518196.1|	Beta-amylase, putative [Ricinus communis] >gi|223542792|gb|EEF44329.1| Beta-amylase, putative [Ricinus communis]	74.83	0	gi|297331469|gb|EFH61888.1|	beta-amylase 7 [Arabidopsis lyrata subsp. lyrata]
363	178	Cs2g02100.3	280	437	39.8	39.8	58.72	54.4	4	4	4	2	0.807	19	*	0.766	19	*	1.341	20		0.96	7		1.678	6		0.38	7		100	9e-64	gi|11596186|gb|AAG38521.1|AF283536_1	cystatin-like protein [Citrus x paradisi]	60	3e-27	gi|297309172|gb|EFH39596.1|	hypothetical protein ARALYDRAFT_494218 [Arabidopsis lyrata subsp. lyrata]
364	403	Cs1g04030.1	280	223	34.6	32.5	52.11	53.81	7	7	6	6	0.716	18	*	0.666	18	*	1.027	18		0.571	15		1.045	15		0.652	14	*	87.08	6e-117	gi|225438529|ref|XP_002279389.1|	PREDICTED: probable ATP synthase 24 kDa subunit, mitochondrial [Vitis vinifera] >gi|296082520|emb|CBI21525.3| unnamed protein product [Vitis vinifera]	71.67	4e-95	gi|4417280|gb|AAD20405.1|	putative ATP synthase [Arabidopsis thaliana]
365	230	Cs2g08190.1	279	356	12.7	17.5	61.52	53.7	3	3	5	5	0.961	11		1.109	9	*	0.786	11	*	0.869	16	*	0.816	15	*	1.322	15		90.29	0	gi|310913178|emb|CBW30552.1|	CBL-interacting protein kinase 04 [Vitis vinifera]	84.19	0	gi|219941265|emb|CAW99081.1|	unnamed protein product [Arabidopsis thaliana]
366	455	Cs1g20590.1	279	197	22.6	19.1	58.85	71.37	5	5	4	4	1.229	11	*	1.505	12	*	1.664	12	*	1.705	9	*	1.116	9		0.995	10		85.08	2e-153	gi|57229665|gb|AAW45741.1|	sinapyl alcohol dehydrogenase-like protein [Populus tremula x Populus tremuloides]	68.44	3e-122	gi|297314792|gb|EFH45215.1|	hypothetical protein ARALYDRAFT_490819 [Arabidopsis lyrata subsp. lyrata]
367	546	orange1.1t01732.1	279	153	43.1	35.4	65.84	52.79	6	6	5	5	1.083	13		0.935	13		1.302	10	*	0.982	9		1.695	9	*	0.879	8	*	100	4e-104	gi|296089819|emb|CBI39638.3|	unnamed protein product [Vitis vinifera]	99.45	1e-103	gi|297338427|gb|EFH68844.1|	ADP-ribosylation factor [Arabidopsis lyrata subsp. lyrata]
368	165	Cs5g27060.1	278	459	42.2	39.3	44.95	65.88	5	5	4	4	1.349	28	*	1.617	20		2.819	27	*	0.901	54		0.872	41		0.81	54		86	9e-23	gi|4239893|dbj|BAA74736.1|	dehydrin [Citrus unshiu]
369	1182	Cs5g06640.1	277	46	6.8	3.1	82.12	43.1	4	4	2	2	1.437	8	*	0.976	8		0.993	8		0.998	4		0.69	4		0.945	4		90.56	0	gi|224119542|ref|XP_002318100.1|	predicted protein [Populus trichocarpa] >gi|222858773|gb|EEE96320.1| predicted protein [Populus trichocarpa]	48.57	2e-68	gi|297315538|gb|EFH45961.1|	hypothetical protein ARALYDRAFT_329184 [Arabidopsis lyrata subsp. lyrata]
370	225	Cs3g27380.1	276	361	10.5	10.5	54.94	75.22	1	1	1	1	0.786	11	*	1.602	9	*	1.081	10	*	0.946	13		0.943	13		0.855	12	*	81.74	2e-42	gi|308569660|gb|ADO34795.1|	high mobility group box 1 protein [Gossypium hirsutum]	76.52	1e-38	gi|297336244|gb|EFH66661.1|	hypothetical protein ARALYDRAFT_472304 [Arabidopsis lyrata subsp. lyrata]
371	162	Cs9g11700.1	275	466	31.3	31.3	66.1	73.15	3	3	3	3	0.616	11	*	1.093	11		0.736	12		0.676	14	*	1.506	13		0.839	14		62.71	4e-37	gi|1778374|gb|AAB71417.1|	glycine-rich RNA-binding protein PsGRBP [Pisum sativum] >gi|206586422|gb|ACI15745.1| glycine-rich RNA-binding protein [Pisum sativum]	59.32	2e-35	gi|2826811|emb|CAA05727.1|	AtGRP2 [Arabidopsis thaliana]
372	290	orange1.1t03873.1	275	291	5.1	5.1	88.73	70.47	1	1	1	1	1.077	7		0.775	4	*	1.242	7	*	1.073	7		1.001	7		0.969	7		83.24	6e-82	gi|118488284|gb|ABK95961.1|	unknown [Populus trichocarpa]	80.92	2e-77	gi|297323818|gb|EFH54239.1|	ump synthase [Arabidopsis lyrata subsp. lyrata]
373	246	Cs2g04850.1	273	340	13.6	31.8	50.73	50.88	4	1	7	3	---	1		---	1		---	1		0.714	3		0.904	3		0.727	3		86.33	5e-129	gi|255564764|ref|XP_002523376.1|	14-3-3 protein, putative [Ricinus communis] >gi|223537326|gb|EEF38955.1| 14-3-3 protein, putative [Ricinus communis]	78.52	2e-117	gi|18674551|emb|CAD23289.1|	unnamed protein product [Arabidopsis sp.]
374	226	Cs8g06470.1	273	361	12.4	14.6	51.74	64.6	4	4	5	5	0.86	13		1.228	12	*	0.922	12		1.296	18		1.56	18	*	0.983	17		81.78	0	gi|255536825|ref|XP_002509479.1|	Glucan endo-1,3-beta-glucosidase precursor, putative [Ricinus communis] >gi|223549378|gb|EEF50866.1| Glucan endo-1,3-beta-glucosidase precursor, putative [Ricinus communis]	76.78	4e-180	gi|240256160|ref|NP_195174.6|	glucan endo-1,3-beta-glucosidase 7 [Arabidopsis thaliana]
375	388	Cs5g02680.1	272	235	30	16.5	62.37	71.3	6	6	3	3	0.923	17		0.934	16		0.671	15		0.92	9		0.927	8		1.159	8	*	99.57	2e-118	gi|12585474|sp|Q9MB46.1|VATE_CITUN	RecName: Full=V-type proton ATPase subunit E; Short=V-ATPase subunit E; AltName: Full=Vacuolar proton pump subunit E >gi|6729085|dbj|BAA89661.1| vacuolar H+-ATPase E subunit-1 [Citrus unshiu]	75.65	3e-91	gi|12643432|sp|Q39258.2|VATE1_ARATH	RecName: Full=V-type proton ATPase subunit E1; Short=V-ATPase subunit E1; AltName: Full=Protein EMBRYO DEFECTIVE 2448; AltName: Full=Vacuolar H(+)-ATPase subunit E isoform 1; AltName: Full=Vacuolar proton pump subunit E1
376	250	Cs2g08850.1	271	337	29.5	29.5	60.32	78.76	2	1	2	1	0.87	6		0.949	5		1.089	6	*	0.975	8		1.631	8	*	0.805	8	*	93.18	3e-40	gi|119367485|gb|ABL67657.1|	putative copper chaperone [Citrus hybrid cultivar]	84.29	5e-30	gi|14532548|gb|AAK64002.1|	At1g66240/T6J19_6 [Arabidopsis thaliana]
377	637	Cs2g03230.2	271	129	28	16.7	52.65	45.86	6	5	4	4	1.059	9		0.834	8	*	1.292	11		1.122	9		1.344	9		1.037	8		89.89	0	gi|366984550|gb|AEX09184.1|	glycolate oxidase [Gossypium hirsutum]	86.74	0	gi|297308786|gb|EFH39251.1|	hypothetical protein ARALYDRAFT_333142 [Arabidopsis lyrata subsp. lyrata]
378		orange1.1t03081.1	271		18.3		52.81		4	1	-	-	---	1		---	1		---	1											47.25	6e-41	gi|224114830|ref|XP_002316868.1|	predicted protein [Populus trichocarpa] >gi|222859933|gb|EEE97480.1| predicted protein [Populus trichocarpa]	47.98	1e-38	gi|297340275|gb|EFH70692.1|	DJ-1 family protein [Arabidopsis lyrata subsp. lyrata]
379	919	Cs6g14990.1	271	74	18.9	6.6	77.52	67.71	5	5	2	2	1.627	10	*	0.943	10		1.176	9	*	1.354	2		0.686	2		---	1		73.47	1e-169	gi|359481589|ref|XP_002282804.2|	PREDICTED: uncharacterized protein LOC100263058 [Vitis vinifera] >gi|297740104|emb|CBI30286.3| unnamed protein product [Vitis vinifera]	64.33	4e-139	gi|297327275|gb|EFH57695.1|	hydrolase, alpha/beta fold family protein [Arabidopsis lyrata subsp. lyrata]
380	206	Cs5g02140.2	270	383	16.2	19.3	75.1	74.64	8	7	10	8	0.776	10	*	1.003	11		0.769	11		0.871	13		1.165	12	*	0.852	13	*	93.28	0	gi|224058237|ref|XP_002299468.1|	predicted protein [Populus trichocarpa] >gi|222846726|gb|EEE84273.1| predicted protein [Populus trichocarpa]	88.03	0	gi|24111387|gb|AAN46817.1|	At5g42080/MJC20_19 [Arabidopsis thaliana]
381	482	Cs4g07030.1	269	182	36.7	32.7	83.24	57.23	6	6	5	5	0.737	10	*	1.136	10	*	1.135	10		1.619	10		1.458	10		0.665	10	*	81.03	5e-111	gi|255550363|ref|XP_002516232.1|	groes chaperonin, putative [Ricinus communis] >gi|223544718|gb|EEF46234.1| groes chaperonin, putative [Ricinus communis]	75.1	1e-98	gi|14587373|dbj|BAB61619.1|	chaperonin 20 [Arabidopsis thaliana]
382	177	Cs9g03390.1	269	438	6.9	13.3	55.9	66.19	4	4	7	7	0.795	12	*	1.619	11	*	1.16	12	*	0.826	20	*	1.321	16	*	1.106	18	*	64.84	0	gi|359478816|ref|XP_002283762.2|	PREDICTED: glucosidase 2 subunit beta-like [Vitis vinifera] >gi|297746510|emb|CBI16566.3| unnamed protein product [Vitis vinifera]	56.48	5e-178	gi|297311973|gb|EFH42397.1|	calmodulin-binding protein [Arabidopsis lyrata subsp. lyrata]
383	642	Cs9g03800.1	268	127	18.6	18.6	67.77	45.71	3	3	3	3	1.167	12		1.236	12		1.061	13		1.454	13	*	0.984	13		0.742	13	*	94.17	1e-86	gi|255551855|ref|XP_002516973.1|	60S ribosomal protein L19, putative [Ricinus communis] >gi|223544061|gb|EEF45587.1| 60S ribosomal protein L19, putative [Ricinus communis]	85.99	1e-78	gi|297328866|gb|EFH59285.1|	60S ribosomal protein L19 [Arabidopsis lyrata subsp. lyrata]
384	619	Cs1g14600.1	268	133	6.6	3.8	65.11	56.44	5	5	3	3	1.374	14	*	0.744	14		1.544	14		1.211	7	*	1.018	7		1.089	6		91.32	0	gi|359482613|ref|XP_002284773.2|	PREDICTED: coatomer subunit beta'-2-like [Vitis vinifera]	86.9	0	gi|12323125|gb|AAG51545.1|AC037424_10	coatomer complex subunit, putative; 33791-27676 [Arabidopsis thaliana]
385	460	Cs2g21190.1	267	195	14.3	12.2	48.98	77.63	7	4	6	3	0.941	10		0.91	10		0.738	10	*	0.956	5	*	0.497	5	*	0.821	5	*	71.67	6e-173	gi|359483352|ref|XP_002266593.2|	PREDICTED: dihydrolipoyllysine-residue succinyltransferase component of 2-oxoglutarate dehydrogenase complex 2, mitochondrial [Vitis vinifera]	65.83	3e-156	gi|297313371|gb|EFH43794.1|	hypothetical protein ARALYDRAFT_492108 [Arabidopsis lyrata subsp. lyrata]
386	248	Cs3g23290.2	267	339	12.9	12.3	66.47	75.34	6	3	6	3	0.879	5		1.177	5		0.949	5		1.243	6	*	0.821	6		0.824	6		82.26	0	gi|224063493|ref|XP_002301171.1|	predicted protein [Populus trichocarpa] >gi|222842897|gb|EEE80444.1| predicted protein [Populus trichocarpa]	69.57	0	gi|297329739|gb|EFH60158.1|	hypothetical protein ARALYDRAFT_899764 [Arabidopsis lyrata subsp. lyrata]
387	600	Cs6g13000.1	267	138	13.7	8.8	89.83	51.87	8	8	7	7	1.347	10	*	1.024	9		1.409	10	*	1.047	12		0.766	13	*	1.121	11	*	72.17	0	gi|92893881|gb|ABE91931.1|	Proteasome component region PCI; Eukaryotic translation initiation factor 3 subunit 8, C-terminal; Eukaryotic translation initiation factor 3 subunit 8, N-terminal [Medicago truncatula]	72.41	3e-38	gi|297322302|gb|EFH52723.1|	predicted protein [Arabidopsis lyrata subsp. lyrata]
388	397	Cs2g26660.1	266	226	14.5	9.3	51.83	47.49	8	8	5	5	1.138	17	*	0.814	17	*	1.214	17	*	1.2	9	*	1.18	11	*	0.952	12	*	90.5	0	gi|255553635|ref|XP_002517858.1|	26S proteasome regulatory subunit rpn1, putative [Ricinus communis] >gi|223542840|gb|EEF44376.1| 26S proteasome regulatory subunit rpn1, putative [Ricinus communis]	85.99	0	gi|13430608|gb|AAK25926.1|AF360216_1	putative 26S proteasome regulatory subunit S2 [Arabidopsis thaliana]
389	117	Cs1g26430.1	265	587	16.8	25.4	65.89	75.03	5	5	8	8	0.833	6	*	1.084	8		1.098	6		0.861	14	*	1.25	17		1.02	15		77.17	0	gi|255561391|ref|XP_002521706.1|	plant ubiquilin, putative [Ricinus communis] >gi|223539097|gb|EEF40693.1| plant ubiquilin, putative [Ricinus communis]	72.46	4e-25	gi|4584343|gb|AAD25138.1|	putative ubiquitin-like protein [Arabidopsis thaliana]
390	410	Cs3g23930.1	264	218	10	6.4	66.99	64.18	6	6	4	4	1.79	14	*	0.97	13	*	1.486	14		1.278	11		1.807	10	*	0.978	11		80.94	0	gi|225458521|ref|XP_002284264.1|	PREDICTED: uncharacterized protein LOC100262703 [Vitis vinifera] >gi|302142369|emb|CBI19572.3| unnamed protein product [Vitis vinifera]	77.74	0	gi|145358557|ref|NP_198470.3|	alpha/beta-hydrolase domain-containing protein [Arabidopsis thaliana]
391	285	Cs5g01610.1	263	296	9.5	15.6	52.73	55.51	3	3	6	6	0.872	11	*	1.044	10		0.962	11		0.806	16		0.742	16		1.251	16		75.87	3e-158	gi|225426621|ref|XP_002280827.1|	PREDICTED: UPF0160 protein MYG1, mitochondrial-like [Vitis vinifera]	74.12	2e-156	gi|297316440|gb|EFH46863.1|	hypothetical protein ARALYDRAFT_330340 [Arabidopsis lyrata subsp. lyrata]
392	349	Cs4g16140.1	263	254	27.8	22.8	59.92	70.57	4	4	3	3	0.886	12		1.308	12		0.831	13		1.086	10	*	1.057	11		0.664	11	*	98.77	3e-88	gi|119367465|gb|ABL67649.1|	putative thioredoxin-dependent peroxidase [Citrus hybrid cultivar]	83.95	6e-77	gi|227247680|emb|CAY07406.1|	unnamed protein product [Arabidopsis thaliana]
393	488	Cs9g14690.1	263	178	24.2	24.2	56.26	48.72	4	4	4	4	0.91	11	*	1	10		0.908	11		1.222	9	*	1.387	9	*	0.478	9	*	62.56	2e-47	gi|372477638|gb|AEX97054.1|	mitochondrial heat shock protein [Copaifera officinalis]	56.72	7e-43	gi|297309945|gb|EFH40369.1|	hypothetical protein ARALYDRAFT_495215 [Arabidopsis lyrata subsp. lyrata]
394	471	Cs1g25690.1	262	188	13.7	12.4	54.13	56.46	3	3	2	2	0.584	13	*	0.805	12	*	0.658	13		0.741	8	*	1.051	8		0.606	8		95.58	3e-129	gi|225431090|ref|XP_002264052.1|	PREDICTED: proteasome subunit alpha type-7 [Vitis vinifera] >gi|297734987|emb|CBI17349.3| unnamed protein product [Vitis vinifera]	92.8	3e-125	gi|12229893|sp|O24616.2|PSA7B_ARATH	RecName: Full=Proteasome subunit alpha type-7-B; AltName: Full=20S proteasome alpha subunit D-2; AltName: Full=Proteasome component 6B; AltName: Full=Proteasome component 6C; AltName: Full=Proteasome subunit alpha type-4
395	571	Cs5g07190.1	261	147	19	18.1	70.51	49.15	4	3	4	4	1.346	7	*	0.987	8		1.092	8	*	1.235	10	*	1.608	11	*	0.648	11	*	80.43	2e-69	gi|308191651|dbj|BAJ22388.1|	elongation factor 1 beta [Vigna unguiculata]	76.86	1e-68	gi|21593028|gb|AAM64977.1|	putative elongation factor beta-1 [Arabidopsis thaliana]
396	442	Cs8g01320.1	260	202	27.1	22.1	66.69	64.95	7	7	5	5	0.54	10	*	0.876	8	*	0.577	11		0.965	9		0.808	9		1.043	9		81.47	0	gi|118486005|gb|ABK94846.1|	unknown [Populus trichocarpa]	73.47	0	gi|30691732|ref|NP_849516.1|	Peptidase M20/M25/M40 family protein [Arabidopsis thaliana]
397	429	Cs2g02090.1	260	205	15.6	7.6	56.37	66.24	7	7	4	4	0.818	17	*	0.899	18		0.998	18		0.815	9		0.869	9	*	1.084	9	*	99.25	8e-146	gi|319739583|gb|ADV59926.1|	putative L-galactose-1-phosphate phosphatase [Citrus unshiu]	79.85	1e-115	gi|297330183|gb|EFH60602.1|	hypothetical protein ARALYDRAFT_477531 [Arabidopsis lyrata subsp. lyrata]
398	527	Cs6g17360.1	259	161	7.8	7.8	104.9	76.04	4	4	5	5	1.3	9		1.094	9		1.436	9	*	0.924	9		0.697	9	*	1.352	9	*	62.01	9e-75	gi|224079499|ref|XP_002305880.1|	predicted protein [Populus trichocarpa] >gi|222848844|gb|EEE86391.1| predicted protein [Populus trichocarpa]	59.9	1e-61	gi|297328931|gb|EFH59350.1|	hypothetical protein ARALYDRAFT_479268 [Arabidopsis lyrata subsp. lyrata]
399	235	Cs7g07630.1	259	353	25.4	18.2	78.57	80.04	5	5	4	4	0.482	10	*	1.314	10		1.049	10		0.773	12		0.517	12	*	1.293	12		90.43	9e-120	gi|255574159|ref|XP_002527995.1|	proteasome subunit beta type 6,9, putative [Ricinus communis] >gi|223532621|gb|EEF34407.1| proteasome subunit beta type 6,9, putative [Ricinus communis]	86.86	8e-117	gi|82581522|sp|Q8LD27.2|PSB6_ARATH	RecName: Full=Proteasome subunit beta type-6; AltName: Full=20S proteasome beta subunit A-1; AltName: Full=Proteasome component D; AltName: Full=Proteasome subunit beta type-1; Flags: Precursor
400	784	Cs7g01580.1	259	93	9	5.8	84.51	58.89	2	2	1	1	0.872	6		0.972	5		0.917	5		1.023	3		0.949	3		0.982	3		84.15	9e-179	gi|225450073|ref|XP_002277668.1|	PREDICTED: 42 kDa peptidyl-prolyl isomerase isoform 2 [Vitis vinifera] >gi|225450075|ref|XP_002277645.1| PREDICTED: 42 kDa peptidyl-prolyl isomerase isoform 1 [Vitis vinifera] >gi|297736282|emb|CBI24920.3| unnamed protein product [Vitis vinifera]	73.7	2e-159	gi|297331296|gb|EFH61715.1|	hypothetical protein ARALYDRAFT_898613 [Arabidopsis lyrata subsp. lyrata]
401	440	Cs7g28340.1	259	202	40.8	31.5	54.93	52.17	9	9	6	6	0.726	19	*	1.107	20	*	0.841	20		0.939	15		1.175	15	*	0.806	15	*	81.69	3e-99	gi|224112877|ref|XP_002316317.1|	predicted protein [Populus trichocarpa] >gi|118482397|gb|ABK93121.1| unknown [Populus trichocarpa] >gi|118486743|gb|ABK95207.1| unknown [Populus trichocarpa] >gi|222865357|gb|EEF02488.1| predicted protein [Populus trichocarpa]	76.89	1e-94	gi|297338896|gb|EFH69313.1|	hypothetical protein ARALYDRAFT_472181 [Arabidopsis lyrata subsp. lyrata]
402	330	Cs6g14020.1	258	268	5.9	8.4	61.52	61.87	4	4	5	5	0.76	12	*	0.895	12		0.575	12		0.928	11		0.726	11		1.004	11		56.31	8e-46	gi|224088424|ref|XP_002308449.1|	predicted protein [Populus trichocarpa] >gi|222854425|gb|EEE91972.1| predicted protein [Populus trichocarpa]	47.25	3e-25	gi|13878113|gb|AAK44134.1|AF370319_1	putative alcohol dehydrogenase [Arabidopsis thaliana]
403	353	Cs2g07300.1	257	252	4.5	9.7	73.66	63.4	1	1	3	3	0.781	6		0.894	6		0.48	6	*	0.76	8		0.792	8	*	1.136	8	*	75.44	2e-129	gi|30685384|ref|NP_567623.2|	Aldolase-type TIM barrel family protein [Arabidopsis thaliana] >gi|332659039|gb|AEE84439.1| Aldolase-type TIM barrel family protein [Arabidopsis thaliana]	75.44	7e-130	gi|26452567|dbj|BAC43368.1|	unknown protein [Arabidopsis thaliana]
404	196	Cs2g27090.1	257	398	21.7	24.3	53.92	79.42	6	6	6	3	0.836	12	*	1.585	11		1.048	11		0.95	10		0.761	10		1.068	10		76.58	3e-176	gi|255560956|ref|XP_002521491.1|	Esterase precursor, putative [Ricinus communis] >gi|223539390|gb|EEF40981.1| Esterase precursor, putative [Ricinus communis]	69.23	2e-163	gi|297317457|gb|EFH47879.1|	GDSL-motif lipase/hydrolase family protein [Arabidopsis lyrata subsp. lyrata]
405	734	Cs3g26630.1	255	103	12.6	12.6	86.87	59.13	2	2	2	2	0.905	8		0.639	8	*	0.685	8	*	1.086	4		0.52	4	*	0.931	4		64.55	5e-70	gi|255539052|ref|XP_002510591.1|	conserved hypothetical protein [Ricinus communis] >gi|223551292|gb|EEF52778.1| conserved hypothetical protein [Ricinus communis]	59.91	4e-64	gi|117168227|gb|ABK32196.1|	At1g76020 [Arabidopsis thaliana]
406	452	Cs9g08590.1	255	198	15.1	13.4	62.63	57.13	5	5	5	5	0.806	9	*	1.263	9	*	0.749	8	*	1.261	13		0.798	11	*	1.207	12	*	85.52	0	gi|224107899|ref|XP_002314646.1|	predicted protein [Populus trichocarpa] >gi|222863686|gb|EEF00817.1| predicted protein [Populus trichocarpa]	78.67	0	gi|110741173|dbj|BAF02137.1|	N-carbamyl-L-amino acid amidohydrolase-like protein [Arabidopsis thaliana]
407	384	Cs8g08270.1	254	236	7.5	7.5	72.6	61.87	3	3	3	3	1.194	8	*	0.726	8	*	1.115	8		0.882	7	*	0.731	6	*	1.128	7		74.28	0	gi|224077880|ref|XP_002305449.1|	predicted protein [Populus trichocarpa] >gi|222848413|gb|EEE85960.1| predicted protein [Populus trichocarpa]	66.8	0	gi|297312856|gb|EFH43279.1|	hypothetical protein ARALYDRAFT_491000 [Arabidopsis lyrata subsp. lyrata]
408	331	Cs5g02720.1	254	265	15.8	14.4	62.32	71.97	5	4	5	4	0.987	9		1.396	9		1.002	8		1.017	10		0.765	10	*	1.174	9	*	91.52	0	gi|255553267|ref|XP_002517676.1|	6-phosphogluconate dehydrogenase, putative [Ricinus communis] >gi|223543308|gb|EEF44840.1| 6-phosphogluconate dehydrogenase, putative [Ricinus communis]	87.86	0	gi|297332199|gb|EFH62617.1|	6-phosphogluconate dehydrogenase family protein [Arabidopsis lyrata subsp. lyrata]
409		Cs5g12880.1	253		5.5		80.79		2	2	-	-	1.073	7		1.003	8		1.185	8											98.54	0	gi|261343328|gb|ACX70155.1|	terpene synthase 1 [Citrus sinensis]	41.38	6e-120	gi|28396620|emb|CAD66638.1|	putative delta-cadinene synthase, PUP8 [Arabidopsis thaliana]
410	446	orange1.1t03287.1	252	201	8	8.2	61.65	54.56	6	6	6	6	1.025	11		0.825	9	*	1.302	11		1.055	8		1.142	8		0.99	8		88.37	0	gi|225465653|ref|XP_002270542.1|	PREDICTED: 26S proteasome non-ATPase regulatory subunit 1 [Vitis vinifera] >gi|296085308|emb|CBI29040.3| unnamed protein product [Vitis vinifera]	84.84	0	gi|297325248|gb|EFH55668.1|	hypothetical protein ARALYDRAFT_482209 [Arabidopsis lyrata subsp. lyrata]
411	401	orange1.1t00157.1	252	225	9.4	9.4	92.13	79.75	1	1	1	1	1.179	5		0.864	5		1.007	5		0.872	3		1.08	5		1.042	5		96.86	5e-100	gi|255546017|ref|XP_002514068.1|	Charged multivesicular body protein 2a, putative [Ricinus communis] >gi|223546524|gb|EEF48022.1| Charged multivesicular body protein 2a, putative [Ricinus communis]	91.52	2e-100	gi|21617956|gb|AAM67006.1|	unknown [Arabidopsis thaliana]
412	406	Cs6g04140.1	251	222	34.4	34.4	61.28	65.55	6	6	5	5	1.174	11	*	0.905	11		0.746	12	*	1.42	12	*	0.93	12		0.593	12	*	98.8	1e-133	gi|221327587|gb|ACM17463.1|	ascorbate peroxidase [Citrus maxima]	85.2	3e-117	gi|297328471|gb|EFH58890.1|	hypothetical protein ARALYDRAFT_478284 [Arabidopsis lyrata subsp. lyrata]
413	374	orange1.1t02649.1	251	243	17.3	17.3	78.13	62.67	5	5	5	5	0.757	9	*	0.849	10		0.577	10	*	0.781	11	*	0.952	11		1.19	10	*	88.67	0	gi|225456230|ref|XP_002283095.1|	PREDICTED: NAD-dependent dihydropyrimidine dehydrogenase subunit PreA [Vitis vinifera]	80.79	0	gi|9294485|dbj|BAB02704.1|	senescencs-related protein; dihydroorotate dehydrogenase-like protein [Arabidopsis thaliana]
414	348	Cs2g20650.1	250	254	14.9	24.8	89.93	82.21	1	1	2	2	0.713	5	*	0.8	5	*	0.636	6	*	0.651	7	*	1.077	7		0.518	7	*	93.94	1e-49	gi|224131676|ref|XP_002321150.1|	predicted protein [Populus trichocarpa] >gi|222861923|gb|EEE99465.1| predicted protein [Populus trichocarpa]	92.13	3e-43	gi|1707372|emb|CAA67923.1|	ubiquitin-like protein [Arabidopsis thaliana]
415	614	Cs1g24740.1	250	134	30.8	30.8	59.88	50.86	3	3	3	3	0.867	11	*	1.244	11	*	1.695	11	*	1.35	10	*	0.76	9	*	0.54	10	*	99.17	3e-62	gi|119367477|gb|ABL67654.1|	putative H-type thioredoxin [Citrus hybrid cultivar]	85.09	6e-53	gi|55670844|pdb|1XFL|A	Chain A, Solution Structure Of Thioredoxin H1 From Arabidopsis Thaliana
416	644	Cs3g02950.1	249	127	29.2	24.5	54.22	48.49	5	3	4	3	1.155	8		0.897	8		1.085	8		1.181	5	*	1.508	5	*	0.84	5	*	94.91	1e-117	gi|255570960|ref|XP_002526431.1|	protein with unknown function [Ricinus communis] >gi|223534211|gb|EEF35926.1| protein with unknown function [Ricinus communis]	91.71	6e-115	gi|15010638|gb|AAK73978.1|	At1g09630/F21M12_2 [Arabidopsis thaliana]
417	381	Cs6g06800.1	249	239	16.5	20.6	64.13	64.2	5	5	6	6	0.766	14	*	0.931	14		0.909	14		0.653	12	*	0.927	12		0.932	12	*	79.7	2e-174	gi|224138850|ref|XP_002322917.1|	predicted protein [Populus trichocarpa] >gi|222867547|gb|EEF04678.1| predicted protein [Populus trichocarpa]	75.88	2e-152	gi|297328454|gb|EFH58873.1|	armadillo/beta-catenin repeat family protein [Arabidopsis lyrata subsp. lyrata]
418	313	Cs3g27610.1	249	279	2.2	2.2	66.67	60.64	1	1	1	1	0.807	6	*	1.069	7		1.007	6		1.066	10		0.846	9		1.343	10	*	84.69	0	gi|255539302|ref|XP_002510716.1|	sugar transporter, putative [Ricinus communis] >gi|223551417|gb|EEF52903.1| sugar transporter, putative [Ricinus communis]	72.74	0	gi|219767281|emb|CAW68885.1|	unnamed protein product [Arabidopsis thaliana]
419	148	Cs3g26970.1	249	494	17.9	17.9	52.18	56.14	4	4	4	4	1.113	14		1.281	14		1.364	14		1.158	25	*	1.016	25		0.926	25		99.57	4e-59	gi|26418686|gb|AAN78125.1|	dehydrin [Citrus x paradisi]
420	531	Cs3g01270.1	249	159	9.2	13.7	82.36	76.18	4	4	6	5	0.878	10	*	1.208	10	*	0.935	10		1.207	6		0.806	6		1.466	6		79.51	2e-156	gi|225465312|ref|XP_002269382.1|	PREDICTED: bifunctional dihydroflavonol 4-reductase/flavanone 4-reductase [Vitis vinifera] >gi|297739432|emb|CBI29614.3| unnamed protein product [Vitis vinifera]	72.24	5e-141	gi|110736834|dbj|BAF00375.1|	putative cinnamoyl-CoA reductase [Arabidopsis thaliana]
421	421	Cs2g15280.1	248	214	23.1	16.7	56.3	51.09	7	7	5	5	0.704	15	*	0.981	15		0.682	15	*	1.246	14	*	0.619	14	*	1.054	14		88.68	0	gi|225446660|ref|XP_002281764.1|	PREDICTED: aspartate aminotransferase, mitochondrial [Vitis vinifera] >gi|302143448|emb|CBI22009.3| unnamed protein product [Vitis vinifera]	82.79	0	gi|297325134|gb|EFH55554.1|	hypothetical protein ARALYDRAFT_482020 [Arabidopsis lyrata subsp. lyrata]
422	519	Cs5g10530.1	247	165	28.6	22.9	60.57	59.08	8	7	6	5	0.889	12		1.226	12	*	1.06	12		0.964	9		0.853	9		1.049	9		77.39	1e-163	gi|139001604|dbj|BAF51705.1|	UDP-galactose [Malus x domestica]	77.39	6e-164	gi|297338554|gb|EFH68971.1|	UDP-D-glucose/UDP-D-galactose 4-epimerase 1 [Arabidopsis lyrata subsp. lyrata]
423	1118	Cs7g31420.1	245	51	28.7	8.4	58.54	44.52	5	4	2	2	0.892	8	*	1.002	8		1.304	8	*	0.945	2		0.906	2		1.018	2		89.86	1e-150	gi|256568419|gb|ACU87553.1|	PIP protein [Gossypium hirsutum] >gi|256568421|gb|ACU87554.1| PIP protein [Gossypium hirsutum]	87.41	1e-143	gi|297318790|gb|EFH49212.1|	hypothetical protein ARALYDRAFT_912203 [Arabidopsis lyrata subsp. lyrata]
424	245	Cs7g27610.1	243	342	26.2	39.3	53.64	58.17	4	4	6	6	1.097	11		0.806	12	*	1.012	12		0.767	17	*	0.655	18	*	0.591	18	*	89.88	3e-76	gi|225449132|ref|XP_002277452.1|	PREDICTED: ATP synthase subunit d, mitochondrial [Vitis vinifera] >gi|147818815|emb|CAN60726.1| hypothetical protein VITISV_029118 [Vitis vinifera]	83.93	2e-72	gi|297321972|gb|EFH52393.1|	hypothetical protein ARALYDRAFT_485596 [Arabidopsis lyrata subsp. lyrata]
425	499	Cs7g28780.1	243	172	26.3	21.7	87.33	72.85	4	1	4	1	0.827	2	*	0.647	2		1.077	2		0.923	2		1.129	2		1.045	2		98.38	2e-90	gi|225449603|ref|XP_002284071.1|	PREDICTED: ras-related protein RABE1c [Vitis vinifera] >gi|296086273|emb|CBI31714.3| unnamed protein product [Vitis vinifera]	95.14	2e-87	gi|110736141|dbj|BAF00042.1|	GTPase AtRAB8 [Arabidopsis thaliana]
426	408	Cs7g29850.1	242	219	35.1	25	48.91	55.85	5	5	4	4	1.437	12		0.721	12	*	1.37	13	*	1.061	10		1.373	9	*	0.485	9	*	96.49	5e-129	gi|381141814|gb|AFF57843.1|	Mn/Fe superoxide dismutase [Tetradium ruticarpum]	77.83	7e-104	gi|297328544|gb|EFH58963.1|	hypothetical protein ARALYDRAFT_478433 [Arabidopsis lyrata subsp. lyrata]
427	618	orange1.1t00625.1	242	133	9.6	9.6	63.15	63.69	2	2	2	2	1.096	8		1.31	8	*	1.428	8	*	1.286	6	*	0.726	6	*	0.891	6	*	94.78	3e-111	gi|82623405|gb|ABB87117.1|	unknown [Solanum tuberosum]	91.57	1e-107	gi|297309108|gb|EFH39533.1|	predicted protein [Arabidopsis lyrata subsp. lyrata]
428	483	Cs5g14770.1	241	182	12.9	12.5	78.02	68.54	3	3	3	3	0.528	8	*	0.847	8		0.632	8	*	0.756	5	*	0.404	6	*	1.048	6	*	86.42	2e-118	gi|225446805|ref|XP_002279121.1|	PREDICTED: hydroxyacylglutathione hydrolase 3, mitochondrial-like [Vitis vinifera]	85.19	5e-116	gi|1644427|gb|AAB17995.1|	glyoxalase II [Arabidopsis thaliana]
429	407	Cs6g16180.1	241	221	18.5	15.3	59.44	80.87	4	4	3	3	0.893	12	*	1.106	12		0.822	12	*	1.093	8		0.486	8	*	1.689	8	*	95.18	3e-128	gi|225440238|ref|XP_002283849.1|	PREDICTED: proteasome subunit alpha type-3 [Vitis vinifera] >gi|147805763|emb|CAN65016.1| hypothetical protein VITISV_034262 [Vitis vinifera] >gi|297741727|emb|CBI32859.3| unnamed protein product [Vitis vinifera]	91.23	1e-124	gi|297326712|gb|EFH57132.1|	hypothetical protein ARALYDRAFT_481580 [Arabidopsis lyrata subsp. lyrata]
430	188	Cs3g19500.1	240	419	5.2	7.8	80.32	74.66	2	2	3	3	0.787	7	*	1.96	8		1.355	5		0.528	12	*	1.251	11		1.361	12	*	82.84	7e-168	gi|224063104|ref|XP_002300994.1|	predicted protein [Populus trichocarpa] >gi|222842720|gb|EEE80267.1| predicted protein [Populus trichocarpa]	73.68	1e-149	gi|53749174|gb|AAU90072.1|	At1g21880 [Arabidopsis thaliana]
431	389	Cs8g13220.1	240	233	5.2	5.8	72.37	76.91	2	2	2	2	0.704	8		1.122	8		0.942	7		0.862	8		0.874	8		0.978	8		85.37	0	gi|255561873|ref|XP_002521945.1|	Poly(rC)-binding protein, putative [Ricinus communis] >gi|223538749|gb|EEF40349.1| Poly(rC)-binding protein, putative [Ricinus communis]	65.32	9e-151	gi|6175183|gb|AAF04909.1|AC011437_24	putative RNA-binding protein [Arabidopsis thaliana]
432		Cs5g06450.1	240		22.7		77.87		5	5	3	3	1.092	9		1.036	10		0.983	10											67.17	3e-104	gi|255540443|ref|XP_002511286.1|	ribonucleoprotein, chloroplast, putative [Ricinus communis] >gi|223550401|gb|EEF51888.1| ribonucleoprotein, chloroplast, putative [Ricinus communis]	62.23	2e-88	gi|297313481|gb|EFH43904.1|	RNA-binding protein cp31 [Arabidopsis lyrata subsp. lyrata]
433	252	Cs4g05700.1	240	335	7.3	7.5	63.04	68.75	5	5	5	5	1.288	9	*	1.005	9		1.84	9		1.113	12		1.255	12	*	0.967	11		85.32	0	gi|343887278|dbj|BAK61824.1|	aminopeptidase [Citrus unshiu]	76.62	0	gi|297313039|gb|EFH43462.1|	hypothetical protein ARALYDRAFT_491378 [Arabidopsis lyrata subsp. lyrata]
434	344	Cs1g16760.1	238	257	24.4	24.4	69.81	79.57	5	5	5	5	0.775	10	*	1.089	10		0.853	9		0.764	11	*	1.128	11	*	1.048	11		85.6	2e-117	gi|351727653|ref|NP_001237424.1|	40S ribosomal protein SA [Glycine max] >gi|3334320|sp|O22518.1|RSSA_SOYBN RecName: Full=40S ribosomal protein SA; AltName: Full=p40 >gi|2444420|gb|AAB82659.1| ribosome-associated protein p40 [Glycine max]	74.2	2e-113	gi|219725132|emb|CAW45438.1|	unnamed protein product [Arabidopsis thaliana]
435	189	Cs3g26920.1	238	417	12.7	13.6	72.84	84.92	6	6	9	9	0.914	6		1.153	7		1.04	6		0.81	19	*	1.295	19		1.213	20		57.7	0	gi|255539136|ref|XP_002510633.1|	scythe/bat3, putative [Ricinus communis] >gi|223551334|gb|EEF52820.1| scythe/bat3, putative [Ricinus communis]	47.12	4e-49	gi|22654985|gb|AAM98085.1|	AT5g42220/K5J14_2 [Arabidopsis thaliana]
436	312	Cs9g01990.1	237	279	5.8	10.2	77.35	77.25	2	2	4	4	1.225	6		0.866	7		1.093	7		1.275	10		1.033	9		1.023	10		82.16	0	gi|255556438|ref|XP_002519253.1|	galactokinase, putative [Ricinus communis] >gi|223541568|gb|EEF43117.1| galactokinase, putative [Ricinus communis]	74.75	0	gi|2736186|gb|AAB94084.1|	galactose kinase [Arabidopsis thaliana]
437	383	Cs5g29390.1	237	237	20.9	17.1	64.02	60.32	8	8	7	7	0.868	12	*	1.063	12		1.025	12		1.088	11		0.746	11	*	0.899	11	*	89.74	0	gi|225438067|ref|XP_002275953.1|	PREDICTED: succinyl-CoA ligase [ADP-forming] subunit beta, mitochondrial [Vitis vinifera] >gi|147782941|emb|CAN72294.1| hypothetical protein VITISV_037293 [Vitis vinifera] >gi|297744178|emb|CBI37148.3| unnamed protein product [Vitis vinifera]	86.9	0	gi|21264030|sp|O82662.1|SUCB_ARATH	RecName: Full=Succinyl-CoA ligase [ADP-forming] subunit beta, mitochondrial; AltName: Full=Succinyl-CoA synthetase beta chain; Short=SCS-beta; Flags: Precursor
438	270	orange1.1t01542.1	237	315	31.3	31.3	60.08	78.76	2	1	2	1	0.994	7		0.919	7	*	1.019	7		1.072	5		1.519	5	*	0.889	5		98.77	2e-39	gi|119367485|gb|ABL67657.1|	putative copper chaperone [Citrus hybrid cultivar]	84.13	3e-26	gi|14532548|gb|AAK64002.1|	At1g66240/T6J19_6 [Arabidopsis thaliana]
439	347	Cs3g11410.1	237	255	20.1	26.9	62.6	74.79	3	3	4	4	1.031	10		1.327	10		1.138	10		0.984	12		0.86	12	*	0.546	12	*	94.26	6e-63	gi|357441493|ref|XP_003591024.1|	40S ribosomal protein S24 [Medicago truncatula] >gi|355480072|gb|AES61275.1| 40S ribosomal protein S24 [Medicago truncatula]	90.16	6e-61	gi|297320254|gb|EFH50676.1|	hypothetical protein ARALYDRAFT_910915 [Arabidopsis lyrata subsp. lyrata]
440	409	Cs2g09190.1	236	219	6.8	5.6	95.58	97.73	5	5	4	4	1.121	9	*	1.006	9		0.932	9		1.168	7	*	0.948	7		1.18	7		75.81	0	gi|359478503|ref|XP_002276796.2|	PREDICTED: protein TIC110, chloroplastic-like [Vitis vinifera] >gi|297745792|emb|CBI15848.3| unnamed protein product [Vitis vinifera]	71.59	0	gi|297338211|gb|EFH68628.1|	ATTIC110/TIC110 [Arabidopsis lyrata subsp. lyrata]
441	528	Cs7g18350.1	236	161	12.1	12.3	83.77	55.6	3	3	3	3	1.271	5		0.896	4		0.735	5		0.935	4		0.937	3		0.9	4		91.52	0	gi|18390863|ref|NP_563807.1|	UDP-apiose/xylose synthase [Arabidopsis thaliana] >gi|6579211|gb|AAF18254.1|AC011438_16 T23G18.6 [Arabidopsis thaliana] >gi|24899785|gb|AAN65107.1| similar to dihydroflavonol reductase [Arabidopsis thaliana] >gi|332190139|gb|AEE28260.1| UDP-apiose/xylose synthase [Arabidopsis thaliana]	91.52	0	gi|6579211|gb|AAF18254.1|AC011438_16	T23G18.6 [Arabidopsis thaliana]
442	841	Cs5g22920.1	235	86	49.8	27.1	55.45	41.73	11	10	6	5	1.013	19		0.893	16		1.453	18	*	1.33	7		0.974	7		0.907	7		88.07	1e-169	gi|356557199|ref|XP_003546905.1|	PREDICTED: fructokinase-2-like [Glycine max]	87.03	8e-164	gi|297322344|gb|EFH52765.1|	pfkB-type carbohydrate kinase family protein [Arabidopsis lyrata subsp. lyrata]
443	632	Cs2g21140.1	231	130	6	3.5	60.5	50.03	3	2	2	1	0.938	5		1.049	3		0.854	5		1.495	4	*	0.739	4	*	1.124	4		72.59	0	gi|255578112|ref|XP_002529926.1|	Aspartic proteinase precursor, putative [Ricinus communis] >gi|223530603|gb|EEF32480.1| Aspartic proteinase precursor, putative [Ricinus communis]	71.65	0	gi|15912219|gb|AAL08243.1|	At1g11910/F12F1_24 [Arabidopsis thaliana]
444	343	Cs3g06340.1	231	257	21.6	27.9	66.63	69.16	3	2	4	2	0.587	12		1.304	12		0.66	11		1.034	12		1.018	11		0.884	12	*	93.55	1e-70	gi|118482608|gb|ABK93224.1|	unknown [Populus trichocarpa]	88.96	2e-55	gi|15795158|dbj|BAB03146.1|	unnamed protein product [Arabidopsis thaliana]
445	352	Cs4g17360.1	231	253	19.9	24.4	58.71	58.21	3	3	4	4	1.333	13	*	1.031	13		0.849	13	*	1.026	13		1.138	13	*	0.806	13	*	97.73	6e-102	gi|297743387|emb|CBI36254.3|	unnamed protein product [Vitis vinifera]	97.73	2e-101	gi|9758116|dbj|BAB08588.1|	small Ras-like GTP-binding protein [Arabidopsis thaliana]
446	309	orange1.1t02077.1	231	280	14.1	14.1	55.88	55.44	2	2	2	2	1.395	9	*	1.152	10		1.168	9	*	1.179	12		1.181	8	*	0.982	12		74.39	2e-69	gi|256010126|gb|ACU55136.1|	dirigent-like protein 2 [Gossypium hirsutum]	66.05	5e-62	gi|26450861|dbj|BAC42538.1|	unknown protein [Arabidopsis thaliana]
447	678	Cs3g24040.1	231	117	26.9	12	73.65	51.98	7	7	3	3	1.121	12		0.885	12		1.05	12		1.228	6		0.785	6		0.993	6		99.74	0	gi|26224736|gb|AAN76362.1|	serpin-like protein, partial [Citrus x paradisi]	64.45	1e-137	gi|289526917|pdb|3LE2|A	Chain A, Structure Of Arabidopsis Atserpin1. Native Stressed Conforma
448	735	orange1.1t04182.1	230	103	17.6	7.5	91.62	53.31	4	4	2	2	1.521	7	*	0.941	5		0.993	6		1.061	5		1.132	5	*	1.187	3	*	69.21	7e-141	gi|224053232|ref|XP_002297728.1|	predicted protein [Populus trichocarpa] >gi|222844986|gb|EEE82533.1| predicted protein [Populus trichocarpa]	35.9	8e-46	gi|297333035|gb|EFH63453.1|	hypothetical protein ARALYDRAFT_475988 [Arabidopsis lyrata subsp. lyrata]
449	253	Cs6g15340.1	230	334	20.3	17.4	60.08	59.3	4	4	3	3	0.932	11		0.974	11		1.164	11		0.825	14	*	1.222	14		0.798	13	*	89.93	1e-56	gi|351723393|ref|NP_001238045.1|	uncharacterized protein LOC100499923 [Glycine max]	87.77	2e-55	gi|297328488|gb|EFH58907.1|	hypothetical protein ARALYDRAFT_478325 [Arabidopsis lyrata subsp. lyrata]
450	345	Cs5g32800.1	228	256	50.2	46.5	45.62	52.08	8	8	7	7	1.367	12	*	1.292	14		0.866	15		1.282	16	*	1.324	16	*	1.033	16		77.14	6e-92	gi|329130894|gb|AEB77871.1|	phi class glutathione S-transferase protein [Bruguiera gymnorhiza]	65.12	1e-76	gi|297326160|gb|EFH56580.1|	glutathione S-transferase [Arabidopsis lyrata subsp. lyrata]
451	288	Cs3g16990.1	227	293	2	1.4	93.11	98.64	4	4	3	3	0.81	7		0.964	7		0.677	5		0.728	7	*	0.996	7		1.124	5		78.29	0	gi|359492508|ref|XP_002283711.2|	PREDICTED: E3 ubiquitin-protein ligase UPL2-like [Vitis vinifera]	71.33	0	gi|297309842|gb|EFH40266.1|	predicted protein [Arabidopsis lyrata subsp. lyrata]
452	497	orange1.1t03839.1	227	173	16.3	14.9	52.86	56.51	6	2	5	2	0.895	7		0.942	5	*	0.774	6	*	1.117	7		0.793	7	*	0.895	7	*	87.73	2e-160	gi|255546389|ref|XP_002514254.1|	lactoylglutathione lyase, putative [Ricinus communis] >gi|223546710|gb|EEF48208.1| lactoylglutathione lyase, putative [Ricinus communis]	85.63	4e-157	gi|297334427|gb|EFH64845.1|	hypothetical protein ARALYDRAFT_475823 [Arabidopsis lyrata subsp. lyrata]
453	595	Cs2g12440.1	227	139	13.1	5.8	65.58	61.73	7	7	3	3	1.053	13		0.622	12	*	1.172	14	*	0.959	6		1.056	6		0.827	6	*	76.51	0	gi|359484112|ref|XP_003633066.1|	PREDICTED: protease 2-like isoform 2 [Vitis vinifera]	75.04	0	gi|297337413|gb|EFH67830.1|	prolyl oligopeptidase family protein [Arabidopsis lyrata subsp. lyrata]
454	555	Cs8g17980.1	227	150	26.3	21.7	87.33	72.85	4	1	4	1	---	1		---	1		---	1		---	1		---	1		---	1		95.61	5e-100	gi|225435058|ref|XP_002284365.1|	PREDICTED: ras-related protein RABE1c [Vitis vinifera] >gi|297746128|emb|CBI16184.3| unnamed protein product [Vitis vinifera]	94.15	2e-98	gi|9757904|dbj|BAB08351.1|	Rab-type small GTP-binding protein-like [Arabidopsis thaliana]
455	426	Cs5g03050.1	226	207	24.1	24.1	62.87	60.88	3	3	3	3	0.989	5		0.68	5		0.87	4		0.921	7		0.485	8	*	0.965	8		98.31	1e-105	gi|152962682|dbj|BAF73931.1|	2-C-methyl-D-erythritol 2,4-cyclodiphosphate synthase [Citrus jambhiri]	93.71	3e-86	gi|297332214|gb|EFH62632.1|	2C-methyl-D-erythritol 2,4-cyclodiphosphate synthase [Arabidopsis lyrata subsp. lyrata]
456	1089	Cs1g07310.1	226	53	5.4	3.6	68.52	52.76	2	2	1	1	0.793	5		0.953	3		0.825	4		---	1		---	1		---	1		60.92	5e-131	gi|255581825|ref|XP_002531713.1|	ubiquitin conjugating enzyme, putative [Ricinus communis] >gi|223528656|gb|EEF30672.1| ubiquitin conjugating enzyme, putative [Ricinus communis]	55.89	2e-102	gi|297328774|gb|EFH59193.1|	ubiquitin-conjugating enzyme 23 [Arabidopsis lyrata subsp. lyrata]
457	445	Cs6g11490.1	226	201	15.1	5.8	57.67	57.01	5	5	2	2	0.917	8	*	0.983	9		1.075	9		0.924	6	*	0.908	6		0.909	6		63.52	1e-177	gi|224102589|ref|XP_002334159.1|	predicted protein [Populus trichocarpa] >gi|222869879|gb|EEF07010.1| predicted protein [Populus trichocarpa]	54.29	1e-146	gi|297329157|gb|EFH59576.1|	UDP-glucoronosyl/UDP-glucosyl transferase family protein [Arabidopsis lyrata subsp. lyrata]
458	436	Cs4g07410.1	225	203	6.5	9.6	54.93	49.37	2	2	3	3	0.489	15		1.262	15	*	1.208	15	*	0.623	14	*	1.357	14		1.224	14	*	97.51	0	gi|151547430|gb|ABS12459.1|	cysteine protease Cp [Citrus sinensis]	77.18	2e-161	gi|23397070|gb|AAN31820.1|	putative cysteine proteinase AALP [Arabidopsis thaliana]
459	468	Cs2g04630.1	225	189	17	17	74.93	66.93	3	3	3	3	1.303	8	*	1.077	8	*	1.441	8	*	1.316	7	*	1.185	7		1.043	7		97.8	5e-89	gi|255562456|ref|XP_002522234.1|	60S ribosomal protein L11, putative [Ricinus communis] >gi|223538487|gb|EEF40092.1| 60S ribosomal protein L11, putative [Ricinus communis]	95.56	1e-87	gi|27735235|sp|P42794.2|RL112_ARATH	RecName: Full=60S ribosomal protein L11-2; AltName: Full=L16
460	444	Cs2g26630.1	224	201	11.3	11.3	68.24	68.67	2	1	2	2	0.884	2		0.902	2		0.875	2		1.058	5		1.303	5	*	0.788	5	*	83.38	1e-137	gi|255553625|ref|XP_002517853.1|	Protein SIS1, putative [Ricinus communis] >gi|223542835|gb|EEF44371.1| Protein SIS1, putative [Ricinus communis]	80.17	3e-136	gi|4586038|gb|AAD25656.1|	putative heat shock protein [Arabidopsis thaliana]
461	369	Cs7g07120.1	223	246	13.6	8	87.21	83.24	4	4	2	2	0.869	7	*	0.871	7		0.853	7		0.614	6	*	0.832	6		0.842	6	*	79.71	0	gi|224142069|ref|XP_002324381.1|	sarcosine oxidase [Populus trichocarpa] >gi|222865815|gb|EEF02946.1| sarcosine oxidase [Populus trichocarpa]	70.83	2e-174	gi|297326436|gb|EFH56856.1|	sarcosine oxidase family protein [Arabidopsis lyrata subsp. lyrata]
462	654	Cs9g08050.1	222	123	3.2	3.2	74.13	83.42	1	1	1	1	1.15	2		---	1		0.767	2		0.595	3		0.545	3		1.574	3		74.74	0	gi|255551969|ref|XP_002517029.1|	serine-threonine protein kinase, plant-type, putative [Ricinus communis] >gi|223543664|gb|EEF45192.1| serine-threonine protein kinase, plant-type, putative [Ricinus communis]	33.79	1e-73	gi|297326364|gb|EFH56784.1|	hypothetical protein ARALYDRAFT_481239 [Arabidopsis lyrata subsp. lyrata]
463	573	Cs1g17930.1	222	146	14.6	10.4	72.26	54.84	6	6	4	4	1.278	13	*	0.781	13	*	1.096	13		1.15	8		1.189	8		0.978	8		76.36	0	gi|255560715|ref|XP_002521371.1|	dihydrolipoamide acetyltransferase component of pyruvate dehydrogenase, putative [Ricinus communis] >gi|223539449|gb|EEF41039.1| dihydrolipoamide acetyltransferase component of pyruvate dehydrogenase, putative [Ricinus communis]	72.76	0	gi|118573090|sp|Q8RWN9.2|OPD22_ARATH	RecName: Full=Dihydrolipoyllysine-residue acetyltransferase component 2 of pyruvate dehydrogenase complex, mitochondrial; AltName: Full=Dihydrolipoamide S-acetyltransferase component 2 of pyruvate dehydrogenase complex; AltName: Full=Pyruvate dehydrogenase complex component E2 2; Short=PDC-E2 2; Short=PDCE2 2; Flags: Precursor
464	520	Cs4g08600.1	221	164	2.1	2.2	90.38	49.58	4	4	4	4	0.883	6		1.344	6		0.71	6	*	0.802	8	*	0.851	8		1.09	8		77.35	0	gi|224056471|ref|XP_002298873.1|	predicted protein [Populus trichocarpa] >gi|222846131|gb|EEE83678.1| predicted protein [Populus trichocarpa]	65.04	0	gi|7108521|gb|AAF36454.1|AF127564_1	ubiquitin-protein ligase 1 [Arabidopsis thaliana]
465	1047	Cs7g26180.1	221	56	9.7	5.9	96.2	35.59	3	3	2	2	1.759	5	*	0.867	5	*	0.96	3		1.129	4		0.89	4		1.037	4		85.92	0	gi|317106652|dbj|BAJ53156.1|	JHL10I11.2 [Jatropha curcas]	90.97	0	gi|14334610|gb|AAK59483.1|	putative enolase [Arabidopsis thaliana]
466	524	Cs8g05730.1	219	162	8.5	3	64.1	57.09	5	5	2	2	1.156	9		0.789	9	*	1.319	9	*	1.014	7		0.637	7	*	1.058	7		86.8	0	gi|225428772|ref|XP_002282024.1|	PREDICTED: presequence protease 2, chloroplastic/mitochondrial-like [Vitis vinifera]	81.18	0	gi|227309056|emb|CAY04655.1|	unnamed protein product [Arabidopsis thaliana]
467	284	Cs5g21930.1	219	297	11.6	20.6	58.96	65.54	3	3	5	5	0.893	7	*	0.953	7		1.049	7		0.734	11		1.783	11		1.144	11	*	75.66	2e-133	gi|224138834|ref|XP_002322913.1|	predicted protein [Populus trichocarpa] >gi|222867543|gb|EEF04674.1| predicted protein [Populus trichocarpa]	69.64	7e-113	gi|15027977|gb|AAK76519.1|	unknown protein [Arabidopsis thaliana]
468	244	Cs9g12510.1	219	344	25.3	22	54.6	79.76	6	6	5	5	0.859	15	*	1.2	16		0.87	16		1.105	19		0.972	18		1.038	19		76.29	7e-95	gi|357521321|ref|XP_003630949.1|	40S ribosomal protein S2 [Medicago truncatula] >gi|355524971|gb|AET05425.1| 40S ribosomal protein S2 [Medicago truncatula]	76.61	9e-91	gi|297323995|gb|EFH54416.1|	40S ribosomal protein S2 [Arabidopsis lyrata subsp. lyrata]
469	636	Cs4g04180.1	218	129	17.1	13.7	77.38	49.18	5	5	4	4	0.925	8		1.058	8		0.852	8		1.198	9	*	1.306	9		0.728	8	*	91.23	0	gi|225451255|ref|XP_002277010.1|	PREDICTED: 26S proteasome non-ATPase regulatory subunit 11 isoform 2 [Vitis vinifera] >gi|225451257|ref|XP_002276988.1| PREDICTED: 26S proteasome non-ATPase regulatory subunit 11 isoform 1 [Vitis vinifera] >gi|359487820|ref|XP_003633654.1| PREDICTED: 26S proteasome non-ATPase regulatory subunit 11 [Vitis vinifera] >gi|147811910|emb|CAN63723.1| hypothetical protein VITISV_021756 [Vitis vinifera]	87.47	1e-179	gi|13877881|gb|AAK44018.1|AF370203_1	putative 19S proteosome subunit 9 [Arabidopsis thaliana]
470	466	Cs9g01010.1	218	192	7.7	6.8	53.08	56.1	5	5	4	4	0.743	14	*	1.183	14	*	1.149	14	*	1.444	12		0.859	12		0.843	12	*
471	695	Cs3g17100.1	217	113	12.7	12.7	63.18	68.32	2	2	2	2	0.725	5	*	0.898	5		0.718	6		0.788	3		1.174	3		0.692	3		56.13	2e-55	gi|359497501|ref|XP_003635542.1|	PREDICTED: uncharacterized protein LOC100854495 [Vitis vinifera]	45.69	1e-32	gi|8978280|dbj|BAA98171.1|	unnamed protein product [Arabidopsis thaliana]
472	647	Cs1g06150.1	216	125	8	7.8	68.95	52.88	4	4	4	4	1.092	8		1.052	7		0.764	7	*	0.78	5		0.956	7		1.006	7		83.29	0	gi|224122870|ref|XP_002330384.1|	predicted protein [Populus trichocarpa] >gi|222871769|gb|EEF08900.1| predicted protein [Populus trichocarpa]	75.68	0	gi|11993473|gb|AAG42755.1|AF302664_1	ubiquitin-specific protease 14 [Arabidopsis thaliana]
473	412	Cs1g25860.1	216	217	18.5	7.1	53.65	62.65	2	2	1	1	0.697	7	*	1.528	7	*	1.386	5	*	0.656	5	*	1.344	5	*	0.618	5	*	78.57	3e-65	gi|118489534|gb|ABK96569.1|	unknown [Populus trichocarpa x Populus deltoides]	76.92	8e-64	gi|297309649|gb|EFH40073.1|	hypothetical protein ARALYDRAFT_917589 [Arabidopsis lyrata subsp. lyrata]
474	629	Cs2g04770.1	216	130	8.2	6.8	45.09	40	4	4	3	3	0.647	17		0.749	17		1.035	17		0.707	8	*	0.693	8	*	1.182	8	*	70.02	0	gi|224116884|ref|XP_002317418.1|	predicted protein [Populus trichocarpa] >gi|222860483|gb|EEE98030.1| predicted protein [Populus trichocarpa]	49.64	4e-105	gi|110741821|dbj|BAE98853.1|	papain-like cysteine peptidase XBCP3 [Arabidopsis thaliana]
475	423	Cs7g31340.1	215	212	14.1	13.2	54.61	51.32	3	3	3	3	2.068	9		1.095	8		1.152	9	*	1.477	10	*	0.917	10		0.83	9	*	89.93	1e-138	gi|225448367|ref|XP_002268645.1|	PREDICTED: 60S acidic ribosomal protein P0 [Vitis vinifera]	87.36	1e-135	gi|19884289|sp|Q42112.2|RLA02_ARATH	RecName: Full=60S acidic ribosomal protein P0-2
476	492	orange1.1t00039.1	215	176	13.1	19.7	55.46	48.97	5	5	7	7	1.555	11	*	0.827	10		1.27	10		1.374	13	*	0.714	13	*	1.132	11		88.32	0	gi|356531160|ref|XP_003534146.1|	PREDICTED: beta-glucosidase 44-like [Glycine max]	83.16	0	gi|297328947|gb|EFH59366.1|	glycosyl hydrolase family 1 protein [Arabidopsis lyrata subsp. lyrata]
477		Cs2g02640.1	214		2.7		71.99		1	1	-	-	0.776	4		1.294	4		1.129	4											79.55	0	gi|224117956|ref|XP_002331522.1|	predicted protein [Populus trichocarpa] >gi|222873746|gb|EEF10877.1| predicted protein [Populus trichocarpa]	74.8	0	gi|297315676|gb|EFH46099.1|	kinase [Arabidopsis lyrata subsp. lyrata]
478	149	Cs3g23590.1	214	491	6.9	12.3	79.89	94.93	4	4	9	9	1.023	8		0.981	7		0.922	8		0.882	22	*	1.632	23	*	1.024	23		64.04	0	gi|255538314|ref|XP_002510222.1|	Paramyosin, putative [Ricinus communis] >gi|223550923|gb|EEF52409.1| Paramyosin, putative [Ricinus communis]	70.9	0	gi|2739382|gb|AAC14505.1|	unknown protein [Arabidopsis thaliana]
479	360	Cs3g10570.1	214	248	11.7	7.7	60.12	54.13	3	2	2	1	1.076	2		1.523	2		---	1		1.034	2		---	1		---			75.07	1e-154	gi|255542314|ref|XP_002512220.1|	aldo/keto reductase, putative [Ricinus communis] >gi|223548181|gb|EEF49672.1| aldo/keto reductase, putative [Ricinus communis]	62.31	3e-115	gi|297332438|gb|EFH62856.1|	hypothetical protein ARALYDRAFT_475260 [Arabidopsis lyrata subsp. lyrata]
480	686	orange1.1t00323.1	213	115	11	9.2	83.53	84.73	5	5	3	3	1.217	8	*	0.939	7		1.033	7		1.205	3		1.204	3		0.91	3		90.1	0	gi|255541510|ref|XP_002511819.1|	malic enzyme, putative [Ricinus communis] >gi|223548999|gb|EEF50488.1| malic enzyme, putative [Ricinus communis]	83.45	0	gi|297318777|gb|EFH49199.1|	hypothetical protein ARALYDRAFT_912183 [Arabidopsis lyrata subsp. lyrata]
481	487	Cs5g12250.1	211	179	13.9	11.2	59.87	61.33	4	4	3	3	0.934	10		1.084	10		1.439	10	*	1.216	7	*	0.962	7		0.854	7		91.83	0	gi|225456550|ref|XP_002263490.1|	PREDICTED: UDP-arabinopyranose mutase 1 [Vitis vinifera]	86.04	0	gi|11863238|gb|AAC50002.2|	reversibly glycosylated polypeptide-3 [Arabidopsis thaliana]
482	302	Cs3g18380.1	211	285	5.6	13.8	77.79	79.83	1	1	3	3	0.694	4		1.372	2		1.57	2		0.842	8		1.488	6	*	0.846	7		79.74	3e-135	gi|224063217|ref|XP_002301046.1|	predicted protein [Populus trichocarpa] >gi|118481505|gb|ABK92695.1| unknown [Populus trichocarpa] >gi|222842772|gb|EEE80319.1| predicted protein [Populus trichocarpa]	64.08	2e-102	gi|16226792|gb|AAL16263.1|AF428333_1	At1g35780/F14D7_9 [Arabidopsis thaliana]
483	315	Cs2g13410.1	210	277	11.1	14.2	52.68	66.95	5	5	6	5	1.178	15	*	1.054	15		1.094	15	*	1.229	13		1.051	13		0.981	13		92.41	0	gi|225424114|ref|XP_002282753.1|	PREDICTED: probable fructose-bisphosphate aldolase 3, chloroplastic [Vitis vinifera]	85.57	0	gi|297322571|gb|EFH52992.1|	hypothetical protein ARALYDRAFT_484021 [Arabidopsis lyrata subsp. lyrata]
484	1102	Cs8g19910.1	210	52	5.3	1.7	107.78	41.03	2	2	1	1	1.24	4		0.722	4	*	1.456	3		0.725	2		1.203	2		0.85	2		89.81	0	gi|225434668|ref|XP_002280227.1|	PREDICTED: phosphomethylpyrimidine synthase [Vitis vinifera] >gi|297745941|emb|CBI15997.3| unnamed protein product [Vitis vinifera]	86.45	0	gi|297325062|gb|EFH55482.1|	thiamine biosynthesis family protein [Arabidopsis lyrata subsp. lyrata]
485	605	Cs3g11480.1	210	136	23.7	9.2	51.94	68.98	5	5	2	2	1.321	9	*	0.863	9		1.268	9		1.112	6		1.041	6		0.946	6		92	1e-158	gi|224125568|ref|XP_002319618.1|	predicted protein [Populus trichocarpa] >gi|118482627|gb|ABK93233.1| unknown [Populus trichocarpa] >gi|222857994|gb|EEE95541.1| predicted protein [Populus trichocarpa]	81.5	7e-142	gi|297314081|gb|EFH44504.1|	O-acetylserine (thiol) lyase (oas-tl) isoform A1 [Arabidopsis lyrata subsp. lyrata]
486	1110	Cs7g07180.1	209	51	3.4	1.2	64.5	51.08	2	2	1	1	1.26	5		2.127	6		2.375	5	*	---	1		---	1		---	1		91.49	0	gi|225429750|ref|XP_002282410.1|	PREDICTED: coatomer subunit beta-1 [Vitis vinifera] >gi|147845891|emb|CAN82167.1| hypothetical protein VITISV_023269 [Vitis vinifera]	84.34	0	gi|5262759|emb|CAB45907.1|	putative protein [Arabidopsis thaliana]
487	545	Cs1g01760.1	208	153	10.9	18.9	82.8	63.66	3	3	5	5	1.061	5		0.948	6		0.969	7		1.009	9		1.059	9		1.014	10		82.9	0	gi|296082448|emb|CBI21453.3|	unnamed protein product [Vitis vinifera]	73.52	0	gi|17381280|gb|AAL36058.1|	At2g22250/T26C19.9 [Arabidopsis thaliana]
488	588	Cs1g24340.1	207	142	12.9	15.1	65.37	49.3	3	3	4	1	1.398	8	*	1.028	8		1.239	8	*	---	1		---	1		---	1		89.67	2e-146	gi|225458237|ref|XP_002282021.1|	PREDICTED: uncharacterized protein DDB_G0288155 isoform 1 [Vitis vinifera] >gi|147856360|emb|CAN79636.1| hypothetical protein VITISV_014473 [Vitis vinifera] >gi|302142516|emb|CBI19719.3| unnamed protein product [Vitis vinifera]	82.53	3e-134	gi|21537242|gb|AAM61583.1|	unknown [Arabidopsis thaliana]
489	748	Cs6g20630.1	207	101	16.9	14.1	57.44	51.04	3	2	2	2	1.108	7		0.976	6		0.934	6		1.04	3		1.12	3		0.942	4		90.49	4e-153	gi|151347473|gb|ABS01349.1|	hypersensitive-induced response protein [Carica papaya]	87.28	7e-147	gi|10177452|dbj|BAB10843.1|	hypersensitive-induced response protein [Arabidopsis thaliana]
490	359	Cs5g07370.1	205	249	17	26.5	47.19	62.53	3	3	4	4	0.674	13		1.108	13		0.952	13		0.598	12		1.764	12	*	0.842	12	*	85.88	4e-85	gi|255575798|ref|XP_002528798.1|	ATP synthase delta chain, mitochondrial, putative [Ricinus communis] >gi|223531801|gb|EEF33620.1| ATP synthase delta chain, mitochondrial, putative [Ricinus communis]	80.23	8e-81	gi|297310984|gb|EFH41408.1|	ATP synthase delta [Arabidopsis lyrata subsp. lyrata]
491	804	Cs5g09880.1	205	90	3	3	75.48	60.1	1	1	1	1	0.991	4		0.872	4		1.038	4		0.804	2		1.094	2		1.303	2		65.36	0	gi|224058639|ref|XP_002299579.1|	cytochrome P450 [Populus trichocarpa] >gi|222846837|gb|EEE84384.1| cytochrome P450 [Populus trichocarpa]	48.32	1e-133	gi|2979547|gb|AAC06156.1|	putative cytochrome P450 [Arabidopsis thaliana]
492	501	orange1.1t02181.1	204	172	21.3	17.2	94.36	99.35	4	4	3	3	1.524	4	*	1.027	6		1.416	5		1.092	2		0.396	4		0.669	4		90.2	4e-149	gi|224127226|ref|XP_002329431.1|	predicted protein [Populus trichocarpa] >gi|118486443|gb|ABK95061.1| unknown [Populus trichocarpa] >gi|222870481|gb|EEF07612.1| predicted protein [Populus trichocarpa]	83.1	2e-135	gi|297316600|gb|EFH47023.1|	hypothetical protein ARALYDRAFT_916328 [Arabidopsis lyrata subsp. lyrata]
493	449	Cs7g03630.1	204	199	10	6.4	71.69	72.36	2	2	1	1	0.932	7		0.985	7		1.202	6		0.674	5		1.535	5		1.309	5	*	93.07	8e-108	gi|350528647|gb|AEQ28765.1|	expansin 3 [Prunus salicina]	87.88	2e-100	gi|297333083|gb|EFH63501.1|	ATEXPA1 [Arabidopsis lyrata subsp. lyrata]
494	307	Cs5g33450.1	203	282	12.1	15.1	54.92	54.2	7	6	8	8	1.094	18		0.768	18	*	1.543	18		1.017	16		1.053	16		1.108	16		71.48	0	gi|255564232|ref|XP_002523113.1|	Pectinesterase-3 precursor, putative [Ricinus communis] >gi|223537675|gb|EEF39298.1| Pectinesterase-3 precursor, putative [Ricinus communis]	55.71	9e-159	gi|7268992|emb|CAB80725.1|	pectinesterase-like protein [Arabidopsis thaliana]
495	416	Cs7g07770.1	202	216	12.2	13.8	67.01	64.64	4	4	5	5	0.747	7	*	0.959	8		0.879	7		0.55	10		0.971	10		1.487	9	*	71.23	0	gi|224121472|ref|XP_002330836.1|	predicted protein [Populus trichocarpa] >gi|222872638|gb|EEF09769.1| predicted protein [Populus trichocarpa]	70.97	0	gi|297315179|gb|EFH45602.1|	glycosyl hydrolase family 17 protein [Arabidopsis lyrata subsp. lyrata]
496	459	Cs5g19210.1	202	195	10.7	9.8	57.82	70.01	7	4	6	6	1.056	7		0.965	7		0.822	7		1.063	11		0.894	10	*	0.892	11	*	87.74	0	gi|225460010|ref|XP_002271285.1|	PREDICTED: dynamin-2B [Vitis vinifera] >gi|297734796|emb|CBI17030.3| unnamed protein product [Vitis vinifera]	81.38	0	gi|4803836|dbj|BAA77516.1|	a dynamin-like protein ADL3 [Arabidopsis thaliana]
497		Cs3g10670.1	201		7.5		60.12		2	1	-	-	---	1		---	1		---	1											74.41	5e-152	gi|378548275|sp|C6TBN2.1|AKR1_SOYBN	RecName: Full=Probable aldo-keto reductase 1; Short=GmAKR1	58.33	7e-113	gi|110743271|dbj|BAE99526.1|	hypothetical protein [Arabidopsis thaliana]
498	174	Cs5g26750.1	201	448	17.8	17.8	75.14	59.78	2	1	2	1	---	1		---	1		---	1		0.514	2		1.343	2		1.299	2		85.95	2e-55	gi|186886514|gb|ACC93639.1|	extracellular Cu/Zn superoxide dismutase [Gossypium hirsutum]	73.55	1e-47	gi|297317638|gb|EFH48060.1|	hypothetical protein ARALYDRAFT_326224 [Arabidopsis lyrata subsp. lyrata]
499	523	Cs6g22020.1	201	163	4.7	6	55.91	52.07	4	4	5	5	1.447	12		1.162	10		1.033	12		1.165	12	*	0.929	12		1.173	12		78.6	0	gi|255570250|ref|XP_002526085.1|	glycogen phosphorylase, putative [Ricinus communis] >gi|223534582|gb|EEF36279.1| glycogen phosphorylase, putative [Ricinus communis]	73.68	0	gi|11994512|dbj|BAB02576.1|	glycogen phosphorylase B; starch phosphorylase [Arabidopsis thaliana]
500	395	orange1.1t02868.1	200	226	2.9	2.9	86.7	73.01	1	1	1	1	0.92	4		0.935	4		1.425	4	*	0.974	5		0.579	5	*	1.059	5		72.71	2e-170	gi|255543383|ref|XP_002512754.1|	Aspartic proteinase nepenthesin-1 precursor, putative [Ricinus communis] >gi|223547765|gb|EEF49257.1| Aspartic proteinase nepenthesin-1 precursor, putative [Ricinus communis]	65.95	2e-157	gi|297335107|gb|EFH65525.1|	aspartyl protease family protein [Arabidopsis lyrata subsp. lyrata]
501	723	orange1.1t01661.1	200	105	12.4	19.2	65.61	54.12	2	2	3	3	0.934	5	*	1.2	5	*	1.174	5		0.835	4		1.319	4	*	0.783	4	*	98.45	9e-88	gi|225437537|ref|XP_002275765.1|	PREDICTED: GTP-binding protein SAR1A [Vitis vinifera] >gi|297743967|emb|CBI36937.3| unnamed protein product [Vitis vinifera]	96.37	1e-86	gi|297320778|gb|EFH51200.1|	Os01g0254000 [Arabidopsis lyrata subsp. lyrata]
502	457	Cs3g15910.1	199	196	12.4	12.4	62.83	70.74	2	2	2	2	0.793	5		1.238	3	*	1.266	5		0.926	4		1.02	5		0.734	5	*	79.11	2e-95	gi|224129882|ref|XP_002320694.1|	predicted protein [Populus trichocarpa] >gi|222861467|gb|EEE99009.1| predicted protein [Populus trichocarpa]	76.04	2e-88	gi|297336570|gb|EFH66987.1|	hypothetical protein ARALYDRAFT_472949 [Arabidopsis lyrata subsp. lyrata]
503	655	Cs5g25110.1	198	122	15.9	12.9	90.68	89.86	4	4	3	3	0.928	7		0.8	7	*	0.575	6		0.986	4		0.975	4		0.742	4	*	82.78	0	gi|225461774|ref|XP_002285602.1|	PREDICTED: TOM1-like protein 2 [Vitis vinifera]	73.32	2e-160	gi|297328108|gb|EFH58527.1|	VHS domain-containing protein [Arabidopsis lyrata subsp. lyrata]
504	598	Cs3g18070.1	197	138	22.7	14.3	56.45	51.17	4	4	2	2	0.989	7		1.521	6	*	2.081	7	*	1.663	3	*	0.869	4	*	0.631	5	*	78.93	2e-130	gi|224063251|ref|XP_002301062.1|	predicted protein [Populus trichocarpa] >gi|222842788|gb|EEE80335.1| predicted protein [Populus trichocarpa]	74.24	1e-119	gi|7267537|emb|CAB78019.1|	putative phi-1-like phosphate-induced protein [Arabidopsis thaliana]
505	667	Cs1g26050.1	197	119	4.5	4.5	72.96	63.16	1	1	1	1	1.178	5		1.269	4		0.931	4		0.835	3		0.791	3	*	0.954	3		80.56	3e-120	gi|225468574|ref|XP_002263060.1|	PREDICTED: prolyl 4-hydroxylase subunit alpha-1 [Vitis vinifera] >gi|296084059|emb|CBI24447.3| unnamed protein product [Vitis vinifera]	78.82	1e-112	gi|240256489|ref|NP_201407.4|	iron ion binding / oxidoreductase/ oxidoreductase protein [Arabidopsis thaliana]
506	584	Cs5g05440.1	196	143	10.6	11.8	87.7	72.53	3	3	3	3	1.33	5	*	0.716	4	*	1.141	5		0.96	4		1.275	4		1.075	4		84.36	0	gi|255540669|ref|XP_002511399.1|	1-deoxy-D-xylulose 5-phosphate reductoisomerase, chloroplast precursor, putative [Ricinus communis] >gi|223550514|gb|EEF52001.1| 1-deoxy-D-xylulose 5-phosphate reductoisomerase, chloroplast precursor, putative [Ricinus communis]	81.13	0	gi|297312345|gb|EFH42769.1|	1-deoxy-D-xylulose-5-phosphate reductoisomerase [Arabidopsis lyrata subsp. lyrata]
507	895	Cs3g10840.1	195	77	21.1	13.3	50.46	40.67	5	5	4	4	1.351	9	*	1.194	10		1.065	9		1.207	5		0.913	5		1.238	5		99.2	0	gi|319739579|gb|ADV59924.1|	putative GDP-mannose-3,5-epimerase [Citrus unshiu]	91.78	0	gi|297320288|gb|EFH50710.1|	GDP-D-mannose 3',5'-epimerase [Arabidopsis lyrata subsp. lyrata]
508	495	Cs3g19760.1	195	174	4.3	4.3	76	74.53	1	1	1	1	1.054	4		0.734	4		0.867	3		---	1		0.785	3		0.979	2		81.24	0	gi|255545374|ref|XP_002513747.1|	IAA-amino acid hydrolase ILR1 precursor, putative [Ricinus communis] >gi|223546833|gb|EEF48330.1| IAA-amino acid hydrolase ILR1 precursor, putative [Ricinus communis]	72.46	3e-173	gi|297339829|gb|EFH70246.1|	gr1-protein [Arabidopsis lyrata subsp. lyrata]
509	299	Cs6g14330.1	195	287	20.2	21.3	52.98	56.1	5	2	6	3	1.421	3	*	0.82	3		1.848	3	*	1.171	8	*	2.224	8	*	0.609	8	*	99.18	8e-67	gi|359482015|ref|XP_002282071.2|	PREDICTED: LOW QUALITY PROTEIN: ubiquitin-60S ribosomal protein L40 [Vitis vinifera]	98.35	3e-66	gi|4886268|emb|CAB43405.1|	ubiquitin / ribosomal protein CEP52 [Arabidopsis thaliana]
510	419	Cs4g10920.1	195	215	10.6	10.6	87.18	83.43	3	2	3	2	0.877	4		0.969	4		0.916	4		1.029	3		0.649	3		1.127	3		78.85	7e-145	gi|225461001|ref|XP_002280601.1|	PREDICTED: RNA-binding post-transcriptional regulator csx1-like [Vitis vinifera]	74.69	4e-133	gi|297313365|gb|EFH43788.1|	hypothetical protein ARALYDRAFT_913848 [Arabidopsis lyrata subsp. lyrata]
511	379	Cs8g19410.1	195	240	16.3	27.7	104.18	87.69	2	2	3	3	0.801	5	*	1.277	5	*	0.921	5		0.6	6	*	1.189	8		0.846	7		71.95	5e-61	gi|166203457|gb|ABY84681.1|	universal stress protein 1 [Gossypium arboreum] >gi|169248110|gb|ACA51838.1| universal stress protein 1 [Gossypium arboreum]	63.23	6e-48	gi|297323789|gb|EFH54210.1|	universal stress protein family protein [Arabidopsis lyrata subsp. lyrata]
512	327	Cs7g12890.1	194	269	13.2	13.2	54.22	50.42	3	3	3	3	0.947	11		1.064	10		1.484	10	*	0.979	13		1.349	13	*	1.178	12	*	69.77	2e-84	gi|332739616|gb|AEE99197.1|	allene oxide cyclase 2 [Glycine max]	63.02	3e-75	gi|297321117|gb|EFH51538.1|	hypothetical protein ARALYDRAFT_484340 [Arabidopsis lyrata subsp. lyrata]
513	822	Cs3g16640.1	193	88	3.6	3.6	61.35	45.69	1	1	1	1	1.103	8		0.79	8		1.319	8		0.807	4		1.045	4		2.241	3	*	81.68	0	gi|49609488|emb|CAG70682.1|	putative sucrose-H+ symporter [Datisca glomerata]	75.63	0	gi|83305837|sp|Q9FE59.2|SUC4_ARATH	RecName: Full=Sucrose transport protein SUC4; AltName: Full=Sucrose permease 4; AltName: Full=Sucrose transporter 4; AltName: Full=Sucrose-proton symporter 4
514	786	Cs2g07320.1	193	93	12.2	8.9	70.32	55.3	3	3	2	2	1.262	4		1.051	3		1.044	5		1.043	3		0.884	3		0.864	3		52.09	2e-61	gi|255555073|ref|XP_002518574.1|	transcription regulator, putative [Ricinus communis] >gi|223542419|gb|EEF43961.1| transcription regulator, putative [Ricinus communis]	32.81	4e-22	gi|222424594|dbj|BAH20252.1|	AT1G61730 [Arabidopsis thaliana]
515	609	Cs6g13880.1	192	135	7.7	7.7	58.1	60.71	2	2	2	2	1.325	7		0.971	6		1.431	7	*	1.361	5		2.46	5	*	0.867	5	*	88.98	3e-121	gi|255578581|ref|XP_002530152.1|	peroxiredoxins, prx-1, prx-2, prx-3, putative [Ricinus communis] >gi|223530313|gb|EEF32207.1| peroxiredoxins, prx-1, prx-2, prx-3, putative [Ricinus communis]	82.28	3e-111	gi|297317047|gb|EFH47469.1|	hypothetical protein ARALYDRAFT_908552 [Arabidopsis lyrata subsp. lyrata]
516	718	Cs5g02790.1	191	107	8.2	13.6	76.21	74.07	1	1	2	2	1.247	4		0.841	4		1.273	4		1.185	3		0.813	3		0.88	3		82.78	7e-88	gi|224053821|ref|XP_002297996.1|	predicted protein [Populus trichocarpa] >gi|222845254|gb|EEE82801.1| predicted protein [Populus trichocarpa]	49.73	1e-51	gi|297333758|gb|EFH64176.1|	disease resistance-responsive family protein [Arabidopsis lyrata subsp. lyrata]
517	454	Cs8g20750.1	191	198	8.2	8.2	66.33	68.57	3	3	3	3	1.532	8	*	0.763	7	*	1.444	8	*	1.464	8	*	1.08	7		0.845	6	*	65.23	2e-173	gi|224055407|ref|XP_002298501.1|	predicted protein [Populus trichocarpa] >gi|222845759|gb|EEE83306.1| predicted protein [Populus trichocarpa]	54.31	5e-143	gi|297325093|gb|EFH55513.1|	UDP-glucoronosyl/UDP-glucosyl transferase family protein [Arabidopsis lyrata subsp. lyrata]
518	1265	Cs9g16530.1	191	39	12.3	8.8	59.89	32.22	5	5	3	3	0.952	8		1.154	9		1.204	10		1.486	2		0.554	4	*	0.975	4		88.79	0	gi|255539613|ref|XP_002510871.1|	phosphoglucomutase, putative [Ricinus communis] >gi|223549986|gb|EEF51473.1| phosphoglucomutase, putative [Ricinus communis]	88.55	0	gi|10177881|dbj|BAB11251.1|	phosphoglucomutase [Arabidopsis thaliana]
519	565	Cs4g10100.2	190	148	12.1	12.6	58.63	52.24	5	2	5	2	1.065	2		1.135	2		1.713	2		1.374	4		0.986	4		0.736	4	*	91.28	5e-161	gi|255578100|ref|XP_002529920.1|	dihydrolipoamide succinyltransferase component of 2-oxoglutarate dehydrogenase, putative [Ricinus communis] >gi|223530597|gb|EEF32474.1| dihydrolipoamide succinyltransferase component of 2-oxoglutarate dehydrogenase, putative [Ricinus communis]	79.35	5e-146	gi|4210332|emb|CAA11553.1|	2-oxoglutarate dehydrogenase E2 subunit [Arabidopsis thaliana]
520	411	Cs2g25790.1	190	217	3.8	7.8	85.99	67.03	1	1	2	2	0.86	3		0.978	3		0.815	3		0.765	8	*	1.304	8	*	0.771	8		61.36	1e-49	gi|255553755|ref|XP_002517918.1|	structural constituent of cell wall, putative [Ricinus communis] >gi|223542900|gb|EEF44436.1| structural constituent of cell wall, putative [Ricinus communis]	46.41	1e-20	gi|297315347|gb|EFH45770.1|	hypothetical protein ARALYDRAFT_491942 [Arabidopsis lyrata subsp. lyrata]
521	708	Cs9g03730.1	190	110	18.3	12.1	99.9	61.87	4	4	3	3	1.008	7		1.319	6		0.945	6		1.139	5		0.512	5	*	0.903	4		78.14	4e-180	gi|225431820|ref|XP_002273305.1|	PREDICTED: probable polygalacturonase-like [Vitis vinifera]	64.12	1e-147	gi|219757939|emb|CAW63330.1|	unnamed protein product [Arabidopsis thaliana]
522	484	Cs8g05140.1	189	182	21.7	17.4	59.11	80.17	3	3	3	3	1.188	3	*	1.116	5		1.253	3		0.944	4		0.387	3		0.945	4		72.18	3e-100	gi|147838051|emb|CAN60920.1|	hypothetical protein VITISV_019335 [Vitis vinifera]	70.75	8e-98	gi|297314934|gb|EFH45357.1|	cyclase family protein [Arabidopsis lyrata subsp. lyrata]
523	1213	Cs7g23380.1	188	43	11.5	9	117.26	42.91	1	1	1	1	0.901	2		0.588	2		0.745	2		---	1		---	1		---	1		85.23	1e-113	gi|255555154|ref|XP_002518614.1|	Charged multivesicular body protein, putative [Ricinus communis] >gi|223542213|gb|EEF43756.1| Charged multivesicular body protein, putative [Ricinus communis]	80.85	1e-109	gi|110736412|dbj|BAF00173.1|	hypothetical protein [Arabidopsis thaliana]
524		Cs7g04340.1	188		8.4		75.16		2	2	-	-	0.934	4		1.014	5		0.88	5											78.25	2e-150	gi|296086430|emb|CBI32019.3|	unnamed protein product [Vitis vinifera]	72.34	4e-139	gi|297338218|gb|EFH68635.1|	hypothetical protein ARALYDRAFT_887913 [Arabidopsis lyrata subsp. lyrata]
525	593	Cs2g29220.1	188	139	15.7	9.9	57.75	69.44	5	4	3	3	1.002	9		0.795	9		0.768	9	*	0.89	6		1.542	6	*	0.527	6	*	69.63	7e-63	gi|351724085|ref|NP_001238069.1|	uncharacterized protein LOC100306132 [Glycine max]	74.3	8e-59	gi|6686821|emb|CAB64730.1|	elongation factor 1B alpha-subunit [Arabidopsis thaliana]
526	953	Cs5g02290.1	187	70	5.7	4.7	67.32	49.55	3	3	2	2	1.057	7		0.904	7		1.28	7	*	1.151	3		0.72	3		0.932	3		80.51	0	gi|225426350|ref|XP_002270385.1|	PREDICTED: long chain acyl-CoA synthetase 4 [Vitis vinifera] >gi|297742330|emb|CBI34479.3| unnamed protein product [Vitis vinifera]	75.38	0	gi|75213733|sp|Q9T0A0.1|LACS4_ARATH	RecName: Full=Long chain acyl-CoA synthetase 4
527	737	Cs8g02460.1	187	103	7.2	3.1	70.59	67.1	3	3	1	1	0.997	5		0.777	4	*	0.838	6		0.973	2		1.429	2		0.687	2		89.96	0	gi|225428067|ref|XP_002279715.1|	PREDICTED: probable 26S proteasome non-ATPase regulatory subunit 3 [Vitis vinifera]	82.62	0	gi|297338935|gb|EFH69352.1|	EMB2719 [Arabidopsis lyrata subsp. lyrata]
528	418	Cs7g01470.1	187	215	11.2	11.2	61.68	62	2	2	2	2	1.693	7	*	0.944	7		3.012	7	*	1.333	9	*	1.545	9	*	0.645	9	*	79.83	2e-78	gi|225450215|ref|XP_002265394.1|	PREDICTED: 60S ribosomal protein L6 [Vitis vinifera]	75.54	1e-74	gi|297334802|gb|EFH65220.1|	60S ribosomal protein L6 [Arabidopsis lyrata subsp. lyrata]
529	425	Cs8g18530.1	187	208	12.7	9.9	59.26	53.51	5	5	4	4	0.716	11	*	1.737	12		1.096	12		0.662	16	*	0.931	16		1.761	16		72.67	0	gi|255584220|ref|XP_002532848.1|	Glucan endo-1,3-beta-glucosidase precursor, putative [Ricinus communis] >gi|223527385|gb|EEF29526.1| Glucan endo-1,3-beta-glucosidase precursor, putative [Ricinus communis]	53.53	3e-139	gi|79328626|ref|NP_001031936.1|	O-Glycosyl hydrolases family 17 protein [Arabidopsis thaliana]
530	467	Cs1g25210.1	187	190	16.5	20.8	59.91	53.57	3	3	4	4	1.153	8	*	1.037	8		2.267	8	*	1.105	9		1.113	9		0.742	9	*	93.28	1e-131	gi|224134122|ref|XP_002327761.1|	predicted protein [Populus trichocarpa] >gi|118484622|gb|ABK94183.1| unknown [Populus trichocarpa] >gi|222836846|gb|EEE75239.1| predicted protein [Populus trichocarpa]	92.86	5e-131	gi|297329942|gb|EFH60361.1|	predicted protein [Arabidopsis lyrata subsp. lyrata]
531	251	Cs7g04320.1	186	336	17	16.3	48.31	48.98	4	4	4	4	1.119	14		0.892	14		1.3	15	*	1.113	19	*	1.575	19		1.094	19		88.77	1e-135	gi|224102711|ref|XP_002312786.1|	porin/voltage-dependent anion-selective channel protein [Populus trichocarpa] >gi|222852606|gb|EEE90153.1| porin/voltage-dependent anion-selective channel protein [Populus trichocarpa]	73.91	2e-112	gi|297330126|gb|EFH60545.1|	hypothetical protein ARALYDRAFT_477400 [Arabidopsis lyrata subsp. lyrata]
532	587	orange1.1t01588.1	186	142	5.7	8.2	61.04	55.14	2	2	3	3	1.166	5		0.464	5	*	1.056	6		1.218	6	*	0.868	6		0.854	7		88.78	0	gi|224138682|ref|XP_002322875.1|	predicted protein [Populus trichocarpa] >gi|222867505|gb|EEF04636.1| predicted protein [Populus trichocarpa]	85.52	0	gi|297324076|gb|EFH54497.1|	hypothetical protein ARALYDRAFT_486329 [Arabidopsis lyrata subsp. lyrata]
533	621	Cs4g15600.1	186	133	5.9	6.4	56.61	52.42	3	3	3	3	0.963	7		1.052	7		1.128	7		0.729	5		0.922	5	*	1.043	5		84.24	0	gi|224064484|ref|XP_002301499.1|	predicted protein [Populus trichocarpa] >gi|222843225|gb|EEE80772.1| predicted protein [Populus trichocarpa]	78.79	0	gi|18697656|emb|CAD23827.1|	unnamed protein product [Arabidopsis thaliana]
534	476	Cs3g16860.1	186	186	17.3	18.3	48.75	57.7	6	6	6	6	0.689	10	*	1.122	10		0.843	10	*	0.809	10		0.878	10		1.108	9		88.78	0	gi|255572828|ref|XP_002527346.1|	serine hydroxymethyltransferase, putative [Ricinus communis] >gi|223533265|gb|EEF35018.1| serine hydroxymethyltransferase, putative [Ricinus communis]	84.3	0	gi|227202628|dbj|BAH56787.1|	AT5G26780 [Arabidopsis thaliana]
535		Cs5g02840.3	186		5		74.47		2	2	-	-	1.372	7	*	0.831	7	*	1.122	7											83.4	0	gi|225426094|ref|XP_002272270.1|	PREDICTED: calcium-dependent protein kinase 3 [Vitis vinifera]	81.29	0	gi|297313533|gb|EFH43956.1|	calcium-dependent protein kinase 6 [Arabidopsis lyrata subsp. lyrata]
536	474	Cs6g05140.1	185	188	32.2	27.1	49.39	53.13	6	6	5	5	1.094	17		1.139	16	*	0.933	16	*	1.065	12		1.284	12		0.819	12	*	100	7e-92	gi|164457875|dbj|BAF96644.1|	flowering locus T [Citrus unshiu]	75.72	2e-68	gi|4903012|dbj|BAA77838.1|	FT [Arabidopsis thaliana]
537	296	Cs5g10370.1	185	287	6.6	4.7	88.4	99.77	3	3	2	2	0.718	7	*	1.18	7	*	0.922	7		1.026	6		0.539	5	*	0.743	6	*	60.23	5e-161	gi|255537297|ref|XP_002509715.1|	ara4-interacting protein, putative [Ricinus communis] >gi|223549614|gb|EEF51102.1| ara4-interacting protein, putative [Ricinus communis]	52.69	1e-121	gi|297318450|gb|EFH48872.1|	hypothetical protein ARALYDRAFT_489990 [Arabidopsis lyrata subsp. lyrata]
538	876	Cs1g23420.1	185	81	2.9	2.9	59.44	59.23	1	1	1	1	0.811	4		1.349	3	*	1.131	2		0.917	3		---	1		1.397	3		58.99	3e-45	gi|359495786|ref|XP_002272586.2|	PREDICTED: uncharacterized protein LOC100248980 [Vitis vinifera]	54.94	9e-117	gi|13877853|gb|AAK44004.1|AF370189_1	unknown protein [Arabidopsis thaliana]
539	228	Cs4g05580.1	184	357	18.2	19.7	73.77	57.31	6	1	6	1	2.637	3		0.965	3		1.394	2		1.194	7	*	0.961	8		1.117	8		95.4	0	gi|224073500|ref|XP_002304104.1|	predicted protein [Populus trichocarpa] >gi|118484805|gb|ABK94270.1| unknown [Populus trichocarpa] >gi|222841536|gb|EEE79083.1| predicted protein [Populus trichocarpa]	92.51	0	gi|297330837|gb|EFH61256.1|	predicted protein [Arabidopsis lyrata subsp. lyrata]
540	443	orange1.1t01748.1	184	202	26.9	22.4	52.98	50.26	4	1	4	1	1.192	2		1.386	2	*	1.451	2		0.654	2	*	0.457	2	*	1.011	2		99.36	3e-71	gi|1771780|emb|CAA71132.1|	ubiquitin extension protein [Solanum tuberosum] >gi|76573361|gb|ABA46785.1| ubiquitin extension protein-like protein [Solanum tuberosum] >gi|196166892|gb|ACG70965.1| ubiquitin extensive-like protein [Ziziphus jujuba]	96.79	9e-70	gi|297322506|gb|EFH52927.1|	hypothetical protein ARALYDRAFT_486730 [Arabidopsis lyrata subsp. lyrata]
541	539	Cs6g08270.1	183	157	7.4	7.4	78.06	64.41	1	1	1	1	0.699	4	*	1.433	4		1.216	4		0.925	4		1.167	4		0.68	4	*	75.5	7e-31	gi|255574381|ref|XP_002528104.1|	DNA-binding protein MNB1B, putative [Ricinus communis] >gi|223532493|gb|EEF34283.1| DNA-binding protein MNB1B, putative [Ricinus communis]	70	6e-27	gi|297323667|gb|EFH54088.1|	hypothetical protein ARALYDRAFT_323737 [Arabidopsis lyrata subsp. lyrata]
542	740	Cs3g22840.1	183	103	5.6	11.2	58.36	47.67	2	2	4	3	1.245	6	*	1.164	3	*	0.891	4		1.054	5		1.058	5		0.946	5		69.73	0	gi|255561576|ref|XP_002521798.1|	Patellin-5, putative [Ricinus communis] >gi|223539011|gb|EEF40608.1| Patellin-5, putative [Ricinus communis]	66.36	2e-171	gi|12323663|gb|AAG51796.1|AC067754_12	cytosolic factor, putative; 19554-17768 [Arabidopsis thaliana]
543	451	Cs5g06010.1	183	198	18.5	18.5	75.23	64.84	2	2	2	2	1.156	8		1.355	8	*	1.316	8	*	1.443	12	*	0.44	12	*	1.052	12		95.21	5e-77	gi|209967449|gb|ACJ02353.1|	60S ribosomal protein L27A [Vernicia fordii]	90.41	1e-73	gi|1710530|sp|P49637.2|R27A3_ARATH	RecName: Full=60S ribosomal protein L27a-3
544	301	orange1.1t00340.1	183	286	22.9	25.9	48.64	58.01	5	4	6	5	1.091	8		1.213	8		1.413	8	*	0.941	11		2.603	11	*	1.188	11	*	72.2	1e-53	gi|255541538|ref|XP_002511833.1|	Remorin, putative [Ricinus communis] >gi|223549013|gb|EEF50502.1| Remorin, putative [Ricinus communis]	66.08	1e-43	gi|6850893|emb|CAB71056.1|	putative DNA-binding protein [Arabidopsis thaliana]
545	719	Cs9g15140.1	182	107	3.8	3.8	68.07	67.92	1	1	1	1	1.437	4	*	0.815	4	*	1.692	3	*	1.024	2		1.379	2		0.995	2		85.8	2e-160	gi|224129570|ref|XP_002328749.1|	predicted protein [Populus trichocarpa] >gi|222839047|gb|EEE77398.1| predicted protein [Populus trichocarpa]	83.33	4e-156	gi|119935943|gb|ABM06041.1|	At5g61510 [Arabidopsis thaliana]
546	262	Cs2g03620.1	182	326	7.7	5.3	89.65	117.18	2	2	1	1	1.281	2		1.106	3		1.618	3		1.385	5		0.962	4		1.001	4		89.19	0	gi|116248667|gb|ABJ90468.1|	beta-ketoacyl-ACP synthase I [Jatropha curcas]	87.32	0	gi|297309247|gb|EFH39671.1|	kas I [Arabidopsis lyrata subsp. lyrata]
547	648	Cs5g33060.1	181	125	4.4	2.3	89.83	76.14	4	4	2	2	1.167	5		0.684	6	*	0.676	5		0.864	3		0.951	3		1.097	3		80.15	0	gi|255564132|ref|XP_002523063.1|	multidrug resistance-associated protein 2, 6 (mrp2, 6), abc-transoprter, putative [Ricinus communis] >gi|223537625|gb|EEF39248.1| multidrug resistance-associated protein 2, 6 (mrp2, 6), abc-transoprter, putative [Ricinus communis]	70.74	0	gi|7362750|emb|CAB83120.1|	ABC transporter-like protein [Arabidopsis thaliana]
548	255	Cs8g01840.1	181	332	9.3	9.3	53.54	68.51	2	2	2	2	2.276	9	*	2.271	9	*	1.019	9		4.613	12	*	2.035	11	*	1.16	12	*	100	2e-116	gi|1220144|emb|CAA93847.1|	chitinase [Citrus sinensis]	64.25	4e-73	gi|5689134|dbj|BAA82826.1|	basic endochitinase [Arabidopsis halleri subsp. gemmifera]
549		Cs5g16290.1	181		9.8		71.76		2	2	1	1	1.037	5		0.982	5		0.753	5											99.73	0	gi|302171551|gb|ADK97702.1|	putative caffeic acid O-methyltransferase [Citrus aurantium]	76.37	2e-167	gi|297310144|gb|EFH40568.1|	O-methyltransferase 1 [Arabidopsis lyrata subsp. lyrata]
550	966	Cs1g02810.1	181	68	8.3	5.5	71.96	56.69	4	4	3	3	1.196	6	*	0.729	5	*	1.212	7		1.26	3	*	0.977	3		0.986	3		88.6	0	gi|224067419|ref|XP_002302483.1|	predicted protein [Populus trichocarpa] >gi|222844209|gb|EEE81756.1| predicted protein [Populus trichocarpa]	82.18	0	gi|297329641|gb|EFH60060.1|	hypothetical protein ARALYDRAFT_480310 [Arabidopsis lyrata subsp. lyrata]
551	585	orange1.1t01755.2	181	143	7.1	9.7	64.94	68.94	2	2	3	3	0.798	4	*	1.198	5		0.775	5		0.983	5		0.826	6		1.092	6		97.71	0	gi|255548295|ref|XP_002515204.1|	s-adenosylmethionine synthetase, putative [Ricinus communis] >gi|223545684|gb|EEF47188.1| s-adenosylmethionine synthetase, putative [Ricinus communis]	94.9	0	gi|297318710|gb|EFH49132.1|	S-adenosylmethionine synthetase [Arabidopsis lyrata subsp. lyrata]
552	917	Cs5g29290.1	181	74	15.9	7.2	70.79	60.86	4	3	2	2	0.898	5		1.281	3	*	0.841	3		1.029	3		0.7	4		0.805	4		73.37	3e-95	gi|225438019|ref|XP_002274734.1|	PREDICTED: uncharacterized protein LOC100263471 [Vitis vinifera]	62.87	9e-75	gi|18152698|emb|CAC83517.1|	ribonucleoprotein 1 [Arabidopsis thaliana]
553	557	Cs1g08290.1	181	150	10.3	16.1	74.63	64.97	2	2	3	3	0.969	6		1.036	6		0.749	6	*	1.227	8	*	0.813	8		0.749	9	*	77.78	2e-53	gi|255557090|ref|XP_002519577.1|	Eukaryotic translation initiation factor 3 subunit, putative [Ricinus communis] >gi|223541235|gb|EEF42788.1| Eukaryotic translation initiation factor 3 subunit, putative [Ricinus communis]	68.75	2e-44	gi|297334320|gb|EFH64738.1|	hypothetical protein ARALYDRAFT_475711 [Arabidopsis lyrata subsp. lyrata]
554	1419	Cs6g17140.1	180	30	8	4.9	64.82	30.19	3	3	1	1	0.888	6		0.623	6		0.757	6		---			---			---	1		44.16	2e-102	gi|224089615|ref|XP_002308780.1|	predicted protein [Populus trichocarpa] >gi|222854756|gb|EEE92303.1| predicted protein [Populus trichocarpa]	36.96	8e-70	gi|219972680|emb|CAW82962.1|	unnamed protein product [Arabidopsis thaliana]
555	651	Cs4g06510.1	180	124	19.3	19.3	60.36	58.57	3	3	3	3	0.758	5		0.823	4		1.626	3	*	1.508	2		0.933	2		1.15	2		84.82	3e-23	gi|225463153|ref|XP_002267013.1|	PREDICTED: uncharacterized protein LOC100244242 [Vitis vinifera]	73.83	4e-17	gi|21555480|gb|AAM63868.1|	unknown [Arabidopsis thaliana]
556		Cs9g03530.1	180		7.4		58.7		3	1	-	-	---	1		---	1		---	1											86.67	0	gi|225446579|ref|XP_002280094.1|	PREDICTED: ketol-acid reductoisomerase, chloroplastic [Vitis vinifera] >gi|147767264|emb|CAN69003.1| hypothetical protein VITISV_005408 [Vitis vinifera]	89.08	0	gi|402552|emb|CAA49506.1|	ketol-acid reductoisomerase [Arabidopsis thaliana]
557	404	Cs2g06960.1	180	222	22.7	31.8	81.92	71.65	2	2	3	3	0.566	5	*	0.847	5		0.939	5		0.78	10	*	0.95	10		1.008	8		73.86	4e-71	gi|359495704|ref|XP_003635066.1|	PREDICTED: protein MOTHER of FT and TF 1 [Vitis vinifera] >gi|297745652|emb|CBI40863.3| unnamed protein product [Vitis vinifera]	57.95	1e-54	gi|8671784|gb|AAF78390.1|AC069551_23	T10O22.8 [Arabidopsis thaliana]
558	271	Cs6g15860.1	179	312	8.7	17	67.53	87.06	2	2	4	4	1.506	3		1.322	4		1.177	2		1.32	12	*	1.093	8		1.077	11		56.84	2e-59	gi|255570457|ref|XP_002526187.1|	protease C56, putative [Ricinus communis] >gi|223534491|gb|EEF36191.1| protease C56, putative [Ricinus communis]	78.12	0	gi|297328089|gb|EFH58508.1|	hypothetical protein ARALYDRAFT_896249 [Arabidopsis lyrata subsp. lyrata]
559	405	Cs9g17210.1	179	222	15.6	21.5	50.44	51.22	5	4	6	5	1.013	9		0.944	9		1.408	9		0.928	12		2.15	10		1.117	12		74.85	6e-51	gi|255539463|ref|XP_002510796.1|	Remorin, putative [Ricinus communis] >gi|223549911|gb|EEF51398.1| Remorin, putative [Ricinus communis]	73.97	3e-42	gi|42573455|ref|NP_974824.1|	Remorin family protein [Arabidopsis thaliana]
560	625	Cs8g04930.1	178	132	18.9	12.8	78.48	44.78	6	6	4	4	1.792	9	*	0.926	8		1.991	9	*	1.563	9	*	1.351	9	*	1.122	9		98.78	0	gi|242199340|gb|ACS87991.1|	UDP-glucosyltransferase family 1 protein [Citrus sinensis]	46.79	5e-108	gi|297326330|gb|EFH56750.1|	UDP-glucosyl transferase 84B1 [Arabidopsis lyrata subsp. lyrata]
561	413	Cs9g14620.1	178	217	7.4	11.8	58.7	76.29	3	1	4	4	---	1		---	1		---	1		1.822	9	*	1.477	9	*	1.322	8	*	87.52	0	gi|225446579|ref|XP_002280094.1|	PREDICTED: ketol-acid reductoisomerase, chloroplastic [Vitis vinifera] >gi|147767264|emb|CAN69003.1| hypothetical protein VITISV_005408 [Vitis vinifera]	89.45	0	gi|402552|emb|CAA49506.1|	ketol-acid reductoisomerase [Arabidopsis thaliana]
562	744	Cs2g19180.1	178	102	12.3	6.7	99.06	55.74	3	3	2	2	0.859	5		1.055	7		1.077	7		1.119	5		0.684	5	*	1.057	5		90.37	0	gi|308513348|gb|ACU87560.2|	acetyl-CoA C-acetyltransferase [Bacopa monnieri]	86.32	0	gi|297311453|gb|EFH41877.1|	acetoacetyl-CoA thiolase 2, embryo defective 1276 [Arabidopsis lyrata subsp. lyrata]
563	363	Cs2g14830.1	177	247	19.8	29.5	77.56	77.93	3	3	4	4	1.004	4		0.851	3		0.788	3	*	1.006	5		1.179	7		1.138	6		70	2e-78	gi|356561098|ref|XP_003548822.1|	PREDICTED: syntaxin-22-like [Glycine max]	56.92	3e-50	gi|8809669|dbj|BAA97220.1|	syntaxin related protein AtVam3p [Arabidopsis thaliana]
564	399	Cs4g04890.1	177	226	13.5	20.5	52.94	48.92	4	4	6	6	1.113	9		1.01	9		0.719	8	*	0.638	18	*	0.98	18		1.589	18	*	81.47	0	gi|224118550|ref|XP_002331390.1|	predicted protein [Populus trichocarpa] >gi|222873604|gb|EEF10735.1| predicted protein [Populus trichocarpa]	78.23	0	gi|297312085|gb|EFH42509.1|	glycosyl hydrolase family 17 protein [Arabidopsis lyrata subsp. lyrata]
565	901	Cs5g06840.1	177	76	10.4	10	57.71	57.72	3	3	2	2	0.961	7		1.275	7		1.174	7		1.013	3		0.923	3		0.774	3		84.16	1e-86	gi|255540363|ref|XP_002511246.1|	nucleoside diphosphate kinase, putative [Ricinus communis] >gi|223550361|gb|EEF51848.1| nucleoside diphosphate kinase, putative [Ricinus communis]	80.39	7e-79	gi|6065740|emb|CAB58230.1|	nucleotide diphosphate kinase Ia [Arabidopsis thaliana]
566	599	Cs5g33580.1	176	138	9.7	6.5	65.65	42.93	6	6	5	5	0.799	11		1.076	10		0.599	10		0.906	10		0.8	10		0.967	10		89.94	0	gi|224068388|ref|XP_002302734.1|	predicted protein [Populus trichocarpa] >gi|222844460|gb|EEE82007.1| predicted protein [Populus trichocarpa]	88.13	0	gi|297326148|gb|EFH56568.1|	hypothetical protein ARALYDRAFT_483931 [Arabidopsis lyrata subsp. lyrata]
567	382	Cs9g03630.1	175	238	27.3	18	60.86	61.43	4	4	3	3	0.78	9		1.279	10		1.229	10	*	1.028	15		1.115	16		1.035	14		97.52	2e-85	gi|116643152|gb|ABK06393.1|	stress-related protein [Citrus sinensis]
568	266	Cs5g10440.1	175	322	8.2	16.3	85.78	81.68	1	1	2	2	1.343	3	*	1.199	3		2.457	3	*	1.169	8	*	0.585	8		0.624	8	*	83.69	4e-53	gi|224122388|ref|XP_002318822.1|	predicted protein [Populus trichocarpa] >gi|224147380|ref|XP_002336467.1| predicted protein [Populus trichocarpa] >gi|118481582|gb|ABK92733.1| unknown [Populus trichocarpa] >gi|222835080|gb|EEE73529.1| predicted protein [Populus trichocarpa] >gi|222859495|gb|EEE97042.1| predicted protein [Populus trichocarpa]	81.51	6e-51	gi|297327294|gb|EFH57714.1|	RPL24A [Arabidopsis lyrata subsp. lyrata]
569	943	orange1.1t02185.1	174	71	9.3	3.8	84.24	71.26	2	2	1	1	0.914	3		0.782	3		0.467	3		---	1		---	1		---	1		94.81	0	gi|255567750|ref|XP_002524853.1|	big map kinase/bmk, putative [Ricinus communis] >gi|223535816|gb|EEF37477.1| big map kinase/bmk, putative [Ricinus communis]	86.47	0	gi|297325906|gb|EFH56326.1|	hypothetical protein ARALYDRAFT_903782 [Arabidopsis lyrata subsp. lyrata]
570	486	Cs3g10410.1	174	179	11.8	19.3	69.68	56.63	4	4	6	6	0.751	11	*	1.244	11	*	0.845	11	*	1	12		0.657	11	*	1.233	11		86.97	0	gi|192764525|gb|ACF05806.1|	PAE [Litchi chinensis]	69.77	6e-174	gi|50198791|gb|AAT70429.1|	At4g19420 [Arabidopsis thaliana]
571	567	Cs2g28970.1	174	147	5.5	5.5	49.77	49.45	2	2	2	2	0.858	9	*	1.013	9		0.728	9	*	1.089	9	*	0.498	9		1.223	9		77.38	5e-161	gi|359479151|ref|XP_002267319.2|	PREDICTED: 4-diphosphocytidyl-2-C-methyl-D-erythritol kinase, chloroplastic/chromoplastic-like [Vitis vinifera] >gi|296083918|emb|CBI24306.3| unnamed protein product [Vitis vinifera]	78.67	4e-144	gi|32259988|emb|CAE00141.1|	unnamed protein product [Arabidopsis thaliana]
572	513	Cs2g09890.1	173	167	5.3	6.1	70.08	71.51	2	2	2	2	1.278	5		1.184	4		1.367	5		0.993	5		0.873	5		1.114	5		94.42	0	gi|225444063|ref|XP_002263885.1|	PREDICTED: obg-like ATPase 1 [Vitis vinifera] >gi|297740845|emb|CBI31027.3| unnamed protein product [Vitis vinifera]	87.56	0	gi|109134111|gb|ABG25054.1|	At1g30580 [Arabidopsis thaliana]
573	441	orange1.1t04819.1	173	202	10.9	17.4	71.89	64.16	1	1	2	2	0.557	7	*	1.373	7	*	1.409	7	*	1.121	8		0.855	8		1.03	8		98.91	5e-48	gi|82400146|gb|ABB72812.1|	histone H2B-like protein [Solanum tuberosum]	97.83	9e-48	gi|21617908|gb|AAM66958.1|	histone H2B [Arabidopsis thaliana]
574	631	Cs2g11150.1	172	130	13.7	8.9	83.89	61.17	2	2	1	1	0.795	4		1.025	4		1.545	4		---			---			---			87.36	4e-126	gi|225434323|ref|XP_002265847.1|	PREDICTED: eukaryotic translation initiation factor 2 subunit beta [Vitis vinifera]	76.78	3e-108	gi|297319860|gb|EFH50282.1|	protein synthesis initiation factor eIF2 beta [Arabidopsis lyrata subsp. lyrata]
575	393	Cs7g26410.1	172	228	8.3	8.9	68.66	66.57	4	4	4	4	0.697	10		1.324	10		0.906	10		0.933	14		1.617	14	*	1.133	14	*	68.7	3e-173	gi|118484458|gb|ABK94105.1|	unknown [Populus trichocarpa]	62.85	5e-166	gi|297331101|gb|EFH61520.1|	aspartyl protease family protein [Arabidopsis lyrata subsp. lyrata]
576	269	Cs2g05930.1	172	316	14.3	11.4	78.92	94	3	3	2	2	0.719	6		1.213	6		1.1	5		1.314	11	*	0.789	9	*	1.43	11	*	74.39	2e-30	gi|255536793|ref|XP_002509463.1|	structural constituent of cell wall, putative [Ricinus communis] >gi|223549362|gb|EEF50850.1| structural constituent of cell wall, putative [Ricinus communis]	56.96	7e-20	gi|3132475|gb|AAC16264.1|	putative proline-rich glycoprotein [Arabidopsis thaliana]
577	478	Cs2g29230.1	172	185	37	37	94.79	89.79	2	2	2	2	0.69	4		0.809	3		0.748	4		0.525	4	*	2.877	4		0.289	4	*	62.63	2e-26	gi|8099682|gb|AAF72202.1|AF265551_1	cysteine protease inhibitor [Manihot esculenta]	59	4e-24	gi|15795168|dbj|BAB03156.1|	cysteine proteinase inhibitor-like protein [Arabidopsis thaliana]
578	357	Cs9g06270.1	172	250	12.7	22.5	50.76	58.5	2	2	3	3	0.981	9		0.932	9		1.144	9		1.224	12	*	0.985	12		1.221	12	*	87.71	1e-118	gi|224100337|ref|XP_002311836.1|	predicted protein [Populus trichocarpa] >gi|118485817|gb|ABK94756.1| unknown [Populus trichocarpa] >gi|222851656|gb|EEE89203.1| predicted protein [Populus trichocarpa]	83.26	3e-113	gi|14532644|gb|AAK64050.1|	putative aluminium-induced protein [Arabidopsis thaliana]
579	780	Cs5g26590.1	171	94	10.3	6.2	51.16	49.31	5	5	3	3	1.174	9		0.997	9		1.341	9	*	0.917	4	*	1.022	4		1.021	4		90	0	gi|356498779|ref|XP_003518226.1|	PREDICTED: T-complex protein 1 subunit theta-like [Glycine max]	85.8	0	gi|297328162|gb|EFH58581.1|	hypothetical protein ARALYDRAFT_477651 [Arabidopsis lyrata subsp. lyrata]
580	505	Cs1g13230.1	171	171	19.3	19.3	53.98	49.54	3	3	3	3	0.698	12	*	1.089	12	*	0.823	12	*	0.897	9		1.14	9	*	1.04	9		97.14	5e-76	gi|224053879|ref|XP_002298025.1|	predicted protein [Populus trichocarpa] >gi|118487118|gb|ABK95388.1| unknown [Populus trichocarpa] >gi|222845283|gb|EEE82830.1| predicted protein [Populus trichocarpa]	92.14	5e-74	gi|297332225|gb|EFH62643.1|	ubiquitin-conjugating enzyme 37 [Arabidopsis lyrata subsp. lyrata]
581	703	Cs4g19200.1	171	111	19.9	10.4	58.07	54.35	9	8	5	4	1.639	11		1.088	12		1.39	11	*	1.594	4	*	0.789	5	*	1.026	5		89.66	0	gi|359475960|ref|XP_003631773.1|	PREDICTED: NADP-dependent malic enzyme-like [Vitis vinifera]	83.6	0	gi|297317323|gb|EFH47745.1|	NADP-malic enzyme 2 [Arabidopsis lyrata subsp. lyrata]
582	613	Cs7g10715.1	171	134	24.8	24.8	63.23	75.73	3	3	3	3	1.015	11		1.041	11		0.531	10	*	0.722	10	*	1.181	10		1.188	10	*	73.79	2e-40	gi|297738454|emb|CBI27655.3|	unnamed protein product [Vitis vinifera]	72.34	1e-37	gi|297332957|gb|EFH63375.1|	F1N21.17 [Arabidopsis lyrata subsp. lyrata]
583	1329	Cs9g19090.1	171	35	6.7	5.3	79.15	35.41	2	2	2	2	0.961	6		0.719	6	*	0.75	6	*	0.954	3		0.954	3		0.906	3		48.77	3e-90	gi|224069525|ref|XP_002302990.1|	predicted protein [Populus trichocarpa] >gi|222844716|gb|EEE82263.1| predicted protein [Populus trichocarpa]	42.13	6e-78	gi|297314651|gb|EFH45074.1|	S-adenosyl-L-methionine:carboxyl methyltransferase family protein [Arabidopsis lyrata subsp. lyrata]
584	428	Cs4g01060.1	170	206	8.8	8.8	56.33	56.59	4	4	3	3	0.759	8	*	1.337	8		1.355	8		0.544	12		0.854	12		1.318	12	*	72.53	0	gi|224142471|ref|XP_002324581.1|	predicted protein [Populus trichocarpa] >gi|222866015|gb|EEF03146.1| predicted protein [Populus trichocarpa]	68.36	0	gi|297331692|gb|EFH62111.1|	hypothetical protein ARALYDRAFT_899530 [Arabidopsis lyrata subsp. lyrata]
585	929	Cs7g23510.1	169	72	13	5	66.84	55.94	3	3	2	2	1.205	4		1.016	3		1.321	4		1.243	2		1.395	2		0.788	2		93.54	0	gi|111143344|gb|ABH06547.1|	molecular chaperone [Ricinus communis]	84.05	1e-165	gi|110741024|dbj|BAE98606.1|	dnaJ protein homolog atj3 [Arabidopsis thaliana]
586	1137	Cs7g01170.1	169	49	5.7	2.3	71.2	48.99	2	2	1	1	1.398	4		1.356	4		1.679	4	*	---	1		---	1		---	1		99.58	0	gi|325301868|gb|ADZ05826.1|	citrate synthase [Citrus maxima]	85.77	0	gi|20197191|gb|AAC16084.2|	citrate synthase [Arabidopsis thaliana]
587	577	Cs3g21590.1	169	144	7.1	4.5	52.94	55.95	7	4	4	2	1.631	9	*	1.174	10	*	1.483	10	*	1.483	4	*	0.409	4	*	0.91	4		94.15	0	gi|225460636|ref|XP_002265125.1|	PREDICTED: 60S ribosomal protein L3-like [Vitis vinifera]	85.93	0	gi|110740330|dbj|BAF02060.1|	hypothetical protein [Arabidopsis thaliana]
588	424	Cs2g24100.2	168	210	11.7	21.3	61.99	61.42	3	3	5	5	0.786	8		0.884	8		0.736	8	*	0.8	9	*	0.899	8		1.156	9	*	88.89	3e-131	gi|307136313|gb|ADN34136.1|	succinate dehydrogenase [Cucumis melo subsp. melo]	82.47	6e-124	gi|9758093|dbj|BAB08537.1|	succinate dehydrogenase iron-protein subunit [Arabidopsis thaliana]
589	671	Cs6g01660.1	168	118	13.4	10.3	90.1	58.19	5	5	3	3	1.651	13	*	1.179	13	*	1.434	13	*	1.394	11		1.03	11		1.274	11	*	79.9	1e-86	gi|196122046|gb|ACG69497.1|	germin-like protein 1 [Glycine max]	71	9e-79	gi|297335600|gb|EFH66017.1|	predicted protein [Arabidopsis lyrata subsp. lyrata]
590	586	Cs7g12130.1	168	142	4.5	4.3	64.43	66.5	3	1	3	2	2.068	4	*	1.038	3		2.103	4	*	1.477	5	*	1.406	5	*	1.28	5	*	87.08	0	gi|224099261|ref|XP_002311417.1|	predicted protein [Populus trichocarpa] >gi|222851237|gb|EEE88784.1| predicted protein [Populus trichocarpa]	83.66	0	gi|32259998|emb|CAE00146.1|	unnamed protein product [Arabidopsis thaliana]
591	512	Cs1g02800.1	168	167	9.5	9.4	68.62	49.8	4	3	5	3	1.392	5		1.054	6		0.802	4	*	1.02	7		0.74	7	*	1.152	7	*	90.65	0	gi|255571115|ref|XP_002526508.1|	dynamin, putative [Ricinus communis] >gi|223534183|gb|EEF35899.1| dynamin, putative [Ricinus communis]	83.01	0	gi|11991508|emb|CAC19657.1|	dynamin-like protein DLP2 [Arabidopsis thaliana]
592	310	Cs7g30640.1	168	279	11.1	11.7	78.92	64.93	4	4	5	5	0.742	6	*	1.114	8		0.97	9		0.811	14	*	1.767	12	*	1.276	13	*	71.83	0	gi|255559517|ref|XP_002520778.1|	Multiple inositol polyphosphate phosphatase 1 precursor, putative [Ricinus communis] >gi|223539909|gb|EEF41487.1| Multiple inositol polyphosphate phosphatase 1 precursor, putative [Ricinus communis]	64.49	0	gi|15450401|gb|AAK96494.1|	At1g09870/F21M12_26 [Arabidopsis thaliana]
593	591	Cs9g17270.1	168	140	19.6	27.8	73.16	71.98	1	1	2	2	0.732	5		0.83	5		0.879	5		0.828	3	*	0.906	5		0.552	5	*	91.67	1e-21	gi|224092580|ref|XP_002334885.1|	predicted protein [Populus trichocarpa] >gi|222832333|gb|EEE70810.1| predicted protein [Populus trichocarpa]	91.67	8e-21	gi|21554550|gb|AAM63610.1|	unknown [Arabidopsis thaliana]
594	536	Cs1g18720.1	167	158	13.6	18.2	61.42	65.05	3	3	4	4	0.749	3	*	1.217	4	*	0.745	4		0.744	4	*	0.812	4		1.143	4		75.34	0	gi|269980527|gb|ACZ56438.1|	IAA-amino acid hydrolase [Populus tomentosa]	68.83	0	gi|257627663|emb|CBD31178.1|	unnamed protein product [Arabidopsis thaliana]
595	823	Cs3g27290.1	167	88	7.7	7.7	54.84	37.04	3	3	3	3	1.424	10		1.061	10		1.226	10		1.234	7	*	1.037	7		0.552	7		92.28	0	gi|211906480|gb|ACJ11733.1|	catalase [Gossypium hirsutum]	89.43	0	gi|297312928|gb|EFH43351.1|	hypothetical protein ARALYDRAFT_491144 [Arabidopsis lyrata subsp. lyrata]
596		orange1.1t00403.1	167		9.9		78.52		2	2	-	-	1.711	3	*	0.964	3		---	1											92.41	0	gi|25052804|gb|AAN65180.1|	mitogen-activated protein kinase 4 [Petroselinum crispum]	88.71	0	gi|14596700|emb|CAC43513.1|	unnamed protein product [Arabidopsis thaliana]
597	960	orange1.1t02947.1	167	69	14.8	5.8	62.87	45.61	4	4	2	2	1.06	6		1.026	8		0.91	8		1.302	4	*	1.69	4	*	0.569	4	*	52.46	5e-103	gi|255569707|ref|XP_002525818.1|	o-methyltransferase, putative [Ricinus communis] >gi|223534882|gb|EEF36570.1| o-methyltransferase, putative [Ricinus communis]	50.27	2e-97	gi|297310144|gb|EFH40568.1|	O-methyltransferase 1 [Arabidopsis lyrata subsp. lyrata]
598	242	Cs2g13100.1	166	346	7	9.7	81.32	83.43	3	3	4	4	0.916	8		1.029	8		0.763	8		0.792	14	*	1.3	14	*	0.98	13		53.74	8e-127	gi|225424089|ref|XP_002283405.1|	PREDICTED: uncharacterized protein LOC100250808 [Vitis vinifera]	44.93	3e-87	gi|21553908|gb|AAM62991.1|	unknown [Arabidopsis thaliana]
599	430	orange1.1t04985.1	165	205	9.8	9.8	52.7	65.52	1	1	1	1	0.927	9		1.122	8	*	0.857	8	*	0.857	11	*	1.337	11		1.206	11	*	97.54	5e-64	gi|225455513|ref|XP_002265347.1|	PREDICTED: 40S ribosomal protein S20-2 isoform 1 [Vitis vinifera] >gi|359490182|ref|XP_003634047.1| PREDICTED: 40S ribosomal protein S20-2 isoform 2 [Vitis vinifera] >gi|147777804|emb|CAN62522.1| hypothetical protein VITISV_002374 [Vitis vinifera]	94.26	3e-61	gi|297323393|gb|EFH53814.1|	40S ribosomal protein S20 [Arabidopsis lyrata subsp. lyrata]
600	1129	Cs5g33750.1	165	49	5.7	4.3	84.79	43.32	2	2	2	1	1.094	5		0.925	5		0.91	5		---	1		---	1		---	1		86.12	0	gi|255542844|ref|XP_002512485.1|	importin alpha, putative [Ricinus communis] >gi|223548446|gb|EEF49937.1| importin alpha, putative [Ricinus communis]	80.6	0	gi|297328328|gb|EFH58747.1|	AT-IMP [Arabidopsis lyrata subsp. lyrata]
601	674	Cs3g13660.1	164	118	14.3	10.1	52.01	46.9	4	4	3	3	0.997	7		1.016	7		1.102	7		1.111	6		0.698	5	*	1.034	6		85.58	0	gi|225450981|ref|XP_002284787.1|	PREDICTED: seryl-tRNA synthetase [Vitis vinifera] >gi|296088317|emb|CBI36762.3| unnamed protein product [Vitis vinifera]	79.21	0	gi|1359497|emb|CAA94388.1|	seryl-tRNA Synthetase [Arabidopsis thaliana]
602	939	Cs2g19110.2	164	71	8.2	2.5	61.45	52.27	4	4	1	1	1.451	7	*	0.835	7		1.314	7	*	1.372	2		1.036	2		0.931	2		77.61	0	gi|255582880|ref|XP_002532212.1|	long-chain-fatty-acid CoA ligase, putative [Ricinus communis] >gi|223528108|gb|EEF30181.1| long-chain-fatty-acid CoA ligase, putative [Ricinus communis]	73.78	0	gi|297329476|gb|EFH59895.1|	predicted protein [Arabidopsis lyrata subsp. lyrata]
603	394	Cs6g16290.1	164	227	21.6	27.9	66.63	69.16	3	2	4	2	0.597	7	*	1.152	7	*	0.858	7		1.016	12		1.218	12		0.978	12		89.33	2e-62	gi|225470846|ref|XP_002266597.1|	PREDICTED: nascent polypeptide-associated complex subunit alpha-like [Vitis vinifera] >gi|298205090|emb|CBI40611.3| unnamed protein product [Vitis vinifera]	82.48	5e-48	gi|297328616|gb|EFH59035.1|	predicted protein [Arabidopsis lyrata subsp. lyrata]
604	820	Cs5g33220.1	163	88	25.6	16.8	48.22	53.99	3	2	2	1	0.722	4	*	1.51	4	*	0.912	4		0.856	2	*	1.265	2		0.672	2	*	95.37	2e-45	gi|357511863|ref|XP_003626220.1|	60S ribosomal protein L22-like protein [Medicago truncatula] >gi|355501235|gb|AES82438.1| 60S ribosomal protein L22-like protein [Medicago truncatula]	88.89	1e-42	gi|297328265|gb|EFH58684.1|	60S ribosomal protein L22-2 [Arabidopsis lyrata subsp. lyrata]
605		Cs3g04170.1	163		6.6		68.46		3	3	1	1	1.268	5	*	0.369	5	*	0.603	5											97.03	0	gi|21435708|gb|AAM53946.1|AF514289_1	(+)-limonene synthase 2 [Citrus limon]	43.45	5e-134	gi|11994151|dbj|BAB01180.1|	limonene cyclase [Arabidopsis thaliana]
606	1052	Cs9g05760.1	163	55	27.7	6.3	59.62	55.47	5	5	1	1	1.03	8		1.075	9		0.99	9		---	1		---	1		---	1		78.24	1e-108	gi|255551495|ref|XP_002516793.1|	endo-1,3-1,4-beta-d-glucanase, putative [Ricinus communis] >gi|223543881|gb|EEF45407.1| endo-1,3-1,4-beta-d-glucanase, putative [Ricinus communis]	70.71	3e-99	gi|9294516|dbj|BAB02778.1|	unnamed protein product [Arabidopsis thaliana]
607	453	Cs5g33180.1	163	198	15.2	3.2	61.24	57.65	3	3	1	1	0.783	6		1.05	4		0.814	6		0.802	8	*	0.855	8	*	1.268	7	*	88.45	0	gi|213950353|gb|ACJ54441.1|	UDP-glucuronic acid decarboxylase 2 [Gossypium hirsutum]	83.94	0	gi|7362763|emb|CAB83133.1|	dTDP-glucose 4-6-dehydratase homolog D18 [Arabidopsis thaliana]
608	675	Cs7g01710.1	161	118	7.7	7.7	58.14	54.96	3	3	3	3	1.513	6	*	1.151	6		1.393	5	*	1.12	4		1.395	5	*	1.252	5	*	100	0	gi|90991008|dbj|BAE92958.1|	carotenoid cleavage dioxygenase1 [Citrus sinensis]	80.23	0	gi|14347196|emb|CAC41195.1|	unnamed protein product [Arabidopsis thaliana]
609	314	Cs1g26330.1	161	278	14.3	16.7	52.11	53.77	4	4	5	5	0.788	11	*	0.941	11		0.572	11	*	1.211	17		1.051	17	*	1.391	16	*	99.64	4e-139	gi|183579873|dbj|BAG28346.1|	chitinase [Citrus unshiu]	64.59	4e-110	gi|5689118|dbj|BAA82818.1|	basic endochitinase [Arabidopsis thaliana]
610	704	Cs6g20640.1	160	111	25.5	17.9	50.53	48.1	5	5	4	4	0.924	9		0.937	7		1.177	9		1.095	8		1.695	7	*	0.783	8	*	85.14	7e-136	gi|161788876|dbj|BAF95072.1|	voltage-dependent anion channel [Nicotiana tabacum]	77.54	2e-119	gi|297330126|gb|EFH60545.1|	hypothetical protein ARALYDRAFT_477400 [Arabidopsis lyrata subsp. lyrata]
611	510	Cs6g18810.1	160	168	11.2	11.2	60.01	46.66	4	4	4	4	1.041	7		0.974	8		1.148	8		1.094	13		1.227	13		0.899	13	*	94.94	0	gi|225451999|ref|XP_002283510.1|	PREDICTED: T-complex protein 1 subunit zeta [Vitis vinifera] >gi|296087296|emb|CBI33670.3| unnamed protein product [Vitis vinifera]	91.4	0	gi|17065306|gb|AAL32807.1|	putative chaperonin [Arabidopsis thaliana]
612	385	Cs6g14050.1	160	236	8.6	4.3	88.87	83.93	2	2	1	1	0.768	3		1.035	3		1.112	3		1.347	5	*	0.825	4		1.236	5		72.45	0	gi|269980525|gb|ACZ56437.1|	IAA-amino acid hydrolase [Populus tomentosa]	60.8	6e-143	gi|297328095|gb|EFH58514.1|	IAA amidohydrolase [Arabidopsis lyrata subsp. lyrata]
613	1100	Cs2g19730.1	160	52	8.7	4.2	66.12	45.09	5	3	3	2	1.612	4	*	0.719	4	*	1.14	4		1.062	2		---	1		0.907	2	*	84.13	0	gi|359485756|ref|XP_002270014.2|	PREDICTED: endoplasmin homolog [Vitis vinifera]	79.03	0	gi|297328389|gb|EFH58808.1|	hypothetical protein ARALYDRAFT_896948 [Arabidopsis lyrata subsp. lyrata]
614		Cs2g20280.1	160		24.1		47.78		3	3	1	1	0.942	8		1.312	9	*	1.046	9											96.55	4e-58	gi|356520336|ref|XP_003528819.1|	PREDICTED: eukaryotic translation initiation factor 1A-like [Glycine max]	89.66	3e-55	gi|297331599|gb|EFH62018.1|	hypothetical protein ARALYDRAFT_899257 [Arabidopsis lyrata subsp. lyrata]
615		Cs6g08470.1	159		9.4		54.87		2	1	-	-	---			---			---	1											81.52	7e-146	gi|255574345|ref|XP_002528086.1|	Protein SIS1, putative [Ricinus communis] >gi|223532475|gb|EEF34265.1| Protein SIS1, putative [Ricinus communis]	75.15	4e-131	gi|297330544|gb|EFH60963.1|	hypothetical protein ARALYDRAFT_897029 [Arabidopsis lyrata subsp. lyrata]
616	462	Cs6g08210.1	159	193	17.4	27.1	65.76	70.46	4	4	5	5	0.828	12	*	1.17	12		0.866	12	*	0.768	10	*	1.559	10	*	1.253	10		66.53	5e-70	gi|225448385|ref|XP_002269465.1|	PREDICTED: clathrin light chain 2-like [Vitis vinifera]	53.81	7e-52	gi|240255608|ref|NP_566956.4|	Clathrin light chain protein [Arabidopsis thaliana]
617	773	Cs5g26450.1	158	95	12	7	64.15	59.38	4	4	3	3	0.695	6	*	1.259	9		0.764	8	*	0.951	6		0.616	3		0.972	6		80.5	0	gi|255568950|ref|XP_002525445.1|	Glucan endo-1,3-beta-glucosidase precursor, putative [Ricinus communis] >gi|223535258|gb|EEF36935.1| Glucan endo-1,3-beta-glucosidase precursor, putative [Ricinus communis]	77.75	0	gi|297334120|gb|EFH64538.1|	glycosyl hydrolase family 17 protein [Arabidopsis lyrata subsp. lyrata]
618	324	Cs6g02780.1	158	271	8.1	8.1	76.29	74.25	3	3	3	3	0.972	6		0.936	5		1.287	6		0.835	10	*	0.796	10	*	0.967	10		65.55	2e-173	gi|255547548|ref|XP_002514831.1|	Aspartic proteinase Asp1 precursor, putative [Ricinus communis] >gi|223545882|gb|EEF47385.1| Aspartic proteinase Asp1 precursor, putative [Ricinus communis]	54.59	8e-141	gi|219733137|emb|CAW34068.1|	unnamed protein product [Arabidopsis thaliana]
619	566	Cs8g04570.1	158	148	14.8	10	42.7	44.09	3	3	2	2	1.012	8		1.264	8		1.039	8		1.277	6	*	0.811	8		0.883	8		90	6e-93	gi|255555217|ref|XP_002518645.1|	Thioredoxin domain-containing protein, putative [Ricinus communis] >gi|223542026|gb|EEF43570.1| Thioredoxin domain-containing protein, putative [Ricinus communis]	78.4	1e-80	gi|297330019|gb|EFH60438.1|	hypothetical protein ARALYDRAFT_480833 [Arabidopsis lyrata subsp. lyrata]
620	479	orange1.1t03416.1	158	184	8.8	17.2	80.39	79.66	2	2	4	4	0.623	3	*	1.213	2		0.6	4		0.821	6		0.694	6	*	1.194	6	*	78.59	6e-160	gi|255563727|ref|XP_002522865.1|	electron transport oxidoreductase, putative [Ricinus communis] >gi|223537949|gb|EEF39563.1| electron transport oxidoreductase, putative [Ricinus communis]	71.51	2e-151	gi|297340126|gb|EFH70543.1|	etfalpha [Arabidopsis lyrata subsp. lyrata]
621	473	Cs8g18060.1	157	188	24.8	8.5	52.74	53.7	2	2	1	1	0.966	9		1.153	6	*	0.994	8		0.73	11	*	1.538	11	*	0.797	10	*	91.3	3e-72	gi|255584766|ref|XP_002533101.1|	actin depolymerizing factor, putative [Ricinus communis] >gi|223527092|gb|EEF29273.1| actin depolymerizing factor, putative [Ricinus communis]	85.51	1e-68	gi|145332763|ref|NP_001078247.1|	actin depolymerizing factor 1 [Arabidopsis thaliana]
622	952	orange1.1t00241.1	157	70	29.6	21.5	60.8	60.95	3	3	2	2	1.234	4		1.119	4		0.765	4		0.938	2		0.933	2		1.088	2		91.93	6e-122	gi|356526807|ref|XP_003532008.1|	PREDICTED: proteasome subunit beta type-1-like [Glycine max]	85.65	1e-113	gi|600387|emb|CAA47753.1|	proteosome subunit [Arabidopsis thaliana]
623	826	Cs3g19430.1	157	88	4.2	4.2	107.91	87.57	1	1	1	1	1.113	2		0.929	2		---	1		---	1		---	1		---			79.33	0	gi|225459515|ref|XP_002285843.1|	PREDICTED: aminoacylase-1 isoform 1 [Vitis vinifera] >gi|359492737|ref|XP_003634461.1| PREDICTED: aminoacylase-1 isoform 2 [Vitis vinifera]	71.89	0	gi|297337138|gb|EFH67555.1|	hypothetical protein ARALYDRAFT_473822 [Arabidopsis lyrata subsp. lyrata]
624	711	Cs3g26900.1	157	110	6.5	4.1	74.35	74.25	3	3	2	1	1.277	5	*	0.726	5	*	1.368	5	*	1.09	2		1.159	2		1.051	2	*	85.53	0	gi|255539130|ref|XP_002510630.1|	multicopper oxidase, putative [Ricinus communis] >gi|223551331|gb|EEF52817.1| multicopper oxidase, putative [Ricinus communis]	86.48	0	gi|297334904|gb|EFH65322.1|	hypothetical protein ARALYDRAFT_895494 [Arabidopsis lyrata subsp. lyrata]
625	650	Cs9g04110.1	157	124	3.5	3.5	64.92	66.03	1	1	1	1	0.961	3		1.09	4		0.785	3		1.04	2		---	1		0.919	2		67.45	0	gi|255551811|ref|XP_002516951.1|	lipoamide acyltransferase component of branched-chain alpha-keto acid dehydrogenase, putative [Ricinus communis] >gi|223544039|gb|EEF45565.1| lipoamide acyltransferase component of branched-chain alpha-keto acid dehydrogenase, putative [Ricinus communis]	60.93	1e-172	gi|222423008|dbj|BAH19487.1|	AT3G06850 [Arabidopsis thaliana]
626	970	Cs4g08160.1	156	67	7.1	7.1	94.85	54.39	2	2	2	2	1.369	2		1.011	2		0.994	2		---	1		1.205	2		0.95	3		91.37	0	gi|225463508|ref|XP_002263911.1|	PREDICTED: uridine kinase-like protein 4 [Vitis vinifera] >gi|296090033|emb|CBI39852.3| unnamed protein product [Vitis vinifera]	87.55	0	gi|297315443|gb|EFH45866.1|	hypothetical protein ARALYDRAFT_329032 [Arabidopsis lyrata subsp. lyrata]
627	481	Cs5g02880.1	156	182	17.6	17.6	62.56	58.71	3	3	3	3	1.05	6		0.807	6		0.903	5		0.966	6		0.978	6		0.764	7		77.43	2e-106	gi|359474299|ref|XP_002277080.2|	PREDICTED: uncharacterized protein LOC100267262 [Vitis vinifera]	68.52	2e-93	gi|297320515|gb|EFH50937.1|	VIRB2-interacting protein 2 [Arabidopsis lyrata subsp. lyrata]
628	594	Cs5g13430.1	155	139	5.8	3	58.42	61.49	4	4	2	2	0.814	5	*	1.136	5		0.771	5	*	0.743	5		0.714	6	*	1.5	5		67.38	0	gi|359493983|ref|XP_002283596.2|	PREDICTED: probable leucine-rich repeat receptor-like serine/threonine-protein kinase At3g14840-like [Vitis vinifera]	57.06	0	gi|224589567|gb|ACN59317.1|	leucine-rich repeat receptor-like protein kinase [Arabidopsis thaliana]
629	1383	Cs6g11510.1	154	32	6.3	3.3	62.32	32.1	2	2	1	1	1.227	4	*	0.918	5		0.895	5	*	---	1		---	1		---	1		57.08	3e-152	gi|224102589|ref|XP_002334159.1|	predicted protein [Populus trichocarpa] >gi|222869879|gb|EEF07010.1| predicted protein [Populus trichocarpa]	50.51	7e-130	gi|297329157|gb|EFH59576.1|	UDP-glucoronosyl/UDP-glucosyl transferase family protein [Arabidopsis lyrata subsp. lyrata]
630	622	Cs4g04300.1	154	132	3.7	3.7	58.79	53.35	3	3	3	3	0.896	6		1.09	5		0.858	6		0.885	6		0.892	8		0.757	7	*	80.3	0	gi|255554448|ref|XP_002518263.1|	cation-transporting atpase plant, putative [Ricinus communis] >gi|223542610|gb|EEF44149.1| cation-transporting atpase plant, putative [Ricinus communis]	74.53	0	gi|8919831|emb|CAB96189.1|	plasma membrane Ca2+-ATPase [Arabidopsis thaliana]
631	806	Cs5g30240.1	154	90	18.7	23.2	62.98	66.98	2	2	2	1	0.69	5	*	1.07	5		1.212	5		---	1		---	1		---	1		94.19	3e-77	gi|255551941|ref|XP_002517015.1|	40S ribosomal protein S15, putative [Ricinus communis] >gi|223543650|gb|EEF45178.1| 40S ribosomal protein S15, putative [Ricinus communis]	86.45	6e-69	gi|297311244|gb|EFH41668.1|	40S ribosomal protein S15 [Arabidopsis lyrata subsp. lyrata]
632	616	Cs2g16410.1	154	134	17.4	30.3	82.24	60.41	2	2	4	4	0.826	6		1.069	4		0.936	6		0.859	8		1.296	8		0.66	8	*	77.65	3e-66	gi|45720184|emb|CAG14983.1|	putative universal stress protein [Cicer arietinum]	70.95	1e-61	gi|20198098|gb|AAD23643.2|	expressed protein [Arabidopsis thaliana]
633	716	Cs9g07460.1	154	108	20.7	23.4	48.6	47.25	4	2	5	2	1.158	3		1.052	3		1.021	3		1.066	3		1.556	3		1.018	2		87.12	5e-120	gi|255552081|ref|XP_002517085.1|	40S ribosomal protein S3a, putative [Ricinus communis] >gi|223543720|gb|EEF45248.1| 40S ribosomal protein S3a, putative [Ricinus communis]	82.55	1e-112	gi|2661422|emb|CAA04689.1|	Putative S-phase-specific ribosomal protein [Arabidopsis thaliana]
634	1077	Cs4g15930.1	153	54	12.8	6.9	52.14	35.23	4	4	3	3	0.877	5	*	0.797	6	*	0.98	6		0.704	5	*	0.655	5	*	1.304	5	*	86.22	4e-129	gi|255546475|ref|XP_002514297.1|	ATP binding protein, putative [Ricinus communis] >gi|223546753|gb|EEF48251.1| ATP binding protein, putative [Ricinus communis]	67.53	8e-129	gi|297329371|gb|EFH59790.1|	hypothetical protein ARALYDRAFT_479967 [Arabidopsis lyrata subsp. lyrata]
635		Cs4g01320.1	153		2.7		99.23		1	1	-	-	1.899	2		---	1		---	1											81.41	0	gi|255565087|ref|XP_002523536.1|	lipid binding protein, putative [Ricinus communis] >gi|223537243|gb|EEF38875.1| lipid binding protein, putative [Ricinus communis]	75.24	0	gi|227202528|dbj|BAH56737.1|	AT5G35180 [Arabidopsis thaliana]
636	438	Cs6g09310.1	152	203	9.1	9.9	69.11	70.22	1	1	2	2	0.597	3	*	1.375	3	*	1.718	3	*	1.497	5	*	0.86	5	*	0.728	7	*	89.26	4e-59	gi|238481186|ref|NP_001154692.1|	macrophage migration inhibitory factor family protein [Arabidopsis thaliana] >gi|332002989|gb|AED90372.1| macrophage migration inhibitory factor family protein [Arabidopsis thaliana]	89.26	1e-59	gi|238481186|ref|NP_001154692.1|	macrophage migration inhibitory factor family protein [Arabidopsis thaliana]
637	589	Cs8g06920.1	152	141	7.7	2.9	56.13	62.08	3	3	1	1	1.338	6		0.913	6		1.516	6	*	1.28	3	*	0.996	3		1.126	3	*	82.61	6e-160	gi|356545281|ref|XP_003541072.1|	PREDICTED: dolichyl-diphosphooligosaccharide--protein glycosyltransferase 48 kDa subunit-like [Glycine max]	74.19	5e-136	gi|16226812|gb|AAL16268.1|AF428338_1	AT5g66680/MSN2_7 [Arabidopsis thaliana]
638	886	Cs9g01630.1	152	79	3.6	3.6	51.47	47.37	1	1	1	1	0.9	5		1.8	5	*	1.236	5		0.624	4	*	1.261	4		0.788	4		74.79	0	gi|255556512|ref|XP_002519290.1|	Polygalacturonase precursor, putative [Ricinus communis] >gi|223541605|gb|EEF43154.1| Polygalacturonase precursor, putative [Ricinus communis]	78.14	3e-179	gi|15292729|gb|AAK92733.1|	putative polygalacturonase PG1 [Arabidopsis thaliana]
639	610	orange1.1t02009.1	152	135	3.7	5.9	52.35	51.59	2	2	3	3	0.938	6		0.953	5		0.688	6	*	0.949	5		0.626	5	*	0.829	5	*	80.78	0	gi|224053020|ref|XP_002297667.1|	predicted protein [Populus trichocarpa] >gi|222844925|gb|EEE82472.1| predicted protein [Populus trichocarpa]	81.35	0	gi|13430492|gb|AAK25868.1|AF360158_1	unknown protein [Arabidopsis thaliana]
640	1158	Cs5g03320.1	151	47	5.8	1.4	64.75	36.94	4	4	1	1	1.164	7	*	0.867	6	*	1.038	6		1.107	3		0.861	3		0.816	3		90.06	0	gi|224074998|ref|XP_002304511.1|	predicted protein [Populus trichocarpa] >gi|222841943|gb|EEE79490.1| predicted protein [Populus trichocarpa]	86.28	0	gi|259421672|emb|CBF79515.1|	unnamed protein product [Arabidopsis thaliana]
641		Cs2g12830.1	151		4.1		61.68		1	1	-	-	1.123	5		1.303	5		1.369	5											68.04	3e-173	gi|224111644|ref|XP_002315930.1|	predicted protein [Populus trichocarpa] >gi|222864970|gb|EEF02101.1| predicted protein [Populus trichocarpa]	60.48	1e-144	gi|11761474|gb|AAG28819.2|AC079374_22	unknown protein [Arabidopsis thaliana]
642	511	orange1.1t01793.1	150	167	10.1	10.1	60.88	65.15	2	2	2	2	1.001	6		0.875	6	*	1.222	5		1.205	5		1	5		0.838	5	*	76.87	5e-109	gi|224064414|ref|XP_002301464.1|	predicted protein [Populus trichocarpa] >gi|222843190|gb|EEE80737.1| predicted protein [Populus trichocarpa]	62.13	2e-78	gi|334186198|ref|NP_001190159.1|	Peptidyl-prolyl cis-trans isomerase CYP20-3 [Arabidopsis thaliana]
643	768	Cs1g26510.1	150	96	9.5	9.5	73.48	61.91	1	1	1	1	0.627	4	*	1.268	3	*	1.204	4	*	0.773	2		1.031	2		1.196	2		69.34	3e-35	gi|296088654|emb|CBI37645.3|	unnamed protein product [Vitis vinifera]	57.58	2e-35	gi|297331961|gb|EFH62380.1|	hypothetical protein ARALYDRAFT_480649 [Arabidopsis lyrata subsp. lyrata]
644		Cs6g15280.1	150		2.9		54.58		3	1	-	-	---			---			---												75.51	0	gi|359481989|ref|XP_002277172.2|	PREDICTED: pleiotropic drug resistance protein 2 [Vitis vinifera]	72.06	0	gi|297325447|gb|EFH55867.1|	ATPDR6/PDR6 [Arabidopsis lyrata subsp. lyrata]
645	730	Cs9g16550.1	150	104	10.9	6.9	65.5	55.11	3	2	2	1	1.056	5		0.753	5	*	0.943	5		1.085	3		1.284	3		0.862	3		96.19	0	gi|45550051|gb|AAS67872.1|	fructokinase [Citrus unshiu]	80	2e-138	gi|297309969|gb|EFH40393.1|	pfkB-type carbohydrate kinase family protein [Arabidopsis lyrata subsp. lyrata]
646	611	Cs7g31080.1	150	135	7.3	5.1	50.94	50.38	4	4	3	3	1.555	8	*	1.395	8		1.59	8	*	1.484	6	*	0.923	6		0.894	6	*	79.6	0	gi|225448433|ref|XP_002269949.1|	PREDICTED: phosphoinositide phospholipase C 2 isoform 1 [Vitis vinifera] >gi|147828132|emb|CAN64084.1| hypothetical protein VITISV_006935 [Vitis vinifera]	71.28	0	gi|297330522|gb|EFH60941.1|	predicted protein [Arabidopsis lyrata subsp. lyrata]
647		Cs7g16520.1	150		7.9		53.41		2	2	-	-	0.665	5	*	1.593	6	*	1.368	7	*										72.55	0	gi|224093908|ref|XP_002334812.1|	predicted protein [Populus trichocarpa] >gi|222874963|gb|EEF12094.1| predicted protein [Populus trichocarpa]	71.4	0	gi|297330482|gb|EFH60901.1|	glycosyl hydrolase family 17 protein [Arabidopsis lyrata subsp. lyrata]
648		Cs8g10020.1	149		9.3		63.5		3	2	-	-	1.299	4	*	1.028	4		0.906	4											86.38	4e-179	gi|118487572|gb|ABK95612.1|	unknown [Populus trichocarpa]	80.29	4e-165	gi|297332438|gb|EFH62856.1|	hypothetical protein ARALYDRAFT_475260 [Arabidopsis lyrata subsp. lyrata]
649	687	Cs2g29020.1	149	115	21.1	21.1	59.41	53.32	3	3	3	3	1.018	7		0.984	7		1.001	7		0.796	4		1.873	4		0.406	4	*	86.08	3e-71	gi|115492|sp|P27164.2|CALM3_PETHY	RecName: Full=Calmodulin-related protein >gi|169205|gb|AAA33705.1| calmodulin-related protein [Petunia x hybrida]	85.26	1e-70	gi|206984605|emb|CAR80875.1|	unnamed protein product [Arabidopsis thaliana]
650	470	Cs3g23020.1	149	188	6.7	6.7	69	62.74	1	1	1	1	0.695	4	*	1.163	4	*	0.811	4		1.217	7	*	1.281	7	*	0.744	7	*	64.35	2e-30	gi|359491999|ref|XP_002285058.2|	PREDICTED: MFP1 attachment factor 1-like [Vitis vinifera]	51.22	7e-24	gi|297339876|gb|EFH70293.1|	hypothetical protein ARALYDRAFT_473867 [Arabidopsis lyrata subsp. lyrata]
651	854	Cs5g12050.1	149	84	5.8	8	58.69	47.66	2	2	3	3	0.7	6	*	0.829	6		0.861	6	*	0.903	4		1.231	3		1.037	4		62.4	3e-122	gi|224130028|ref|XP_002328636.1|	predicted protein [Populus trichocarpa] >gi|222838812|gb|EEE77163.1| predicted protein [Populus trichocarpa]	58.07	2e-101	gi|30697452|ref|NP_851235.1|	nuclear transport factor 2 and RNA recognition motif domain-containing protein [Arabidopsis thaliana]
652	1136	Cs8g16640.1	149	49	20.4	17	52.69	38.57	3	3	2	1	0.827	4		1.14	4		1.452	3	*	---	1		---	1		---	1		93.43	2e-144	gi|255578852|ref|XP_002530280.1|	Aquaporin PIP2.1, putative [Ricinus communis] >gi|223530178|gb|EEF32087.1| Aquaporin PIP2.1, putative [Ricinus communis]	87.5	1e-130	gi|297312224|gb|EFH42648.1|	hypothetical protein ARALYDRAFT_919301 [Arabidopsis lyrata subsp. lyrata]
653	998	Cs5g34570.1	148	63	13.8	11.7	45.47	41.45	5	5	3	3	1.108	9		0.78	9	*	1.036	9		0.931	4		0.884	4		0.535	4	*	96.96	0	gi|356505102|ref|XP_003521331.1|	PREDICTED: 26S proteasome regulatory subunit 4 homolog A-like [Glycine max]	92.74	0	gi|46917379|dbj|BAD18016.1|	26S proteasome subunit AtRPT2a [Arabidopsis thaliana]
654	559	Cs5g20660.1	148	149	10.4	10.1	46.84	44.19	5	5	5	5	1.5	11	*	0.875	12	*	1.086	10		1.249	10		0.919	10	*	1.094	9	*	85.53	0	gi|224095250|ref|XP_002310366.1|	methylenetetrahydrofolate reductase [Populus trichocarpa] >gi|222853269|gb|EEE90816.1| methylenetetrahydrofolate reductase [Populus trichocarpa]	82.66	0	gi|15215810|gb|AAK91450.1|	At2g44160/F6E13.29 [Arabidopsis thaliana]
655	976	Cs1g22510.1	148	66	7.9	6.4	68.33	41.1	4	4	3	3	0.911	6		0.955	7		0.778	7	*	0.934	6		0.489	6	*	1.476	6	*	71.01	3e-164	gi|359480853|ref|XP_002277922.2|	PREDICTED: PI-PLC X domain-containing protein At5g67130-like [Vitis vinifera] >gi|296082409|emb|CBI21414.3| unnamed protein product [Vitis vinifera]	66.25	1e-150	gi|240256218|ref|NP_001078503.4|	phospholipase C/ phosphoric diester hydrolase [Arabidopsis thaliana]
656	558	Cs2g11070.1	147	150	4	4	61.13	58.78	1	1	1	1	1.317	4	*	0.964	4		0.517	4	*	0.936	4	*	0.568	4	*	1.133	4	*	81.69	2e-176	gi|255566325|ref|XP_002524149.1|	glutathione transferase, putative [Ricinus communis] >gi|223536616|gb|EEF38260.1| glutathione transferase, putative [Ricinus communis]	77.49	5e-165	gi|24030218|gb|AAN41287.1|	unknown protein [Arabidopsis thaliana]
657	761	Cs8g06490.1	147	98	4.6	6.3	56.87	50.76	3	3	3	3	0.975	4		1.204	4		1.244	5		1.078	4		0.985	4		1.217	4		91.63	0	gi|224077826|ref|XP_002305424.1|	predicted protein [Populus trichocarpa] >gi|222848388|gb|EEE85935.1| predicted protein [Populus trichocarpa]	84.89	0	gi|222424705|dbj|BAH20306.1|	AT4G34450 [Arabidopsis thaliana]
658	706	Cs3g20830.1	147	111	9.5	13.1	67.33	45.12	4	4	5	5	1.553	9	*	0.859	9		1.37	8	*	1.453	8		1.118	8		1.227	8	*	95.25	0	gi|68138959|gb|AAY86033.1|	alcohol dehydrogenase [Citrus x paradisi]	87.73	0	gi|2570176|dbj|BAA22973.1|	alcohol dehydrogenase [Arabidopsis halleri subsp. gemmifera]
659	494	Cs5g28130.1	145	175	16.8	16.8	55.66	52.71	3	3	3	3	0.965	5		0.646	7	*	1.083	7		0.56	9	*	1.205	10	*	0.819	8	*
660	816	Cs5g02150.1	145	89	20.7	18.4	64.89	47.27	6	5	6	5	1.512	9	*	0.868	9		0.847	8	*	1.387	8	*	0.83	8		0.888	8		87.61	0	gi|359473926|ref|XP_002268779.2|	PREDICTED: UDP-glucose 4-epimerase GEPI48 [Vitis vinifera]	81.9	1e-173	gi|297320497|gb|EFH50919.1|	UDP-D-glucose/UDP-D-galactose 4-epimerase 5 [Arabidopsis lyrata subsp. lyrata]
661	733	Cs9g03400.1	145	103	13.3	10.9	53.75	45.11	5	5	4	4	1.187	9	*	1.017	9		0.808	9		0.856	6		1.019	6		1.061	6		91.97	0	gi|255564804|ref|XP_002523396.1|	pyruvate kinase, putative [Ricinus communis] >gi|223537346|gb|EEF38975.1| pyruvate kinase, putative [Ricinus communis]	88.89	0	gi|10177833|dbj|BAB11262.1|	pyruvate kinase [Arabidopsis thaliana]
662	936	orange1.1t02752.1	144	72	12.1	12.1	69.51	71.98	1	1	1	1	0.765	4	*	1.168	4		1.188	3	*	---	1		---	1		---	1		91.94	3e-62	gi|297745090|emb|CBI38929.3|	unnamed protein product [Vitis vinifera]	79.17	1e-52	gi|297335980|gb|EFH66397.1|	40S ribosomal protein S12 [Arabidopsis lyrata subsp. lyrata]
663	818	Cs5g08520.1	144	89	7.2	4.1	68.38	43.9	3	3	2	2	1.277	6	*	0.913	6		0.898	6		1.201	6		0.701	5		1.074	6		86.9	0	gi|147866564|emb|CAN79431.1|	hypothetical protein VITISV_000871 [Vitis vinifera]	82.83	0	gi|297313939|gb|EFH44362.1|	Acyl-coenzyme A oxidase [Arabidopsis lyrata subsp. lyrata]
664	458	Cs7g03840.1	144	196	16.7	16.7	46.19	47.79	2	1	2	1	1.095	6	*	1.182	6	*	1.069	6		0.988	5		1.104	5		1.305	5	*	97.89	3e-48	gi|356498266|ref|XP_003517974.1|	PREDICTED: 60S ribosomal protein L34-like [Glycine max] >gi|356499803|ref|XP_003518726.1| PREDICTED: 60S ribosomal protein L34-like [Glycine max]	92.63	2e-46	gi|2500376|sp|Q42351.1|RL341_ARATH	RecName: Full=60S ribosomal protein L34-1
665	469	Cs8g03040.1	144	188	5.2	8.4	52.09	52.3	2	2	3	3	0.941	7		1.39	6	*	1.191	7	*	0.818	8	*	1.377	8		0.93	7		53.79	1e-111	gi|255554563|ref|XP_002518320.1|	ATP binding protein, putative [Ricinus communis] >gi|223542540|gb|EEF44080.1| ATP binding protein, putative [Ricinus communis]	45.63	1e-75	gi|297319248|gb|EFH49670.1|	hypothetical protein ARALYDRAFT_487778 [Arabidopsis lyrata subsp. lyrata]
666	346	orange1.1t02046.1	144	256	11.7	14.3	92.49	105.57	2	2	3	3	1.153	3		1.344	3		1.077	2		0.677	5	*	1.054	4		1.275	5	*	98.86	0	gi|110007377|gb|ABG49115.1|	peroxidase [Citrus maxima]	65.52	1e-110	gi|21594792|gb|AAM66044.1|	peroxidase [Arabidopsis thaliana]
667		Cs5g01850.1	144		1.8		52.85		1	1	-	-	0.986	3		1.383	4	*	1.547	4											89.91	0	gi|356523655|ref|XP_003530452.1|	PREDICTED: importin subunit beta-1-like [Glycine max]	84.16	0	gi|297310080|gb|EFH40504.1|	hypothetical protein ARALYDRAFT_495420 [Arabidopsis lyrata subsp. lyrata]
668		Cs7g15930.1	143		17.9		85.92		1	1	-	-	1.405	2		0.811	2		0.473	2											82.3	7e-36	gi|225453329|ref|XP_002270593.1|	PREDICTED: tubulin-specific chaperone A [Vitis vinifera] >gi|147854591|emb|CAN82778.1| hypothetical protein VITISV_011414 [Vitis vinifera] >gi|297734639|emb|CBI16690.3| unnamed protein product [Vitis vinifera]	78.76	2e-34	gi|305677798|pdb|3MXZ|A	Chain A, Crystal Structure Of Tubulin Folding Cofactor A From Arabidopsis Thaliana
669		Cs1g02960.2	142		10.5		81.08		1	1	-	-	0.949	3		1.076	3		0.674	3											100	8e-47	gi|225427377|ref|XP_002282974.1|	PREDICTED: 60S ribosomal protein L37a-like [Vitis vinifera]	97.83	1e-46	gi|297328545|gb|EFH58964.1|	60S ribosomal protein L37a [Arabidopsis lyrata subsp. lyrata]
670	746	Cs8g12840.1	142	101	13.8	13.8	46	44.26	3	2	3	2	0.97	7		1.068	6	*	0.942	7		0.918	5	*	0.551	5	*	1.099	5	*	91.91	4e-83	gi|255561905|ref|XP_002521961.1|	cyclophilin, putative [Ricinus communis] >gi|223538765|gb|EEF40365.1| cyclophilin, putative [Ricinus communis]	83.04	1e-73	gi|297323898|gb|EFH54319.1|	hypothetical protein ARALYDRAFT_907041 [Arabidopsis lyrata subsp. lyrata]
671	767	Cs7g10590.1	142	96	26	26	70.11	67.72	4	4	4	4	1.441	10	*	0.979	9		1.255	10	*	1.031	9		0.915	9		0.76	8	*	91.91	3e-88	gi|255547740|ref|XP_002514927.1|	protein with unknown function [Ricinus communis] >gi|223545978|gb|EEF47481.1| protein with unknown function [Ricinus communis]	91.33	1e-82	gi|110736681|dbj|BAF00304.1|	ribosomal protein L17-like protein [Arabidopsis thaliana]
672	500	Cs7g31800.1	142	172	6.9	10.8	61.95	63.69	2	2	4	4	0.937	4		1.184	4		0.94	5		1.107	9		0.919	9		1.024	6		87.69	0	gi|115334977|gb|ABI94076.1|	chloroplast ribulose-1,5-bisphosphate carboxylase/oxygenase activase large protein isoform [Acer rubrum]	81.6	0	gi|297327512|gb|EFH57932.1|	hypothetical protein ARALYDRAFT_482998 [Arabidopsis lyrata subsp. lyrata]
673	803	Cs7g06830.1	141	90	12.8	7.6	68.19	62.57	2	2	1	1	0.873	3		0.894	3		0.763	3		0.855	2		1.276	2		1.059	2		92.1	9e-156	gi|224142021|ref|XP_002324358.1|	predicted protein [Populus trichocarpa] >gi|222865792|gb|EEF02923.1| predicted protein [Populus trichocarpa]	91.58	1e-151	gi|158939878|gb|ABW84225.1|	putative protein phosphatase 2C [Arabidopsis thaliana]
674		Cs9g01330.1	141		6.9		82.61		2	2	-	-	0.763	3		0.742	3		0.551	3											86.99	0	gi|46850513|gb|AAT02656.1|	mitochondrial pyruvate dehydrogenase kinase isoform 2 [Glycine max]	81.35	2e-178	gi|297330428|gb|EFH60847.1|	hypothetical protein ARALYDRAFT_896779 [Arabidopsis lyrata subsp. lyrata]
675		Cs8g05620.1	141		9.3		61.44		2	2	1	1	1.704	5	*	0.893	5		1.256	5	*										65.2	2e-124	gi|255555511|ref|XP_002518792.1|	catalytic, putative [Ricinus communis] >gi|223542173|gb|EEF43717.1| catalytic, putative [Ricinus communis]	53.77	4e-95	gi|297323460|gb|EFH53881.1|	hypothetical protein ARALYDRAFT_485224 [Arabidopsis lyrata subsp. lyrata]
676	578	Cs3g01750.1	141	144	33.3	21.2	46.81	63.45	3	3	2	2	0.652	8		0.937	8		0.55	7	*	0.89	6		0.465	6		0.798	6		85.44	6e-67	gi|317376152|sp|B9T3R0.1|CYNS_RICCO	RecName: Full=Cyanate hydratase; Short=Cyanase; AltName: Full=Cyanate hydrolase; AltName: Full=Cyanate lyase	77.99	5e-63	gi|297331407|gb|EFH61826.1|	hypothetical protein ARALYDRAFT_479859 [Arabidopsis lyrata subsp. lyrata]
677	645	Cs3g03690.1	139	127	3.2	1.7	50.23	49.67	2	2	1	1	1.566	5	*	1.213	5		1.955	5	*	1.516	4	*	1.159	4		0.949	4		93.44	0	gi|255579669|ref|XP_002530674.1|	endomembrane protein emp70, putative [Ricinus communis] >gi|223529767|gb|EEF31705.1| endomembrane protein emp70, putative [Ricinus communis]	90.96	0	gi|297335684|gb|EFH66101.1|	hypothetical protein ARALYDRAFT_471233 [Arabidopsis lyrata subsp. lyrata]
678	692	orange1.1t00331.1	139	114	16.9	21.4	70.43	49.41	3	3	4	4	0.687	9	*	0.778	9	*	0.656	10	*	0.847	8	*	0.534	8	*	1.293	8	*	91.09	3e-133	gi|225454105|ref|XP_002267677.1|	PREDICTED: phosphomannomutase isoform 2 [Vitis vinifera] >gi|297745223|emb|CBI40303.3| unnamed protein product [Vitis vinifera]	82.93	4e-123	gi|297326039|gb|EFH56459.1|	eukaryotic phosphomannomutase family protein [Arabidopsis lyrata subsp. lyrata]
679	673	Cs7g10420.1	139	118	4.3	6.6	58.06	54.55	2	2	3	3	0.952	4	*	1.474	4	*	0.826	4		0.941	5		1.072	5		1.135	5		93.62	0	gi|255547796|ref|XP_002514955.1|	NADH-ubiquinone oxidoreductase flavoprotein, putative [Ricinus communis] >gi|223546006|gb|EEF47509.1| NADH-ubiquinone oxidoreductase flavoprotein, putative [Ricinus communis]	91.56	0	gi|9759347|dbj|BAB10002.1|	NADH dehydrogenase [Arabidopsis thaliana]
680	493	orange1.1t03395.1	139	176	5.9	8.6	68.79	78.69	2	1	3	2	0.843	2		1.138	2		0.623	2		1.088	5		0.966	5		1.154	4		81.89	0	gi|308191503|sp|B9SL58.1|PURA2_RICCO	RecName: Full=Adenylosuccinate synthetase 2, chloroplastic; Short=AMPSase 2; Short=AdSS 2; AltName: Full=IMP--aspartate ligase 2; Flags: Precursor	82.77	0	gi|297324002|gb|EFH54423.1|	adenylosuccinate synthetase [Arabidopsis lyrata subsp. lyrata]
681	291	Cs7g16770.1	139	290	21.1	21.1	62.44	59.26	2	2	2	2	1.016	4		0.667	3		0.931	3		0.926	9		1.278	9	*	0.835	10	*	93.23	1e-60	gi|255585616|ref|XP_002533495.1|	60S ribosomal protein L32, putative [Ricinus communis] >gi|223526639|gb|EEF28882.1| 60S ribosomal protein L32, putative [Ricinus communis]	87.97	7e-59	gi|5816996|emb|CAB53651.1|	ribosomal protein L32-like protein [Arabidopsis thaliana]
682	681	Cs4g19830.1	139	116	15.8	9.8	51.85	47.44	6	2	4	1	1.281	4		0.978	4		1.307	4	*	1.188	2		0.692	2		0.973	2		86.24	0	gi|366984548|gb|AEX09183.1|	putative aspartate aminotransferase 2 [Gossypium hirsutum]	85.32	0	gi|297319354|gb|EFH49776.1|	hypothetical protein ARALYDRAFT_487989 [Arabidopsis lyrata subsp. lyrata]
683	354	orange1.1t02003.1	139	252	14.7	14.7	52.48	61.37	4	4	4	4	0.764	7	*	1.667	7	*	1.01	7		0.689	13	*	0.988	13		1.024	13		76.62	2e-132	gi|224055948|ref|XP_002298705.1|	predicted protein [Populus trichocarpa] >gi|222845963|gb|EEE83510.1| predicted protein [Populus trichocarpa]	71.25	2e-122	gi|9759402|dbj|BAB09857.1|	phi-1-like protein [Arabidopsis thaliana]
684		Cs3g11180.1	138		7.2		61.99		2	2	1	1	0.978	3		1.697	2	*	1.784	3											98.42	0	gi|18073986|emb|CAC85667.1|	zeta-carotene desaturase [Citrus sinensis]	81.75	0	gi|16649101|gb|AAL24402.1|	putative zeta-carotene desaturase precursor [Arabidopsis thaliana]
685	720	orange1.1t01036.1	138	107	17.7	10.7	54.01	44.02	5	5	3	3	0.913	11		1.089	11		0.829	12		1.222	9	*	0.746	9	*	1.268	9	*	85.42	1e-175	gi|225427220|ref|XP_002280473.1|	PREDICTED: acetylornithine deacetylase [Vitis vinifera]	81.34	2e-168	gi|13507561|gb|AAK28643.1|AF360346_1	putative N-acetylornithine deacetylase [Arabidopsis thaliana]
686	580	Cs4g15940.1	137	143	15.5	27.2	48.46	57.57	3	2	5	3	0.96	4		0.662	4	*	1.704	4	*	1.192	4		1.696	4		0.841	4	*	96.62	2e-114	gi|225442589|ref|XP_002284408.1|	PREDICTED: ras-related protein Rab7 [Vitis vinifera] >gi|297743251|emb|CBI36118.3| unnamed protein product [Vitis vinifera]	93.2	7e-113	gi|15718410|dbj|BAB68372.1|	AtRab72 [Arabidopsis thaliana]
687	1421	Cs7g02360.1	136	30	9.3	1.8	52.09	30.16	4	4	1	1	0.799	8	*	1.74	9	*	0.849	9	*	---	1		---	1		---	1		73.16	0	gi|255553418|ref|XP_002517750.1|	serine carboxypeptidase, putative [Ricinus communis] >gi|223543022|gb|EEF44557.1| serine carboxypeptidase, putative [Ricinus communis]	64.92	0	gi|125987782|sp|Q0WRX3.2|SCP40_ARATH	RecName: Full=Serine carboxypeptidase-like 40; Flags: Precursor
688	1153	Cs2g04500.1	136	48	11.5	5.7	80.51	43.82	4	4	3	3	0.91	6		1.049	6		1.207	6	*	1.028	5		0.779	5		0.978	5		81.7	0	gi|225443738|ref|XP_002265546.1|	PREDICTED: uncharacterized protein LOC100241189 [Vitis vinifera] >gi|297740537|emb|CBI30719.3| unnamed protein product [Vitis vinifera]	76.74	0	gi|297313810|gb|EFH44233.1|	transcriptional repressor [Arabidopsis lyrata subsp. lyrata]
689	741	Cs2g05690.1	136	103	28.2	9.9	54.83	41.92	2	2	1	1	0.755	7	*	1.141	7		0.891	7		0.935	6		1.425	6	*	0.87	6	*	98.17	1e-43	gi|119367470|gb|ABL67651.1|	putative auxin-repressed/dormancy-associated protein [Citrus hybrid cultivar]	64.34	6e-39	gi|222423738|dbj|BAH19835.1|	AT1G28330 [Arabidopsis thaliana]
690	1211	Cs5g04170.2	136	43	9.6	3.6	44.61	37.69	4	4	2	2	1.222	8		1.282	8	*	1.355	10	*	1.029	2		0.957	2		0.898	2		83.78	0	gi|149938952|gb|ABR45721.1|	P5CDH1 [Actinidia chinensis]	82.19	0	gi|15383744|gb|AAK73756.1|	delta-1-pyrroline-5-carboxylate dehydrogenase precursor [Arabidopsis thaliana]
691	540	Cs2g01410.2	136	156	3.1	4.7	49.23	77.91	3	3	4	4	0.9	7	*	1.115	6		0.667	7	*	1.058	8		0.924	8		0.99	8		72.01	0	gi|359496844|ref|XP_002269564.2|	PREDICTED: enhancer of mRNA-decapping protein 4-like [Vitis vinifera]	57.21	0	gi|297328655|gb|EFH59074.1|	hypothetical protein ARALYDRAFT_341449 [Arabidopsis lyrata subsp. lyrata]
692	604	Cs3g18630.1	135	136	2.4	2.2	71.76	71.65	4	4	3	3	1.507	4		0.642	3	*	1.222	3		1.314	5	*	1.017	5		1.04	5		86.73	0	gi|225459364|ref|XP_002285808.1|	PREDICTED: acetyl-CoA carboxylase 1-like [Vitis vinifera]	81.44	0	gi|1100253|dbj|BAA07012.1|	acetyl-CoA carboxylase [Arabidopsis thaliana]
693	638	Cs2g06140.1	135	129	9.5	6.2	55.51	65.25	3	3	2	2	1.108	5		1.086	5		0.657	4		1.217	4		0.494	4	*	0.926	4		81.54	0	gi|255556037|ref|XP_002519053.1|	glutaredoxin, grx, putative [Ricinus communis] >gi|223541716|gb|EEF43264.1| glutaredoxin, grx, putative [Ricinus communis]	75.92	0	gi|297320658|gb|EFH51080.1|	thioredoxin family protein [Arabidopsis lyrata subsp. lyrata]
694	396	orange1.1t02015.1	135	226	10.7	16.3	51.34	67.71	3	3	4	4	1.071	3		0.96	4		0.813	3		0.984	6		0.561	8		1.043	8		87.24	0	gi|224053010|ref|XP_002297662.1|	predicted protein [Populus trichocarpa] >gi|222844920|gb|EEE82467.1| predicted protein [Populus trichocarpa]	77.06	1e-154	gi|297329563|gb|EFH59982.1|	hypothetical protein ARALYDRAFT_899393 [Arabidopsis lyrata subsp. lyrata]
695	875	Cs8g19520.1	134	81	36.4	28.4	41.24	39.01	4	1	4	1	---			---			---			0.814	4		1.616	3	*	0.888	4		79.01	2e-58	gi|25809052|gb|AAN74634.1|	heat shock protein [Pisum sativum]	72.12	1e-55	gi|26452709|dbj|BAC43437.1|	putative heat shock protein [Arabidopsis thaliana]
696	677	Cs4g15310.1	134	117	18.3	19.2	57.65	49.04	4	1	4	1	---	1		---	1		---	1		---	1		---	1		---	1		89.18	5e-99	gi|307135913|gb|ADN33776.1|	60S ribosomal protein l9 [Cucumis melo subsp. melo]	83.51	8e-93	gi|11692872|gb|AAG40039.1|AF324688_1	At1g33120 [Arabidopsis thaliana]
697	807	Cs7g20540.1	133	90	5.8	5.8	66.36	68.25	1	1	1	1	0.897	3		1.571	3		0.912	3		1.052	2		---	1		---	1		83.05	4e-159	gi|255560311|ref|XP_002521172.1|	diphosphomevalonate decarboxylase, putative [Ricinus communis] >gi|223539619|gb|EEF41203.1| diphosphomevalonate decarboxylase, putative [Ricinus communis]	78.03	1e-149	gi|297323801|gb|EFH54222.1|	hypothetical protein ARALYDRAFT_906831 [Arabidopsis lyrata subsp. lyrata]
698	892	orange1.1t03773.1	133	77	4.6	2.7	56.5	56.59	4	4	2	2	1.872	9	*	1.082	9		1.042	9		1.218	3		0.985	2		0.783	3		63.04	0	gi|71999169|gb|AAZ57444.1|	lipoxygenase LOX1 [Populus deltoides]	53.96	0	gi|297321552|gb|EFH51973.1|	hypothetical protein ARALYDRAFT_484907 [Arabidopsis lyrata subsp. lyrata]
699	833	Cs3g03120.1	133	87	28.6	15.2	58.69	40.96	3	1	2	2	0.845	2	*	0.797	2		0.874	2	*	0.688	5	*	0.72	5	*	0.575	5	*	93.75	3e-57	gi|183393002|gb|ACC61674.1|	mitochondrial cytochrome c [Vitis vinifera]	93.75	2e-57	gi|4539007|emb|CAB39628.1|	cytochrome c [Arabidopsis thaliana]
700	507	Cs1g11670.1	132	168	3.7	3.7	89.55	58.5	1	1	1	1	0.884	4	*	0.956	4		0.511	4	*	1.458	7	*	1.004	8		0.777	8	*	85.57	0	gi|255579212|ref|XP_002530452.1|	3-isopropylmalate dehydrogenase, putative [Ricinus communis] >gi|223529997|gb|EEF31922.1| 3-isopropylmalate dehydrogenase, putative [Ricinus communis]	80.59	0	gi|1903021|emb|CAA71268.1|	hypothetical 3-isopropylmalate dehydrogenase [Arabidopsis thaliana]
701	517	orange1.1t00334.1	132	165	3.4	3.1	55.1	68.04	3	3	3	3	0.981	6		1.134	6		1.124	7		0.998	6		0.73	6	*	1.285	5	*	77.78	0	gi|255541526|ref|XP_002511827.1|	Glutathione-regulated potassium-efflux system protein kefB, putative [Ricinus communis] >gi|223549007|gb|EEF50496.1| Glutathione-regulated potassium-efflux system protein kefB, putative [Ricinus communis]	69.42	0	gi|297337884|gb|EFH68301.1|	hypothetical protein ARALYDRAFT_311263 [Arabidopsis lyrata subsp. lyrata]
702	1034	Cs6g06690.1	132	58	27.6	35.2	64.44	39.86	2	2	2	2	0.783	6	*	0.569	6	*	1.037	6		0.649	4		0.764	4		0.472	4	*	69.33	1e-18	gi|255584544|ref|XP_002532999.1|	subtilisin inhibitor 1, putative [Ricinus communis] >gi|223527228|gb|EEF29391.1| subtilisin inhibitor 1, putative [Ricinus communis]
703	1458	Cs3g15540.1	131	28	8.4	4.6	74.9	27.68	2	2	1	1	1.353	4	*	1.319	4		1.604	4	*	---	1		---	1		---	1		88.56	0	gi|195963827|gb|ACG59946.1|	stearoyl-acyl-carrier protein desaturase [Ricinus communis] >gi|195963833|gb|ACG59949.1| stearoyl-acyl-carrier protein desaturase [Ricinus communis]	84.76	0	gi|297328084|gb|EFH58503.1|	hypothetical protein ARALYDRAFT_477504 [Arabidopsis lyrata subsp. lyrata]
704		orange1.1t04514.1	131		21.6		57.65		4	1	-	-	---	1		---	1		---	1											91.19	4e-100	gi|307135913|gb|ADN33776.1|	60S ribosomal protein l9 [Cucumis melo subsp. melo]	83.94	3e-92	gi|11692872|gb|AAG40039.1|AF324688_1	At1g33120 [Arabidopsis thaliana]
705	906	Cs8g15340.1	131	75	4.9	6.1	56.7	47.38	2	1	3	1	0.721	2		0.846	2		0.793	2		0.764	2		0.522	2		1.707	2		56.71	6e-148	gi|225436410|ref|XP_002271961.1|	PREDICTED: lysosomal Pro-X carboxypeptidase [Vitis vinifera]	48.8	5e-121	gi|21537161|gb|AAM61502.1|	prolylcarboxypeptidase-like protein [Arabidopsis thaliana]
706	658	Cs8g05390.1	131	122	12.2	17.6	40.67	44.29	2	2	3	3	1.185	9		1.269	8	*	0.823	9	*	0.847	9		1.357	9		1.075	9	*	97.9	6e-77	gi|363901080|gb|AEW43294.1|	putative ribosomal protein S9 [Hevea brasiliensis]	87.84	5e-71	gi|297319727|gb|EFH50149.1|	40S ribosomal protein S16 [Arabidopsis lyrata subsp. lyrata]
707	450	Cs7g03150.1	131	199	21.6	27	65.62	64.84	3	3	4	4	1.035	8		1.816	8	*	1.178	8		1.216	11	*	1.826	11	*	1.137	11	*	98.65	6e-46	gi|359386144|gb|AEV43361.1|	HAP3-like protein [Citrus sinensis]
708	552	Cs6g18900.1	130	152	8.4	15.5	47.54	52.23	2	2	3	3	1.119	7		0.55	7	*	1.149	7		0.944	9		1.017	9		0.844	9		73.15	8e-101	gi|16416376|dbj|BAB21610.2|	mangrin [Bruguiera sexangula]	55.94	2e-72	gi|297321117|gb|EFH51538.1|	hypothetical protein ARALYDRAFT_484340 [Arabidopsis lyrata subsp. lyrata]
709	946	Cs6g14030.1	130	71	16	4.7	58.93	49.6	3	3	1	1	1.001	4		1.027	4		1.016	4		0.925	2		0.78	2	*	1.025	2		78.18	5e-119	gi|359481625|ref|XP_003632648.1|	PREDICTED: momilactone A synthase-like isoform 2 [Vitis vinifera]	49.81	3e-60	gi|297340217|gb|EFH70634.1|	hypothetical protein ARALYDRAFT_474354 [Arabidopsis lyrata subsp. lyrata]
710	812	Cs7g27180.1	130	89	3.2	7.2	69.3	72.96	1	1	3	3	0.883	4		0.979	4		0.935	4		1.158	3		0.772	3		0.999	3		83.83	0	gi|255577383|ref|XP_002529571.1|	Chorismate synthase, chloroplast precursor, putative [Ricinus communis] >gi|223530947|gb|EEF32805.1| Chorismate synthase, chloroplast precursor, putative [Ricinus communis]	81.51	0	gi|297339977|gb|EFH70394.1|	EMB1144 [Arabidopsis lyrata subsp. lyrata]
711	890	Cs8g05720.1	130	78	10.8	3.5	47.09	44.06	3	3	1	1	1.067	6		0.836	6		0.924	6		1.039	3		0.774	3	*	1.09	3		77.65	2e-149	gi|225428772|ref|XP_002282024.1|	PREDICTED: presequence protease 2, chloroplastic/mitochondrial-like [Vitis vinifera]	75.61	7e-137	gi|227309056|emb|CAY04655.1|	unnamed protein product [Arabidopsis thaliana]
712	660	Cs8g10040.1	130	121	9.3	9.3	84.67	75.23	1	1	1	1	0.655	2		---	1		0.644	2		---	1		0.839	2		0.725	2		77.64	1e-70	gi|255564142|ref|XP_002523068.1|	conserved hypothetical protein [Ricinus communis] >gi|223537630|gb|EEF39253.1| conserved hypothetical protein [Ricinus communis]	73.29	4e-64	gi|297327968|gb|EFH58388.1|	universal stress protein family protein [Arabidopsis lyrata subsp. lyrata]
713	796	Cs3g03310.1	130	92	9.1	9.1	58.36	49.72	1	1	1	1	1.026	4		0.842	4	*	0.93	4		0.875	3		0.708	3	*	0.98	3		81.25	8e-54	gi|255539825|ref|XP_002510977.1|	ribosomal protein L15, putative [Ricinus communis] >gi|223550092|gb|EEF51579.1| ribosomal protein L15, putative [Ricinus communis]	68.75	7e-47	gi|2245098|emb|CAB10520.1|	ribosomal protein [Arabidopsis thaliana]
714	205	Cs8g01670.1	129	388	11.7	15.6	56.15	58.36	4	4	5	5	0.537	9	*	0.841	9	*	1.131	9		0.449	22	*	0.693	23	*	1.126	23		53.22	2e-86	gi|224105073|ref|XP_002313676.1|	predicted protein [Populus trichocarpa] >gi|222850084|gb|EEE87631.1| predicted protein [Populus trichocarpa]	54.69	1e-83	gi|297329880|gb|EFH60299.1|	peptidoglycan-binding LysM domain-containing protein [Arabidopsis lyrata subsp. lyrata]
715	717	Cs7g08340.1	129	108	3	1.3	65.59	68.11	2	2	1	1	2.374	4	*	1.205	4	*	2.174	4	*	1.148	2		1.238	2		1.086	2		85.12	0	gi|224099691|ref|XP_002311580.1|	predicted protein [Populus trichocarpa] >gi|222851400|gb|EEE88947.1| predicted protein [Populus trichocarpa]	78.37	0	gi|297318077|gb|EFH48499.1|	AT5g26830/F2P16_90 [Arabidopsis lyrata subsp. lyrata]
716	725	Cs4g08260.1	129	105	5.3	5.3	57.93	42.66	2	2	2	2	1.342	7	*	1.049	8		1.303	7		1.146	6		1.53	6	*	0.913	6		98.25	0	gi|14573639|gb|AAK68152.1|	farnesyldiphosphate synthase [x Citrofortunella microcarpa]	79.82	1e-165	gi|297313916|gb|EFH44339.1|	hypothetical protein ARALYDRAFT_493157 [Arabidopsis lyrata subsp. lyrata]
717	535	Cs2g14520.1	129	158	2	2.8	78.88	87.39	1	1	2	2	0.995	2		1.394	2		0.677	2		0.698	4	*	0.858	4		1.676	4		77.97	0	gi|224131400|ref|XP_002321075.1|	predicted protein [Populus trichocarpa] >gi|222861848|gb|EEE99390.1| predicted protein [Populus trichocarpa]	71.15	0	gi|297317431|gb|EFH47853.1|	glycosyl hydrolase family 38 protein [Arabidopsis lyrata subsp. lyrata]
718	862	Cs9g17340.1	128	82	2.3	2.3	58.53	40.28	1	1	1	1	1.287	4		0.801	4		0.956	4		1.156	3	*	0.775	4	*	0.756	4	*	83.94	0	gi|302143864|emb|CBI22725.3|	unnamed protein product [Vitis vinifera]	80.7	0	gi|297323478|gb|EFH53899.1|	AMP-dependent synthetase and ligase family protein [Arabidopsis lyrata subsp. lyrata]
719	759	Cs9g18160.1	128	99	9.8	7.2	58.23	67.15	4	4	3	3	1.356	4		0.711	4		1.456	5		1.17	3		1.062	4		1.016	4		78.23	0	gi|357437181|ref|XP_003588866.1|	Aspartyl-tRNA synthetase [Medicago truncatula] >gi|355477914|gb|AES59117.1| Aspartyl-tRNA synthetase [Medicago truncatula]	72.32	0	gi|297315177|gb|EFH45600.1|	hypothetical protein ARALYDRAFT_491623 [Arabidopsis lyrata subsp. lyrata]
720	1443	Cs7g32240.1	128	29	5.5	1.5	55.79	28.83	2	2	1	1	1.329	4	*	0.75	4		1.267	4	*	---	1		---	1		---	1		77.35	0	gi|242199346|gb|ACS87994.1|	UDP-glucosyltransferase family 1 protein [Citrus sinensis]	41.6	1e-95	gi|17065006|gb|AAL32657.1|	UDP-glucose glucosyltransferase [Arabidopsis thaliana]
721	612	orange1.1t00006.1	128	134	5.4	5	60.78	63.79	2	2	3	3	1.076	4	*	0.885	4		1.115	4		1.29	5	*	0.99	5		1.054	5		92.9	0	gi|302399085|gb|ADL36837.1|	TCP domain class transcription factor [Malus x domestica]	90.07	0	gi|21595439|gb|AAM66101.1|	chaperonin subunit, putative [Arabidopsis thaliana]
722	626	Cs7g29380.1	127	131	11.6	7.8	51.39	56.05	2	2	1	1	1.41	7	*	1.045	7		1.138	6		0.908	5		1.103	5		1.227	4		81.4	2e-112	gi|224128015|ref|XP_002329233.1|	predicted protein [Populus trichocarpa] >gi|222871014|gb|EEF08145.1| predicted protein [Populus trichocarpa]	76.36	6e-106	gi|297330656|gb|EFH61075.1|	glyoxalase 2-2 [Arabidopsis lyrata subsp. lyrata]
723	749	Cs1g08820.1	127	101	1.3	1.3	68.69	61.82	1	1	1	1	1.203	3		1.273	3	*	1.173	3		0.952	3		0.854	3		1.613	3		75.77	0	gi|225434309|ref|XP_002276020.1|	PREDICTED: probable LRR receptor-like serine/threonine-protein kinase At1g06840-like [Vitis vinifera]	71.29	0	gi|334182352|ref|NP_172169.2|	putative leucine-rich repeat transmembrane protein kinase [Arabidopsis thaliana]
724		Cs2g11590.1	127		3.4		68.85		1	1	-	-	1.176	2		1.575	2		0.585	2											78.71	0	gi|359473090|ref|XP_002275843.2|	PREDICTED: allantoate deiminase, chloroplastic-like [Vitis vinifera]	76.77	0	gi|297315786|gb|EFH46209.1|	hypothetical protein ARALYDRAFT_914645 [Arabidopsis lyrata subsp. lyrata]
725	985	orange1.1t00394.1	127	64	16.5	4.5	63.63	44.01	3	3	1	1	0.695	4	*	0.812	4	*	0.797	4		0.625	2		1.089	2		0.912	2		78.78	7e-96	gi|255541652|ref|XP_002511890.1|	syntaxin, putative [Ricinus communis] >gi|223549070|gb|EEF50559.1| syntaxin, putative [Ricinus communis]	69.11	5e-82	gi|87116600|gb|ABD19664.1|	At3g09740 [Arabidopsis thaliana]
726		Cs5g19640.1	126		28.6		51.26		3	1	-	-	---	1		---	1		---	1											95.54	1e-58	gi|15234910|ref|NP_192742.1|	cytochrome c-2 [Arabidopsis thaliana] >gi|297809203|ref|XP_002872485.1| cytochrome C-2 [Arabidopsis lyrata subsp. lyrata] >gi|27734261|sp|Q9T0G2.1|CYC3_ARATH RecName: Full=Probable cytochrome c At4g10040 >gi|4539007|emb|CAB39628.1| cytochrome c [Arabidopsis thaliana] >gi|7267700|emb|CAB78127.1| cytochrome c [Arabidopsis thaliana] >gi|21592668|gb|AAM64617.1| cytochrome c [Arabidopsis thaliana] >gi…	95.54	2e-59	gi|4539007|emb|CAB39628.1|	cytochrome c [Arabidopsis thaliana]
727	1251	orange1.1t01789.1	126	40	5.2	2.7	68.38	39.01	2	2	1	1	0.532	3	*	1.067	3		0.55	3		0.959	2		0.647	2		1.045	2		75.3	0	gi|224128125|ref|XP_002320250.1|	predicted protein [Populus trichocarpa] >gi|222861023|gb|EEE98565.1| predicted protein [Populus trichocarpa]	72.73	1e-180	gi|28392968|gb|AAO41919.1|	putative pectinacetylesterase [Arabidopsis thaliana]
728	1091	Cs3g24700.1	125	53	8.3	4.8	50.87	37.7	4	4	3	3	1.295	7	*	0.747	7	*	1.165	5	*	1.046	4		0.939	4		0.917	4	*	89.08	0	gi|225458305|ref|XP_002282774.1|	PREDICTED: glucose-6-phosphate isomerase, cytosolic 1 [Vitis vinifera] >gi|302142482|emb|CBI19685.3| unnamed protein product [Vitis vinifera]	86.36	0	gi|11094236|dbj|BAB17636.1|	cytosolic phosphoglucose isomerase [Arabidopsis thaliana]
729	639	Cs3g27580.1	125	129	3.1	3.1	77.61	83.74	1	1	1	1	1.616	2		0.894	2		1	2		0.679	2		0.798	2		0.887	2	*	76.39	0	gi|225457618|ref|XP_002274236.1|	PREDICTED: dolichyl-diphosphooligosaccharide--protein glycosyltransferase subunit 1 [Vitis vinifera] >gi|297745585|emb|CBI40750.3| unnamed protein product [Vitis vinifera]	66.84	0	gi|19698901|gb|AAL91186.1|	putative dolichyl-diphosphooligosaccharide-protein glycosyltransferase [Arabidopsis thaliana]
730	809	Cs8g02140.1	125	90	4.8	4.8	68.24	60.72	1	1	1	1	0.959	3		1.196	3		0.662	2		1.033	2		1.192	2		0.91	2		75.15	2e-138	gi|255577858|ref|XP_002529802.1|	geranyl geranyl pyrophosphate synthase, putative [Ricinus communis] >gi|223530713|gb|EEF32584.1| geranyl geranyl pyrophosphate synthase, putative [Ricinus communis]	61.72	7e-109	gi|4467133|emb|CAB37502.1|	geranylgeranyl pyrophosphate synthase-related protein [Arabidopsis thaliana]
731	627	orange1.1t01948.1	125	130	17.5	15.4	52.94	55.95	6	3	5	3	1.337	4		0.864	4		1.278	4	*	1.161	3	*	0.521	2		0.843	3	*	93.06	0	gi|359486157|ref|XP_002263053.2|	PREDICTED: 60S ribosomal protein L3 [Vitis vinifera] >gi|297739519|emb|CBI29701.3| unnamed protein product [Vitis vinifera]	88.34	0	gi|4585874|gb|AAD25547.1|AC005850_4	60s ribosomal protein L3 [Arabidopsis thaliana]
732	971	Cs3g01610.1	124	67	3.3	1	46.42	53.77	3	3	1	1	0.981	8		1.046	8		1.196	8		0.923	2		0.927	2		1.039	2		90.56	0	gi|359486235|ref|XP_003633418.1|	PREDICTED: cullin-associated NEDD8-dissociated protein 1-like [Vitis vinifera]	82.84	0	gi|15984154|emb|CAC93728.1|	unnamed protein product [Arabidopsis thaliana]
733	846	Cs5g29150.1	124	85	11.4	12.9	58.83	50.32	2	2	2	2	1.082	5		1.135	5		1.215	5		0.953	3		0.839	3		1.054	3		100	2e-75	gi|315113254|pdb|3IZR|M	Chain M, Localization Of The Large Subunit Ribosomal Proteins Into A 5.5 A Cryo-Em Map Of Triticum Aestivum Translating 80s Ribosome >gi|57471720|gb|AAW50991.1| ribosomal protein L17 [Triticum aestivum] >gi|76573329|gb|ABA46769.1| ribosomal protein L17-like protein [Solanum tuberosum]	97.86	4e-75	gi|2459420|gb|AAB80655.1|	60S ribosomal protein L23 [Arabidopsis thaliana]
734		Cs8g07290.1	124		6.9		63.5		2	1	-	-	---	1		---	1		---	1											82.03	8e-163	gi|225433674|ref|XP_002266027.1|	PREDICTED: auxin-induced protein PCNT115 isoform 1 [Vitis vinifera]	76.02	2e-151	gi|297332440|gb|EFH62858.1|	aldo/keto reductase family protein [Arabidopsis lyrata subsp. lyrata]
735	633	Cs5g25170.1	124	130	20.9	13.3	53.27	54.73	4	4	3	3	0.931	5		1.019	5		0.885	5		1.153	8	*	0.846	8	*	1.014	8		79.84	2e-114	gi|255558037|ref|XP_002520047.1|	nucleic acid binding protein, putative [Ricinus communis] >gi|223540811|gb|EEF42371.1| nucleic acid binding protein, putative [Ricinus communis]	63.67	1e-89	gi|21593540|gb|AAM65507.1|	putative splicing regulatory protein [Arabidopsis thaliana]
736		Cs9g02050.1	123		6.9		56.12		1	1	-	-	1.072	4		0.96	3		0.953	4											88.24	2e-84	gi|255556430|ref|XP_002519249.1|	prefoldin subunit, putative [Ricinus communis] >gi|223541564|gb|EEF43113.1| prefoldin subunit, putative [Ricinus communis]	82.94	2e-80	gi|10177617|dbj|BAB10764.1|	von Hippel-Lindau binding protein (VHL binding protein; VBP) like [Arabidopsis thaliana]
737		Cs1g23730.1	123		4.6		63.57		2	2	-	-	0.929	2		0.947	2		1.113	2											76.91	0	gi|225430834|ref|XP_002273246.1|	PREDICTED: probable Xaa-Pro aminopeptidase P [Vitis vinifera] >gi|297735202|emb|CBI17564.3| unnamed protein product [Vitis vinifera]	72.47	0	gi|240256200|ref|NP_195394.4|	aminopeptidase P1 [Arabidopsis thaliana]
738	521	Cs2g20430.1	122	164	16.4	18.7	61.08	61.35	4	4	5	5	0.58	5	*	1.034	5		0.879	5		0.847	7		1.114	7		1.418	7	*	84.63	0	gi|357493125|ref|XP_003616851.1|	Protein disulfide isomerase family [Medicago truncatula] >gi|355518186|gb|AES99809.1| Protein disulfide isomerase family [Medicago truncatula]	73.54	0	gi|297338098|gb|EFH68515.1|	hypothetical protein ARALYDRAFT_470488 [Arabidopsis lyrata subsp. lyrata]
739	871	Cs6g04950.1	122	81	7.7	7.7	70.95	42.33	1	1	1	1	1.653	4		1.149	3		4.154	4	*	1.2	3		1.66	3	*	0.651	3	*	97.89	2e-76	gi|212722730|ref|NP_001131287.1|	uncharacterized protein LOC100192600 [Zea mays] >gi|195606082|gb|ACG24871.1| 40S ribosomal protein S23 [Zea mays] >gi|195618728|gb|ACG31194.1| 40S ribosomal protein S23 [Zea mays] >gi|195619636|gb|ACG31648.1| 40S ribosomal protein S23 [Zea mays] >gi|195625318|gb|ACG34489.1| 40S ribosomal protein S23 [Zea mays] >gi|195628702|gb|ACG36181.1| 40S ribosomal protein S23 [Zea mays] >gi|195657679|gb|ACG4…	96.48	5e-74	gi|27735238|sp|P49201.2|RS232_ARATH	RecName: Full=40S ribosomal protein S23-2; AltName: Full=S12
740		Cs5g14800.1	122		5.4		56.69		2	2	-	-	1.013	6		1.389	6	*	1.92	6	*										68.81	1e-177	gi|84514139|gb|ABC59078.1|	cytochrome P450 monooxygenase CYP72A59 [Medicago truncatula]	63.57	4e-162	gi|297328728|gb|EFH59147.1|	CYP72A15 [Arabidopsis lyrata subsp. lyrata]
741	1033	orange1.1t00229.1	122	58	19.9	15.2	41.85	36.7	4	4	2	2	0.707	7	*	1.283	7	*	1.325	7	*	0.981	4		1.114	4		0.836	4	*	98.68	1e-81	gi|82621170|gb|ABB86273.1|	cytoplasmic ribosomal protein S13-like [Solanum tuberosum]	95.36	3e-79	gi|297320882|gb|EFH51304.1|	ATRPS13A [Arabidopsis lyrata subsp. lyrata]
742	562	Cs7g05800.1	122	148	15.7	15.7	53.68	59.34	3	3	3	3	0.895	6	*	1.307	6	*	1.34	6	*	1.665	6	*	0.712	6	*	0.878	6	*	98.74	4e-80	gi|255571087|ref|XP_002526494.1|	40S ribosomal protein S11, putative [Ricinus communis] >gi|223534169|gb|EEF35885.1| 40S ribosomal protein S11, putative [Ricinus communis]	93.08	2e-75	gi|297326386|gb|EFH56806.1|	ribosomal protein S11-beta [Arabidopsis lyrata subsp. lyrata]
743	491	Cs5g32850.1	122	176	17.4	21.4	50.89	60.02	3	3	4	4	0.906	8		0.922	8		1.216	7	*	1.016	7		1.048	6		1.023	7		89.26	1e-140	gi|359479954|ref|XP_002263128.2|	PREDICTED: c-1-tetrahydrofolate synthase, cytoplasmic [Vitis vinifera]	85.19	5e-132	gi|21553669|gb|AAM62762.1|	5,10-methylenetetrahydrofolate dehydrogenase:5,10-methenyltetrahydrofolate cyclohydrolase, putative [Arabidopsis thaliana]
744	543	Cs5g02870.1	122	154	2.2	2.2	59.27	64.61	1	1	1	1	1.109	2		0.991	4		1.769	2		---	1		0.853	3		0.791	3	*	77.45	0	gi|297742262|emb|CBI34411.3|	unnamed protein product [Vitis vinifera]	75.77	0	gi|297332204|gb|EFH62622.1|	AAA-type ATPase family protein [Arabidopsis lyrata subsp. lyrata]
745	789	orange1.1t04023.1	121	93	11.2	9.3	62.21	48.96	4	4	3	3	0.611	7		1.43	7	*	1.086	7	*	1.248	6		0.793	6	*	1.068	6		85.07	0	gi|225457731|ref|XP_002278176.1|	PREDICTED: chaperone protein dnaJ 10 [Vitis vinifera] >gi|297745644|emb|CBI40809.3| unnamed protein product [Vitis vinifera]	74.81	1e-155	gi|297338992|gb|EFH69409.1|	DNAJ heat shock N-terminal domain-containing protein [Arabidopsis lyrata subsp. lyrata]
746		Cs8g20660.1	121		1.5		63.51		2	2	-	-	1.448	3	*	0.896	4		1.301	4	*										85.68	0	gi|359478703|ref|XP_002275617.2|	PREDICTED: ubiquitin-activating enzyme E1 1 [Vitis vinifera]	86.05	0	gi|297326924|gb|EFH57344.1|	hypothetical protein ARALYDRAFT_481921 [Arabidopsis lyrata subsp. lyrata]
747		Cs5g20420.1	120		8		64.58		1	1	-	-	1.163	4		1.058	4		0.707	4											63.91	4e-54	gi|225433620|ref|XP_002263700.1|	PREDICTED: UDP-glycosyltransferase 75D1-like [Vitis vinifera]	64.66	3e-45	gi|8778722|gb|AAF79730.1|AC005106_11	T25N20.21 [Arabidopsis thaliana]
748	1038	Cs9g11200.1	120	57	10.9	7.7	45.05	43.49	5	5	3	3	1.132	7		1.045	6		1.349	7	*	1.141	3		1.363	4		0.923	4		84.83	0	gi|224072636|ref|XP_002303818.1|	predicted protein [Populus trichocarpa] >gi|222841250|gb|EEE78797.1| predicted protein [Populus trichocarpa]	83.03	0	gi|297331467|gb|EFH61886.1|	dehydratase family [Arabidopsis lyrata subsp. lyrata]
749	885	Cs9g02160.1	120	79	4.5	9.1	53.57	47.38	1	1	2	2	0.893	4		0.922	4		0.859	4	*	1.005	4		0.957	4		0.878	4		82.06	5e-127	gi|225431978|ref|XP_002278726.1|	PREDICTED: 3-hydroxypropionyl-coenzyme A dehydratase [Vitis vinifera] >gi|296083235|emb|CBI22871.3| unnamed protein product [Vitis vinifera]	75.47	1e-117	gi|46518363|gb|AAS99663.1|	At4g16210 [Arabidopsis thaliana]
750	526	orange1.1t02682.1	120	162	3.4	5.4	63.03	69.93	1	1	2	2	1.125	2		0.993	3		0.983	2		0.783	4		0.839	4	*	1.092	3		85.88	0	gi|356558614|ref|XP_003547599.1|	PREDICTED: BRASSINOSTEROID INSENSITIVE 1-associated receptor kinase 1-like isoform 1 [Glycine max]	85.08	0	gi|14573459|gb|AAK68074.1|AF384970_1	somatic embryogenesis receptor-like kinase 3 [Arabidopsis thaliana]
751	1176	Cs1g14890.1	120	47	18.8	18.8	63.73	37.51	1	1	1	1	0.781	4	*	1.022	4		1.674	4	*	0.825	2		1.05	2		1.107	2
752	576	Cs8g20610.1	119	145	8.7	8.7	49.66	63.46	2	2	2	2	1.513	6	*	1.119	6		2.052	6		1.324	7	*	1.368	7	*	0.979	7		84.21	3e-143	gi|224103873|ref|XP_002313227.1|	predicted protein [Populus trichocarpa] >gi|222849635|gb|EEE87182.1| predicted protein [Populus trichocarpa]	80.19	1e-136	gi|297310412|gb|EFH40836.1|	cinnamoyl-CoA reductase family [Arabidopsis lyrata subsp. lyrata]
753	909	Cs1g06880.1	119	75	4.7	4.7	49.47	52.14	1	1	1	1	1.795	5	*	0.585	5	*	1.662	5	*	1.729	2	*	0.722	2	*	1.033	2		82.35	6e-124	gi|284521002|gb|ADB93076.1|	stem-specific protein tsjt1, putative [Jatropha curcas]	83.53	6e-124	gi|14030723|gb|AAK53036.1|AF375452_1	AT4g27450/F27G19_50 [Arabidopsis thaliana]
754	689	Cs3g14570.1	119	114	17.6	17.6	54.71	52.59	3	3	3	3	1.148	6		1.14	6		1.091	6		0.927	7		1.217	7		0.566	7	*	94.25	2e-91	gi|224064456|ref|XP_002301485.1|	predicted protein [Populus trichocarpa] >gi|222843211|gb|EEE80758.1| predicted protein [Populus trichocarpa]	87.36	3e-87	gi|14335090|gb|AAK59824.1|	AT3g05590/F18C1_14 [Arabidopsis thaliana]
755	1173	Cs7g21820.1	118	47	12.1	2.1	63.29	40.29	3	3	1	1	1.268	3	*	0.952	2		1.004	4		1.207	2	*	0.513	2	*	1.028	2		87.53	0	gi|224097726|ref|XP_002311056.1|	predicted protein [Populus trichocarpa] >gi|222850876|gb|EEE88423.1| predicted protein [Populus trichocarpa]	85.06	0	gi|8777334|dbj|BAA96924.1|	NADP-dependent malate dehydrogenase [Arabidopsis thaliana]
756	736	Cs2g24540.1	118	103	9.7	6.6	51.99	54.83	4	4	3	3	1.504	5	*	0.917	6		1.217	6	*	1.243	6		1.112	6		0.852	6	*	88.95	0	gi|225452196|ref|XP_002266527.1|	PREDICTED: glucose-6-phosphate 1-dehydrogenase, cytoplasmic isoform [Vitis vinifera] >gi|296090268|emb|CBI40087.3| unnamed protein product [Vitis vinifera]	85.85	0	gi|297316514|gb|EFH46937.1|	glucose-6-phosphate dehydrogenase 6 [Arabidopsis lyrata subsp. lyrata]
757	514	Cs8g09060.1	118	167	16.8	16.8	73.91	91.88	2	2	2	2	1.236	3	*	0.866	3		1.134	4		1.044	5		0.993	5		1.298	5		83.81	4e-110	gi|255576715|ref|XP_002529245.1|	translocon-associated protein, alpha subunit, putative [Ricinus communis] >gi|223531281|gb|EEF33123.1| translocon-associated protein, alpha subunit, putative [Ricinus communis]	58.22	1e-71	gi|50897256|gb|AAT85767.1|	At2g16595 [Arabidopsis thaliana]
758	464	Cs5g34490.1	118	192	4.8	4.4	48.95	72.95	2	2	1	1	1.36	8	*	0.996	7		1.155	8		0.845	6	*	1.02	6		1.389	6	*	61.74	4e-83	gi|118483316|gb|ABK93560.1|	unknown [Populus trichocarpa]	57.45	1e-71	gi|297331832|gb|EFH62251.1|	hypothetical protein ARALYDRAFT_480447 [Arabidopsis lyrata subsp. lyrata]
759	697	Cs7g13720.1	118	113	3	3	72.6	72.75	1	1	1	1	0.916	2		1.712	2		1.21	2		0.672	2		2.367	2		1.236	2		71.43	8e-86	gi|224094059|ref|XP_002310069.1|	predicted protein [Populus trichocarpa] >gi|222852972|gb|EEE90519.1| predicted protein [Populus trichocarpa]	79.25	4e-17	gi|297329050|gb|EFH59469.1|	zinc finger family protein [Arabidopsis lyrata subsp. lyrata]
760	814	Cs2g19140.1	118	89	5	8	50.15	50.07	2	2	3	3	1.083	3	*	0.857	5		1.21	5	*	1.137	4		1.571	4		0.744	4	*	78.55	2e-172	gi|225447502|ref|XP_002265275.1|	PREDICTED: indole-3-glycerol phosphate synthase, chloroplastic [Vitis vinifera]	72.09	5e-151	gi|297309715|gb|EFH40139.1|	hypothetical protein ARALYDRAFT_494873 [Arabidopsis lyrata subsp. lyrata]
761	850	Cs8g02720.1	117	84	6.7	2.8	63.39	84.47	2	2	1	1	1.624	4		0.779	3		1.017	3		---	1		---	1		---	1		82.9	0	gi|225457921|ref|XP_002272757.1|	PREDICTED: extended synaptotagmin-2 isoform 1 [Vitis vinifera] >gi|302142694|emb|CBI19897.3| unnamed protein product [Vitis vinifera]	77.22	0	gi|39918793|emb|CAE85115.1|	synaptotagmin [Arabidopsis thaliana]
762	982	Cs4g13940.1	117	65	7.9	5.1	52.02	36.66	3	3	2	2	1.227	6	*	1.327	6	*	1.216	6		1.115	6		0.722	6		0.657	6	*	76.16	0	gi|225444938|ref|XP_002282308.1|	PREDICTED: ectonucleotide pyrophosphatase/phosphodiesterase family member 3 [Vitis vinifera]	82.41	0	gi|5123562|emb|CAB45328.1|	nucleotide pyrophosphatase-like protein [Arabidopsis thaliana]
763		Cs9g09380.1	117		6.6		57.77		2	1	-	-	1.282	2		1.136	2		1.175	2											79.43	1e-98	gi|147791134|emb|CAN68016.1|	hypothetical protein VITISV_025150 [Vitis vinifera]	63.92	1e-82	gi|297316159|gb|EFH46582.1|	hypothetical protein ARALYDRAFT_493480 [Arabidopsis lyrata subsp. lyrata]
764	665	Cs2g17350.1	117	119	12.7	12.7	67.25	71.13	3	3	3	3	0.851	4		1.057	3		0.738	4		0.983	4		0.909	4		0.882	4		64.68	6e-132	gi|118489548|gb|ABK96576.1|	unknown [Populus trichocarpa x Populus deltoides]	50.56	1e-81	gi|257626303|emb|CBD24270.1|	unnamed protein product [Arabidopsis thaliana]
765	668	Cs3g09650.1	117	119	42.2	42.2	40.98	34.59	3	3	3	3	0.81	10		1.05	10		0.954	10		0.937	9		1.067	9		0.685	9	*	91.11	7e-43	gi|224138380|ref|XP_002326588.1|	predicted protein [Populus trichocarpa] >gi|222833910|gb|EEE72387.1| predicted protein [Populus trichocarpa]	74.44	2e-33	gi|21593896|gb|AAM65863.1|	Acyl CoA binding protein, putative [Arabidopsis thaliana]
766	1396	Cs1g22940.1	117	32	7.6	3.5	64.84	31.52	2	2	1	1	0.883	4		0.855	3		0.375	4	*	---	1		---	1		---	1		66.23	7e-144	gi|9794870|gb|AAF98369.1|AF158253_1	patatin-like protein 3 [Nicotiana tabacum]	59.9	3e-115	gi|297326648|gb|EFH57068.1|	hypothetical protein ARALYDRAFT_344337 [Arabidopsis lyrata subsp. lyrata]
767	503	Cs3g21500.1	116	172	31.8	32.4	58.02	75.5	3	3	4	4	1.056	6		0.735	5		1.607	3		1.102	8		1.047	7		0.689	7	*
768	550	Cs8g07240.1	116	152	29	22.4	52.71	71.67	3	3	2	2	0.814	6	*	1.625	5	*	2.445	6	*	1.037	5		0.357	5	*	0.475	5	*	97.22	7e-35	gi|255543727|ref|XP_002512926.1|	40S ribosomal protein S25-1, putative [Ricinus communis] >gi|223547937|gb|EEF49429.1| 40S ribosomal protein S25-1, putative [Ricinus communis]	90.28	2e-33	gi|30580492|sp|Q9SIK2.1|RS252_ARATH	RecName: Full=40S ribosomal protein S25-2
769	615	Cs5g29000.1	116	134	6.2	4.5	69.23	75.57	2	2	1	1	0.991	4		1.154	4		1.025	4		0.912	3		0.626	3		0.806	3	*	79.25	1e-178	gi|225437963|ref|XP_002271401.1|	PREDICTED: NADH dehydrogenase [ubiquinone] 1 alpha subcomplex subunit 9, mitochondrial [Vitis vinifera] >gi|297744229|emb|CBI37199.3| unnamed protein product [Vitis vinifera]	71.22	2e-155	gi|297330036|gb|EFH60455.1|	catalytic/ coenzyme binding protein [Arabidopsis lyrata subsp. lyrata]
770	1342	orange1.1t01687.1	116	35	13.1	9.2	56.54	34.77	2	2	1	1	1.054	2		0.866	2		0.923	2		---	1		---			---	1		83.82	5e-130	gi|255548433|ref|XP_002515273.1|	ATP-dependent Clp protease proteolytic subunit, putative [Ricinus communis] >gi|223545753|gb|EEF47257.1| ATP-dependent Clp protease proteolytic subunit, putative [Ricinus communis]	83.46	3e-127	gi|297335248|gb|EFH65665.1|	hypothetical protein ARALYDRAFT_887394 [Arabidopsis lyrata subsp. lyrata]
771	485	Cs7g19200.1	116	182	19	11.8	56.04	69.04	2	2	2	2	1.111	2		0.908	3		0.798	2		0.749	5	*	1.023	5		1.399	6	*	82.13	6e-119	gi|225454952|ref|XP_002280421.1|	PREDICTED: metacaspase-1 [Vitis vinifera] >gi|297744960|emb|CBI38552.3| unnamed protein product [Vitis vinifera]	75	2e-107	gi|37788545|gb|AAP44514.1|	metacaspase 1 [Arabidopsis thaliana]
772	727	Cs4g03690.1	115	104	10.6	9.5	43.52	58.81	5	5	4	4	1.407	7		0.824	6		1.434	7	*	1.031	8		1.167	7	*	0.892	7		84.4	0	gi|296089683|emb|CBI39502.3|	unnamed protein product [Vitis vinifera]	78.12	0	gi|297330699|gb|EFH61118.1|	hypothetical protein ARALYDRAFT_478516 [Arabidopsis lyrata subsp. lyrata]
773	691	Cs8g20870.1	115	114	4.9	8.8	59	63.73	2	2	4	4	0.806	2		---	1		1.129	3		0.996	4		1.158	3		0.997	4		78.87	0	gi|255550597|ref|XP_002516348.1|	Sorting nexin-4, putative [Ricinus communis] >gi|223544514|gb|EEF46032.1| Sorting nexin-4, putative [Ricinus communis]	73.21	0	gi|20466618|gb|AAM20626.1|	putative protein [Arabidopsis thaliana]
774	544	Cs6g22070.1	115	153	35	27.3	56.58	53.59	4	4	3	3	0.74	7	*	0.972	8		0.559	7	*	0.926	10		0.646	10	*	1.489	9	*	92.31	5e-76	gi|224077760|ref|XP_002305397.1|	predicted protein [Populus trichocarpa] >gi|222848361|gb|EEE85908.1| predicted protein [Populus trichocarpa]	84.51	3e-70	gi|27923837|sp|Q9FNP8.1|RS193_ARATH	RecName: Full=40S ribosomal protein S19-3
775	617	Cs2g18540.1	115	134	2.8	2.8	67.36	59.71	2	2	2	2	0.954	3		1.115	3		0.848	3		1.055	4		0.833	4		0.843	4	*	44.53	9e-81	gi|255567186|ref|XP_002524574.1|	auxilin, putative [Ricinus communis] >gi|223536127|gb|EEF37782.1| auxilin, putative [Ricinus communis]	40.48	3e-29	gi|240255801|ref|NP_193014.5|	auxilin-related protein 1 [Arabidopsis thaliana]
776	935	Cs2g14230.1	115	72	8.2	8.2	59.41	55.38	1	1	1	1	1.331	3		1.126	4		1.101	4		0.989	3		1.042	3		0.822	3		81.7	1e-70	gi|118484599|gb|ABK94173.1|	unknown [Populus trichocarpa]	73.86	6e-66	gi|297317434|gb|EFH47856.1|	translocon-associated protein beta family protein [Arabidopsis lyrata subsp. lyrata]
777	977	Cs9g04230.1	115	66	4.2	1.8	45.98	42.18	4	3	2	1	0.999	5		0.937	5		1.201	5		0.908	2		1.392	2		0.626	2	*	95.27	0	gi|359811337|ref|NP_001241486.1|	uncharacterized protein LOC100784099 [Glycine max]	89.85	0	gi|297335336|gb|EFH65753.1|	EIF2 gamma [Arabidopsis lyrata subsp. lyrata]
778		Cs4g17010.1	114		2.2		55.72		3	3	-	-	1.297	4		0.78	3		0.88	3											83.59	0	gi|225445342|ref|XP_002281542.1|	PREDICTED: dnaJ homolog subfamily C member 13-like [Vitis vinifera]	75.67	0	gi|297326683|gb|EFH57103.1|	hypothetical protein ARALYDRAFT_481564 [Arabidopsis lyrata subsp. lyrata]
779	1132	Cs2g01320.1	114	49	11.1	7.5	50.74	43.79	2	2	1	1	0.855	5		1.195	5		0.889	5		0.961	2		0.874	2		1.031	2		94.69	2e-124	gi|229609883|gb|ACQ83557.1|	calcineurin B-like protein 03 [Vitis vinifera]	88.94	6e-115	gi|9758619|dbj|BAB09281.1|	calcineurin B-like protein 2 [Arabidopsis thaliana]
780	1188	Cs7g24560.1	114	45	4.4	2.3	67.77	45.13	2	2	1	1	1.075	6		1.317	6		0.981	5		---	1		---	1		---	1		83.66	0	gi|225448968|ref|XP_002269663.1|	PREDICTED: probable exocyst complex component 4-like isoform 1 [Vitis vinifera]	75.39	0	gi|297330631|gb|EFH61050.1|	hypothetical protein ARALYDRAFT_897214 [Arabidopsis lyrata subsp. lyrata]
781	308	Cs1g15060.1	114	281	10.6	10.6	61.9	80.26	1	1	1	1	0.83	3		1.153	3		0.929	3		0.879	6	*	1.858	6	*	0.794	6	*	72.73	2e-24	gi|224073917|ref|XP_002304198.1|	predicted protein [Populus trichocarpa] >gi|222841630|gb|EEE79177.1| predicted protein [Populus trichocarpa]	58.24	3e-18	gi|16209680|gb|AAL14398.1|	At1g15230/F9L1_18 [Arabidopsis thaliana]
782	968	Cs8g19800.1	114	68	4.9	3.4	52.33	53.61	4	4	3	3	1.53	5		0.914	4		1.121	3	*	1.013	4		0.782	4		1.14	4		99.29	0	gi|21063929|gb|AAM29154.1|	starch phosphorylase type H [Citrus hybrid cultivar]	83.27	0	gi|297323372|gb|EFH53793.1|	alpha-glucan phosphorylase 2 [Arabidopsis lyrata subsp. lyrata]
783	437	Cs8g12490.1	113	203	4.1	9.1	46.81	58.67	2	2	5	5	0.943	7		1.028	6		0.66	7	*	0.884	11	*	0.962	11		1.081	11		86.02	0	gi|359494701|ref|XP_002269774.2|	PREDICTED: dynamin-related protein 3A-like [Vitis vinifera]	78.05	0	gi|19032335|dbj|BAB85643.1|	dynamin like protein 2a [Arabidopsis thaliana]
784	447	Cs4g16080.1	113	200	10.9	11.5	40.9	59.01	6	6	6	6	1.256	9		0.889	8		1.183	9	*	0.987	12		0.897	12		1.122	12	*	83.76	0	gi|224142159|ref|XP_002324426.1|	predicted protein [Populus trichocarpa] >gi|222865860|gb|EEF02991.1| predicted protein [Populus trichocarpa]	75.82	0	gi|297313264|gb|EFH43687.1|	hypothetical protein ARALYDRAFT_491857 [Arabidopsis lyrata subsp. lyrata]
785		orange1.1t04550.1	112		6.3		65.24		2	2	-	-	1.116	3		1.011	3		1.469	3	*										85.62	0	gi|225461591|ref|XP_002285298.1|	PREDICTED: homogentisate 1,2-dioxygenase [Vitis vinifera] >gi|302142933|emb|CBI20228.3| unnamed protein product [Vitis vinifera]	85.78	0	gi|297310136|gb|EFH40560.1|	homogentisate 1,2-dioxygenase [Arabidopsis lyrata subsp. lyrata]
786	698	Cs4g10860.1	112	113	2.2	2.2	64.58	68.31	2	2	2	2	0.965	4		1.011	4		1.342	4		1.183	5		0.849	5	*	1.004	5		31.54	4e-102	gi|225445915|ref|XP_002263288.1|	PREDICTED: disease resistance protein At4g27190-like [Vitis vinifera]	27.88	2e-58	gi|297313355|gb|EFH43778.1|	hypothetical protein ARALYDRAFT_492076 [Arabidopsis lyrata subsp. lyrata]
787	465	Cs5g06460.1	112	192	20.3	13.8	45.73	51.8	4	4	3	3	0.606	9		0.965	9		0.72	9		0.942	14		1.067	14		1.144	13		75.49	9e-125	gi|255540441|ref|XP_002511285.1|	protein-l-isoaspartate O-methyltransferase, putative [Ricinus communis] >gi|223550400|gb|EEF51887.1| protein-l-isoaspartate O-methyltransferase, putative [Ricinus communis]	76.86	4e-104	gi|297323445|gb|EFH53866.1|	protein-l-isoaspartate O-methyltransferase [Arabidopsis lyrata subsp. lyrata]
788	903	Cs3g10820.1	111	75	11.5	3	53.3	51.98	2	2	1	1	0.519	4	*	1.181	4		1.237	3		0.819	2		1.212	2	*	0.693	2		64.94	6e-97	gi|255580961|ref|XP_002531299.1|	calcium ion binding protein, putative [Ricinus communis] >gi|223529132|gb|EEF31112.1| calcium ion binding protein, putative [Ricinus communis]	53.85	1e-72	gi|15241944|ref|NP_198235.1|	EF-hand, calcium binding motif-containing protein [Arabidopsis thaliana]
789	747	Cs4g07890.1	111	101	4.6	7.3	69.33	50.26	1	1	2	2	0.975	2		0.765	2		0.826	2		1.422	3	*	0.746	3	*	1.052	3		86.62	6e-176	gi|224122096|ref|XP_002330540.1|	predicted protein [Populus trichocarpa] >gi|118486011|gb|ABK94849.1| unknown [Populus trichocarpa] >gi|222872098|gb|EEF09229.1| predicted protein [Populus trichocarpa]	78.99	4e-168	gi|334185304|ref|NP_001189876.1|	DNA damage-inducible protein 1 [Arabidopsis thaliana]
790	1322	Cs9g18330.1	111	36	12.5	5.4	53.69	31.02	3	3	2	2	0.913	5		0.997	4		1.309	5	*	1.079	2		1.158	2		0.967	2		79.49	7e-166	gi|225462735|ref|XP_002269132.1|	PREDICTED: probable protein phosphatase 2C 76 [Vitis vinifera] >gi|302143680|emb|CBI22541.3| unnamed protein product [Vitis vinifera]	73.35	2e-150	gi|219726018|emb|CAW50681.1|	unnamed protein product [Arabidopsis thaliana]
791	1140	Cs7g08730.1	111	49	5.4	4.9	45	38.26	2	2	2	2	2.023	6	*	0.997	6		1.05	6		1.188	2		1.243	2		0.831	2		42.86	1e-25	gi|147799889|emb|CAN77321.1|	hypothetical protein VITISV_008818 [Vitis vinifera]	43.69	1e-67	gi|297333984|gb|EFH64402.1|	DC1 domain-containing protein [Arabidopsis lyrata subsp. lyrata]
792	954	Cs9g06370.1	110	70	5.7	5.7	48.21	41.28	1	1	1	1	0.873	4	*	1.027	4		0.949	5		0.653	4	*	0.928	4		1.17	4	*	72.07	2e-69	gi|118485725|gb|ABK94712.1|	unknown [Populus trichocarpa]	64.41	6e-61	gi|110735967|dbj|BAE99958.1|	hypothetical protein [Arabidopsis thaliana]
793	819	Cs7g11440.2	110	88	20.9	16	40.26	37.86	7	7	5	5	1.149	11	*	1.373	11	*	1.103	12	*	1.28	9	*	0.921	9		1.497	8	*	83.82	3e-161	gi|255542044|ref|XP_002512086.1|	SPFH domain-containing protein 2 precursor, putative [Ricinus communis] >gi|223549266|gb|EEF50755.1| SPFH domain-containing protein 2 precursor, putative [Ricinus communis]	76.88	3e-149	gi|20197740|gb|AAD17426.2|	expressed protein [Arabidopsis thaliana]
794	366	Cs7g23800.1	110	247	10.8	10.8	56.3	67.84	2	2	2	2	0.777	4		0.854	4		0.708	3	*	0.852	6	*	0.609	6	*	1.285	7	*	73.01	2e-128	gi|255565291|ref|XP_002523637.1|	abc transporter, putative [Ricinus communis] >gi|223537089|gb|EEF38723.1| abc transporter, putative [Ricinus communis]	81.32	1e-119	gi|51173055|tpg|DAA05587.1|	TPA_exp: plastid SufC-like protein [Arabidopsis thaliana]
795	713	Cs1g13240.1	110	109	21.2	17	53.45	52.52	3	3	2	2	0.639	5	*	0.932	5		0.811	5		0.734	6		0.945	6		0.582	6	*	69.18	3e-45	gi|297853038|ref|XP_002894400.1|	hypothetical protein ARALYDRAFT_892286 [Arabidopsis lyrata subsp. lyrata] >gi|297340242|gb|EFH70659.1| hypothetical protein ARALYDRAFT_892286 [Arabidopsis lyrata subsp. lyrata]	69.18	9e-46	gi|297340242|gb|EFH70659.1|	hypothetical protein ARALYDRAFT_892286 [Arabidopsis lyrata subsp. lyrata]
796		Cs5g30440.1	110		7.1		75.64		1	1	-	-	1.216	2		0.508	2		0.487	2											75.24	2e-135	gi|356572236|ref|XP_003554276.1|	PREDICTED: indole-3-glycerol phosphate lyase, chloroplastic [Glycine max]	81.27	2e-128	gi|21593559|gb|AAM65526.1|	tryptophan synthase alpha chain [Arabidopsis thaliana]
797		Cs7g02190.1	110		5.7		52.62		1	1	-	-	1.732	3	*	0.784	3		2.694	3											92.02	3e-88	gi|255553426|ref|XP_002517754.1|	acetyltransferase complex ard1 subunit, putative [Ricinus communis] >gi|223543026|gb|EEF44561.1| acetyltransferase complex ard1 subunit, putative [Ricinus communis]	85.79	1e-84	gi|297319463|gb|EFH49885.1|	hypothetical protein ARALYDRAFT_488201 [Arabidopsis lyrata subsp. lyrata]
798	722	Cs8g08250.1	110	106	7.7	4	63.29	66.19	2	2	1	1	1.013	3		0.757	4		1.073	4		0.921	2		0.875	2		0.766	2		72.26	2e-123	gi|225453498|ref|XP_002275186.1|	PREDICTED: epoxide hydrolase 2 [Vitis vinifera] >gi|297734551|emb|CBI16602.3| unnamed protein product [Vitis vinifera]	57.99	2e-104	gi|6562252|emb|CAB62622.1|	epoxide hydrolase-like protein [Arabidopsis thaliana]
799	801	Cs6g15550.1	109	91	12.1	8.6	68.28	61.9	2	2	1	1	1.059	4		0.895	4		0.966	4		---	1		---	1		0.645	2		80.83	2e-82	gi|118481397|gb|ABK92641.1|	unknown [Populus trichocarpa]	62.61	4e-76	gi|7529720|emb|CAB86900.1|	peroxiredoxin-like protein [Arabidopsis thaliana]
800	547	Cs7g10910.1	109	153	45.5	26.8	46.87	70.67	3	3	2	2	1.081	5		1.141	4		0.947	6		0.679	6	*	1.91	6	*	0.882	6		94.31	2e-65	gi|255547686|ref|XP_002514900.1|	nuclear transport factor, putative [Ricinus communis] >gi|223545951|gb|EEF47454.1| nuclear transport factor, putative [Ricinus communis]	87.8	2e-61	gi|98961065|gb|ABF59016.1|	At1g27970 [Arabidopsis thaliana]
801	1192	Cs2g25450.1	108	44	4.3	4.3	73.96	44.47	1	1	1	1	0.837	3		0.499	3		0.466	3		---	1		---	1		---			77.54	4e-143	gi|225451467|ref|XP_002274131.1|	PREDICTED: peroxidase 55-like [Vitis vinifera]	64.76	2e-114	gi|297312539|gb|EFH42963.1|	peroxidase 73 [Arabidopsis lyrata subsp. lyrata]
802	766	Cs2g05470.1	108	97	3.7	2.7	48.34	55.31	3	3	2	2	1.319	4	*	1.027	4		0.801	4		0.894	2	*	1.052	3		1.028	3		77.9	0	gi|224077052|ref|XP_002305110.1|	predicted protein [Populus trichocarpa] >gi|222848074|gb|EEE85621.1| predicted protein [Populus trichocarpa]	68.27	0	gi|145358912|ref|NP_199419.2|	Guanylate-binding protein [Arabidopsis thaliana]
803	763	Cs4g19590.1	108	98	13.3	12	51.31	44.07	5	1	4	1	---	1		---	1		---	1		1.01	2		0.934	2		1.096	2		73.51	9e-164	gi|359484559|ref|XP_003633121.1|	PREDICTED: probable lactoylglutathione lyase, chloroplast-like isoform 2 [Vitis vinifera] >gi|297738782|emb|CBI28027.3| unnamed protein product [Vitis vinifera]	77.62	1e-153	gi|297334427|gb|EFH64845.1|	hypothetical protein ARALYDRAFT_475823 [Arabidopsis lyrata subsp. lyrata]
804	764	Cs8g04920.1	108	97	5.3	4.7	64.17	44.5	2	2	2	2	1.23	3		0.881	3		1.492	3		0.803	8	*	1.121	7		0.808	8	*	100	0	gi|13431605|sp|Q9MB73.1|LGT_CITUN	RecName: Full=Limonoid UDP-glucosyltransferase; Short=LGTase; Short=Limonoid GTase; Short=Limonoid glucosyltransferase >gi|7380882|dbj|BAA93039.1| limonoid UDP-glucosyltransferase [Citrus unshiu] >gi|187711141|gb|ACD14143.1| limonoid UDP-glucosyltransferase [Citrus limettioides] >gi|187711147|gb|ACD14146.1| limonoid UDP-glucosyltransferase [Citrus aurantium]	62.04	9e-163	gi|297314038|gb|EFH44461.1|	UGT84A1 [Arabidopsis lyrata subsp. lyrata]
805	581	Cs7g19440.1	108	143	9.3	10.8	62.75	60.08	2	2	3	3	1.367	3		0.882	3		0.826	3		0.955	5		1.781	4		0.75	4	*	64.07	9e-168	gi|224134212|ref|XP_002321764.1|	predicted protein [Populus trichocarpa] >gi|222868760|gb|EEF05891.1| predicted protein [Populus trichocarpa]	54.56	1e-141	gi|17529156|gb|AAL38804.1|	unknown protein [Arabidopsis thaliana]
806	693	Cs2g10690.1	106	114	7.2	11.3	59.99	59.86	2	1	3	3	0.936	2		1.018	2		1.103	2	*	1.041	5		1.207	5	*	1.069	5		91.86	2e-107	gi|356532974|ref|XP_003535044.1|	PREDICTED: putative vesicle-associated membrane protein 726-like isoform 1 [Glycine max]	83.11	2e-96	gi|297338081|gb|EFH68498.1|	vesicle-associated membrane protein 7B [Arabidopsis lyrata subsp. lyrata]
807	553	Cs5g08020.1	106	151	14.9	13.5	50.79	56.41	5	4	5	4	0.78	6		1.026	5		1.109	6		1.114	7		1	7		0.945	7		58.47	1e-34	gi|359489211|ref|XP_002272562.2|	PREDICTED: uncharacterized protein LOC100259885 [Vitis vinifera]
808	529	Cs1g09420.1	106	161	14.6	14.6	57.54	74.68	3	3	3	3	0.808	7	*	0.909	8		1.508	8	*	0.896	7		0.748	7	*	0.475	7	*	100	2e-101	gi|11596182|gb|AAG38519.1|AF283534_1	miraculin-like protein 3 [Citrus x paradisi]	34.13	2e-24	gi|297336094|gb|EFH66511.1|	trypsin and protease inhibitor family protein [Arabidopsis lyrata subsp. lyrata]
809	549	Cs9g16270.1	106	153	2.9	2.9	67.95	97.04	1	1	1	1	0.842	2		0.495	2		1.294	2		1.142	2		1.151	2		1.092	2		45.8	2e-105	gi|224148197|ref|XP_002336610.1|	predicted protein [Populus trichocarpa] >gi|222836314|gb|EEE74735.1| predicted protein [Populus trichocarpa]	36.12	9e-78	gi|4204295|gb|AAD10676.1|	Hypothetical protein [Arabidopsis thaliana]
810	551	Cs9g19060.1	106	152	7.1	7.1	56.54	50.54	1	1	1	1	1.029	4		0.92	4		0.796	4	*	0.926	6		0.629	6	*	0.94	6		88.1	4e-80	gi|255545146|ref|XP_002513634.1|	NADH dehydrogenase, putative [Ricinus communis] >gi|223547542|gb|EEF49037.1| NADH dehydrogenase, putative [Ricinus communis]	81.07	6e-76	gi|25090853|sp|Q9FLX7.1|NDUA5_ARATH	RecName: Full=Probable NADH dehydrogenase [ubiquinone] 1 alpha subcomplex subunit 5, mitochondrial; Flags: Precursor
811	1149	Cs2g14350.1	105	48	6.9	2.6	56.83	29.29	2	1	1	1	0.919	3		1.042	3		1.679	3	*	1.071	3	*	1.216	4	*	0.987	4		95.79	2e-150	gi|255543593|ref|XP_002512859.1|	mitochondrial phosphate carrier protein, putative [Ricinus communis] >gi|223547870|gb|EEF49362.1| mitochondrial phosphate carrier protein, putative [Ricinus communis]	88.77	7e-143	gi|297319482|gb|EFH49904.1|	mitochondrial phosphate transporter [Arabidopsis lyrata subsp. lyrata]
812	974	Cs3g19810.1	105	67	18.9	15.8	51.45	50.08	4	4	4	4	0.789	5	*	1.109	5		0.77	5		0.79	4		0.63	4	*	0.944	4		85.76	4e-165	gi|359492510|ref|XP_003634424.1|	PREDICTED: L-ascorbate peroxidase T, chloroplastic-like isoform 2 [Vitis vinifera]	81.09	2e-152	gi|297333527|gb|EFH63945.1|	hypothetical protein ARALYDRAFT_476914 [Arabidopsis lyrata subsp. lyrata]
813	1291	Cs4g13300.1	105	38	14.7	6.7	48.29	37.77	2	2	1	1	0.744	5	*	0.883	5	*	1.471	5	*	---	1		---	1		---	1		83.33	1e-69	gi|89258491|gb|ABD65459.1|	putative ribosomal protein L28 [Gossypium hirsutum]	75.52	1e-59	gi|3687251|gb|AAC62149.1|	putative ribosomal protein L28 [Arabidopsis thaliana]
814	910	Cs5g31240.1	105	75	14.1	6.9	74.2	54.56	3	3	1	1	1.866	4	*	1.03	4		1.251	4		1.067	2		1.361	2		0.815	2		75.82	3e-106	gi|118489544|gb|ABK96574.1|	unknown [Populus trichocarpa x Populus deltoides]	68.33	2e-94	gi|297324340|gb|EFH54761.1|	hypothetical protein ARALYDRAFT_907901 [Arabidopsis lyrata subsp. lyrata]
815		Cs4g13220.1	105		10.5		49.71		2	2	-	-	0.668	4	*	0.821	4	*	1.475	4											92.57	2e-59	gi|225429420|ref|XP_002275998.1|	PREDICTED: vacuolar protein sorting-associated protein 32 homolog 2 [Vitis vinifera] >gi|147832595|emb|CAN68229.1| hypothetical protein VITISV_026042 [Vitis vinifera] >gi|296081601|emb|CBI20606.3| unnamed protein product [Vitis vinifera]	76.85	1e-57	gi|4972062|emb|CAB43930.1|	putative protein [Arabidopsis thaliana]
816	795	Cs4g10610.1	105	92	14.7	24.7	56	52.37	2	2	3	3	0.623	4	*	1.317	4		0.888	4		0.749	5	*	1.023	5		0.834	5		72.73	9e-76	gi|194466266|gb|ACF74362.1|	perchloric acid soluble translation inhibitor protein [Arachis hypogaea]	73.54	6e-72	gi|110743843|dbj|BAE99756.1|	translational inhibitor protein like [Arabidopsis thaliana]
817	1332	Cs5g17830.1	105	35	11.6	6.9	62.74	32.7	3	2	2	1	1.987	2	*	0.833	2	*	1.685	3	*	---	1		---	1		---	1		81.6	0	gi|359493457|ref|XP_002278756.2|	PREDICTED: elongation factor 1-gamma-like [Vitis vinifera]	71.56	3e-163	gi|297337854|gb|EFH68271.1|	hypothetical protein ARALYDRAFT_474857 [Arabidopsis lyrata subsp. lyrata]
818	828	Cs6g02690.1	104	87	10.6	7.6	49.25	44.12	3	3	2	2	1.122	5		1.128	5		0.873	5		0.964	4		0.992	4		1.155	4		90.79	2e-127	gi|35186998|gb|AAQ84167.1|	isopentenyl pyrophosphate isomerase [Pueraria montana var. lobata]	90	1e-122	gi|87159525|emb|CAJ76622.1|	unnamed protein product [Arabidopsis thaliana]
819		Cs5g09900.4	104		23.4		47.21		5	5	3	3	0.868	6		1.009	5		0.961	6											83.08	1e-129	gi|344190168|gb|AEM97866.1|	Cu/Zn-superoxide dismutase copper chaperone precursor [Corylus heterophylla]	71.76	3e-108	gi|62950371|gb|AAY22970.1|	copper/zinc superoxide dismutase chaperone [Arabidopsis thaliana]
820	575	Cs8g14300.1	104	145	18.1	18.1	68.25	79.13	2	2	2	2	0.893	4	*	1.045	4		1.064	4		0.871	4		1.567	4	*	0.885	4		60.56	2e-46	gi|225464822|ref|XP_002270174.1|	PREDICTED: putative phosphatidylglycerol/phosphatidylinositol transfer protein DDB_G0282179 [Vitis vinifera] >gi|296084851|emb|CBI28260.3| unnamed protein product [Vitis vinifera]	54.35	2e-40	gi|297330706|gb|EFH61125.1|	hypothetical protein ARALYDRAFT_478524 [Arabidopsis lyrata subsp. lyrata]
821		Cs2g10140.1	104		4.8		65.15		2	1	-	-	0.654	2		1.944	2	*	1.617	2											68.7	0	gi|224115242|ref|XP_002332196.1|	predicted protein [Populus trichocarpa] >gi|222875303|gb|EEF12434.1| predicted protein [Populus trichocarpa]	52.25	1e-151	gi|5262222|emb|CAB45848.1|	reticuline oxidase-like protein [Arabidopsis thaliana]
822	172	Cs2g12120.1	104	453	3.4	9.4	52.56	84.21	2	2	5	5	0.948	5		0.868	5		0.808	5	*	0.688	13	*	0.958	13		0.764	13	*	78.72	0	gi|255547432|ref|XP_002514773.1|	leucine zipper-ef-hand containing transmembrane protein, putative [Ricinus communis] >gi|223545824|gb|EEF47327.1| leucine zipper-ef-hand containing transmembrane protein, putative [Ricinus communis]	72.88	0	gi|297334263|gb|EFH64681.1|	calcium-binding EF hand family protein [Arabidopsis lyrata subsp. lyrata]
823		Cs6g06820.1	104		3.4		64.67		3	3	-	-	1.094	5		0.923	5		1.116	5											77.34	0	gi|224130302|ref|XP_002328576.1|	predicted protein [Populus trichocarpa] >gi|222838558|gb|EEE76923.1| predicted protein [Populus trichocarpa]	73.04	0	gi|2950210|emb|CAA74965.1|	Importin alpha-like protein [Arabidopsis thaliana]
824	489	Cs6g11450.1	103	178	21.9	17.9	51.54	55.25	5	4	4	3	0.866	5		1.012	4		0.707	5		0.84	7	*	1.159	7		1.065	6		91.16	6e-126	gi|224139560|ref|XP_002323169.1|	predicted protein [Populus trichocarpa] >gi|222867799|gb|EEF04930.1| predicted protein [Populus trichocarpa]	87.35	4e-119	gi|297325215|gb|EFH55635.1|	CTP:phosphocholine cytidylyltransferase [Arabidopsis lyrata subsp. lyrata]
825	1206	orange1.1t02049.1	103	44	6.8	3.5	48.64	42.87	3	3	2	2	1.508	6	*	0.999	6		0.894	6		1.17	2		1.121	2		1.131	2		91.67	0	gi|224073194|ref|XP_002304017.1|	10-formyltetrahydrofolate synthetase [Populus trichocarpa] >gi|222841449|gb|EEE78996.1| 10-formyltetrahydrofolate synthetase [Populus trichocarpa]	88.94	0	gi|297337420|gb|EFH67837.1|	10-formyltetrahydrofolate synthetase [Arabidopsis lyrata subsp. lyrata]
826	922	Cs7g17510.1	103	73	3.8	3.8	67.75	50.8	1	1	1	1	0.955	2		0.952	2		---	1		0.8	2		1.106	2		1.174	2		82.65	0	gi|224062667|ref|XP_002300870.1|	predicted protein [Populus trichocarpa] >gi|118483524|gb|ABK93660.1| unknown [Populus trichocarpa] >gi|222842596|gb|EEE80143.1| predicted protein [Populus trichocarpa]	73.88	4e-164	gi|62320504|dbj|BAD95058.1|	3-hydroxyisobutyryl-coenzyme A hydrolase [Arabidopsis thaliana]
827	707	Cs8g13645.1	103	110	10.3	10.3	66.54	72.82	1	1	1	1	0.788	2		0.634	2		0.686	2		0.576	2		1.53	2	*	0.622	2		76.32	2e-33	gi|351734418|ref|NP_001236750.1|	uncharacterized protein LOC100306048 [Glycine max]	69.72	2e-27	gi|297338313|gb|EFH68730.1|	hypothetical protein ARALYDRAFT_334161 [Arabidopsis lyrata subsp. lyrata]
828	1363	Cs3g25650.1	103	33	3.1	1.3	52.02	33.32	2	2	1	1	1.058	3		1.07	3		1.142	4		---			---	1		---	1		88.17	0	gi|255538832|ref|XP_002510481.1|	tetratricopeptide repeat protein, tpr, putative [Ricinus communis] >gi|223551182|gb|EEF52668.1| tetratricopeptide repeat protein, tpr, putative [Ricinus communis]	82.11	0	gi|297338111|gb|EFH68528.1|	calcium-binding EF hand family protein [Arabidopsis lyrata subsp. lyrata]
829		Cs8g14720.1	103		9.1		65.93		2	1	-	-	1.175	2	*	0.945	2		0.857	2											94.09	1e-103	gi|255565693|ref|XP_002523836.1|	Vesicle-associated membrane protein, putative [Ricinus communis] >gi|223536924|gb|EEF38562.1| Vesicle-associated membrane protein, putative [Ricinus communis]	89.59	2e-99	gi|297319903|gb|EFH50325.1|	vesicle-associated membrane protein 714 [Arabidopsis lyrata subsp. lyrata]
830	700	Cs1g18270.1	103	112	2.2	2.2	56.74	53.25	1	1	1	1	2.09	3		0.852	3		1.761	3		1.285	3		1.664	3		1.133	3		91.55	0	gi|255572953|ref|XP_002527407.1|	Endosomal P24A protein precursor, putative [Ricinus communis] >gi|223533217|gb|EEF34973.1| Endosomal P24A protein precursor, putative [Ricinus communis]	88.31	0	gi|9294023|dbj|BAB01926.1|	multispanning membrane protein-like [Arabidopsis thaliana]
831	635	Cs6g07610.1	103	130	4.8	4.1	67.23	63.42	2	2	3	3	0.846	2		1.365	3		0.932	3		0.964	5		1.52	5	*	1.122	5		77.49	0	gi|307566888|gb|ADN52610.1|	acetyl-CoA carboxylase alpha-CT subunit [Jatropha curcas]	66.58	0	gi|6851091|gb|AAF29414.1|AF056969_1	carboxyltransferase alpha subunit [Arabidopsis thaliana]
832	852	Cs3g22360.1	102	84	25.2	18.5	48.79	46.79	3	3	2	2	0.708	7	*	0.86	7		0.998	7		0.694	6	*	1.422	6		0.568	6	*	72.9	1e-37	gi|255571742|ref|XP_002526814.1|	peptidase, putative [Ricinus communis] >gi|223533818|gb|EEF35549.1| peptidase, putative [Ricinus communis]	65.09	5e-32	gi|297334695|gb|EFH65113.1|	hypothetical protein ARALYDRAFT_316165 [Arabidopsis lyrata subsp. lyrata]
833		Cs9g10330.1	102		3.7		66.94		1	1	-	-	1.037	2		1.049	2		0.691	2											85.19	0	gi|225426426|ref|XP_002274369.1|	PREDICTED: tyrosyl-tRNA synthetase [Vitis vinifera] >gi|297742518|emb|CBI34667.3| unnamed protein product [Vitis vinifera]	80.12	5e-171	gi|297325313|gb|EFH55733.1|	tRNA synthetase class I family protein [Arabidopsis lyrata subsp. lyrata]
834	542	Cs1g19380.1	102	154	8.8	8.8	69.35	66.29	2	2	2	2	1.037	4		1.255	4		0.596	4		1.096	5		0.754	5	*	1.206	5	*	87.19	2e-179	gi|38228677|emb|CAE54075.1|	serine/threonine-protein kinase [Fagus sylvatica]	88.14	1e-166	gi|227204179|dbj|BAH56941.1|	AT5G63650 [Arabidopsis thaliana]
835		Cs4g16000.1	102		3.7		68.92		1	1	-	-	1.204	2		1.003	2		1.309	2											64.63	5e-102	gi|225442597|ref|XP_002284456.1|	PREDICTED: uncharacterized protein LOC100261724 [Vitis vinifera] >gi|297743254|emb|CBI36121.3| unnamed protein product [Vitis vinifera]	44.84	1e-67	gi|297330965|gb|EFH61384.1|	hypothetical protein ARALYDRAFT_897912 [Arabidopsis lyrata subsp. lyrata]
836	602	Cs5g30410.1	102	136	11.8	15.4	38.11	51.38	3	3	5	5	0.648	10		1.268	9	*	0.741	10	*	0.748	11	*	0.715	11	*	1.049	9	*	88.98	6e-135	gi|224062258|ref|XP_002300805.1|	predicted protein [Populus trichocarpa] >gi|222842531|gb|EEE80078.1| predicted protein [Populus trichocarpa]	86.67	2e-130	gi|297320745|gb|EFH51167.1|	hypothetical protein ARALYDRAFT_490304 [Arabidopsis lyrata subsp. lyrata]
837	606	Cs1g21440.1	102	136	14.5	18.1	56.3	58.24	3	3	4	4	0.703	5	*	0.902	3		1.177	5		0.983	6		1.225	6	*	0.967	7		86.59	2e-136	gi|224081865|ref|XP_002306507.1|	porin/voltage-dependent anion-selective channel protein [Populus trichocarpa] >gi|222855956|gb|EEE93503.1| porin/voltage-dependent anion-selective channel protein [Populus trichocarpa]	77.9	9e-128	gi|9757871|dbj|BAB08458.1|	porin-like protein [Arabidopsis thaliana]
838	682	Cs5g27960.1	102	116	12.1	18	53.47	53.46	2	1	3	2	0.832	4	*	0.895	4		1.038	4		1.035	6		1.471	6	*	0.661	6		91.75	3e-102	gi|255560155|ref|XP_002521095.1|	60S ribosomal protein L13a, putative [Ricinus communis] >gi|223539664|gb|EEF41246.1| 60S ribosomal protein L13a, putative [Ricinus communis]	91.26	2e-102	gi|297311504|gb|EFH41928.1|	60S ribosomal protein L13A [Arabidopsis lyrata subsp. lyrata]
839	1220	Cs5g01870.1	102	43	2.2	2.2	47.24	42.52	1	1	1	1	1.756	4	*	1.04	4		1.361	3	*	---	1		---	1		---	1		84.16	0	gi|255555655|ref|XP_002518863.1|	kinesin light chain, putative [Ricinus communis] >gi|223541850|gb|EEF43396.1| kinesin light chain, putative [Ricinus communis]	77.7	0	gi|21554384|gb|AAM63491.1|	putative kinesin light chain [Arabidopsis thaliana]
840		Cs2g02890.1	101		4.6		64.66		1	1	-	-	1.031	2		0.74	2		1.182	2											88.75	0	gi|225444472|ref|XP_002272701.1|	PREDICTED: aminomethyltransferase, mitochondrial [Vitis vinifera]	86.8	0	gi|297335741|gb|EFH66158.1|	hypothetical protein ARALYDRAFT_471331 [Arabidopsis lyrata subsp. lyrata]
841	765	Cs4g06560.1	101	97	3.4	3.6	56.12	58.97	4	4	4	4	1.088	5		0.898	4		0.844	5	*	0.947	6		0.97	6		1.122	6		80.52	0	gi|297738490|emb|CBI27735.3|	unnamed protein product [Vitis vinifera]	74.07	0	gi|186510627|ref|NP_189916.4|	guanine nucleotide-exchange factor [Arabidopsis thaliana]
842		Cs1g19210.1	101		3.7		60.72		1	1	-	-	1.226	3		0.671	2		0.348	2											62.11	0	gi|255586811|ref|XP_002534019.1|	conserved hypothetical protein [Ricinus communis] >gi|223525970|gb|EEF28360.1| conserved hypothetical protein [Ricinus communis]	59.21	0	gi|51970944|dbj|BAD44164.1|	hypothetical protein [Arabidopsis thaliana]
843	834	Cs2g28180.1	101	87	6.1	6.1	66.67	57.37	1	1	1	1	1.685	2	*	0.435	2	*	0.375	2		1.086	2		0.509	2	*	0.686	2		78.39	5e-133	gi|307135978|gb|ADN33837.1|	alcohol dehydrogenase [Cucumis melo subsp. melo]	72.26	5e-123	gi|15724193|gb|AAL06488.1|AF411799_1	At1g23740/F5O8_27 [Arabidopsis thaliana]
844		Cs2g02810.1	101		6.4		47.53		3	1	-	-	---			---			---												84.63	0	gi|21616053|emb|CAC86004.1|	aspartic proteinase [Theobroma cacao]	78.69	0	gi|297338503|gb|EFH68920.1|	aspartyl protease family protein [Arabidopsis lyrata subsp. lyrata]
845		Cs9g06570.1	101		3.2		68.81		1	1	-	-	0.828	2		0.569	2		1.275	2											83.41	0	gi|255552335|ref|XP_002517212.1|	Acyl-CoA synthetase [Ricinus communis] >gi|83320525|gb|ABC02881.1| ACS2 [Ricinus communis] >gi|223543847|gb|EEF45375.1| Acyl-CoA synthetase [Ricinus communis]	79.41	0	gi|297330388|gb|EFH60807.1|	long-chain acyl-CoA synthetase [Arabidopsis lyrata subsp. lyrata]
846	1280	Cs9g11850.1	100	38	4.6	4.6	61.15	35.75	1	1	1	1	1.169	4	*	0.929	4		0.79	4		0.926	2		0.795	2	*	0.831	2		69.23	4e-96	gi|346703263|emb|CBX25361.1|	hypothetical_protein [Oryza brachyantha]	65.27	1e-89	gi|50897258|gb|AAT85768.1|	At3g10300 [Arabidopsis thaliana]
847	1189	Cs7g13380.1	100	45	10.3	5.1	72.92	36.55	2	2	1	1	1.284	3		0.998	3		1.127	2		1.531	2		1.013	2		1.139	2		86.5	5e-162	gi|255544135|ref|XP_002513130.1|	mitochondrial import receptor subunit tom40, putative [Ricinus communis] >gi|223548141|gb|EEF49633.1| mitochondrial import receptor subunit tom40, putative [Ricinus communis]	75.56	3e-141	gi|297329061|gb|EFH59480.1|	hypothetical protein ARALYDRAFT_479518 [Arabidopsis lyrata subsp. lyrata]
848	641	Cs2g17050.1	100	128	26.2	15	58.62	62.97	3	3	2	2	1.088	4		1.048	4		0.658	3		1.042	5		0.446	5	*	1.036	5		87.86	6e-105	gi|356513072|ref|XP_003525238.1|	PREDICTED: phosphoglucomutase, cytoplasmic-like [Glycine max]	84.47	4e-100	gi|238479033|ref|NP_001154465.1|	phosphoglucomutase [Arabidopsis thaliana]
849		Cs4g12810.1	100		21.3		50.46		3	3	-	-	1.107	5		0.972	5		1.102	5											94.47	5e-120	gi|255544626|ref|XP_002513374.1|	proteasome subunit alpha type, putative [Ricinus communis] >gi|223547282|gb|EEF48777.1| proteasome subunit alpha type, putative [Ricinus communis]	93.19	8e-119	gi|297336010|gb|EFH66427.1|	hypothetical protein ARALYDRAFT_471845 [Arabidopsis lyrata subsp. lyrata]
850	1283	Cs6g13590.1	100	38	13.6	3.3	75.3	33.18	2	2	1	1	---	1		---	1		---	1		0.549	2		1.313	2		1.063	2		85.39	1e-142	gi|255566161|ref|XP_002524068.1|	syntaxin, putative [Ricinus communis] >gi|223536636|gb|EEF38278.1| syntaxin, putative [Ricinus communis]	76.7	5e-129	gi|297330707|gb|EFH61126.1|	SYP121 [Arabidopsis lyrata subsp. lyrata]
851		Cs3g15160.1	100		4.1		64.29		1	1	-	-	0.912	2		0.943	2		0.762	2											75.59	4e-110	gi|224068558|ref|XP_002302770.1|	predicted protein [Populus trichocarpa] >gi|222844496|gb|EEE82043.1| predicted protein [Populus trichocarpa]	81.7	6e-106	gi|5360579|dbj|BAA82065.1|	nClpP1 [Arabidopsis thaliana]
852		orange1.1t04984.1	100		3.8		69.84		1	1	-	-	1.297	2		0.657	2	*	1.006	2											60.49	4e-166	gi|359490255|ref|XP_002267233.2|	PREDICTED: flavonoid 3'-monooxygenase [Vitis vinifera]	46.95	1e-127	gi|51536592|gb|AAU05534.1|	At4g12320 [Arabidopsis thaliana]
853	328	Cs9g11530.1	99	268	2.7	8.7	50	60.48	1	1	3	3	1.267	4		2.21	2		1.553	4	*	1.254	15	*	1.268	11	*	1.01	15		83.54	2e-152	gi|225433606|ref|XP_002273725.1|	PREDICTED: uncharacterized protein LOC100248761 [Vitis vinifera] >gi|298205155|emb|CBI17214.3| unnamed protein product [Vitis vinifera]	73.16	1e-64	gi|17065066|gb|AAL32687.1|	Unknown protein [Arabidopsis thaliana]
854	864	Cs5g11770.1	99	82	4.8	4.8	57.02	47.49	1	1	1	1	0.922	3		1.464	3		1.388	3	*	0.912	3		1.289	3	*	0.922	3		80.46	3e-37	gi|225457225|ref|XP_002284112.1|	PREDICTED: glucan endo-1,3-beta-glucosidase-like protein 3 [Vitis vinifera] >gi|297733880|emb|CBI15127.3| unnamed protein product [Vitis vinifera]	67.82	9e-33	gi|297338848|gb|EFH69265.1|	hypothetical protein ARALYDRAFT_889285 [Arabidopsis lyrata subsp. lyrata]
855	842	Cs5g19980.1	99	86	3	1.4	51.16	56.27	2	2	1	1	1.13	3		1.09	3		1.008	3		0.881	2		0.864	2	*	1.257	2		69.84	0	gi|359495248|ref|XP_002271456.2|	PREDICTED: histidyl-tRNA synthetase-like [Vitis vinifera]	61.62	0	gi|240255269|ref|NP_186925.4|	histidyl-tRNA synthetase [Arabidopsis thaliana]
856		Cs6g01210.1	99		5.2		40.69		2	2	-	-	1.483	5		1.016	5		1.441	5											94.33	0	gi|255543008|ref|XP_002512567.1|	ATP-citrate synthase, putative [Ricinus communis] >gi|223548528|gb|EEF50019.1| ATP-citrate synthase, putative [Ricinus communis]	91.19	0	gi|297335591|gb|EFH66008.1|	ATP-citrate lyase A-3 [Arabidopsis lyrata subsp. lyrata]
857	1146	orange1.1t02373.1	99	48	3.2	1.8	44.2	38.5	2	2	1	1	1.137	4		0.906	4	*	1.427	4	*	1.097	2		1.09	2		1.128	2		85.29	0	gi|255550700|ref|XP_002516399.1|	protein transport protein sec23, putative [Ricinus communis] >gi|223544497|gb|EEF46016.1| protein transport protein sec23, putative [Ricinus communis]	81.29	0	gi|297316169|gb|EFH46592.1|	hypothetical protein ARALYDRAFT_493493 [Arabidopsis lyrata subsp. lyrata]
858	757	Cs2g04050.1	99	100	8	8	62.25	63.78	2	2	2	2	0.815	3		0.982	3		0.737	3		0.766	3		1.091	3		1.154	3		79.77	3e-154	gi|186511991|ref|NP_193540.3|	SH3 domain-containing protein [Arabidopsis thaliana] >gi|21928139|gb|AAM78097.1| AT4g18060/F15J5_30 [Arabidopsis thaliana] >gi|25090269|gb|AAN72266.1| At4g18060/F15J5_30 [Arabidopsis thaliana] >gi|332658589|gb|AEE83989.1| SH3 domain-containing protein [Arabidopsis thaliana]	79.77	9e-155	gi|21928139|gb|AAM78097.1|	AT4g18060/F15J5_30 [Arabidopsis thaliana]
859	1320	Cs2g12460.1	99	36	12.1	2.1	56.74	25.71	4	4	1	1	1.243	5	*	0.819	5		1.15	6	*	1.123	3	*	0.831	3	*	1.026	3		78.15	0	gi|224095202|ref|XP_002310360.1|	predicted protein [Populus trichocarpa] >gi|222853263|gb|EEE90810.1| predicted protein [Populus trichocarpa]	70.7	9e-179	gi|63003792|gb|AAY25425.1|	At3g19990 [Arabidopsis thaliana]
860	1119	Cs9g11680.1	98	51	7.3	5.9	45.64	37.24	4	4	3	3	1.4	7	*	1.011	6		1.256	7	*	0.836	4		0.915	4		1.006	4		82.76	0	gi|225433588|ref|XP_002269672.1|	PREDICTED: probable methionyl-tRNA synthetase [Vitis vinifera]	77.19	0	gi|297314174|gb|EFH44597.1|	hypothetical protein ARALYDRAFT_493536 [Arabidopsis lyrata subsp. lyrata]
861	649	Cs3g27220.1	98	124	1.8	2.9	72.63	71.21	1	1	2	2	1.398	2		1.019	2		1.061	2		1.034	4		1.417	4		0.908	4	*	80.5	0	gi|359492950|ref|XP_002284841.2|	PREDICTED: 1,4-alpha-glucan-branching enzyme-like [Vitis vinifera] >gi|302141663|emb|CBI18866.3| unnamed protein product [Vitis vinifera]	56.7	0	gi|297316887|gb|EFH47309.1|	1, 4-alpha-glucan branching enzyme protein soform SBE2.2 precursor [Arabidopsis lyrata subsp. lyrata]
862	791	Cs1g16880.1	98	93	18.3	18.3	59.65	54.78	3	3	3	3	0.844	5		1.014	5		0.926	5		0.793	5	*	1.214	5	*	0.925	5		94.5	2e-121	gi|297844040|ref|XP_002889901.1|	hypothetical protein ARALYDRAFT_888501 [Arabidopsis lyrata subsp. lyrata] >gi|297335743|gb|EFH66160.1| hypothetical protein ARALYDRAFT_888501 [Arabidopsis lyrata subsp. lyrata]	94.5	6e-122	gi|297335743|gb|EFH66160.1|	hypothetical protein ARALYDRAFT_888501 [Arabidopsis lyrata subsp. lyrata]
863	758	Cs3g07500.1	98	100	17	18.8	48.36	46.74	2	2	3	3	0.571	5	*	1.98	5	*	1.781	5	*	0.884	6		1.521	6	*	0.703	6	*	90.32	3e-23	gi|225440938|ref|XP_002283025.1|	PREDICTED: 60S acidic ribosomal protein P2B [Vitis vinifera] >gi|297740089|emb|CBI30271.3| unnamed protein product [Vitis vinifera]	74.19	1e-18	gi|110736652|dbj|BAF00290.1|	acidic ribosomal protein P2 -like [Arabidopsis thaliana]
864	1246	Cs2g04030.1	98	40	7.9	6.8	87.6	40.37	2	2	1	1	1.181	2		1.29	2	*	1.211	2		---	1		---	1		---	1		41.36	1e-34	gi|224116782|ref|XP_002331876.1|	predicted protein [Populus trichocarpa] >gi|222875394|gb|EEF12525.1| predicted protein [Populus trichocarpa]
865	742	Cs7g24460.1	98	102	5.7	14.2	50.68	69.94	2	2	5	5	0.916	4		0.979	4		0.761	4		1.037	4		0.591	3		0.868	4		79.75	0	gi|21901929|emb|CAC86383.1|	carboxypeptidase type III [Theobroma cacao]	72.91	0	gi|20455475|sp|P32826.2|SCP49_ARATH	RecName: Full=Serine carboxypeptidase-like 49; Flags: Precursor
866	750	Cs4g13350.1	98	101	3.6	3.6	65.4	65.31	1	1	1	1	1.116	2		0.801	2		1.195	2		0.914	2		1.155	2		1.13	2		51.33	3e-112	gi|255573394|ref|XP_002527623.1|	Anthocyanin 5-aromatic acyltransferase, putative [Ricinus communis] >gi|223532997|gb|EEF34762.1| Anthocyanin 5-aromatic acyltransferase, putative [Ricinus communis]	46.15	2e-92	gi|11994174|dbj|BAB01203.1|	anthocyanin acyltransferase-like protein [Arabidopsis thaliana]
867		Cs6g07320.1	98		22.8		44.71		5	3	-	-	0.385	9	*	0.915	9		0.615	8											80.69	2e-38	gi|224087579|ref|XP_002308192.1|	predicted protein [Populus trichocarpa] >gi|222854168|gb|EEE91715.1| predicted protein [Populus trichocarpa]	69.81	5e-35	gi|21618106|gb|AAM67156.1|	heat shock protein 18 [Arabidopsis thaliana]
868	714	Cs2g17490.1	97	109	6.1	10.1	57.5	63.4	3	1	5	2	1.654	2		0.871	2		1.124	2		1.899	2		0.985	2		1.084	2		88.66	0	gi|307135835|gb|ADN33706.1|	dynamin [Cucumis melo subsp. melo]	88.02	0	gi|297338674|gb|EFH69091.1|	hypothetical protein ARALYDRAFT_888870 [Arabidopsis lyrata subsp. lyrata]
869	868	Cs2g30910.1	97	82	6.6	2.3	54.72	54.88	3	3	1	1	0.96	3		1.057	4		0.899	3	*	1.03	2		0.757	2		1.37	2	*	80.36	0	gi|255577893|ref|XP_002529819.1|	acetolactate synthase, putative [Ricinus communis] >gi|223530696|gb|EEF32568.1| acetolactate synthase, putative [Ricinus communis]	41.81	6e-33	gi|297325183|gb|EFH55603.1|	hypothetical protein ARALYDRAFT_482103 [Arabidopsis lyrata subsp. lyrata]
870	860	Cs5g15190.1	97	83	16.9	6.8	43.39	48.62	5	4	2	2	1.198	6	*	1.39	6	*	1.592	7		1.335	5	*	1.181	5	*	0.74	5	*	89.04	6e-102	gi|209168551|gb|ACI42271.1|	glutathione S-transferase Tau2 [Citrus sinensis] >gi|225676730|gb|ACO05907.1| glutathione transferase Tau2 [Citrus sinensis]	73.24	4e-86	gi|4006934|emb|CAA10060.1|	glutathione transferase [Arabidopsis thaliana]
871	994	Cs7g20280.1	97	63	1.7	1.7	49.49	45.46	1	1	1	1	0.831	6	*	0.649	6	*	0.932	6		1.017	2		0.389	2	*	0.58	2	*	90.79	6e-36	gi|24461860|gb|AAN62347.1|AF506028_14	CTV.20 [Citrus trifoliata]
872	1088	orange1.1t02826.1	97	53	12.4	12.4	47.17	46.78	3	3	3	3	1.429	5	*	0.724	5	*	1.392	4	*	1.007	3		1.405	2	*	0.83	3		88.18	2e-154	gi|255546904|ref|XP_002514510.1|	Succinyl-CoA ligase [GDP-forming] subunit alpha-2, mitochondrial precursor, putative [Ricinus communis] >gi|223546409|gb|EEF47910.1| Succinyl-CoA ligase [GDP-forming] subunit alpha-2, mitochondrial precursor, putative [Ricinus communis]	82.62	3e-144	gi|57014135|sp|P68209.1|SUCA1_ARATH	RecName: Full=Succinyl-CoA ligase [ADP-forming] subunit alpha-1, mitochondrial; AltName: Full=Succinyl-CoA synthetase subunit alpha-1; Short=SCS-alpha-1; Flags: Precursor
873	1348	orange1.1t02270.1	96	34	8.8	6.5	44.54	34.84	3	3	2	2	0.993	7		1.406	7	*	0.883	7		1.425	3		1.425	2		0.974	3		87.34	6e-156	gi|359474945|ref|XP_002283498.2|	PREDICTED: ankyrin repeat domain-containing protein 2-like [Vitis vinifera] >gi|297744439|emb|CBI37701.3| unnamed protein product [Vitis vinifera]	72.73	5e-122	gi|89000957|gb|ABD59068.1|	At2g17390 [Arabidopsis thaliana]
874	1428	Cs8g06400.1	96	30	3.5	1.8	62.19	29.67	1	1	1	1	1.064	2		3.678	2	*	2.774	2		---	1		---	1		---	1		87.68	0	gi|22329256|ref|NP_195639.2|	phenylalanyl-tRNA synthetase alpha chain [Arabidopsis thaliana] >gi|30316394|sp|Q9T034.3|SYFA_ARATH RecName: Full=Probable phenylalanine--tRNA ligase alpha subunit; AltName: Full=Phenylalanyl-tRNA synthetase alpha subunit; Short=PheRS >gi|20453179|gb|AAM19830.1| AT4g39280/T22F8_180 [Arabidopsis thaliana] >gi|25141225|gb|AAN73307.1| At4g39280/T22F8_180 [Arabidopsis thaliana] >gi|332661650|gb|AEE87…	87.68	0	gi|25141225|gb|AAN73307.1|	At4g39280/T22F8_180 [Arabidopsis thaliana]
875	928	Cs6g07290.1	96	73	3	3	54.78	49.39	1	1	1	1	1.327	3		1.084	3		1.254	3		1.18	2		0.726	2		1.139	2		85.06	0	gi|356504332|ref|XP_003520950.1|	PREDICTED: peptidyl-prolyl isomerase PASTICCINO1-like [Glycine max]	78.17	0	gi|3080740|gb|AAC39445.1|	pasticcino 1-D [Arabidopsis thaliana]
876		Cs7g22070.1	96		3.6		49.18		1	1	-	-	1.569	3	*	0.884	3		1.297	3	*										87.43	2e-176	gi|255540239|ref|XP_002511184.1|	Ubiquitin-activating enzyme E1 domain-containing protein, putative [Ricinus communis] >gi|223550299|gb|EEF51786.1| Ubiquitin-activating enzyme E1 domain-containing protein, putative [Ricinus communis]	78.39	2e-159	gi|290463407|sp|O23034.2|UBA5_ARATH	RecName: Full=Ubiquitin-like modifier-activating enzyme 5; Short=Ubiquitin-activating enzyme 5
877	942	Cs2g09790.1	95	71	11.9	6.9	61.31	50.17	3	3	1	1	0.968	6		0.841	6	*	0.923	6		1.069	2		0.544	2		0.887	2		87.05	0	gi|255564389|ref|XP_002523191.1|	ferredoxin--NADP reductase, putative [Ricinus communis] >gi|223537598|gb|EEF39222.1| ferredoxin--NADP reductase, putative [Ricinus communis]	79.56	2e-167	gi|18252227|gb|AAL61946.1|	ferredoxin-NADP+ reductase-like protein [Arabidopsis thaliana]
878	1025	orange1.1t02623.1	95	60	7.4	5.3	60.83	32.37	3	3	2	2	1.623	4		0.963	4		1.114	4		1.294	4		1.288	4	*	0.963	4		87.1	0	gi|255571784|ref|XP_002526835.1|	glutamate-1-semialdehyde 2,1-aminomutase, putative [Ricinus communis] >gi|223533839|gb|EEF35570.1| glutamate-1-semialdehyde 2,1-aminomutase, putative [Ricinus communis]	83.76	0	gi|110738531|dbj|BAF01191.1|	glutamate-1-semialdehyde aminotransferase [Arabidopsis thaliana]
879	1043	Cs2g24810.1	94	57	3	4	56.36	57.91	2	2	3	2	---	1		1.025	2		0.913	2		1.064	2		1.416	2		1.567	2		87.29	0	gi|255536981|ref|XP_002509557.1|	conserved hypothetical protein [Ricinus communis] >gi|223549456|gb|EEF50944.1| conserved hypothetical protein [Ricinus communis]	86.16	0	gi|297330100|gb|EFH60519.1|	hypothetical protein ARALYDRAFT_477337 [Arabidopsis lyrata subsp. lyrata]
880	788	Cs1g21170.1	94	93	6.9	6.9	52.03	51.18	3	3	3	3	0.795	6	*	1.456	6		0.748	6	*	1.039	6		0.567	6		1.348	6	*	79.67	0	gi|224095007|ref|XP_002310325.1|	predicted protein [Populus trichocarpa] >gi|222853228|gb|EEE90775.1| predicted protein [Populus trichocarpa]	80.86	0	gi|110736177|dbj|BAF00060.1|	lysosomal Pro-X carboxypeptidase [Arabidopsis thaliana]
881	779	Cs2g09910.1	93	94	2.8	2.8	48.74	56.57	1	1	1	1	0.737	3	*	1.222	3	*	0.954	2		0.933	3		1.396	3	*	1.099	3		80.74	7e-159	gi|224061611|ref|XP_002300566.1|	predicted protein [Populus trichocarpa] >gi|222847824|gb|EEE85371.1| predicted protein [Populus trichocarpa]	71.39	2e-145	gi|110737072|dbj|BAF00489.1|	3-hydroxyisobutyrate dehydrogenase -like protein [Arabidopsis thaliana]
882	802	Cs4g07240.1	93	90	4.3	7	47.94	59.32	1	1	2	2	1.218	4		0.817	4		1.033	4		1.029	3		0.802	3		0.898	3		83.01	2e-162	gi|313471351|sp|B9RR88.1|MTNA_RICCO	RecName: Full=Methylthioribose-1-phosphate isomerase; Short=M1Pi; Short=MTR-1-P isomerase; AltName: Full=S-methyl-5-thioribose-1-phosphate isomerase; AltName: Full=Translation initiation factor eIF-2B subunit alpha/beta/delta-like protein	77.6	2e-152	gi|297329552|gb|EFH59971.1|	eukaryotic translation initiation factor 2B family protein [Arabidopsis lyrata subsp. lyrata]
883	657	Cs5g18790.1	93	122	9.2	9.2	45.59	57.11	2	2	2	2	1.023	3		0.861	3		1.718	3	*	1.025	3		0.246	3	*	0.456	3	*	90.72	8e-93	gi|255557935|ref|XP_002519996.1|	60S ribosomal protein L13, putative [Ricinus communis] >gi|223540760|gb|EEF42320.1| 60S ribosomal protein L13, putative [Ricinus communis]	86.01	1e-88	gi|297323479|gb|EFH53900.1|	ATBBC1 [Arabidopsis lyrata subsp. lyrata]
884	772	Cs6g10420.1	93	95	14.9	5.7	56.94	51.33	2	2	1	1	0.902	4		1.208	4	*	1.165	5		0.824	4	*	0.88	4	*	1.063	4		72.04	3e-80	gi|224069094|ref|XP_002326273.1|	predicted protein [Populus trichocarpa] >gi|222833466|gb|EEE71943.1| predicted protein [Populus trichocarpa]	66.85	1e-62	gi|297328413|gb|EFH58832.1|	hypothetical protein ARALYDRAFT_478161 [Arabidopsis lyrata subsp. lyrata]
885	1374	orange1.1t00222.1	93	33	14.7	7.4	59.22	30.05	2	2	1	1	0.663	2	*	---	1		0.693	3		0.488	2		0.909	2		1.106	2		94.07	0	gi|255541244|ref|XP_002511686.1|	arginase, putative [Ricinus communis] >gi|223548866|gb|EEF50355.1| arginase, putative [Ricinus communis]	89.18	3e-179	gi|297320344|gb|EFH50766.1|	arginase [Arabidopsis lyrata subsp. lyrata]
886	317	Cs3g09310.1	92	275	3.2	3.2	54.97	59.72	1	1	1	1	0.877	4		1.281	4	*	1.111	4		1.174	9	*	1.069	9		0.767	9		65.44	6e-84	gi|255555879|ref|XP_002518975.1|	Plastid lipid-associated protein 3, chloroplast precursor, putative [Ricinus communis] >gi|223541962|gb|EEF43508.1| Plastid lipid-associated protein 3, chloroplast precursor, putative [Ricinus communis]	63.76	1e-75	gi|297327238|gb|EFH57658.1|	hypothetical protein ARALYDRAFT_902655 [Arabidopsis lyrata subsp. lyrata]
887	945	Cs6g09680.1	92	71	7.6	7.3	60.89	46.54	2	2	2	2	0.847	3		1.608	3	*	0.978	3		0.889	3		0.766	3		1.359	3		71.34	3e-129	gi|224087839|ref|XP_002308244.1|	predicted protein [Populus trichocarpa] >gi|222854220|gb|EEE91767.1| predicted protein [Populus trichocarpa]	58.78	1e-93	gi|297319044|gb|EFH49466.1|	hypothetical protein ARALYDRAFT_908444 [Arabidopsis lyrata subsp. lyrata]
888	705	Cs6g16050.1	92	111	11.1	21.6	64.49	58.87	1	1	3	3	0.929	2		0.879	2		0.956	2		0.784	5	*	1.103	5		0.84	5	*	79.61	2e-60	gi|225439125|ref|XP_002270641.1|	PREDICTED: 14 kDa zinc-binding protein-like [Vitis vinifera]	80.82	2e-57	gi|297322207|gb|EFH52628.1|	hypothetical protein ARALYDRAFT_486090 [Arabidopsis lyrata subsp. lyrata]
889	1011	Cs5g28290.1	92	61	5.6	5.6	67.64	56.01	1	1	1	1	0.977	2		1.325	2	*	0.808	2		1.054	2		1.032	2		1.119	2		71.96	2e-88	gi|224077776|ref|XP_002305403.1|	predicted protein [Populus trichocarpa] >gi|222848367|gb|EEE85914.1| predicted protein [Populus trichocarpa]	66.98	4e-80	gi|297331125|gb|EFH61544.1|	hypothetical protein ARALYDRAFT_479410 [Arabidopsis lyrata subsp. lyrata]
890	1031	Cs1g02600.1	92	59	1.7	1.7	46.53	43.18	1	1	1	1	1.151	3		2.94	4	*	0.798	4		0.921	2		2.586	2	*	1.074	2		87.14	0	gi|255571157|ref|XP_002526529.1|	protein transport protein sec23, putative [Ricinus communis] >gi|223534204|gb|EEF35920.1| protein transport protein sec23, putative [Ricinus communis]	72.97	0	gi|297324401|gb|EFH54821.1|	hypothetical protein ARALYDRAFT_481031 [Arabidopsis lyrata subsp. lyrata]
891	630	Cs2g30380.1	92	130	6.4	8.1	63.76	59.75	2	2	3	3	0.875	3		1.204	3		1.399	3		1.093	5		0.87	5		0.846	5		84.7	0	gi|255544870|ref|XP_002513496.1|	calcium-dependent protein kinase, putative [Ricinus communis] >gi|223547404|gb|EEF48899.1| calcium-dependent protein kinase, putative [Ricinus communis]	82.26	0	gi|297319785|gb|EFH50207.1|	calcium-dependent protein kinase 19 [Arabidopsis lyrata subsp. lyrata]
892		Cs9g13720.1	91		10		54.81		2	1	-	-	---	1		---	1		---	1											93.1	5e-112	gi|224074217|ref|XP_002304305.1|	predicted protein [Populus trichocarpa] >gi|118485751|gb|ABK94725.1| unknown [Populus trichocarpa] >gi|222841737|gb|EEE79284.1| predicted protein [Populus trichocarpa]	84.65	1e-106	gi|2317906|gb|AAC24370.1|	ARA-5 [Arabidopsis thaliana]
893	811	Cs9g16200.1	91	90	2.7	2.7	66.7	58.35	1	1	1	1	1.009	2		---	1		1.342	2		1.177	2		1.072	2		0.709	2		70.04	0	gi|255539649|ref|XP_002510889.1|	peptidase, putative [Ricinus communis] >gi|223550004|gb|EEF51491.1| peptidase, putative [Ricinus communis]	63.33	1e-156	gi|10177873|dbj|BAB11243.1|	unnamed protein product [Arabidopsis thaliana]
894		Cs7g30660.1	91		3.2		47.15		1	1	-	-	1.115	3		1.005	3		0.932	3											90.7	1e-160	gi|255580847|ref|XP_002531243.1|	eukaryotic translation initiation factor, putative [Ricinus communis] >gi|223529162|gb|EEF31140.1| eukaryotic translation initiation factor, putative [Ricinus communis]	89.78	2e-158	gi|297327551|gb|EFH57971.1|	hypothetical protein ARALYDRAFT_483081 [Arabidopsis lyrata subsp. lyrata]
895	684	Cs9g01790.1	91	116	1.8	1.8	51.92	59.17	1	1	1	1	1.776	4	*	1.084	4	*	1.071	4		1.142	4	*	1.057	3		1.127	4		76.54	0	gi|224112028|ref|XP_002316058.1|	predicted protein [Populus trichocarpa] >gi|222865098|gb|EEF02229.1| predicted protein [Populus trichocarpa]	63.86	0	gi|297328316|gb|EFH58735.1|	hypothetical protein ARALYDRAFT_477956 [Arabidopsis lyrata subsp. lyrata]
896		Cs3g03030.1	90		12.2		62.55		1	1	-	-	1.096	2		0.681	2		1.768	2											89.06	2e-28	gi|224129738|ref|XP_002328790.1|	predicted protein [Populus trichocarpa] >gi|222839088|gb|EEE77439.1| predicted protein [Populus trichocarpa]	75.68	4e-24	gi|28973343|gb|AAO63996.1|	putative GTP-binding protein (ATFP8) [Arabidopsis thaliana]
897	643	Cs2g04990.1	90	127	6.2	6.2	60.55	77.52	1	1	1	1	0.58	2		0.992	2		0.826	2		1.514	2		0.836	2		0.898	2		87.5	1e-62	gi|224116924|ref|XP_002317428.1|	predicted protein [Populus trichocarpa] >gi|222860493|gb|EEE98040.1| predicted protein [Populus trichocarpa]	77.94	2e-58	gi|21954066|gb|AAK44094.2|AF370279_1	unknown protein [Arabidopsis thaliana]
898		Cs8g04980.1	90		11.8		50.45		3	3	-	-	1.07	4		0.631	4		0.814	4											99.72	2e-170	gi|122894098|gb|ABM67695.1|	cinnamyl alcohol dehydrogenase [Citrus sinensis]	79.15	1e-132	gi|297329023|gb|EFH59442.1|	hypothetical protein ARALYDRAFT_479461 [Arabidopsis lyrata subsp. lyrata]
899	1272	Cs8g07480.1	90	39	14.1	5.3	49.58	38.84	3	3	1	1	0.559	2		1.83	2	*	0.799	2		---			---	1		---	1		82.01	3e-161	gi|255543767|ref|XP_002512946.1|	Chaperone protein dnaJ, putative [Ricinus communis] >gi|223547957|gb|EEF49449.1| Chaperone protein dnaJ, putative [Ricinus communis]	72.35	5e-144	gi|4914427|emb|CAB43630.1|	dnaJ-like protein [Arabidopsis thaliana]
900	1040	Cs5g22940.1	89	57	3.3	3.3	57.23	45.04	1	1	1	1	1.586	2		0.999	2		1.022	2		1.221	2		1.024	2		1.336	2		86.35	3e-126	gi|255587105|ref|XP_002534138.1|	Protein YIF1A, putative [Ricinus communis] >gi|223525796|gb|EEF28242.1| Protein YIF1A, putative [Ricinus communis]	82.66	3e-122	gi|30695009|ref|NP_191509.2|	YIF1 integral membrane domain-containing protein [Arabidopsis thaliana]
901	1007	Cs5g06580.1	89	61	14.4	10.8	43.92	43.88	2	2	2	2	1.024	6		0.937	6		1.093	5		0.944	3		1.381	3		0.854	3		83.08	3e-95	gi|372864100|gb|AEX99755.1|	methionine sulfoxide reductase [Morus alba var. multicaulis]	70.49	2e-71	gi|297310580|gb|EFH41004.1|	hypothetical protein ARALYDRAFT_919411 [Arabidopsis lyrata subsp. lyrata]
902	1177	Cs3g19410.1	89	46	3.6	2.4	66.74	35.9	1	1	1	1	0.94	2		0.739	2		1.04	2		0.807	2		1.254	2		0.952	2		65.83	6e-117	gi|356515866|ref|XP_003526618.1|	PREDICTED: uncharacterized protein LOC100817904 [Glycine max]	58.81	5e-99	gi|79319356|ref|NP_001031149.1|	YbaK/aminoacyl-tRNA synthetase-associated domain-containing protein [Arabidopsis thaliana]
903	532	Cs7g13410.1	88	159	13.6	16.6	46.46	43.11	4	4	6	6	0.993	6		2.335	6	*	1.18	6		1.444	15	*	1.777	14	*	1.411	14	*	76.92	2e-165	gi|224083856|ref|XP_002307146.1|	predicted protein [Populus trichocarpa] >gi|222856595|gb|EEE94142.1| predicted protein [Populus trichocarpa]	71.2	3e-157	gi|297319210|gb|EFH49632.1|	calcium-binding EF hand family protein [Arabidopsis lyrata subsp. lyrata]
904	634	Cs2g20840.1	88	130	4.9	11.1	41.64	54.45	2	2	4	4	0.692	4	*	1.083	4		0.72	3	*	0.972	7		0.915	7		1.109	7		58.03	8e-116	gi|357493289|ref|XP_003616933.1|	UBA and UBX domain-containing protein [Medicago truncatula] >gi|355518268|gb|AES99891.1| UBA and UBX domain-containing protein [Medicago truncatula]	57.48	4e-110	gi|75146011|sp|Q7Y175.1|UBAX1_ARATH	RecName: Full=UBA and UBX domain-containing protein At4g15410
905	941	Cs4g04280.1	88	71	20.2	9.5	44.65	44.15	5	4	3	2	1.003	6		1.049	6		1.652	5	*	1.116	3	*	1.103	4		0.777	4	*	90	1e-101	gi|255566301|ref|XP_002524137.1|	60S ribosomal protein L7, putative [Ricinus communis] >gi|223536604|gb|EEF38248.1| 60S ribosomal protein L7, putative [Ricinus communis]	89.16	2e-97	gi|297307611|gb|EFH38533.1|	60S ribosomal protein L7 [Arabidopsis lyrata subsp. lyrata]
906		Cs9g18410.1	88		12.2		54.93		2	2	1	1	1.128	3		0.762	2		1.008	3											81.35	6e-88	gi|255545038|ref|XP_002513580.1|	conserved hypothetical protein [Ricinus communis] >gi|223547488|gb|EEF48983.1| conserved hypothetical protein [Ricinus communis]	80	2e-80	gi|9757997|dbj|BAB08419.1|	unnamed protein product [Arabidopsis thaliana]
907	898	Cs1g22900.1	87	76	1.8	1.3	62.73	37.88	2	2	2	2	1.129	3	*	0.926	3		0.998	2		1.132	4		0.993	4		0.95	4		79.83	0	gi|255562613|ref|XP_002522312.1|	nucleotide binding protein, putative [Ricinus communis] >gi|223538390|gb|EEF39996.1| nucleotide binding protein, putative [Ricinus communis]	73.71	0	gi|334185870|ref|NP_190628.6|	transducin/WD40 domain-containing protein [Arabidopsis thaliana]
908	537	Cs5g07120.1	87	157	7.3	5.1	69.76	74.57	2	2	3	3	1.311	2		0.611	2		1.164	2		1.163	4		1.79	4	*	1.14	4	*	84.89	0	gi|255560303|ref|XP_002521168.1|	argininosuccinate synthase, putative [Ricinus communis] >gi|223539615|gb|EEF41199.1| argininosuccinate synthase, putative [Ricinus communis]	81.13	0	gi|297313477|gb|EFH43900.1|	arginosuccinate synthase family [Arabidopsis lyrata subsp. lyrata]
909	498	Cs3g22080.1	87	173	17.8	27.2	41.72	56.19	3	3	4	4	0.633	6	*	1.08	6		0.917	6		0.729	13	*	0.903	13		0.904	13	*	76.64	2e-55	gi|356502325|ref|XP_003519970.1|	PREDICTED: uncharacterized protein LOC100798465 [Glycine max]	71.32	8e-52	gi|297339587|gb|EFH70004.1|	hypothetical protein ARALYDRAFT_336372 [Arabidopsis lyrata subsp. lyrata]
910	601	Cs6g07870.1	87	137	12.7	12.7	47.36	49.13	2	2	2	2	0.732	2		0.831	2		---	1		0.641	5		1.389	4		0.857	4		88.27	2e-157	gi|225426330|ref|XP_002269668.1|	PREDICTED: probable 26S proteasome non-ATPase regulatory subunit 7 [Vitis vinifera] >gi|297742338|emb|CBI34487.3| unnamed protein product [Vitis vinifera]	85.09	1e-150	gi|297317017|gb|EFH47439.1|	ATHMOV34 [Arabidopsis lyrata subsp. lyrata]
911	1309	Cs6g11990.1	87	36	12.3	2.6	61.39	26.24	3	3	1	1	1.341	4	*	0.886	5		1.299	5		1.195	2		1.25	2		0.841	2		89.15	0	gi|225449018|ref|XP_002272669.1|	PREDICTED: adenosine kinase 2 [Vitis vinifera]	83.14	4e-173	gi|9757781|dbj|BAB08390.1|	adenosine kinase [Arabidopsis thaliana]
912	760	Cs4g01460.1	86	99	2.6	2.6	48.66	46.6	1	1	1	1	0.715	3	*	1.001	3		0.902	3		0.814	4	*	1.063	4		1.024	4		62.82	7e-121	gi|255565001|ref|XP_002523493.1|	conserved hypothetical protein [Ricinus communis] >gi|223537200|gb|EEF38832.1| conserved hypothetical protein [Ricinus communis]	53.72	1e-56	gi|51970882|dbj|BAD44133.1|	putative bHLH transcription factor (bHLH066) [Arabidopsis thaliana]
913	391	Cs1g24640.1	86	230	6.7	17	86.22	87.54	1	1	3	3	---	1		---	1		---	1		0.485	4	*	2.579	5	*	1.636	5	*	86.36	1e-171	gi|255561000|ref|XP_002521512.1|	Peroxidase 72 precursor, putative [Ricinus communis] >gi|223539190|gb|EEF40783.1| Peroxidase 72 precursor, putative [Ricinus communis]	78.12	2e-153	gi|110743733|dbj|BAE99703.1|	peroxidase [Arabidopsis thaliana]
914	699	Cs9g10710.1	86	113	5.6	5.6	54.49	46.47	1	1	1	1	0.946	2		0.912	2		0.534	2		0.847	4		0.876	3		0.963	4		88.05	6e-128	gi|225433053|ref|XP_002284752.1|	PREDICTED: electron transfer flavoprotein subunit beta, mitochondrial [Vitis vinifera] >gi|296083620|emb|CBI23609.3| unnamed protein product [Vitis vinifera]	80.48	5e-119	gi|297311258|gb|EFH41682.1|	hypothetical protein ARALYDRAFT_494654 [Arabidopsis lyrata subsp. lyrata]
915	1184	Cs9g15930.1	86	45	5.5	5.5	49.8	38.1	1	1	1	1	0.977	3		1.011	3		0.879	3		0.985	2		1.171	2		1.116	2		90.34	1e-155	gi|297790149|ref|XP_002862981.1|	band 7 family protein [Arabidopsis lyrata subsp. lyrata] >gi|297308772|gb|EFH39240.1| band 7 family protein [Arabidopsis lyrata subsp. lyrata]	90.34	3e-156	gi|297308772|gb|EFH39240.1|	band 7 family protein [Arabidopsis lyrata subsp. lyrata]
916	827	Cs5g24360.1	86	88	9.2	4.7	46.98	48.3	4	4	2	2	1.341	5		1.207	5	*	1.004	5		1.361	4		1.002	4		1.129	4		80.06	0	gi|255579410|ref|XP_002530549.1|	isopropylmalate synthase, putative [Ricinus communis] >gi|223529911|gb|EEF31840.1| isopropylmalate synthase, putative [Ricinus communis]	82.89	0	gi|16323111|gb|AAL15290.1|	At1g74040/F2P9_9 [Arabidopsis thaliana]
917	1337	Cs4g05160.1	86	35	3.3	1.6	63.12	35.05	1	1	1	1	1.16	2		1.059	2		0.956	2		---	1		---	1		---	1		78.12	0	gi|255586003|ref|XP_002533671.1|	heparanase, putative [Ricinus communis] >gi|223526439|gb|EEF28717.1| heparanase, putative [Ricinus communis]	68.54	0	gi|297316245|gb|EFH46668.1|	glycosyl hydrolase family 79 N-terminal domain-containing protein [Arabidopsis lyrata subsp. lyrata]
918	1027	Cs5g06190.1	85	59	5.2	1.9	63.88	39.87	2	2	1	1	1.494	3	*	1.388	3		1.288	3		1.481	2		2.122	2		1.151	2		94.67	0	gi|224074859|ref|XP_002304468.1|	predicted protein [Populus trichocarpa] >gi|222841900|gb|EEE79447.1| predicted protein [Populus trichocarpa]	90.82	0	gi|297315771|gb|EFH46194.1|	chloroplast elongation factor tub [Arabidopsis lyrata subsp. lyrata]
919		Cs3g27420.2	85		3.7		47.16		3	3	4	4	0.808	5	*	0.988	5		0.647	5											60.61	0	gi|255539262|ref|XP_002510696.1|	calcium ion binding protein, putative [Ricinus communis] >gi|223551397|gb|EEF52883.1| calcium ion binding protein, putative [Ricinus communis]	51.58	0	gi|110742187|dbj|BAE99021.1|	hypothetical protein [Arabidopsis thaliana]
920	1473	Cs3g23770.1	85	27	11.2	3.8	46.62	26.87	3	3	1	1	0.985	5		1.018	5		1.491	5	*	---	1		---	1		---	1		98.4	1e-167	gi|224136700|ref|XP_002326923.1|	predicted protein [Populus trichocarpa] >gi|222835238|gb|EEE73673.1| predicted protein [Populus trichocarpa]	94.5	2e-159	gi|110737189|dbj|BAF00543.1|	26S proteasome, non-ATPase regulatory subunit [Arabidopsis thaliana]
921	1477	Cs6g13160.1	85	26	4.3	1.7	62.62	26.66	4	4	2	2	1.591	5	*	0.891	5		1.766	5	*	1.259	2		1.217	2		0.948	2		89.31	0	gi|255566265|ref|XP_002524120.1|	Ubiquitin carboxyl-terminal hydrolase, putative [Ricinus communis] >gi|223536688|gb|EEF38330.1| Ubiquitin carboxyl-terminal hydrolase, putative [Ricinus communis]	85.6	0	gi|297319106|gb|EFH49528.1|	ubiquitin-specific protease 12 [Arabidopsis lyrata subsp. lyrata]
922	1024	Cs3g10470.1	85	60	4.6	4.6	47.57	44.37	1	1	1	1	0.757	4	*	1.181	4		1.369	4	*	0.599	4	*	1.061	4		1.518	4	*	50	6e-52	gi|351723053|ref|NP_001238033.1|	uncharacterized protein LOC100500690 precursor [Glycine max]	34.76	1e-31	gi|297314091|gb|EFH44514.1|	hypothetical protein ARALYDRAFT_493423 [Arabidopsis lyrata subsp. lyrata]
923	863	Cs9g04170.1	85	82	1.4	1.4	59.4	62.05	1	1	1	1	1.118	2		2.095	2		1.958	2		0.745	2		2.368	2		0.979	2		85.5	0	gi|224107106|ref|XP_002314377.1|	predicted protein [Populus trichocarpa] >gi|222863417|gb|EEF00548.1| predicted protein [Populus trichocarpa]	79.03	0	gi|259673847|emb|CBG04538.1|	unnamed protein product [Arabidopsis thaliana]
924	900	Cs8g01720.1	84	76	8.3	5.9	52.29	55.63	3	2	2	2	1.045	2		1.106	2		1.124	2		0.884	2		0.563	2		0.937	2		78.35	0	gi|224080762|ref|XP_002306223.1|	predicted protein [Populus trichocarpa] >gi|222849187|gb|EEE86734.1| predicted protein [Populus trichocarpa]	76.8	0	gi|257623850|emb|CBD28743.1|	unnamed protein product [Arabidopsis thaliana]
925	1001	Cs5g05660.1	84	63	23.1	14.9	46.12	45.94	3	1	2	2	---	1		---	1		---	1		0.72	5	*	1.141	5	*	0.821	5	*	75.23	4e-43	gi|357461923|ref|XP_003601243.1|	Glutaredoxin [Medicago truncatula] >gi|355490291|gb|AES71494.1| Glutaredoxin [Medicago truncatula]	71.84	3e-39	gi|297312364|gb|EFH42788.1|	hypothetical protein ARALYDRAFT_919585 [Arabidopsis lyrata subsp. lyrata]
926	872	Cs5g32070.1	84	81	4.1	4.1	57.31	57.42	1	1	1	1	0.838	2		0.595	2		1.326	2	*	0.95	2		0.764	2		0.876	2	*	77.11	0	gi|224068735|ref|XP_002302812.1|	predicted protein [Populus trichocarpa] >gi|222844538|gb|EEE82085.1| predicted protein [Populus trichocarpa]	73.62	0	gi|297326179|gb|EFH56599.1|	hypothetical protein ARALYDRAFT_483991 [Arabidopsis lyrata subsp. lyrata]
927	1070	Cs8g14580.1	84	54	23.7	16.9	41.8	45.64	2	2	1	1	0.816	2		0.845	2		0.686	2	*	---			---			---			66.4	3e-35	gi|224102839|ref|XP_002312822.1|	predicted protein [Populus trichocarpa] >gi|222849230|gb|EEE86777.1| predicted protein [Populus trichocarpa]	55.46	1e-20	gi|3860259|gb|AAC73027.1|	expressed protein [Arabidopsis thaliana]
928	1062	Cs2g11440.1	83	55	5.3	3.2	54.89	54.97	2	2	1	1	1.441	3	*	0.926	2		1.135	3		---	1		---	1		---	1		87.48	0	gi|255579743|ref|XP_002530710.1|	bifunctional purine biosynthesis protein, putative [Ricinus communis] >gi|223529724|gb|EEF31664.1| bifunctional purine biosynthesis protein, putative [Ricinus communis]	84.05	0	gi|297327211|gb|EFH57631.1|	AICARFT/IMPCHase bienzyme family protein [Arabidopsis lyrata subsp. lyrata]
929	1386	Cs2g12100.1	83	32	5.7	2.8	70.56	32.07	2	2	1	1	1.182	2		0.838	2		1.427	2		---	1		---	1		---	1		81.29	0	gi|356539146|ref|XP_003538061.1|	PREDICTED: beta-glucosidase 42-like [Glycine max]	69.91	0	gi|297316326|gb|EFH46749.1|	glycosyl hydrolase family 1 protein [Arabidopsis lyrata subsp. lyrata]
930	661	orange1.1t01046.1	82	121	4.7	2.7	60.18	67.85	2	2	2	2	---	1		---	1		---	1		1.133	4	*	0.976	4		1.011	4		88.17	0	gi|224079215|ref|XP_002305796.1|	predicted protein [Populus trichocarpa] >gi|222848760|gb|EEE86307.1| predicted protein [Populus trichocarpa]	80.91	0	gi|20856713|gb|AAM26681.1|	AT4g04910/T1J1_4 [Arabidopsis thaliana]
931	420	Cs8g16800.1	82	214	2	5	58.08	68.51	1	1	3	3	1	2		1.04	2		1.094	2		0.747	7	*	1.875	7	*	0.945	7		82.43	0	gi|255578884|ref|XP_002530296.1|	beta-galactosidase, putative [Ricinus communis] >gi|223530194|gb|EEF32103.1| beta-galactosidase, putative [Ricinus communis]	76.33	0	gi|297324933|gb|EFH55353.1|	beta-glactosidase 8 [Arabidopsis lyrata subsp. lyrata]
932	508	orange1.1t03063.1	82	168	11.9	11.9	52.69	53.69	2	2	2	2	0.756	3	*	1.145	3		0.887	3		0.662	7	*	1.036	8		1.327	8	*	73.38	6e-121	gi|225440492|ref|XP_002273489.1|	PREDICTED: uracil phosphoribosyltransferase [Vitis vinifera] >gi|297740307|emb|CBI30489.3| unnamed protein product [Vitis vinifera]	64.53	8e-109	gi|25811841|emb|CAD57848.1|	unnamed protein product [Arabidopsis thaliana]
933	813	Cs9g02340.1	82	89	22.6	22.6	60.51	58.37	2	2	2	2	0.927	2		1.132	3		0.727	3		0.968	3		1.212	3		0.458	3	*	82.32	4e-77	gi|255556366|ref|XP_002519217.1|	conserved hypothetical protein [Ricinus communis] >gi|223541532|gb|EEF43081.1| conserved hypothetical protein [Ricinus communis]	72.33	5e-64	gi|7670026|dbj|BAA94980.1|	unnamed protein product [Arabidopsis thaliana]
934	1185	orange1.1t04345.1	82	45	7.2	7.2	47.59	42.25	2	1	2	1	---	1		---	1		---	1		---	1		---	1		---	1		75	9e-143	gi|225436405|ref|XP_002271797.1|	PREDICTED: lysosomal Pro-X carboxypeptidase [Vitis vinifera]	57.02	7e-105	gi|297319934|gb|EFH50356.1|	serine carboxypeptidase S28 family protein [Arabidopsis lyrata subsp. lyrata]
935		Cs5g20670.1	82		8.9		81.6		1	1	-	-	---	1		---	1		---	1											85.88	3e-84	gi|255576659|ref|XP_002529219.1|	methionyl-tRNA synthetase, putative [Ricinus communis] >gi|223531337|gb|EEF33175.1| methionyl-tRNA synthetase, putative [Ricinus communis]	69.34	3e-80	gi|7019692|emb|CAB75817.1|	putative protein [Arabidopsis thaliana]
936	656	Cs5g03890.1	82	122	16.7	16.7	38.33	38.75	2	1	2	1	---	1		---	1		---	1		0.79	2		1.024	2		1.16	2		96.84	5e-48	gi|255562848|ref|XP_002522429.1|	60S ribosomal protein L34, putative [Ricinus communis] >gi|223538314|gb|EEF39921.1| 60S ribosomal protein L34, putative [Ricinus communis]	93.68	3e-47	gi|2500376|sp|Q42351.1|RL341_ARATH	RecName: Full=60S ribosomal protein L34-1
937	855	Cs5g32980.1	81	84	1.2	2.9	52.72	37.89	1	1	3	3	1.051	2		1.063	2		1.295	2		1.096	5		0.952	5		0.899	5		68.79	0	gi|225437318|ref|XP_002267274.1|	PREDICTED: translocase of chloroplast 159, chloroplastic-like [Vitis vinifera]	76.44	0	gi|297320747|gb|EFH51169.1|	TOC159 [Arabidopsis lyrata subsp. lyrata]
938		Cs8g17360.1	81		3.7		55.89		1	1	-	-	0.912	2		0.993	2		0.91	2											100	0	gi|381355659|gb|AFG26277.1|	mitogen-activated protein kinase 1 [Citrus sinensis]	85.29	0	gi|297321575|gb|EFH51996.1|	mitogen-activated protein kinase 3 [Arabidopsis lyrata subsp. lyrata]
939		orange1.1t00043.1	81		4.3		64.34		2	2	-	-	1.425	3		0.846	3		1.065	3											85.06	0	gi|255584820|ref|XP_002533127.1|	WD-repeat protein, putative [Ricinus communis] >gi|223527071|gb|EEF29254.1| WD-repeat protein, putative [Ricinus communis]	78.45	0	gi|9294061|dbj|BAB02018.1|	WD40-repeat protein [Arabidopsis thaliana]
940		Cs5g17270.1	81		10.9		47.37		2	2	-	-	0.871	3		1.046	2		1.21	2	*										90.79	1e-169	gi|224131844|ref|XP_002328122.1|	predicted protein [Populus trichocarpa] >gi|118485601|gb|ABK94651.1| unknown [Populus trichocarpa] >gi|222837637|gb|EEE76002.1| predicted protein [Populus trichocarpa]	85.71	3e-148	gi|10177960|dbj|BAB11343.1|	cytochrome c1 precursor [Arabidopsis thaliana]
941	1400	Cs2g07350.1	80	31	22.8	14.2	37.75	28.29	3	3	2	2	0.647	5	*	1.16	5		0.864	5		1.593	4		0.765	4	*	0.508	4	*	81.97	5e-46	gi|4928460|gb|AAD33596.1|AF133127_1	thioredoxin h [Hevea brasiliensis]	69.03	1e-35	gi|21554120|gb|AAM63200.1|	thioredoxin h, putative [Arabidopsis thaliana]
942	821	Cs3g14820.2	80	88	2.2	7.4	33.8	44.02	2	2	5	5	1.317	5		2.129	5	*	1.64	5	*	0.978	8		1.108	8		1.033	7		78.75	0	gi|225450669|ref|XP_002283093.1|	PREDICTED: eukaryotic translation initiation factor 3 subunit A [Vitis vinifera]	70.98	0	gi|297320528|gb|EFH50950.1|	hypothetical protein ARALYDRAFT_489971 [Arabidopsis lyrata subsp. lyrata]
943		orange1.1t02891.1	80		6.6		80.23		1	1	-	-	---	1		---	1		---	1											72.2	6e-56	gi|255557172|ref|XP_002519617.1|	protein translocase, putative [Ricinus communis] >gi|223541207|gb|EEF42762.1| protein translocase, putative [Ricinus communis]	59.52	1e-47	gi|10177865|dbj|BAB11217.1|	unnamed protein product [Arabidopsis thaliana]
944	934	Cs8g01490.1	80	72	1.8	2.8	45.44	41.18	3	3	5	5	0.827	5		0.903	5		0.652	5		0.896	7		0.721	7		1.021	7		62.99	0	gi|297744484|emb|CBI37746.3|	unnamed protein product [Vitis vinifera]	75.16	0	gi|334187266|ref|NP_195548.6|	Patched family protein [Arabidopsis thaliana]
945	781	Cs2g16760.1	80	94	5.8	15	43.31	45.83	1	1	2	2	0.543	3	*	1.439	3	*	1.923	3	*	0.955	4		0.927	4		0.487	4	*	78.35	3e-40	gi|225435878|ref|XP_002264840.1|	PREDICTED: 10 kDa chaperonin [Vitis vinifera] >gi|296083899|emb|CBI24287.3| unnamed protein product [Vitis vinifera]	79.38	4e-39	gi|297336396|gb|EFH66813.1|	hypothetical protein ARALYDRAFT_472563 [Arabidopsis lyrata subsp. lyrata]
946	851	Cs3g24180.1	80	84	4.6	4.6	47.02	38.99	2	2	2	2	1.25	4	*	0.953	4		0.854	4		0.922	4		1.312	4	*	0.92	4	*	62.05	3e-175	gi|224137294|ref|XP_002327090.1|	cytochrome P450 [Populus trichocarpa] >gi|222835405|gb|EEE73840.1| cytochrome P450 [Populus trichocarpa]	49.24	2e-131	gi|297315138|gb|EFH45561.1|	CYP82C4 [Arabidopsis lyrata subsp. lyrata]
947	1002	Cs7g04540.1	79	63	7.7	2.9	61.04	62.52	3	3	1	1	0.748	3	*	1.401	3	*	1.449	3	*	---	1		---	1		---	1		63.72	1e-169	gi|359473294|ref|XP_002274433.2|	PREDICTED: uncharacterized protein LOC100257102 [Vitis vinifera]	55.91	5e-156	gi|110737362|dbj|BAF00626.1|	hypothetical protein [Arabidopsis thaliana]
948	729	Cs9g03100.1	79	104	3.9	4.9	51.67	58.47	2	2	2	2	0.683	3		1.012	3		1.067	3		1.331	5		1.017	4		0.88	4		89.09	2e-52	gi|225423737|ref|XP_002278479.1|	PREDICTED: probable splicing factor 3A subunit 1-like [Vitis vinifera]	75.45	2e-41	gi|148887433|sp|Q8RXF1.2|SF3A1_ARATH	RecName: Full=Probable splicing factor 3A subunit 1
949	1308	Cs9g07550.1	78	36	5.1	5.1	55.35	36.46	1	1	1	1	0.82	4	*	1.08	4		1.415	3	*	---	1		---	1		---	1		58.55	4e-52	gi|224111120|ref|XP_002315754.1|	predicted protein [Populus trichocarpa] >gi|222864794|gb|EEF01925.1| predicted protein [Populus trichocarpa]	50	1e-43	gi|297314091|gb|EFH44514.1|	hypothetical protein ARALYDRAFT_493423 [Arabidopsis lyrata subsp. lyrata]
950	724	Cs1g12505.1	78	105	10.4	10.4	50.58	54.63	2	2	2	2	0.752	3		1.32	3		1.381	3		1.319	3		1.357	3		1.153	3		53.68	6e-55	gi|255553181|ref|XP_002517633.1|	Nucleosome-binding protein, putative [Ricinus communis] >gi|223543265|gb|EEF44797.1| Nucleosome-binding protein, putative [Ricinus communis]	62.96	7e-36	gi|56382007|gb|AAV85722.1|	At1g15340 [Arabidopsis thaliana]
951		Cs5g31530.1	78		4.4		55.55		1	1	-	-	1.242	2	*	0.75	2	*	1.327	2											72.07	1e-124	gi|255559496|ref|XP_002520768.1|	phenazine biosynthesis protein, putative [Ricinus communis] >gi|223540153|gb|EEF41730.1| phenazine biosynthesis protein, putative [Ricinus communis]	58.47	4e-100	gi|297318644|gb|EFH49066.1|	hypothetical protein ARALYDRAFT_490273 [Arabidopsis lyrata subsp. lyrata]
952	541	Cs9g06330.1	78	155	12.3	10.8	61.91	59.62	2	2	2	2	0.608	3	*	1.108	3		0.736	3	*	1.024	8		1.469	8	*	0.841	8	*	78.11	1e-89	gi|255552287|ref|XP_002517188.1|	peroxiredoxin, putative [Ricinus communis] >gi|223543823|gb|EEF45351.1| peroxiredoxin, putative [Ricinus communis]	76.12	9e-87	gi|297330395|gb|EFH60814.1|	hypothetical protein ARALYDRAFT_477906 [Arabidopsis lyrata subsp. lyrata]
953	843	Cs8g09020.1	78	86	12.2	15.1	39.64	43.09	3	2	4	3	0.891	4		0.998	4		0.938	4		1.215	3		0.84	3	*	0.962	3		80.52	1e-131	gi|295687231|gb|ADG27841.1|	triosephosphate isomerase [Gossypium hirsutum]	77.78	2e-124	gi|13431953|sp|Q9SKP6.1|TPIC_ARATH	RecName: Full=Triosephosphate isomerase, chloroplastic; Short=TIM; Short=Triose-phosphate isomerase; Flags: Precursor
954	907	Cs3g15560.1	78	75	11.1	11.1	48.58	53	2	2	2	2	0.711	2		0.704	3		1.172	3		1.09	2		1.138	2		---	1		87.32	3e-179	gi|255561405|ref|XP_002521713.1|	dihydrodipicolinate synthase, putative [Ricinus communis] >gi|223539104|gb|EEF40700.1| dihydrodipicolinate synthase, putative [Ricinus communis]	80.35	2e-168	gi|110735769|dbj|BAE99862.1|	putative dihydrodipicolinate synthase [Arabidopsis thaliana]
955	848	orange1.1t02618.1	78	85	4.5	4.5	58.73	63.61	2	2	2	2	1.164	3		1.764	3		1.806	3		1.064	3		0.337	3	*	1.136	3		73.87	3e-34	gi|224119734|ref|XP_002318149.1|	predicted protein [Populus trichocarpa] >gi|222858822|gb|EEE96369.1| predicted protein [Populus trichocarpa]	67.02	2e-23	gi|297321757|gb|EFH52178.1|	hypothetical protein ARALYDRAFT_485225 [Arabidopsis lyrata subsp. lyrata]
956	1305	Cs6g17180.1	77	37	8	2.1	55.15	36.67	3	3	1	1	1.047	4		0.937	4		1.306	4	*	---	1		---	1		---	1		63.41	1e-180	gi|356501035|ref|XP_003519334.1|	PREDICTED: uncharacterized protein LOC100795617 isoform 1 [Glycine max]	63.33	7e-147	gi|334182786|ref|NP_001185070.1|	uncharacterized protein [Arabidopsis thaliana]
957	1315	Cs7g23860.1	77	36	1.8	1.8	51.2	36.13	1	1	1	1	1.124	2		0.739	2		0.929	2		---	1		---	1		---	1		80.8	0	gi|255546789|ref|XP_002514453.1|	Periplasmic beta-glucosidase precursor, putative [Ricinus communis] >gi|223546449|gb|EEF47949.1| Periplasmic beta-glucosidase precursor, putative [Ricinus communis]	74.85	0	gi|297316956|gb|EFH47378.1|	glycosyl hydrolase family 3 protein [Arabidopsis lyrata subsp. lyrata]
958	623	Cs3g25530.1	77	132	4.3	4.3	48.62	60.28	1	1	1	1	0.613	3	*	1.098	3		0.815	3		0.934	6		1.473	6	*	0.946	6		82.67	2e-166	gi|118489556|gb|ABK96580.1|	unknown [Populus trichocarpa x Populus deltoides]	78.9	7e-152	gi|297316010|gb|EFH46433.1|	hypothetical protein ARALYDRAFT_915142 [Arabidopsis lyrata subsp. lyrata]
959	878	Cs3g17550.1	76	80	4.4	8.4	52.87	51.05	1	1	2	2	0.954	2	*	1.119	2		1.14	2		0.849	3		1.101	3		1.079	3		70.59	3e-108	gi|224084586|ref|XP_002307347.1|	predicted protein [Populus trichocarpa] >gi|222856796|gb|EEE94343.1| predicted protein [Populus trichocarpa]	70.12	6e-91	gi|297339352|gb|EFH69769.1|	hypothetical protein ARALYDRAFT_890356 [Arabidopsis lyrata subsp. lyrata]
960	1316	Cs7g28630.1	76	36	15	8.5	42.76	36.09	2	2	1	1	0.793	4	*	0.815	4		1.376	4	*	0.949	2		0.808	2		0.662	2	*	92.16	5e-63	gi|356558314|ref|XP_003547452.1|	PREDICTED: 60S ribosomal protein L23A-like [Glycine max]	86.36	4e-56	gi|297322131|gb|EFH52552.1|	60S ribosomal protein L23A [Arabidopsis lyrata subsp. lyrata]
961	762	Cs4g03750.1	76	98	7.9	12.1	50.93	57.16	2	2	3	3	1.363	5	*	0.835	5		1.38	5	*	1.014	6		1.313	5	*	1.012	6		88.89	6e-168	gi|225446010|ref|XP_002268176.1|	PREDICTED: putative glucose-6-phosphate 1-epimerase [Vitis vinifera] >gi|297735418|emb|CBI17858.3| unnamed protein product [Vitis vinifera]	79.49	9e-149	gi|297310347|gb|EFH40771.1|	aldose 1-epimerase family protein [Arabidopsis lyrata subsp. lyrata]
962	1012	Cs7g11420.1	76	61	3.8	3.8	43.72	44.33	1	1	1	1	0.801	3		1.129	3		1.381	3	*	0.581	2	*	1.023	2		1.255	2		73.58	5e-36	gi|363807364|ref|NP_001242632.1|	uncharacterized protein LOC100811705 precursor [Glycine max]	62.79	3e-30	gi|297338848|gb|EFH69265.1|	hypothetical protein ARALYDRAFT_889285 [Arabidopsis lyrata subsp. lyrata]
963	884	Cs5g33050.1	76	79	5.9	26.7	42.4	58.36	1	1	3	3	0.996	4		1.043	3	*	1.014	4		0.728	4	*	1.267	5	*	1.207	5		88.52	5e-49	gi|225437334|ref|XP_002264898.1|	PREDICTED: uncharacterized protein OsI_027940-like [Vitis vinifera]	71	4e-36	gi|297337973|gb|EFH68390.1|	predicted protein [Arabidopsis lyrata subsp. lyrata]
964		Cs7g30260.1	76		13.1		46.16		3	3	-	-	1.029	3		0.735	3		0.659	3	*										86.25	1e-132	gi|255559601|ref|XP_002520820.1|	alpha-soluble nsf attachment protein, putative [Ricinus communis] >gi|223539951|gb|EEF41529.1| alpha-soluble nsf attachment protein, putative [Ricinus communis]	77.32	2e-113	gi|297323910|gb|EFH54331.1|	alpha-soluble nsf attachment protein [Arabidopsis lyrata subsp. lyrata]
965	867	Cs4g01590.1	76	82	10.1	7.5	49.86	48.02	2	2	1	1	0.891	4		0.895	4		0.997	4		0.88	3	*	1.067	3		1.137	3		91.96	2e-109	gi|224091686|ref|XP_002309328.1|	predicted protein [Populus trichocarpa] >gi|222855304|gb|EEE92851.1| predicted protein [Populus trichocarpa]	86.43	5e-103	gi|9759531|dbj|BAB10997.1|	ATGP1 [Arabidopsis thaliana]
966		Cs1g04820.1	76		13.6		46.66		2	2	-	-	0.777	5	*	1.444	5		1.034	5
967	1493	Cs5g16100.1	76	22	2.7	2.7	47.32	22.34	1	1	1	1	0.852	2	*	0.911	2		0.785	2		---	1		---	1		---	1		73.51	2e-146	gi|363806708|ref|NP_001242268.1|	uncharacterized protein LOC100776545 [Glycine max]	70.26	6e-136	gi|297313331|gb|EFH43754.1|	band 7 family protein [Arabidopsis lyrata subsp. lyrata]
968	1109	Cs2g09940.1	75	51	3.7	3.7	56.09	51.12	1	1	1	1	1.206	2		0.901	2		0.936	2		---	1		---	1		---	1		84.58	0	gi|255564978|ref|XP_002523482.1|	histidinol dehydrogenase, putative [Ricinus communis] >gi|223537310|gb|EEF38941.1| histidinol dehydrogenase, putative [Ricinus communis]	85.42	0	gi|297312416|gb|EFH42840.1|	predicted protein [Arabidopsis lyrata subsp. lyrata]
969	1015	Cs1g01700.1	75	61	3.7	3.7	65.63	60.58	1	1	1	1	1.115	2		1.454	2		1.276	2		---	1		---	1		---	1		94.31	0	gi|14548096|sp|Q9LW96.1|INO1_TOBAC	RecName: Full=Inositol-3-phosphate synthase; Short=MIP synthase; AltName: Full=Myo-inositol-1-phosphate synthase; Short=IPS; Short=MI-1-P synthase >gi|8096266|dbj|BAA95788.1| myo-inositol 1-phosphate synthase [Nicotiana tabacum]	91.57	0	gi|15450747|gb|AAK96645.1|	At2g22240/T26C19.10 [Arabidopsis thaliana]
970		Cs4g01160.1	75		2.1		75.14		1	1	-	-	---	1		---			---												92.62	0	gi|225463033|ref|XP_002267199.1|	PREDICTED: 116 kDa U5 small nuclear ribonucleoprotein component [Vitis vinifera] >gi|147858113|emb|CAN81413.1| hypothetical protein VITISV_031170 [Vitis vinifera]	87.66	0	gi|297335434|gb|EFH65851.1|	hypothetical protein ARALYDRAFT_470642 [Arabidopsis lyrata subsp. lyrata]
971	824	Cs1g25080.1	75	88	10.9	10.9	60.38	52.44	1	1	1	1	0.8	2		1.425	2	*	0.951	2		1.128	3	*	1.015	3		1.408	3	*	100	2e-58	gi|4519260|dbj|BAA75515.1|	vacuolar H+-ATPase c subunit [Citrus unshiu] >gi|6721527|dbj|BAA89594.1| vacuolar H+-ATPase c subunit [Citrus unshiu]	98.18	9e-58	gi|297336200|gb|EFH66617.1|	vacuolar-H+-pumping ATPase 16 kDa proteolipid subunit 2 [Arabidopsis lyrata subsp. lyrata]
972	652	Cs1g01940.1	75	124	4.6	2.5	50.8	57.18	2	2	1	1	0.931	3		1.054	3		0.734	3		0.852	4		1.126	4		0.911	4		60.96	2e-128	gi|255576188|ref|XP_002528988.1|	conserved hypothetical protein [Ricinus communis] >gi|223531578|gb|EEF33407.1| conserved hypothetical protein [Ricinus communis]	70.48	5e-121	gi|13605659|gb|AAK32823.1|AF361810_1	AT4g39690/T19P19_80 [Arabidopsis thaliana]
973	753	Cs2g11320.1	75	100	8.8	5.6	53.32	53.27	3	3	2	2	1.358	4	*	0.957	4		2.12	4		1.079	4		1.057	4		1.069	4		87.27	0	gi|147770771|emb|CAN60953.1|	hypothetical protein VITISV_008875 [Vitis vinifera]	76.31	0	gi|219986228|emb|CAX01880.1|	unnamed protein product [Arabidopsis thaliana]
974	1203	Cs3g06140.1	75	44	2	2.4	49.82	43.78	1	1	1	1	0.651	2	*	1.499	2		0.822	2		---	1		---	1		---	1		83.43	0	gi|255575202|ref|XP_002528505.1|	zinc finger protein, putative [Ricinus communis] >gi|223532065|gb|EEF33874.1| zinc finger protein, putative [Ricinus communis]	79.55	0	gi|297316352|gb|EFH46775.1|	zinc finger (ZPR1-type) family protein [Arabidopsis lyrata subsp. lyrata]
975	947	Cs2g28780.1	75	71	7.9	7.9	43.18	46.81	2	2	2	2	1.416	4		1.019	4		1.502	4	*	1.71	3	*	1.874	3		1.024	3		88.04	4e-155	gi|225452646|ref|XP_002281856.1|	PREDICTED: protein SEC13 homolog [Vitis vinifera] >gi|147809687|emb|CAN73348.1| hypothetical protein VITISV_040760 [Vitis vinifera]	83.44	2e-146	gi|3150415|gb|AAC16967.1|	putative protein transport protein SEC13 [Arabidopsis thaliana]
976	881	Cs6g10250.1	74	80	2.8	2.8	43.87	43.85	2	2	2	1	1.116	3		0.896	3		1.02	3		0.688	5	*	1.015	5		1.277	5	*	77.26	0	gi|224087891|ref|XP_002308259.1|	predicted protein [Populus trichocarpa] >gi|222854235|gb|EEE91782.1| predicted protein [Populus trichocarpa]	75.63	0	gi|155242124|gb|ABT18096.1|	FERONIA receptor-like kinase [Arabidopsis lyrata]
977		Cs7g31810.1	74		2		39.32		2	2	-	-	1.368	4		0.859	4	*	1.411	4	*										84.88	0	gi|255566446|ref|XP_002524208.1|	Phosphoribosylformylglycinamidine synthase, putative [Ricinus communis] >gi|223536485|gb|EEF38132.1| Phosphoribosylformylglycinamidine synthase, putative [Ricinus communis]	80.09	0	gi|297334810|gb|EFH65228.1|	hypothetical protein ARALYDRAFT_476563 [Arabidopsis lyrata subsp. lyrata]
978	896	orange1.1t00415.1	74	77	18.9	18.9	48.29	58.92	2	2	2	2	0.855	3		0.71	2		1.134	3		0.972	3		0.794	3		0.815	3		91.67	1e-17	gi|8920587|gb|AAF81309.1|AC061957_5	Contains a weak similarity to a farnesylated protein GMFP5 mRNA from Glycine max gb|U64916. ESTs gb|AI993148, gb|T44360 come from this gene [Arabidopsis thaliana]	91.67	3e-18	gi|8920587|gb|AAF81309.1|AC061957_5	Contains a weak similarity to a farnesylated protein GMFP5 mRNA from Glycine max gb|U64916. ESTs gb|AI993148, gb|T44360 come from this gene [Arabidopsis thaliana]
979	1235	Cs8g02450.1	74	42	6.4	2.9	45.94	41.55	3	3	1	1	1.162	4		1.027	4		1.136	4		---	1		---	1		---	1		69.93	2e-158	gi|224147350|ref|XP_002336457.1|	predicted protein [Populus trichocarpa] >gi|222835068|gb|EEE73517.1| predicted protein [Populus trichocarpa]	55.77	2e-132	gi|110743614|dbj|BAE99644.1|	monooxygenase [Arabidopsis thaliana]
980	530	Cs6g09150.1	74	160	14	7.2	50.58	59.52	2	2	2	2	0.709	3	*	1.044	3		0.772	3		0.537	7	*	0.766	7		1.371	7	*	67.45	5e-62	gi|255571441|ref|XP_002526668.1|	ferritin, plant, putative [Ricinus communis] >gi|223533968|gb|EEF35690.1| ferritin, plant, putative [Ricinus communis]	77.06	5e-60	gi|1246401|emb|CAA63932.1|	ferritin [Arabidopsis thaliana]
981	1009	Cs8g13800.1	73	61	4	5.9	47.12	36.64	2	2	3	3	1.2	5	*	0.983	5		0.994	5		1.098	3		0.714	4	*	0.878	4		86.94	0	gi|33391721|gb|AAQ17461.1|	beta-D-glucosidase [Gossypium hirsutum]	79.87	0	gi|20259456|gb|AAM13848.1|	putative beta-D-glucan exohydrolase [Arabidopsis thaliana]
982	1205	Cs7g28020.1	73	44	4.1	4.1	41.93	36.88	1	1	1	1	1.062	3		1.352	3		1.497	3	*	0.938	2		0.667	2		0.757	2		80	3e-59	gi|359486310|ref|XP_002281756.2|	PREDICTED: uncharacterized protein LOC100251921 [Vitis vinifera]	80.95	4e-42	gi|51971244|dbj|BAD44314.1|	unknown protein [Arabidopsis thaliana]
983	840	Cs5g06600.1	73	86	8	3.3	49.07	61.82	2	2	1	1	0.758	3		0.547	3		0.695	3		0.673	2		0.652	2		1.283	2		89.43	0	gi|224136005|ref|XP_002322215.1|	predicted protein [Populus trichocarpa] >gi|222869211|gb|EEF06342.1| predicted protein [Populus trichocarpa]	81.91	0	gi|297332984|gb|EFH63402.1|	pectate lyase family protein [Arabidopsis lyrata subsp. lyrata]
984	710	Cs1g15150.1	73	110	13.7	15	52.94	52.38	3	3	3	3	1.083	4	*	0.981	4		1.075	4		1.081	5		0.938	5		0.966	5		82.48	6e-153	gi|255549954|ref|XP_002516028.1|	glycerate dehydrogenase, putative [Ricinus communis] >gi|223544933|gb|EEF46448.1| glycerate dehydrogenase, putative [Ricinus communis]	78.91	8e-144	gi|297335163|gb|EFH65581.1|	oxidoreductase family protein [Arabidopsis lyrata subsp. lyrata]
985		Cs9g10370.1	73		6.3		49.67		2	2	-	-	1.214	3		1.774	3		1.644	3											85.6	0	gi|255585554|ref|XP_002533467.1|	oxidoreductase, putative [Ricinus communis] >gi|223526682|gb|EEF28919.1| oxidoreductase, putative [Ricinus communis]	80.05	0	gi|297335344|gb|EFH65761.1|	aldo/keto reductase family protein [Arabidopsis lyrata subsp. lyrata]
986	957	Cs7g01810.1	73	69	15.2	15.2	40.15	40.02	3	3	3	3	0.749	5	*	1.17	4	*	0.962	5		0.724	5	*	1.215	5		0.822	5		65.57	1e-71	gi|4774163|dbj|BAA77508.1|	F1-ATP synthase delta subunit [Ipomoea batatas]	57.26	4e-56	gi|297319451|gb|EFH49873.1|	AT5g13450/T22N19_100 [Arabidopsis lyrata subsp. lyrata]
987	752	Cs5g26850.1	73	100	4.6	10.1	39.74	46.04	2	2	4	4	1.454	4	*	0.814	4	*	1.573	4	*	0.785	9	*	1.209	9		0.64	9
988	300	Cs6g17260.1	73	287	6.1	14.8	44.39	69.83	2	2	5	5	0.694	3	*	1.209	3		0.86	3		0.765	9	*	1.203	11	*	0.996	11		59	1e-110	gi|224079472|ref|XP_002305876.1|	predicted protein [Populus trichocarpa] >gi|222848840|gb|EEE86387.1| predicted protein [Populus trichocarpa]	52.23	8e-94	gi|10176971|dbj|BAB10189.1|	translocon Tic40-like protein [Arabidopsis thaliana]
989		orange1.1t02409.1	73		3.5		72.7		1	1	-	-	---	1		---	1		---	1											72.03	0	gi|225440047|ref|XP_002276858.1|	PREDICTED: UDP-glycosyltransferase 86A1 [Vitis vinifera]	65.34	0	gi|297325475|gb|EFH55895.1|	UDP-glucoronosyl/UDP-glucosyl transferase family protein [Arabidopsis lyrata subsp. lyrata]
990	373	Cs8g03570.1	72	245	2.3	6.9	63.7	65.85	1	1	2	2	0.585	2		1.616	2		2.271	2	*	0.519	6	*	1.02	6		1.384	6	*	35.39	5e-25	gi|255562138|ref|XP_002522077.1|	Pinin, putative [Ricinus communis] >gi|223538676|gb|EEF40277.1| Pinin, putative [Ricinus communis]	60.81	3e-20	gi|51971042|dbj|BAD44213.1|	unnamed protein product [Arabidopsis thaliana]
991	1399	Cs7g07740.1	72	31	3.9	3.9	38.53	29.59	1	1	1	1	1.493	4		1.149	4		0.911	5		1.179	2		---	1		1.256	2		82.04	7e-114	gi|224115652|ref|XP_002332109.1|	predicted protein [Populus trichocarpa] >gi|222874929|gb|EEF12060.1| predicted protein [Populus trichocarpa]	71.88	3e-110	gi|297324000|gb|EFH54421.1|	aspartate/glutamate/uridylate kinase family protein [Arabidopsis lyrata subsp. lyrata]
992		Cs5g26700.1	72		4.9		61.37		1	1	-	-	0.691	2		0.742	2		0.445	2											84.81	1e-135	gi|224144803|ref|XP_002325420.1|	predicted protein [Populus trichocarpa] >gi|222862295|gb|EEE99801.1| predicted protein [Populus trichocarpa]	80.83	2e-126	gi|222422814|dbj|BAH19395.1|	AT3G03890 [Arabidopsis thaliana]
993	988	Cs5g19650.1	72	64	6.8	10.2	52.14	42.43	1	1	2	2	---			---			---			0.853	2		0.94	2		1.025	2		82.24	7e-165	gi|224145057|ref|XP_002325511.1|	predicted protein [Populus trichocarpa] >gi|222862386|gb|EEE99892.1| predicted protein [Populus trichocarpa]	79.69	2e-155	gi|297320441|gb|EFH50863.1|	hydrolase, alpha/beta fold family protein [Arabidopsis lyrata subsp. lyrata]
994	563	Cs5g13510.1	72	148	4	4	49.09	56.26	2	2	2	2	0.616	3	*	1.77	3	*	1.217	3		0.885	9	*	0.896	9		1.07	8		66.28	2e-67	gi|302143483|emb|CBI22044.3|	unnamed protein product [Vitis vinifera]	63.37	3e-63	gi|297328737|gb|EFH59156.1|	hypothetical protein ARALYDRAFT_478900 [Arabidopsis lyrata subsp. lyrata]
995		orange1.1t04112.1	72		4.2		46.28		1	1	-	-	1.335	2		1.256	2		1.437	2											88.72	3e-177	gi|225433688|ref|XP_002266909.1|	PREDICTED: eukaryotic translation initiation factor 3 subunit H [Vitis vinifera] >gi|296089621|emb|CBI39440.3| unnamed protein product [Vitis vinifera]	82.39	5e-165	gi|15451122|gb|AAK96832.1|	Unknown protein [Arabidopsis thaliana]
996	1083	Cs7g11490.1	72	53	3.8	1.6	54.58	53.35	2	2	1	1	1.415	3		2.402	3		2.359	3	*	---	1		---	1		---	1		81.37	0	gi|297738089|emb|CBI27290.3|	unnamed protein product [Vitis vinifera]	75.2	0	gi|55982669|gb|AAV69752.1|	putative purple acid phosphatase [Arabidopsis thaliana]
997		Cs3g17200.1	72		3.7		44.21		1	1	-	-	1.809	3		0.753	3		1.166	3											79.16	0	gi|225459083|ref|XP_002283809.1|	PREDICTED: argininosuccinate lyase [Vitis vinifera]	82.25	0	gi|2252472|emb|CAB10698.1|	argininosuccinate lyase [Arabidopsis thaliana]
998		Cs7g19160.1	72		6.2		63.89		2	1	-	-	---	1		---	1		---	1											87.83	0	gi|224114668|ref|XP_002339508.1|	predicted protein [Populus trichocarpa] >gi|222832584|gb|EEE71061.1| predicted protein [Populus trichocarpa]	86.86	0	gi|7576182|emb|CAB87933.1|	glutamate dehydrogenase 2 [Arabidopsis thaliana]
999		Cs4g18750.1	72		7.4		71.56		1	1	-	-	---	1		---	1		---	1											90.91	7e-99	gi|351725681|ref|NP_001236845.1|	uncharacterized protein LOC100305543 [Glycine max]	86.1	8e-95	gi|110742984|dbj|BAE99386.1|	hypothetical protein [Arabidopsis thaliana]
1000	1469	Cs3g25080.1	72	27	9	5.3	56.09	27.13	2	2	1	1	0.766	2		1.129	2		0.715	2		---	1		---	1		---	1		79.42	2e-175	gi|225458227|ref|XP_002281919.1|	PREDICTED: ornithine carbamoyltransferase, chloroplastic [Vitis vinifera] >gi|302142520|emb|CBI19723.3| unnamed protein product [Vitis vinifera]	78.9	4e-161	gi|297334860|gb|EFH65278.1|	hypothetical protein ARALYDRAFT_476678 [Arabidopsis lyrata subsp. lyrata]
1001		Cs3g06090.1	71		2.4		42.53		1	1	-	-	0.634	3	*	0.96	3		0.898	3											72.13	9e-63	gi|225448225|ref|XP_002269948.1|	PREDICTED: uncharacterized protein LOC100243925 [Vitis vinifera]	62.63	3e-58	gi|2827656|emb|CAA16610.1|	DAG-like protein [Arabidopsis thaliana]
1002	676	Cs1g07480.1	71	117	2.9	2.9	71.23	75.66	1	1	1	1	---	1		---	1		---	1		1.152	2		1.07	2		1.071	2		82.78	0	gi|356544052|ref|XP_003540469.1|	PREDICTED: probable bifunctional methylthioribulose-1-phosphate dehydratase/enolase-phosphatase E1-like [Glycine max]	77.45	0	gi|297311834|gb|EFH42258.1|	hypothetical protein ARALYDRAFT_331733 [Arabidopsis lyrata subsp. lyrata]
1003	805	Cs3g01690.1	71	90	10.1	10.1	50.88	52.31	1	1	1	1	1.509	2		---	1		1.113	2		1.16	3		1.265	3		0.958	3		92.5	3e-51	gi|224053282|ref|XP_002297746.1|	predicted protein [Populus trichocarpa] >gi|222845004|gb|EEE82551.1| predicted protein [Populus trichocarpa]	84.3	3e-44	gi|227202806|dbj|BAH56876.1|	AT3G54470 [Arabidopsis thaliana]
1004	859	Cs4g15500.1	71	83	2.8	2.8	56.95	53.58	1	1	1	1	0.766	2		1.077	2		1.325	2	*	1.258	4	*	1.294	4	*	1.288	4	*	81.61	1e-141	gi|224142211|ref|XP_002324452.1|	predicted protein [Populus trichocarpa] >gi|222865886|gb|EEF03017.1| predicted protein [Populus trichocarpa]	77.92	6e-137	gi|4972058|emb|CAB43926.1|	putative protein [Arabidopsis thaliana]
1005		orange1.1t00114.1	71		5.3		70.89		1	1	-	-	---	1		---	1		---	1											36.36	5e-50	gi|359491523|ref|XP_002278967.2|	PREDICTED: uncharacterized protein LOC100262718 [Vitis vinifera]	33.9	2e-50	gi|297338835|gb|EFH69252.1|	ketose-bisphosphate aldolase class-II family protein [Arabidopsis lyrata subsp. lyrata]
1006		Cs2g11050.1	71		3.5		70.84		1	1	-	-	---	1		---	1		---	1											72.16	1e-154	gi|224056639|ref|XP_002298949.1|	predicted protein [Populus trichocarpa] >gi|222846207|gb|EEE83754.1| predicted protein [Populus trichocarpa]	69.09	9e-150	gi|7573386|emb|CAB87690.1|	alpha-glucosidase 1 [Arabidopsis thaliana]
1007	1310	orange1.1t00502.1	71	36	1.9	1.9	50.76	32.72	1	1	1	1	1.066	2		1.132	2		1.934	2	*	0.981	2		0.846	2		1.266	2	*	80.81	0	gi|255564685|ref|XP_002523337.1|	Aspartic proteinase nepenthesin-1 precursor, putative [Ricinus communis] >gi|223537425|gb|EEF39053.1| Aspartic proteinase nepenthesin-1 precursor, putative [Ricinus communis]	77.73	0	gi|297337916|gb|EFH68333.1|	aspartyl protease family protein [Arabidopsis lyrata subsp. lyrata]
1008	785	Cs7g27360.1	71	93	2.9	2.9	55.42	45.42	1	1	1	1	0.912	3		1.082	3		0.837	3		0.777	5	*	0.762	5	*	1.016	5		83.77	0	gi|225449100|ref|XP_002274723.1|	PREDICTED: serine carboxypeptidase-like 27 [Vitis vinifera] >gi|296086044|emb|CBI31485.3| unnamed protein product [Vitis vinifera]	78.13	0	gi|75337170|sp|Q9SFB5.1|SCP27_ARATH	RecName: Full=Serine carboxypeptidase-like 27; Flags: Precursor
1009	1356	Cs6g19730.1	71	34	7.1	7.1	44.73	33.77	1	1	1	1	0.834	3		0.998	3		---	1		---	1		---	1		---	1		79.64	4e-106	gi|298204452|emb|CBI16932.3|	unnamed protein product [Vitis vinifera]	67.13	5e-89	gi|9758068|dbj|BAB08647.1|	frnE protein-like [Arabidopsis thaliana]
1010	400	Cs4g09700.1	71	225	9.4	15.5	43.75	51.43	3	3	5	5	0.919	5		1.337	5		1.128	5	*	1.026	15		1.247	15	*	1.026	14		63.64	3e-100	gi|255580752|ref|XP_002531197.1|	Protein grpE, putative [Ricinus communis] >gi|223529199|gb|EEF31174.1| Protein grpE, putative [Ricinus communis]	54.79	3e-84	gi|21593024|gb|AAM64973.1|	grpE like protein [Arabidopsis thaliana]
1011		Cs8g07590.1	71		4.2		49.94		1	1	-	-	1.343	2		0.844	2		1.574	2	*										90.29	6e-161	gi|255543887|ref|XP_002513006.1|	aldo-keto reductase, putative [Ricinus communis] >gi|223548017|gb|EEF49509.1| aldo-keto reductase, putative [Ricinus communis]	88.67	8e-158	gi|297326209|gb|EFH56629.1|	hypothetical protein ARALYDRAFT_480985 [Arabidopsis lyrata subsp. lyrata]
1012	1123	Cs4g19940.1	70	50	1.8	1.8	45.55	50.27	1	1	1	1	0.993	3		0.858	2		1.721	3		---	1		---	1		---	1		85.33	0	gi|225430033|ref|XP_002284239.1|	PREDICTED: beta-adaptin-like protein A [Vitis vinifera] >gi|296081892|emb|CBI20897.3| unnamed protein product [Vitis vinifera]	80.57	0	gi|334187619|ref|NP_001190290.1|	beta-adaptin-like protein A [Arabidopsis thaliana]
1013	817	Cs8g15520.1	70	89	5.2	5.2	43.56	41.92	1	1	1	1	0.946	4		1.537	3	*	1.247	4	*	1.104	6	*	1.47	6	*	1.192	6	*	76.04	2e-79	gi|300381874|gb|ADG26761.2|	chloroplast copper/zinc-superoxide dismutase [Dimocarpus longan] >gi|301322822|gb|ADK70227.1| chloroplast copper/zinc-superoxide dismutase [Dimocarpus longan] >gi|301322824|gb|ADK70228.1| chloroplast copper/zinc-superoxide dismutase [Dimocarpus longan] >gi|301322826|gb|ADK70229.1| chloroplast copper/zinc-superoxide dismutase [Dimocarpus longan] >gi|301322828|gb|ADK70230.1| chloroplast copper/zinc…	81.01	6e-71	gi|25285791|pir||H84681	probable copper/zinc superoxide dismutase [imported] - Arabidopsis thaliana
1014		Cs5g03870.1	70		7.8		48.32		3	1	-	-	1.334	2	*	0.686	2	*	1.17	2											84.22	0	gi|225426412|ref|XP_002270065.1|	PREDICTED: probable serine/threonine-protein kinase At5g41260 [Vitis vinifera] >gi|297742525|emb|CBI34674.3| unnamed protein product [Vitis vinifera]	78.97	0	gi|297333796|gb|EFH64214.1|	kinase family protein [Arabidopsis lyrata subsp. lyrata]
1015		Cs3g22370.3	70		3.8		39.76		2	2	-	-	1.187	4	*	1.078	4	*	1.263	3	*										86.06	0	gi|255571744|ref|XP_002526815.1|	calcium-dependent protein kinase, putative [Ricinus communis] >gi|223533819|gb|EEF35550.1| calcium-dependent protein kinase, putative [Ricinus communis]	81.93	0	gi|297318289|gb|EFH48711.1|	calcium-dependent protein kinase 4 [Arabidopsis lyrata subsp. lyrata]
1016		Cs6g02830.1	70		6.5		52.71		1	1	-	-	0.629	2		1.268	2		0.962	2											75.35	2e-55	gi|217071258|gb|ACJ83989.1|	unknown [Medicago truncatula]	79.03	3e-54	gi|297319611|gb|EFH50033.1|	ATF2/TRXF2 [Arabidopsis lyrata subsp. lyrata]
1017	1361	orange1.1t02616.1	70	33	8.1	3.1	46.12	33.38	2	2	1	1	0.754	3		1.192	3		1.039	3		---	1		---	1		---	1		91.98	2e-110	gi|242049786|ref|XP_002462637.1|	hypothetical protein SORBIDRAFT_02g029380 [Sorghum bicolor] >gi|242049790|ref|XP_002462639.1| hypothetical protein SORBIDRAFT_02g029400 [Sorghum bicolor] >gi|241926014|gb|EER99158.1| hypothetical protein SORBIDRAFT_02g029380 [Sorghum bicolor] >gi|241926016|gb|EER99160.1| hypothetical protein SORBIDRAFT_02g029400 [Sorghum bicolor]	89.03	9e-108	gi|297324321|gb|EFH54742.1|	60S ribosomal protein L7A [Arabidopsis lyrata subsp. lyrata]
1018		Cs1g26450.1	70		2.3		53.5		1	1	-	-	---	1		1.26	2		1.214	2	*										81.99	0	gi|224081481|ref|XP_002306428.1|	predicted protein [Populus trichocarpa] >gi|222855877|gb|EEE93424.1| predicted protein [Populus trichocarpa]	76.49	0	gi|31415729|gb|AAP49839.1|	SAC domain protein 6 [Arabidopsis thaliana]
1019	923	Cs4g18850.1	70	73	14.5	14.5	60.13	58.56	2	2	2	2	0.82	3		0.976	3		0.928	3		1.092	3		1.494	3	*	0.761	3	*	81.33	3e-74	gi|351722162|ref|NP_001238258.1|	uncharacterized protein LOC100500192 [Glycine max]	66.47	3e-60	gi|297315068|gb|EFH45491.1|	hypothetical protein ARALYDRAFT_353533 [Arabidopsis lyrata subsp. lyrata]
1020	861	Cs1g26070.1	70	82	11.9	11.9	55.93	66.28	1	1	1	1	---	1		1.103	2		0.617	2		0.916	2		1.15	2		1.376	2	*	78.57	9e-58	gi|225431343|ref|XP_002278070.1|	PREDICTED: uncharacterized protein At4g08330, chloroplastic [Vitis vinifera]	70.16	3e-49	gi|297329917|gb|EFH60336.1|	protein-methionine-s-oxide reductase [Arabidopsis lyrata subsp. lyrata]
1021	865	Cs1g21700.1	70	82	6	8.5	46.25	35.37	2	2	4	4	0.936	3		0.966	3		1.063	2		1.035	5		1.004	5		1.037	5		56.32	2e-138	gi|255568653|ref|XP_002525300.1|	conserved hypothetical protein [Ricinus communis] >gi|223535458|gb|EEF37128.1| conserved hypothetical protein [Ricinus communis]	43.56	4e-81	gi|9759575|dbj|BAB11138.1|	unnamed protein product [Arabidopsis thaliana]
1022		Cs5g07080.2	70		2.5		49.66		1	1	-	-	1.265	2		0.846	2		1.147	2											89.56	0	gi|225456270|ref|XP_002283518.1|	PREDICTED: nucleolar protein 56-like [Vitis vinifera]	84.77	0	gi|297340401|gb|EFH70818.1|	hypothetical protein ARALYDRAFT_474678 [Arabidopsis lyrata subsp. lyrata]
1023		Cs4g18360.1	70		3.2		48.72		2	1	-	-	---	1		---	1		---	1											92.02	0	gi|255550758|ref|XP_002516427.1|	Protein YME1, putative [Ricinus communis] >gi|223544247|gb|EEF45768.1| Protein YME1, putative [Ricinus communis]	85.19	0	gi|297326586|gb|EFH57006.1|	hypothetical protein ARALYDRAFT_481469 [Arabidopsis lyrata subsp. lyrata]
1024	1076	Cs3g19910.1	69	54	3.1	3.1	55.17	53.9	1	1	1	1	1.267	2		---	1		0.831	2		---	1		---	1		---	1		88.61	4e-103	gi|351723417|ref|NP_001237278.1|	uncharacterized protein LOC100306084 [Glycine max]	88.61	4e-102	gi|288558823|sp|Q9XI05.2|PSB3A_ARATH	RecName: Full=Proteasome subunit beta type-3-A; AltName: Full=20S proteasome beta subunit C-1; AltName: Full=Proteasome component T
1025	1167	Cs8g18200.1	69	47	3.3	3.3	47.39	46.93	1	1	1	1	0.683	3	*	1.035	3		0.41	3	*	---	1		---	1		---	1		99.59	3e-141	gi|283131283|dbj|BAI63297.1|	thaumatin-like protein [Citrus jambhiri]	75.2	9e-102	gi|297326848|gb|EFH57268.1|	hypothetical protein ARALYDRAFT_481792 [Arabidopsis lyrata subsp. lyrata]
1026	1256	Cs7g18560.1	69	40	16.2	3.7	45.33	32.13	2	2	1	1	1.23	4	*	0.873	3		1.008	2		0.974	2		1.124	2		0.475	2	*	78.4	2e-97	gi|255578691|ref|XP_002530205.1|	glutathione-s-transferase theta, gst, putative [Ricinus communis] >gi|223530281|gb|EEF32179.1| glutathione-s-transferase theta, gst, putative [Ricinus communis]	64.02	3e-82	gi|13926310|gb|AAK49621.1|AF372905_1	At2g30860/F7F1.7 [Arabidopsis thaliana]
1027		Cs8g04690.1	69		1.8		69.02		1	1	-	-	---	1		---	1		---	1											79.3	0	gi|224103687|ref|XP_002313154.1|	predicted protein [Populus trichocarpa] >gi|222849562|gb|EEE87109.1| predicted protein [Populus trichocarpa]	67.98	0	gi|297314997|gb|EFH45420.1|	hypothetical protein ARALYDRAFT_912968 [Arabidopsis lyrata subsp. lyrata]
1028		orange1.1t04497.1	69		7.6		49.53		3	1	-	-	---	1		---	1		---	1											86.4	0	gi|224100535|ref|XP_002311914.1|	predicted protein [Populus trichocarpa] >gi|222851734|gb|EEE89281.1| predicted protein [Populus trichocarpa]	81.62	0	gi|2804258|dbj|BAA24440.1|	phosphoglycerate dehydrogenase [Arabidopsis thaliana]
1029		Cs6g10680.1	69		5		68.74		1	1	-	-	---	1		---			---	1											76.8	0	gi|359480951|ref|XP_002264842.2|	PREDICTED: uncharacterized protein LOC100243295 isoform 1 [Vitis vinifera] >gi|296085806|emb|CBI31130.3| unnamed protein product [Vitis vinifera]	72.33	0	gi|26452440|dbj|BAC43305.1|	unknown protein [Arabidopsis thaliana]
1030	1092	Cs6g10080.1	68	53	8.4	4.4	42.7	52.73	2	2	1	1	1.063	3	*	0.844	3		1.112	2		---	1		---	1		---	1		63.26	1e-75	gi|357506683|ref|XP_003623630.1|	hypothetical protein MTR_7g073340 [Medicago truncatula] >gi|355498645|gb|AES79848.1| hypothetical protein MTR_7g073340 [Medicago truncatula]	49.55	3e-66	gi|14334694|gb|AAK59525.1|	putative non-green plastid inner envelope membrane protein [Arabidopsis thaliana]
1031	997	Cs8g01280.2	68	63	3	3	44.79	43.45	1	1	1	1	0.624	2	*	1.127	2		0.712	2		0.746	2		0.961	2		0.84	2		87.47	0	gi|225428330|ref|XP_002283109.1|	PREDICTED: uncharacterized protein At2g17340 [Vitis vinifera] >gi|297744464|emb|CBI37726.3| unnamed protein product [Vitis vinifera]	85.29	0	gi|297312911|gb|EFH43334.1|	hypothetical protein ARALYDRAFT_491111 [Arabidopsis lyrata subsp. lyrata]
1032	999	Cs5g12510.2	68	63	7	7	41.17	38.41	1	1	1	1	0.802	4	*	0.696	3	*	0.843	4		0.753	4	*	0.516	4	*	0.865	4	*	86.62	1e-67	gi|225446629|ref|XP_002280992.1|	PREDICTED: multiprotein-bridging factor 1a [Vitis vinifera] >gi|147865629|emb|CAN83249.1| hypothetical protein VITISV_019642 [Vitis vinifera] >gi|302143433|emb|CBI21994.3| unnamed protein product [Vitis vinifera]	86.62	7e-68	gi|297322311|gb|EFH52732.1|	ATMBF1B/MBF1B [Arabidopsis lyrata subsp. lyrata]
1033		Cs8g04090.1	68		11.4		68.13		1	1	-	-	---	1		---	1		---	1											96.2	2e-101	gi|224056258|ref|XP_002298779.1|	predicted protein [Populus trichocarpa] >gi|222846037|gb|EEE83584.1| predicted protein [Populus trichocarpa]	91.85	5e-96	gi|297323547|gb|EFH53968.1|	hypothetical protein ARALYDRAFT_485347 [Arabidopsis lyrata subsp. lyrata]
1034	1003	Cs2g23970.1	68	62	4.5	4.5	67.8	52.23	1	1	1	1	---	1		---	1		---	1		0.9	2		0.828	2	*	1.084	2		87.08	0	gi|224060175|ref|XP_002300069.1|	predicted protein [Populus trichocarpa] >gi|222847327|gb|EEE84874.1| predicted protein [Populus trichocarpa]	78.16	9e-178	gi|218411499|emb|CAV27763.1|	unnamed protein product [Arabidopsis thaliana]
1035	745	Cs4g01700.1	68	102	13.8	18.8	35.74	39.43	2	2	3	2	0.553	6	*	1.419	6		0.814	6		1.766	5	*	0.571	5	*	1.109	5		97.48	2e-88	gi|255542136|ref|XP_002512132.1|	initiation factor 5a, putative [Ricinus communis] >gi|223549312|gb|EEF50801.1| initiation factor 5a, putative [Ricinus communis]	85.53	3e-76	gi|12578709|emb|CAC27269.1|	unnamed protein product [Arabidopsis sp.]
1036	533	Cs4g01970.1	67	159	4.7	7.2	53.01	65.32	3	3	5	4	0.861	3	*	0.989	3		0.871	3		0.676	7	*	1.331	6	*	1.07	7		76.32	0	gi|224142359|ref|XP_002324526.1|	predicted protein [Populus trichocarpa] >gi|222865960|gb|EEF03091.1| predicted protein [Populus trichocarpa]	65.07	0	gi|30696958|ref|NP_200595.2|	MIF4G domain and MA3 domain-containing protein [Arabidopsis thaliana]
1037		Cs7g08430.1	67		9.4		48.73		2	2	-	-	1.628	3		1.256	3		1.595	3											85.11	4e-132	gi|224111294|ref|XP_002315806.1|	predicted protein [Populus trichocarpa] >gi|222864846|gb|EEF01977.1| predicted protein [Populus trichocarpa]	79.37	3e-126	gi|297334608|gb|EFH65026.1|	hypothetical protein ARALYDRAFT_476155 [Arabidopsis lyrata subsp. lyrata]
1038	1302	Cs7g25630.1	67	37	3.1	3.1	43.77	35.28	2	2	2	2	1.162	4	*	1.038	4		1.242	4		1.051	3		1.185	3		1.337	3		65.88	0	gi|255584015|ref|XP_002532753.1|	ATP binding protein, putative [Ricinus communis] >gi|223527504|gb|EEF29630.1| ATP binding protein, putative [Ricinus communis]	59.65	0	gi|297317788|gb|EFH48210.1|	hypothetical protein ARALYDRAFT_910108 [Arabidopsis lyrata subsp. lyrata]
1039		Cs7g04510.1	67		5.4		54.42		2	2	-	-	0.75	2		1.22	2		0.908	2											68.62	5e-122	gi|225424881|ref|XP_002269144.1|	PREDICTED: uncharacterized protein LOC100248339 [Vitis vinifera]	56.2	2e-98	gi|8778876|gb|AAF79875.1|AC000348_28	T7N9.15 [Arabidopsis thaliana]
1040	1418	Cs4g03760.1	67	30	2.5	1.1	45.4	30.21	2	2	1	1	1.181	3	*	0.892	3		1.584	3	*	---	1		---	1		---	1		81.52	0	gi|224142229|ref|XP_002324461.1|	predicted protein [Populus trichocarpa] >gi|222865895|gb|EEF03026.1| predicted protein [Populus trichocarpa]	76.66	0	gi|26449688|dbj|BAC41968.1|	putative villin [Arabidopsis thaliana]
1041	1018	Cs8g14970.1	67	60	8.8	11.1	33.66	47.18	2	2	2	2	0.884	4		0.98	4		0.775	4		0.821	4	*	1.351	4		0.998	4		92.17	5e-104	gi|15242248|ref|NP_197636.1|	60S ribosomal protein L10a-3 [Arabidopsis thaliana] >gi|145334533|ref|NP_001078612.1| 60S ribosomal protein L10a-3 [Arabidopsis thaliana] >gi|27923990|sp|P59231.1|R10A3_ARATH RecName: Full=60S ribosomal protein L10a-3 >gi|9757825|dbj|BAB08343.1| 60S ribosomal protein L10A [Arabidopsis thaliana] >gi|14335148|gb|AAK59854.1| AT5g22440/MWD9_24 [Arabidopsis thaliana] >gi|18655359|gb|AAL76135.1| AT5g22…	92.17	1e-104	gi|27923990|sp|P59231.1|R10A3_ARATH	RecName: Full=60S ribosomal protein L10a-3
1042	1014	orange1.1t01559.1	67	61	8.2	8.2	43.03	44.91	1	1	1	1	0.845	2		1.231	2	*	0.877	2		0.986	2		1.234	2	*	0.78	2		80.38	8e-65	gi|224065308|ref|XP_002301767.1|	predicted protein [Populus trichocarpa] >gi|222843493|gb|EEE81040.1| predicted protein [Populus trichocarpa]	68.75	2e-57	gi|14423424|gb|AAK62394.1|AF386949_1	Unknown protein [Arabidopsis thaliana]
1043	853	Cs5g01120.1	67	84	6.2	20.1	47.1	49.47	1	1	4	1	0.93	2		1.095	2		0.943	2		---	1		---	1		---	1		87.63	3e-98	gi|307135913|gb|ADN33776.1|	60S ribosomal protein l9 [Cucumis melo subsp. melo]	80.41	1e-89	gi|11692872|gb|AAG40039.1|AF324688_1	At1g33120 [Arabidopsis thaliana]
1044	787	Cs4g06180.1	67	93	3.6	3.6	34.92	38.56	1	1	1	1	0.843	4	*	1.113	4		1.155	4		0.75	5	*	0.955	5		1.425	5	*	99.5	2e-115	gi|343887329|dbj|BAK61875.1|	ferredoxin-like protein [Citrus unshiu]	45.29	2e-36	gi|297335171|gb|EFH65588.1|	hypothetical protein ARALYDRAFT_470049 [Arabidopsis lyrata subsp. lyrata]
1045		Cs7g09230.1	67		4		57.26		2	2	-	-	1.046	2		1.127	2		1.281	2											88.06	0	gi|359495915|ref|XP_002273532.2|	PREDICTED: copper methylamine oxidase-like [Vitis vinifera] >gi|296083412|emb|CBI23365.3| unnamed protein product [Vitis vinifera]	80.48	0	gi|297327695|gb|EFH58115.1|	hypothetical protein ARALYDRAFT_903619 [Arabidopsis lyrata subsp. lyrata]
1046	940	orange1.1t04144.1	67	71	5.3	5.3	42.82	49.68	2	2	2	2	1.517	4		1.382	4		1.802	4		2.239	3	*	0.977	3		1.567	3	*	45.28	6e-78	gi|255566010|ref|XP_002523993.1|	Aspartic proteinase nepenthesin-1 precursor, putative [Ricinus communis] >gi|223536720|gb|EEF38361.1| Aspartic proteinase nepenthesin-1 precursor, putative [Ricinus communis]	44.28	9e-73	gi|297316239|gb|EFH46662.1|	predicted protein [Arabidopsis lyrata subsp. lyrata]
1047	1171	Cs7g06490.1	67	47	9.7	5.8	47.64	35.19	3	3	2	2	0.783	5	*	1.004	5		0.82	5	*	0.987	3		0.874	3	*	1.27	3	*	90.72	0	gi|225430502|ref|XP_002285549.1|	PREDICTED: probable protein phosphatase 2C 60 [Vitis vinifera] >gi|296082144|emb|CBI21149.3| unnamed protein product [Vitis vinifera]	86.79	2e-179	gi|297313112|gb|EFH43535.1|	hypothetical protein ARALYDRAFT_491551 [Arabidopsis lyrata subsp. lyrata]
1048	1084	Cs5g29630.1	67	53	4.8	1.2	44.36	38.48	2	2	1	1	1.291	3		1.018	2		1.428	2	*	1.107	2		1.241	2		1.057	2		72.9	0	gi|359480291|ref|XP_002272576.2|	PREDICTED: dolichyl-diphosphooligosaccharide--protein glycosyltransferase subunit 2-like [Vitis vinifera]	66.22	0	gi|16604454|gb|AAL24233.1|	AT4g21150/F7J7_90 [Arabidopsis thaliana]
1049	1045	Cs2g03930.1	66	56	1.5	1.5	46.77	56.23	1	1	1	1	0.763	2		1.421	2		1.228	2		---	1		---	1		---	1		68.37	0	gi|255557423|ref|XP_002519742.1|	conserved hypothetical protein [Ricinus communis] >gi|223541159|gb|EEF42715.1| conserved hypothetical protein [Ricinus communis]	50.9	0	gi|297339400|gb|EFH69817.1|	hypothetical protein ARALYDRAFT_473146 [Arabidopsis lyrata subsp. lyrata]
1050		orange1.1t00634.1	66		6.8		39.29		2	2	-	-	0.794	3		0.776	3		0.649	3											91.82	1e-160	gi|147667132|gb|ABQ45848.1|	beta-1,3-glucanase [Citrus unshiu]	58.68	9e-101	gi|6735306|emb|CAB68133.1|	glucan endo-1, 3-beta-D-glucosidase-like protein [Arabidopsis thaliana]
1051		Cs7g14490.1	66		4.8		66.03		1	1	-	-	---	1		---	1		---	1											81.64	2e-104	gi|225454716|ref|XP_002271887.1|	PREDICTED: V-type proton ATPase subunit H-like [Vitis vinifera]	75.98	9e-94	gi|222424600|dbj|BAH20255.1|	AT3G42050 [Arabidopsis thaliana]
1052	1053	Cs7g04570.1	66	55	10	2.9	41.26	42.71	2	2	1	1	1.535	3	*	1.143	3		1.362	4		1.375	2	*	1.19	2		1.291	2		80.69	3e-167	gi|224132262|ref|XP_002328225.1|	predicted protein [Populus trichocarpa] >gi|222837740|gb|EEE76105.1| predicted protein [Populus trichocarpa]	75.33	2e-152	gi|79328303|ref|NP_001031916.1|	glyceraldehyde-3-phosphate dehydrogenase-like protein [Arabidopsis thaliana]
1053		Cs2g06370.1	65		6.7		38.02		2	1	-	-	0.985	2		1.374	2		1.12	2											75.48	1e-133	gi|224116144|ref|XP_002317224.1|	predicted protein [Populus trichocarpa] >gi|222860289|gb|EEE97836.1| predicted protein [Populus trichocarpa]	37.85	2e-58	gi|297323621|gb|EFH54042.1|	hypothetical protein ARALYDRAFT_485452 [Arabidopsis lyrata subsp. lyrata]
1054		Cs2g29480.1	65		4.6		41.06		1	1	-	-	---			0.547	2		0.617	2											85.97	0	gi|359479124|ref|XP_002273526.2|	PREDICTED: dihydropyrimidinase-like [Vitis vinifera] >gi|296083879|emb|CBI24267.3| unnamed protein product [Vitis vinifera]	81.8	0	gi|297319392|gb|EFH49814.1|	dihydropyrimidinase [Arabidopsis lyrata subsp. lyrata]
1055	304	Cs2g21740.1	65	284	6.8	14	50.31	78.78	2	2	4	4	1.03	3		0.903	3		0.939	3		0.757	11	*	1.543	11		1.013	10		85.25	6e-117	gi|255577735|ref|XP_002529743.1|	syntaxin, putative [Ricinus communis] >gi|223530784|gb|EEF32650.1| syntaxin, putative [Ricinus communis]	70.16	7e-88	gi|17380724|gb|AAL36192.1|	putative syntaxin [Arabidopsis thaliana]
1056	1431	Cs5g16710.1	65	30	2.1	1.3	42.08	29.63	2	2	1	1	1.626	3		1.313	3		1.57	3	*	---	1		---	1		---	1		91.83	0	gi|255570639|ref|XP_002526275.1|	eukaryotic translation initiation factor 2c, putative [Ricinus communis] >gi|223534406|gb|EEF36112.1| eukaryotic translation initiation factor 2c, putative [Ricinus communis]	84	0	gi|297339953|gb|EFH70370.1|	hypothetical protein ARALYDRAFT_473977 [Arabidopsis lyrata subsp. lyrata]
1057	607	Cs9g18000.1	65	136	21.5	26.6	48.1	87.28	1	1	1	1	---	1		0.848	2		0.961	2		0.61	2		---			---	1		68.92	4e-17	gi|18420758|ref|NP_568440.1|	uncharacterized protein [Arabidopsis thaliana] >gi|28466789|gb|AAO44003.1| At5g24165 [Arabidopsis thaliana] >gi|332005883|gb|AED93266.1| uncharacterized protein [Arabidopsis thaliana]	68.92	1e-17	gi|110743430|dbj|BAE99601.1|	hypothetical protein [Arabidopsis thaliana]
1058	1066	orange1.1t02201.1	64	55	4.9	4.9	39.96	36.3	1	1	1	1	1.07	4	*	1.041	4		1.095	4		0.996	4		0.781	4	*	0.775	4	*	95.12	3e-88	gi|297721793|ref|NP_001173260.1|	Os03g0141000 [Oryza sativa Japonica Group] >gi|255674192|dbj|BAH91988.1| Os03g0141000 [Oryza sativa Japonica Group]	90.85	2e-86	gi|297335602|gb|EFH66019.1|	60S ribosomal protein L21 [Arabidopsis lyrata subsp. lyrata]
1059		Cs5g11730.1	64		3.9		57.29		1	1	-	-	0.945	2		0.923	2		1.065	2											79.33	0	gi|225457235|ref|XP_002284165.1|	PREDICTED: flavonoid 3'-monooxygenase [Vitis vinifera]	71.46	0	gi|297317135|gb|EFH47557.1|	hypothetical protein ARALYDRAFT_487632 [Arabidopsis lyrata subsp. lyrata]
1060	475	Cs2g06330.1	64	187	10.5	13.3	40.22	60.06	3	3	5	5	0.903	4		1.287	5	*	1.188	5		0.921	14		1.211	13		1.032	14		61.26	1e-75	gi|224125272|ref|XP_002329764.1|	predicted protein [Populus trichocarpa] >gi|222870826|gb|EEF07957.1| predicted protein [Populus trichocarpa]	61.27	6e-48	gi|297332142|gb|EFH62561.1|	hypothetical protein ARALYDRAFT_900444 [Arabidopsis lyrata subsp. lyrata]
1061	799	Cs2g26760.1	64	91	5.2	5.2	56.43	58.6	1	1	1	1	1.143	2		1.357	2		1.09	2		1.205	2		2.457	2		1.206	2		69.63	2e-63	gi|118489264|gb|ABK96437.1|	unknown [Populus trichocarpa x Populus deltoides]	66.67	9e-43	gi|297324395|gb|EFH54815.1|	forkhead-associated domain-containing protein [Arabidopsis lyrata subsp. lyrata]
1062		Cs7g28810.1	64		8.6		46.68		1	1	-	-	0.647	3	*	0.963	3		1.25	3	*										92.81	4e-73	gi|317159549|gb|ADV04049.1|	actin depolymerizing factor 4 [Hevea brasiliensis]	84.89	1e-66	gi|9757910|dbj|BAB08357.1|	actin depolymerizing factor 4 [Arabidopsis thaliana]
1063	913	Cs2g07940.1	64	75	11.8	6.6	60.4	36.79	2	1	2	1	---	1		---	1		---	1		1.047	2		0.927	2		1.034	2		81.48	2e-91	gi|224078632|ref|XP_002305583.1|	predicted protein [Populus trichocarpa] >gi|222848547|gb|EEE86094.1| predicted protein [Populus trichocarpa]	79.23	4e-84	gi|227204263|dbj|BAH56983.1|	AT1G11650 [Arabidopsis thaliana]
1064	905	Cs8g17860.1	64	75	7.9	10.7	46.83	46.81	2	2	3	3	1.333	3		0.907	3		1.827	3		1.096	4		1.55	4		1.058	3		83.15	2e-177	gi|255580564|ref|XP_002531106.1|	nutrient reservoir, putative [Ricinus communis] >gi|223529302|gb|EEF31271.1| nutrient reservoir, putative [Ricinus communis]	78.93	9e-171	gi|297338260|gb|EFH68677.1|	hypothetical protein ARALYDRAFT_470808 [Arabidopsis lyrata subsp. lyrata]
1065	570	Cs5g07260.1	64	147	2	2	44.54	60.14	1	1	1	1	1.048	2		1.036	2		0.749	2		0.97	6		0.775	6	*	1.201	5		72.46	0	gi|224121990|ref|XP_002318723.1|	predicted protein [Populus trichocarpa] >gi|222859396|gb|EEE96943.1| predicted protein [Populus trichocarpa]	64.11	0	gi|297311632|gb|EFH42056.1|	hypothetical protein ARALYDRAFT_495103 [Arabidopsis lyrata subsp. lyrata]
1066	1285	Cs1g25910.1	64	38	8.5	8.5	52.77	38.2	1	1	1	1	1.095	2		1.545	2		0.756	2		---	1		---	1		---	1		71.75	2e-76	gi|224133624|ref|XP_002327641.1|	predicted protein [Populus trichocarpa] >gi|222836726|gb|EEE75119.1| predicted protein [Populus trichocarpa]	68.71	9e-57	gi|10177124|dbj|BAB10414.1|	unnamed protein product [Arabidopsis thaliana]
1067	815	Cs2g22420.1	64	89	1.5	1.5	45.9	41.46	1	1	1	1	0.678	3		0.825	3		0.827	3	*	0.739	4	*	0.655	4	*	1.174	4	*	69.17	0	gi|224145545|ref|XP_002325680.1|	predicted protein [Populus trichocarpa] >gi|222862555|gb|EEF00062.1| predicted protein [Populus trichocarpa]	59.27	0	gi|297332079|gb|EFH62498.1|	S-locus lectin protein kinase family protein [Arabidopsis lyrata subsp. lyrata]
1068	899	orange1.1t00071.1	64	76	6.7	14.1	35.64	51.02	1	1	2	2	0.581	4	*	1.275	4	*	0.802	4	*	1.027	3		0.801	3	*	0.807	3	*	65.71	2e-49	gi|75334873|sp|Q9LE22.1|CML27_ARATH	RecName: Full=Probable calcium-binding protein CML27; AltName: Full=Calmodulin-like protein 27 >gi|8671778|gb|AAF78384.1|AC069551_17 T10O22.19 [Arabidopsis thaliana] >gi|9719735|gb|AAF97837.1|AC034107_20 Strong similarity to calcium-binding protein (PCA23) from Olea europaea gb|AF078680 and contains multiple EF-hand PF|00036 domains. ESTs gb|T21585, gb|T21589, gb|T41586, gb|Z37721, gb|Z29218, gb|…	65.71	5e-50	gi|110738609|dbj|BAF01230.1|	hypothetical protein [Arabidopsis thaliana]
1069	1214	Cs4g03450.1	63	43	29.1	11.7	50.77	31.97	2	2	1	1	0.621	2		0.522	2		---	1		0.959	2		1.127	2		0.42	2	*	100	1e-40	gi|195617694|gb|ACG30677.1|	histone H4 [Zea mays]	100	2e-40	gi|225838|prf||1314298A	histone H4
1070	776	orange1.1t03414.1	63	95	7.9	3.6	59.23	59.69	2	2	1	1	0.451	2	*	0.616	2		0.437	2		0.313	7		0.61	7		0.525	7		56.89	6e-42	gi|255563723|ref|XP_002522863.1|	Early nodulin 55-2 precursor, putative [Ricinus communis] >gi|223537947|gb|EEF39561.1| Early nodulin 55-2 precursor, putative [Ricinus communis]	54.2	5e-38	gi|110736622|dbj|BAF00275.1|	predicted GPI-anchored protein [Arabidopsis thaliana]
1071	1073	Cs4g08790.1	63	54	1.4	1.4	40.21	39.58	1	1	1	1	0.862	2		1.482	2		0.769	2		0.947	2		0.435	2		0.974	2		68.29	6e-20	gi|356566452|ref|XP_003551445.1|	PREDICTED: uncharacterized protein LOC100818537 [Glycine max]	58.44	1e-59	gi|297310241|gb|EFH40665.1|	hypothetical protein ARALYDRAFT_495653 [Arabidopsis lyrata subsp. lyrata]
1072	518	Cs7g31230.1	63	165	14	14.3	44.62	52.3	3	3	3	3	1.212	3		0.633	2		---	1		0.797	8		1.647	6	*	0.939	7		73.33	4e-59	gi|255571907|ref|XP_002526896.1|	conserved hypothetical protein [Ricinus communis] >gi|223533795|gb|EEF35527.1| conserved hypothetical protein [Ricinus communis]	57.78	3e-54	gi|110741048|dbj|BAE98618.1|	hypothetical protein [Arabidopsis thaliana]
1073	1099	Cs8g02800.1	63	52	4.8	2.6	44.52	40.38	2	2	1	1	0.84	3		1.133	3	*	0.779	3	*	0.822	2		0.799	2	*	0.927	2		77.12	6e-139	gi|225431100|ref|XP_002264558.1|	PREDICTED: 26S proteasome non-ATPase regulatory subunit 4 [Vitis vinifera] >gi|297734994|emb|CBI17356.3| unnamed protein product [Vitis vinifera]	68.29	6e-123	gi|297314686|gb|EFH45109.1|	multiubiquitin chain binding protein MBP1 [Arabidopsis lyrata subsp. lyrata]
1074	1345	Cs7g04890.1	63	34	9	9	39.53	34.47	1	1	1	1	0.932	2		0.858	2		0.711	2		---	1		---	1		---	1		90.16	3e-50	gi|282848220|gb|ADB02891.1|	ubiquinol-cytochrome C reductase complex 14 kDa protein [Jatropha curcas]	84.43	9e-47	gi|297318002|gb|EFH48424.1|	predicted protein [Arabidopsis lyrata subsp. lyrata]
1075	664	Cs2g17840.1	63	120	2.3	3.8	59.35	64.26	2	2	3	3	0.785	2		0.993	2		1.126	2	*	0.619	4	*	0.853	4	*	1.213	4	*	70.2	0	gi|255573218|ref|XP_002527538.1|	receptor protein kinase, putative [Ricinus communis] >gi|223533088|gb|EEF34847.1| receptor protein kinase, putative [Ricinus communis]	64.53	0	gi|224589461|gb|ACN59264.1|	leucine-rich repeat receptor-like protein kinase [Arabidopsis thaliana]
1076		Cs9g07830.1	63		1.8		45.39		1	1	-	-	1.245	2		1.238	2		1.621	2											62.66	0	gi|225432848|ref|XP_002279944.1|	PREDICTED: uncharacterized protein LOC100256346 [Vitis vinifera]	60.04	3e-179	gi|297322170|gb|EFH52591.1|	hypothetical protein ARALYDRAFT_486012 [Arabidopsis lyrata subsp. lyrata]
1077	984	Cs7g28200.1	63	65	10.6	10.6	44.06	44.38	1	1	1	1	0.556	2		1.013	2		1.543	2		1.311	2	*	0.953	2		0.436	2	*	95.12	9e-51	gi|224109602|ref|XP_002315252.1|	predicted protein [Populus trichocarpa] >gi|118483689|gb|ABK93738.1| unknown [Populus trichocarpa] >gi|118485344|gb|ABK94531.1| unknown [Populus trichocarpa] >gi|222864292|gb|EEF01423.1| predicted protein [Populus trichocarpa]	93.5	1e-49	gi|297316819|gb|EFH47241.1|	60S ribosomal protein L35 [Arabidopsis lyrata subsp. lyrata]
1078	955	Cs5g31910.1	63	70	7.9	7.9	48.53	49.76	1	1	1	1	1.193	2		1.009	2		1.197	2		0.992	2		1.026	2		1.266	2	*	85.47	4e-86	gi|190344258|gb|AAX94549.2|	auxin-binding protein 1 [Populus tomentosa]	73.94	2e-71	gi|87159472|emb|CAJ76592.1|	unnamed protein product [Arabidopsis thaliana]
1079	1217	Cs8g18500.1	63	43	11.8	11.8	51.53	39.28	1	1	1	1	0.636	2		1.126	2		0.956	2		0.573	2	*	1.119	2		0.936	2		83.87	3e-41	gi|15231455|ref|NP_190240.1|	mitochondrial import inner membrane translocase subunit Tim9 [Arabidopsis thaliana] >gi|12643936|sp|Q9XGX9.2|TIM9_ARATH RecName: Full=Mitochondrial import inner membrane translocase subunit Tim9; AltName: Full=Protein EMBRYO DEFECTIVE 2474 >gi|6523059|emb|CAB62326.1| small zinc finger-like protein TIM9 [Arabidopsis thaliana] >gi|332644651|gb|AEE78172.1| mitochondrial import inner membrane translo…	83.87	7e-42	gi|12643936|sp|Q9XGX9.2|TIM9_ARATH	RecName: Full=Mitochondrial import inner membrane translocase subunit Tim9; AltName: Full=Protein EMBRYO DEFECTIVE 2474
1080	1121	Cs7g11670.1	63	50	6.8	6.8	62.61	50.36	1	1	1	1	---	1		---	1		---	1		---	1		---	1		---	1		85.71	7e-132	gi|255541996|ref|XP_002512062.1|	6-phosphogluconolactonase, putative [Ricinus communis] >gi|223549242|gb|EEF50731.1| 6-phosphogluconolactonase, putative [Ricinus communis]	69.78	4e-107	gi|297338609|gb|EFH69026.1|	glucosamine/galactosamine-6-phosphate isomerase family protein [Arabidopsis lyrata subsp. lyrata]
1081	961	Cs3g18460.1	62	69	6.7	4.7	48.14	48.85	2	1	1	1	---	1		---	1		---	1		1.296	2	*	1.365	2		0.939	2		90.41	0	gi|255545672|ref|XP_002513896.1|	Endoplasmic reticulum-Golgi intermediate compartment protein, putative [Ricinus communis] >gi|223546982|gb|EEF48479.1| Endoplasmic reticulum-Golgi intermediate compartment protein, putative [Ricinus communis]	85.23	0	gi|297337050|gb|EFH67467.1|	hypothetical protein ARALYDRAFT_891247 [Arabidopsis lyrata subsp. lyrata]
1082	1032	Cs3g06680.1	62	59	5.9	3.3	60.29	58.68	2	2	1	1	1.04	2		0.941	2		0.961	2		---	1		---	1		---	1		71.13	5e-150	gi|118489075|gb|ABK96344.1|	unknown [Populus trichocarpa x Populus deltoides]	67.57	4e-141	gi|297323811|gb|EFH54232.1|	binding protein [Arabidopsis lyrata subsp. lyrata]
1083	721	orange1.1t03263.1	62	106	9.9	3.5	40.65	45.03	3	2	1	1	0.951	5		0.983	3		1.218	5		0.998	9		1.283	9	*	0.974	9		81.93	0	gi|224101329|ref|XP_002312235.1|	predicted protein [Populus trichocarpa] >gi|222852055|gb|EEE89602.1| predicted protein [Populus trichocarpa]	81.22	5e-177	gi|297335092|gb|EFH65510.1|	GAPCP-1 [Arabidopsis lyrata subsp. lyrata]
1084	1041	Cs3g26720.1	62	57	1.1	1.1	36.4	40.79	1	1	1	1	1.707	3		0.718	3		0.967	3		1.25	3		1.488	3	*	1.048	3		80.19	0	gi|225459766|ref|XP_002284764.1|	PREDICTED: phospholipase D delta-like [Vitis vinifera]	67.7	0	gi|297312889|gb|EFH43312.1|	atplddelta [Arabidopsis lyrata subsp. lyrata]
1085	967	Cs6g05570.1	61	68	13.5	7	44.78	39.52	3	3	2	2	0.938	4		0.911	4		0.925	3		0.977	4		0.783	4	*	1.08	4		62	3e-106	gi|224138502|ref|XP_002322830.1|	predicted protein [Populus trichocarpa] >gi|222867460|gb|EEF04591.1| predicted protein [Populus trichocarpa]	58.86	7e-103	gi|297327344|gb|EFH57764.1|	hypothetical protein ARALYDRAFT_482732 [Arabidopsis lyrata subsp. lyrata]
1086	1198	Cs3g17850.1	61	44	1.1	1.1	48.19	44.02	1	1	1	1	1.456	2	*	0.875	2		0.987	2		---	1		---	1		---	1		80.36	0	gi|255545832|ref|XP_002513976.1|	conserved hypothetical protein [Ricinus communis] >gi|223547062|gb|EEF48559.1| conserved hypothetical protein [Ricinus communis]	73.07	0	gi|79357126|ref|NP_174756.2|	uncharacterized protein [Arabidopsis thaliana]
1087		Cs3g24590.1	61		1.7		46.79		1	1	-	-	1.255	2		1.093	2		1.139	2											77.47	0	gi|356518975|ref|XP_003528150.1|	PREDICTED: uncharacterized protein LOC100782659 [Glycine max]	73.58	0	gi|297339851|gb|EFH70268.1|	hypothetical protein ARALYDRAFT_473837 [Arabidopsis lyrata subsp. lyrata]
1088	1298	orange1.1t01271.1	61	37	2.5	2.5	41.32	37.35	1	1	1	1	0.926	2		1.296	2	*	0.948	2		---	1		---	1		---	1		68.84	2e-118	gi|224132714|ref|XP_002321391.1|	predicted protein [Populus trichocarpa] >gi|222868387|gb|EEF05518.1| predicted protein [Populus trichocarpa]	63.19	6e-116	gi|4972109|emb|CAB43966.1|	putative acyl-CoA binding protein [Arabidopsis thaliana]
1089	1414	Cs9g02300.1	60	30	4.7	4.7	42.4	26.37	1	1	1	1	1.064	2		1.14	2		0.77	2		1.193	2	*	0.95	2		0.809	2	*	73.73	4e-91	gi|224099151|ref|XP_002311384.1|	predicted protein [Populus trichocarpa] >gi|222851204|gb|EEE88751.1| predicted protein [Populus trichocarpa]	64.41	6e-78	gi|297328325|gb|EFH58744.1|	peptidyl-prolyl cis-trans isomerase cyclophilin-type family protein [Arabidopsis lyrata subsp. lyrata]
1090	1279	Cs2g06360.1	60	38	6.1	6.1	36.42	32.8	2	1	2	2	---	1		1.322	2		---	1		1.136	3		0.892	3		0.876	3		76.38	6e-131	gi|224116144|ref|XP_002317224.1|	predicted protein [Populus trichocarpa] >gi|222860289|gb|EEE97836.1| predicted protein [Populus trichocarpa]	37.85	4e-56	gi|297323621|gb|EFH54042.1|	hypothetical protein ARALYDRAFT_485452 [Arabidopsis lyrata subsp. lyrata]
1091	433	Cs5g24500.1	60	203	2.7	6.6	47.83	80.93	2	2	6	6	1.105	2		0.946	2		1.037	2		0.993	11		1.271	11	*	0.989	11		48.75	4e-84	gi|255583860|ref|XP_002532681.1|	Epsin-2, putative [Ricinus communis] >gi|223527594|gb|EEF29709.1| Epsin-2, putative [Ricinus communis]	39.54	9e-46	gi|15215854|gb|AAK91471.1|	At2g43170/F14B2.11 [Arabidopsis thaliana]
1092	592	Cs2g27600.1	60	140	6.8	10.1	51.47	63.38	2	2	4	4	1.134	2		0.895	2		0.891	2		0.867	8	*	1.592	8		0.889	8		51.8	4e-105	gi|224060084|ref|XP_002300038.1|	predicted protein [Populus trichocarpa] >gi|222847296|gb|EEE84843.1| predicted protein [Populus trichocarpa]	48.78	4e-54	gi|297319512|gb|EFH49934.1|	predicted protein [Arabidopsis lyrata subsp. lyrata]
1093	1026	orange1.1t00028.1	60	60	1.9	1.9	45.49	59.58	1	1	1	1	1.391	2		0.809	2		1.393	2	*	---	1		---	1		---	1		83.75	0	gi|224127856|ref|XP_002329194.1|	predicted protein [Populus trichocarpa] >gi|222870975|gb|EEF08106.1| predicted protein [Populus trichocarpa]	76.22	0	gi|21539549|gb|AAM53327.1|	putative guanine nucleotide regulatory protein [Arabidopsis thaliana]
[truncated: 746 more rows]
