# Supplementary material for: An integrative analysis of the transcriptome and proteome of the pulp of a spontaneous late-ripening sweet orange mutant and its wild type improves our understanding of fruit ripening in citrus
Source: J Exp Bot. 2014 Mar 5;65(6):1651–71. doi: 10.1093/jxb/eru044 (PMC3967095; doi:10.1093/jxb/eru044)
Supplement: Supplementary Data [file supp_eru044_Supplementary_Table_S4.__Genes_that_were_differentially_expressed_between_MT_and_WT_at_each_of_the_three_fruit_developmental_stages.xlsx]

## Sheet:  170 DAF p<0.05 and FDR≤0.001
Supplementary Table S4. Genes that were differentially expressed between MT and WT at each of the three fruit developmental stages. MT: mutant type; WT: wild type. RPKM, Reads Per Kb per Million reads. The significance level was set at p<0.05 and FDR≤0.001.FDR, False Discovery Rate. DAF: days after flowering. GO:Gene Ontology. KEGG:Kyoto Encyclopaedia of Genes and Genomes.
GeneID	Gene_length	WT_Uniq_reads_num	MT_Uniq_reads_num	WT-RPKM	MT-RPKM	log2 Ratio(MT/WT)	Up-Down-Regulation(MT/WT)	P-value	FDR	GO Component	GO Function	GO Process	Blast nr	Blast KEGG
Cs4g17240	240	0	32	0.001	27.044	14.723	Up	1.35e-10	4.58e-09	-	-	-	-	-
Cs4g17220	662	0	18	0.001	5.51502	12.4291	Up	2.79e-06	5.28e-05	-	-	-	-	-
Cs1g26270	1179	2	33	0.333054	5.67718	4.09134	Up	1.15e-08	3.14e-07	-	-	-	gi|359497412|ref|XP_003635507.1|/1.75692e-75/PREDICTED: uncharacterized protein LOC100852615 [Vitis vinifera]	-
Cs3g23280	1143	4	45	0.687088	7.98543	3.5388	Up	2.23e-10	7.47e-09	GO:0043231//intracellular membrane-bounded organelle	GO:0003677//DNA binding;GO:0001071	GO:0010468//regulation of gene expression;GO:0006351//transcription, DNA-dependent	gi|224137604|ref|XP_002327167.1|/2.98071e-88/predicted protein [Populus trichocarpa]	-
Cs8g14690	1363	39	343	5.61781	51.0423	3.18361	Up	2.78e-64	8.36e-62	-	-	-	gi|225464902|ref|XP_002274217.1|/6.03367e-46/PREDICTED: uncharacterized protein LOC100258720 [Vitis vinifera]	-
orange1.1t01469	3937	8	58	0.398954	2.9881	2.90493	Up	4.37e-11	1.57e-09	-	-	-	gi|224127106|ref|XP_002329398.1|/2.39678e-53/predicted protein [Populus trichocarpa]	K06694|1|2e-08|59.7|vvi:100257739|26S proteasome non-ATPase regulatory subunit 10
Cs5g16780	1133	32	182	5.54522	32.5817	2.55475	Up	5.53e-28	5.73e-26	-	-	-	gi|11596178|gb|AAG38517.1|AF283532_1/3.74723e-128/miraculin-like protein [Citrus x paradisi]	-
Cs5g25530	3428	10	54	0.57274	3.19511	2.47991	Up	5.57e-09	1.59e-07	GO:0044464//cell part	GO:0016787//hydrolase activity	GO:0044238//primary metabolic process;GO:0006972//hyperosmotic response;GO:0010033//response to organic substance;GO:0010038//response to metal ion	gi|296085157|emb|CBI28652.3|/1.25086e-46/unnamed protein product [Vitis vinifera]	-
Cs6g05700	2416	6	32	0.487588	2.68649	2.46199	Up	9.11e-06	0.000156823	GO:0044464//cell part	-	-	gi|297741549|emb|CBI32681.3|/3.66754e-77/unnamed protein product [Vitis vinifera]	-
Cs2g10720	1767	103	531	11.4446	60.9523	2.41302	Up	1.14e-73	3.74e-71	-	-	-	gi|27549575|gb|AAO17059.1|/2.97317e-67/root iron transporter protein IRT1 [Malus xiaojinensis]	K14709|1|2e-66|251|rcu:RCOM_1500480|solute carrier family 39 (zinc transporter), member 1/2/3
Cs7g10740	1730	13	64	1.47535	7.50354	2.34651	Up	7.62e-10	2.42e-08	GO:0009521;GO:0031224//intrinsic to membrane;GO:0009534//chloroplast thylakoid	GO:0046906//tetrapyrrole binding;GO:0043169//cation binding	GO:0006464//protein modification process;GO:0006091//generation of precursor metabolites and energy	gi|147841900|emb|CAN72005.1|/4.42821e-125/hypothetical protein VITISV_033663 [Vitis vinifera]	K08908|1|6e-125|444|vvi:100266036|light-harvesting complex I chlorophyll a/b binding protein 2
Cs2g23030	3863	9	43	0.457421	2.25775	2.30329	Up	6.81e-07	1.44e-05	-	-	-	gi|125553424|gb|EAY99133.1|/1.72003e-84/hypothetical protein OsI_21092 [Oryza sativa Indica Group]	K10583|1|1e-06|53.9|vvi:100244778|ubiquitin-conjugating enzyme E2 S [EC:6.3.2.19]
Cs4g07650	1047	22	105	4.12548	20.3411	2.30176	Up	5.49e-15	2.86e-13	GO:0031224//intrinsic to membrane;GO:0009522//photosystem I;GO:0009526//plastid envelope;GO:0009534//chloroplast thylakoid	-	GO:0009767//photosynthetic electron transport chain;GO:0031647//regulation of protein stability;GO:0042548//regulation of photosynthesis, light reaction;GO:0006740//NADPH regeneration	gi|255581937|ref|XP_002531767.1|/3.20321e-62/Photosystem I reaction center subunit V, chloroplast precursor, putative [Ricinus communis]	K08905|1|2e-63|240|rcu:RCOM_0302140|photosystem I subunit V
orange1.1t03504	1925	15	68	1.52989	7.1649	2.22752	Up	7.9e-10	2.49e-08	GO:0009521;GO:0031224//intrinsic to membrane;GO:0009534//chloroplast thylakoid	GO:0046906//tetrapyrrole binding	GO:0006464//protein modification process;GO:0006091//generation of precursor metabolites and energy	gi|110377772|gb|ABG73416.1|/6.14564e-98/chloroplast pigment-binding protein CP24 [Nicotiana tabacum]	K08917|1|5e-99|359|pop:POPTR_709712|light-harvesting complex II chlorophyll a/b binding protein 6
Cs1g07950	1259	33	149	5.1462	24.0045	2.22173	Up	7.33e-20	5.44e-18	GO:0044451//nucleoplasm part	GO:0030528//transcription regulator activity;GO:0005488//binding;GO:0001071	GO:0009743//response to carbohydrate stimulus;GO:0002218//activation of innate immune response;GO:0006351//transcription, DNA-dependent;GO:0009873//ethylene mediated signaling pathway	gi|356549699|ref|XP_003543229.1|/3.54329e-21/PREDICTED: ethylene-responsive transcription factor 4-like [Glycine max]	K09286|1|3e-19|94.0|ath:AT3G15210|EREBP-like factor
Cs9g17750	1281	31	138	4.75129	21.8505	2.20128	Up	2.63e-18	1.68e-16	-	GO:0016747//transferase activity, transferring acyl groups other than amino-acyl groups	-	gi|255545220|ref|XP_002513671.1|/4.88929e-143/Anthranilate N-benzoyltransferase protein, putative [Ricinus communis]	K13065|1|3e-31|134|sbi:SORBI_06g021640|shikimate O-hydroxycinnamoyltransferase [EC:2.3.1.133]
Cs2g19680	2196	16	70	1.43049	6.46544	2.17623	Up	7.84e-10	2.48e-08	GO:0009521;GO:0031224//intrinsic to membrane;GO:0009534//chloroplast thylakoid	GO:0046906//tetrapyrrole binding;GO:0043169//cation binding	GO:0006464//protein modification process;GO:0006091//generation of precursor metabolites and energy	gi|102140026|gb|ABF70157.1|/8.7435e-112/chlorophyll A-B binding protein (CAB), putative [Musa acuminata]	K08913|1|3e-112|403|vvi:100254533|light-harvesting complex II chlorophyll a/b binding protein 2
Cs6g20220	1521	66	278	8.51948	37.0722	2.1215	Up	8e-34	1.09e-31	-	GO:0005488//binding	-	gi|296087713|emb|CBI34969.3|/1.00766e-28/unnamed protein product [Vitis vinifera]	-
Cs9g17800	447	20	79	8.78458	35.8469	2.0288	Up	4.11e-10	1.35e-08	-	GO:0016747//transferase activity, transferring acyl groups other than amino-acyl groups	-	gi|255545220|ref|XP_002513671.1|/3.4719e-44/Anthranilate N-benzoyltransferase protein, putative [Ricinus communis]	-
Cs6g09340	2574	15	57	1.14415	4.49157	1.97295	Up	1.99e-07	4.6e-06	GO:0016020//membrane;GO:0043231//intracellular membrane-bounded organelle	-	GO:0051234//establishment of localization	gi|225439560|ref|XP_002264479.1|/2.2309e-126/PREDICTED: patellin-6 [Vitis vinifera]	-
Cs9g06660	1058	11	40	2.04129	7.66843	1.90945	Up	2.17e-05	0.000340794	GO:0009534//chloroplast thylakoid;GO:0009522//photosystem I	-	GO:0044237//cellular metabolic process	gi|157678730|dbj|BAF80470.1|/2.70358e-117/PSI reaction center subunit II [Citrus sinensis]	K02692|1|2e-93|339|rcu:RCOM_0677760|photosystem I subunit II
Cs3g27500	1890	18	65	1.86986	6.97564	1.89939	Up	5.97e-08	1.5e-06	-	GO:0043167//ion binding;GO:0008422//beta-glucosidase activity	GO:0044238//primary metabolic process	gi|255539278|ref|XP_002510704.1|/0/Glucan endo-1,3-beta-glucosidase precursor, putative [Ricinus communis]	K14489|1|9e-13|73.2|vvi:100263145|arabidopsis histidine kinase 2/3/4 (cytokinin receptor) [EC:2.7.13.3]
Cs7g27290	2191	22	76	1.97142	7.03564	1.83545	Up	9.94e-09	2.74e-07	GO:0009526//plastid envelope;GO:0043234//protein complex;GO:0009570//chloroplast stroma;GO:0009534//chloroplast thylakoid	GO:0046906//tetrapyrrole binding	GO:0009765//photosynthesis, light harvesting;GO:0009639//response to red or far red light	gi|224100797|ref|XP_002312019.1|/2.44355e-67/light-harvesting complex I protein Lhca1 [Populus trichocarpa]	K08907|1|1e-68|194|pop:POPTR_820261|light-harvesting complex I chlorophyll a/b binding protein 1
Cs8g06620	954	3331	11196	685.527	2380.38	1.79591	Up	0	0	-	-	-	gi|224105409|ref|XP_002313801.1|/1.60497e-09/predicted protein [Populus trichocarpa]	-
Cs8g14700	2173	25	81	2.25881	7.56062	1.74294	Up	1.12e-08	3.07e-07	-	-	-	gi|255565689|ref|XP_002523834.1|/1.18705e-52/conserved hypothetical protein [Ricinus communis]	-
orange1.1t02078	918	26	82	5.5607	18.1177	1.70406	Up	1.54e-08	4.15e-07	-	-	-	gi|224052982|ref|XP_002297648.1|/2.9198e-61/predicted protein [Populus trichocarpa]	-
Cs5g31570	1531	42	130	5.38608	17.2227	1.677	Up	1.71e-12	7.2e-11	-	-	-	-	-
Cs1g15170	1579	30	92	3.73025	11.8178	1.66362	Up	3.77e-09	1.11e-07	-	-	-	gi|118486808|gb|ABK95239.1|/2.69804e-32/unknown [Populus trichocarpa]	K02695|1|5e-33|140|pop:POPTR_712066|photosystem I subunit VI
Cs4g01330	3637	31	95	1.67347	5.29801	1.66261	Up	2.13e-09	6.47e-08	GO:0031224//intrinsic to membrane	GO:0004871//signal transducer activity;GO:0004672//protein kinase activity;GO:0016628//oxidoreductase activity, acting on the CH-CH group of donors, NAD or NADP as acceptor;GO:0032559//adenyl ribonucleotide binding	GO:0006464//protein modification process;GO:0007167//enzyme linked receptor protein signaling pathway	gi|224144009|ref|XP_002325155.1|/0/predicted protein [Populus trichocarpa]	K00924|1|9e-140|496|ath:AT1G75820| [EC:2.7.1.-]!K08286|3|6e-112|403|ath:AT4G28490|protein-serine/threonine kinase [EC:2.7.11.-]
Cs5g25690	1104	308	938	54.7747	172.332	1.65361	Up	5.11e-79	1.86e-76	-	-	-	gi|297801828|ref|XP_002868798.1|/1.33858e-67/predicted protein [Arabidopsis lyrata subsp. lyrata]	-
Cs7g09900	1299	18	51	2.72058	7.9633	1.54945	Up	3.28e-05	0.00049512	GO:0009534//chloroplast thylakoid;GO:0016020//membrane	-	-	gi|255547954|ref|XP_002515034.1|/5.49133e-41/photosystem II core complex proteins psbY, chloroplast precursor [Ricinus communis]	K02723|1|3e-42|170|rcu:RCOM_1082890|photosystem II PsbY protein
Cs2g20640	2631	23	65	1.71635	5.011	1.54576	Up	2.75e-06	5.21e-05	-	GO:0043167//ion binding;GO:0008422//beta-glucosidase activity	GO:0044238//primary metabolic process	gi|255568727|ref|XP_002525335.1|/0/Glucan endo-1,3-beta-glucosidase precursor, putative [Ricinus communis]	K14489|1|1e-21|103|vvi:100263145|arabidopsis histidine kinase 2/3/4 (cytokinin receptor) [EC:2.7.13.3]
Cs8g12460	4122	51	141	2.42919	6.93814	1.51408	Up	8.78e-12	3.43e-10	-	-	-	gi|332322128|emb|CCA66036.1|/0/hypothetical protein [Beta vulgaris subsp. vulgaris]	K13148|1|4e-83|308|vvi:100261060|integrator complex subunit 11 [EC:3.1.27.-]!K12619|2|2e-77|288|vvi:100260845|5'-3' exoribonuclease 2 [EC:3.1.13.-]!K14327|3|2e-24|113|vvi:100258101|regulator of nonsense transcripts 2!K01754|4|8e-15|81.3|vvi:100248644|threonine dehydratase [EC:4.3.1.19]!K08775|5|3e-13|75.9|vvi:100241398|breast cancer 2 susceptibility protein
Cs8g02530	1731	151	407	17.1269	47.6902	1.47743	Up	3.76e-30	4.37e-28	GO:0031224//intrinsic to membrane	-	GO:0006810//transport	gi|256568423|gb|ACU87555.1|/2.6349e-90/PIP protein [Gossypium hirsutum]	K09872|1|3e-86|259|ath:AT4G35100|aquaporin PIP
Cs8g03370	11348	150	396	2.5952	7.07796	1.44749	Up	1.53e-28	1.62e-26	GO:0044464//cell part	GO:0043167//ion binding;GO:0015926//glucosidase activity	GO:0044238//primary metabolic process	gi|356523324|ref|XP_003530290.1|/1.43914e-50/PREDICTED: beta-glucosidase 11-like [Glycine max]	K01188|1|6e-41|119|osa:4338560|beta-glucosidase [EC:3.2.1.21]
Cs3g24170	2225	56	146	4.94148	13.3093	1.42942	Up	2.86e-11	1.05e-09	GO:0044464//cell part	GO:0016709//oxidoreductase activity, acting on paired donors, with incorporation or reduction of molecular oxygen, NADH or NADPH as one donor, and incorporation of one atom of oxygen;GO:0005506//iron ion binding	GO:0008152//metabolic process	gi|225458465|ref|XP_002284031.1|/2.32845e-128/PREDICTED: cytochrome P450 82C4 [Vitis vinifera]	K00517|1|6e-103|372|ath:AT4G31940| [EC:1.14.-.-]!K05280|5|5e-49|193|sbi:SORBI_04g024750|flavonoid 3'-monooxygenase [EC:1.14.13.21]
Cs3g27520	3385	38	98	2.20406	5.87218	1.41373	Up	6.71e-08	1.67e-06	GO:0009536//plastid	GO:0008943//glyceraldehyde-3-phosphate dehydrogenase activity;GO:0000166//nucleotide binding	GO:0015977//carbon fixation;GO:0019318//hexose metabolic process	gi|255539282|ref|XP_002510706.1|/8.54217e-48/glyceraldehyde 3-phosphate dehydrogenase, putative [Ricinus communis]	K05298|1|5e-49|194|rcu:RCOM_1601720|glyceraldehyde-3-phosphate dehydrogenase (NADP+) (phosphorylating) [EC:1.2.1.13]
Cs9g01630	3191	21	54	1.29209	3.43241	1.40952	Up	6.75e-05	0.000942651	-	GO:0004553//hydrolase activity, hydrolyzing O-glycosyl compounds	GO:0044238//primary metabolic process	gi|224101497|ref|XP_002312305.1|/9.34362e-81/predicted protein [Populus trichocarpa]	K01184|1|9e-42|170|ath:AT5G14650|polygalacturonase [EC:3.2.1.15]
Cs2g07660	2535	172	433	13.3214	34.6451	1.37891	Up	5.64e-29	6.12e-27	-	-	-	gi|225444369|ref|XP_002266980.1|/9.98429e-115/PREDICTED: pectinesterase 2.2 [Vitis vinifera]	K01051|1|6e-116|416|vvi:100253692|pectinesterase [EC:3.1.1.11]
Cs7g13940	4861	263	655	10.6225	27.3305	1.36338	Up	2.82e-42	4.72e-40	GO:0005618//cell wall;GO:0043231//intracellular membrane-bounded organelle	-	-	gi|359472738|ref|XP_002276960.2|/3.90066e-53/PREDICTED: serine carboxypeptidase-like 35-like [Vitis vinifera]	K13289|1|1e-35|131|rcu:RCOM_1534000|cathepsin A (carboxypeptidase C) [EC:3.4.16.5]
Cs3g07395	2346	32	79	2.67806	6.83017	1.35073	Up	2.91e-06	5.48e-05	-	-	-	gi|296087713|emb|CBI34969.3|/5.70534e-24/unnamed protein product [Vitis vinifera]	-
Cs7g08680	1531	29	71	3.71896	9.40622	1.33872	Up	1.08e-05	0.000181481	-	-	-	gi|297845418|ref|XP_002890590.1|/1.51113e-48/hypothetical protein ARALYDRAFT_472633 [Arabidopsis lyrata subsp. lyrata]	-
Cs6g17210	3958	56	135	2.77786	6.91815	1.31641	Up	1.89e-09	5.77e-08	-	-	-	gi|147805313|emb|CAN69616.1|/0/hypothetical protein VITISV_000426 [Vitis vinifera]	-
Cs7g10990	3624	32	77	1.73365	4.30958	1.31374	Up	6.2e-06	0.000108775	-	-	-	gi|255547668|ref|XP_002514891.1|/1.5575e-63/conserved hypothetical protein [Ricinus communis]	-
Cs2g30660	6233	65	156	2.04746	5.07644	1.30999	Up	1.23e-10	4.17e-09	-	-	-	gi|224106201|ref|XP_002314083.1|/7.02186e-75/white-brown-complex ABC transporter family [Populus trichocarpa]	K05681|1|2e-34|147|cme:CMS467C|ATP-binding cassette, subfamily G (WHITE), member 2!K12843|2|2e-33|143|vvi:100248403|U4/U6 small nuclear ribonucleoprotein PRP3!K05641|4|8e-13|75.1|ota:Ot18g01460|ATP-binding cassette, subfamily A (ABC1), member 1
Cs1g11780	2828	101	242	7.01198	17.3567	1.3076	Up	1.13e-15	6.12e-14	-	GO:0008415//acyltransferase activity	-	gi|224142375|ref|XP_002324534.1|/1.29329e-133/hydroxycinnamoyl CoA shikimate/quinate hydroxycinnamoyltransferase [Populus trichocarpa]	K13065|1|3e-124|321|pop:POPTR_784746|shikimate O-hydroxycinnamoyltransferase [EC:2.3.1.133]
Cs7g13310	2875	48	114	3.27795	8.04265	1.29488	Up	5.12e-08	1.3e-06	GO:0043231//intracellular membrane-bounded organelle	GO:0004312//fatty-acid synthase activity	GO:0009314//response to radiation;GO:0006633//fatty acid biosynthetic process;GO:0000902//cell morphogenesis;GO:0007275//multicellular organismal development;GO:0003006//reproductive developmental process;GO:0006950//response to stress	gi|224111690|ref|XP_002315942.1|/0/predicted protein [Populus trichocarpa]	K00660|1|1e-10|67.0|ppp:PHYPADRAFT_126819|chalcone synthase [EC:2.3.1.74]
Cs9g02190	1022	226	534	43.4166	105.98	1.28747	Up	5.66e-32	7.26e-30	-	-	-	-	-
orange1.1t04376	7675	330	778	8.44178	20.5605	1.28425	Up	1.2e-45	2.25e-43	-	GO:0046914//transition metal ion binding;GO:0016702//oxidoreductase activity, acting on single donors with incorporation of molecular oxygen, incorporation of two atoms of oxygen	GO:0006633//fatty acid biosynthetic process	gi|18461098|dbj|BAB84352.1|/0/lipoxygenase [Citrus jambhiri]	K00454|1|5e-160|433|rcu:RCOM_1576890|lipoxygenase [EC:1.13.11.12]
Cs1g14530	4463	28	66	1.23177	2.9995	1.28399	Up	4e-05	0.000588546	-	-	-	gi|81176629|gb|ABB59575.1|/4.29339e-103/putative sulfate transporter [Populus tremula x Populus alba]	-
Cs7g08380	3128	126	296	7.90865	19.1936	1.27912	Up	2.97e-18	1.89e-16	-	-	-	gi|255560011|ref|XP_002521024.1|/4.40015e-67/conserved hypothetical protein [Ricinus communis]	-
Cs6g21230	6888	436	1021	12.4277	30.0652	1.27453	Up	1.11e-58	3.11e-56	-	-	-	gi|224140981|ref|XP_002323855.1|/6.46681e-21/predicted protein [Populus trichocarpa]	-
Cs5g06590	2695	32	74	2.33126	5.56936	1.2564	Up	1.88e-05	0.000298801	GO:0043231//intracellular membrane-bounded organelle	GO:0004468//lysine N-acetyltransferase activity;GO:0046914//transition metal ion binding;GO:0008134//transcription factor binding	GO:0010035//response to inorganic substance;GO:0009725//response to hormone stimulus;GO:0048229//gametophyte development;GO:0051347//positive regulation of transferase activity;GO:0048511//rhythmic process;GO:0006351//transcription, DNA-dependent;GO:0006950//response to stress	gi|359478213|ref|XP_002278433.2|/8.33148e-49/PREDICTED: BTB/POZ and TAZ domain-containing protein 3 [Vitis vinifera]	K00517|1|2e-38|159|ath:AT3G48360| [EC:1.14.-.-]
Cs7g12400	3679	209	477	11.1536	26.2979	1.23744	Up	4.18e-27	4.14e-25	GO:0031224//intrinsic to membrane	GO:0004871//signal transducer activity;GO:0004672//protein kinase activity;GO:0016628//oxidoreductase activity, acting on the CH-CH group of donors, NAD or NADP as acceptor;GO:0032559//adenyl ribonucleotide binding	GO:0006464//protein modification process	gi|224099221|ref|XP_002311408.1|/1.03657e-178/predicted protein [Populus trichocarpa]	K13418|1|1e-123|203|vvi:100247683|somatic embryogenesis receptor kinase 1 [EC:2.7.10.1 2.7.11.1]
Cs7g30110	2647	313	709	23.2161	54.3281	1.22657	Up	5.75e-39	9.09e-37	-	-	-	gi|255559639|ref|XP_002520839.1|/1.09088e-103/conserved hypothetical protein [Ricinus communis]	-
orange1.1t04788	2565	152	344	11.6347	27.2022	1.22529	Up	1.06e-19	7.76e-18	-	-	-	gi|225424186|ref|XP_002284132.1|/1.21555e-59/PREDICTED: uncharacterized protein LOC100249220 [Vitis vinifera]	-
Cs5g26470	1398	102	230	14.3249	33.3697	1.22002	Up	1.39e-13	6.43e-12	-	GO:0046914//transition metal ion binding;GO:0003677//DNA binding;GO:0001071	GO:0006351//transcription, DNA-dependent	gi|357497443|ref|XP_003619010.1|/9.98008e-36/GATA transcription factor [Medicago truncatula]	-
Cs7g09380	965	114	254	23.194	53.3874	1.20275	Up	1.5e-14	7.57e-13	-	-	-	gi|147787786|emb|CAN60682.1|/1.28827e-14/hypothetical protein VITISV_006791 [Vitis vinifera]	-
Cs8g04070	1566	66	146	8.27467	18.9101	1.19238	Up	7.37e-09	2.07e-07	-	-	-	gi|218186935|gb|EEC69362.1|/5.43103e-38/hypothetical protein OsI_38483 [Oryza sativa Indica Group]	K09377|1|2e-38|158|pop:POPTR_798080|cysteine and glycine-rich protein
Cs2g05620	1384	87	191	12.3419	27.9917	1.18144	Up	5.06e-11	1.8e-09	-	-	-	gi|341604895|gb|AEK82608.1|/4.27781e-39/ethylene-responsive element binding protein 1 [Hevea brasiliensis]	K09286|1|1e-21|102|ath:AT5G44210|EREBP-like factor
Cs7g01735	1026	79	173	15.1174	34.2004	1.1778	Up	4.51e-10	1.47e-08	-	-	-	-	-
Cs5g06720	1949	244	534	24.5797	55.5727	1.17691	Up	5.65e-28	5.83e-26	GO:0031410//cytoplasmic vesicle	GO:0016787//hydrolase activity	GO:0044238//primary metabolic process	gi|224133820|ref|XP_002321669.1|/8.89123e-159/predicted protein [Populus trichocarpa]	K00514|1|7e-47|106|rcu:RCOM_1428040|zeta-carotene desaturase [EC:1.14.99.30]
Cs7g28970	2188	167	362	14.9854	33.5578	1.16309	Up	3.89e-19	2.7e-17	-	-	-	gi|225449549|ref|XP_002283778.1|/2.48031e-66/PREDICTED: uncharacterized protein LOC100253074 [Vitis vinifera]	-
Cs9g04830	2932	152	329	10.1784	22.7596	1.16097	Up	1.75e-17	1.07e-15	-	-	-	gi|147834873|emb|CAN74612.1|/2.3431e-82/hypothetical protein VITISV_043188 [Vitis vinifera]	K04733|1|3e-17|57.0|ath:AT5G38990|interleukin-1 receptor-associated kinase 4 [EC:2.7.11.1]
orange1.1t04497	2380	466	1006	38.4421	85.734	1.15718	Up	6.7e-50	1.37e-47	-	-	-	gi|224100535|ref|XP_002311914.1|/3.41526e-125/predicted protein [Populus trichocarpa]	K00058|1|2e-126|451|pop:POPTR_1084113|D-3-phosphoglycerate dehydrogenase [EC:1.1.1.95]
Cs6g16200	2651	82	177	6.07299	13.5424	1.157	Up	5.02e-10	1.63e-08	GO:0009534//chloroplast thylakoid;GO:0009528//plastid inner membrane	GO:0016709//oxidoreductase activity, acting on paired donors, with incorporation or reduction of molecular oxygen, NADH or NADPH as one donor, and incorporation of one atom of oxygen;GO:0003676//nucleic acid binding;GO:0046914//transition metal ion binding	GO:0006779//porphyrin biosynthetic process	gi|73620643|sp|Q945B7.1|CRD1_EUPES/1.14907e-69/RecName: Full=Magnesium-protoporphyrin IX monomethyl ester [oxidative] cyclase, chloroplastic; Short=Mg-protoporphyrin IX monomethyl ester oxidative cyclase; Flags: Precursor	K04035|1|7e-70|236|rcu:RCOM_1272340|magnesium-protoporphyrin IX monomethyl ester (oxidative) cyclase [EC:1.14.13.81]
Cs3g21170	1393	6097	13080	859.337	1904.53	1.14814	Up	0	0	-	-	-	gi|147857446|emb|CAN78649.1|/1.53508e-14/hypothetical protein VITISV_036363 [Vitis vinifera]	-
Cs7g25170	1079	75	160	13.647	30.0767	1.14006	Up	5.18e-09	1.49e-07	-	-	-	-	-
Cs5g22690	3591	54	113	2.95241	6.38256	1.11224	Up	1.53e-06	3.01e-05	GO:0016023//cytoplasmic membrane-bounded vesicle;GO:0016020//membrane	GO:0004672//protein kinase activity;GO:0004871//signal transducer activity;GO:0042802//identical protein binding;GO:0031406//carboxylic acid binding;GO:0032559//adenyl ribonucleotide binding	GO:0010102//lateral root morphogenesis;GO:0009725//response to hormone stimulus;GO:0006520//cellular amino acid metabolic process;GO:0008356//asymmetric cell division;GO:0003006//reproductive developmental process;GO:0006464//protein modification process	gi|255585507|ref|XP_002533445.1|/0/receptor protein kinase, putative [Ricinus communis]	K00924|1|0.0|1293|ath:AT3G59420| [EC:2.7.1.-]!K04733|3|3e-67|255|ath:AT5G38990|interleukin-1 receptor-associated kinase 4 [EC:2.7.11.1]!K13430|5|1e-60|233|rcu:RCOM_1078760|serine/threonine-protein kinase PBS1 [EC:2.7.11.1]
Cs5g01240	3598	82	171	4.47457	9.63978	1.10725	Up	3.65e-09	1.07e-07	GO:0005618//cell wall;GO:0005576//extracellular region	GO:0070011//peptidase activity, acting on L-amino acid peptides	GO:0008152//metabolic process	gi|359473980|ref|XP_002278450.2|/3.75643e-154/PREDICTED: subtilisin-like protease [Vitis vinifera]	-
Cs3g06860	7955	59	123	1.45616	3.13615	1.10682	Up	5.81e-07	1.24e-05	-	-	-	gi|224097488|ref|XP_002310956.1|/0/argonaute protein group [Populus trichocarpa]	K11596|1|4e-10|49.3|ath:AT2G27880|argonaute
Cs5g28340	2413	70	145	5.6956	12.1883	1.09758	Up	6.98e-08	1.73e-06	-	-	-	gi|356545341|ref|XP_003541102.1|/5.04107e-100/PREDICTED: RING-H2 finger protein ATL65-like [Glycine max]	K13148|1|3e-07|55.1|rcu:RCOM_0598050|integrator complex subunit 11 [EC:3.1.27.-]!K11982|2|6e-07|54.3|rcu:RCOM_1031870|E3 ubiquitin-protein ligase RNF115/126 [EC:6.3.2.19]
orange1.1t04496	1023	326	669	62.5663	132.642	1.08409	Up	1.51e-30	1.79e-28	-	-	-	gi|224113315|ref|XP_002316453.1|/6.85056e-62/predicted protein [Populus trichocarpa]	K00058|1|4e-63|239|pop:POPTR_1092826|D-3-phosphoglycerate dehydrogenase [EC:1.1.1.95]
Cs7g09260	1183	40	82	6.63856	14.0592	1.08257	Up	6.28e-05	0.000882945	-	-	-	gi|225470585|ref|XP_002273869.1|/7.46761e-34/PREDICTED: uncharacterized protein LOC100266480 [Vitis vinifera]	-
Cs3g14680	1499	40	82	5.2391	11.0954	1.08257	Up	6.28e-05	0.000882338	-	-	-	gi|255542810|ref|XP_002512468.1|/1.92988e-48/conserved hypothetical protein [Ricinus communis]	-
Cs7g08820	4959	63	129	2.49428	5.27628	1.0809	Up	5.14e-07	1.1e-05	-	GO:0004553//hydrolase activity, hydrolyzing O-glycosyl compounds	GO:0044238//primary metabolic process;GO:0045229//external encapsulating structure organization	gi|255568780|ref|XP_002525361.1|/2.94863e-76/polygalacturonase, putative [Ricinus communis]	K01184|1|3e-39|162|ath:AT5G14650|polygalacturonase [EC:3.2.1.15]
Cs7g03670	2942	89	182	5.93945	12.5476	1.07901	Up	2.51e-09	7.55e-08	-	GO:0005488//binding	-	gi|359473345|ref|XP_002269461.2|/2.70148e-143/PREDICTED: dof zinc finger protein DOF5.2-like [Vitis vinifera]	-
Cs5g03440	2285	92	188	7.90497	16.688	1.07798	Up	1.42e-09	4.39e-08	-	GO:0005506//iron ion binding;GO:0016713;GO:0016712//oxidoreductase activity, acting on paired donors, with incorporation or reduction of molecular oxygen, reduced flavin or flavoprotein as one donor, and incorporation of one atom of oxygen	GO:0032787//monocarboxylic acid metabolic process	gi|224074945|ref|XP_002304502.1|/0/cytochrome P450 [Populus trichocarpa]	K00517|1|0.0|781|ath:AT1G01600| [EC:1.14.-.-]
Cs6g16160	1766	423	861	47.0271	98.8882	1.07231	Up	3.51e-38	5.43e-36	-	-	-	gi|242047002|ref|XP_002461247.1|/6.31458e-61/hypothetical protein SORBIDRAFT_02g043510 [Sorghum bicolor]	-
Cs7g04020	2989	694	1406	45.5861	95.4095	1.06554	Up	1.23e-60	3.58e-58	GO:0015935//small ribosomal subunit	GO:0003723//RNA binding;GO:0005198//structural molecule activity	GO:0010467//gene expression	gi|255540985|ref|XP_002511557.1|/3.67924e-63/40S ribosomal protein S9, putative [Ricinus communis]	K02997|1|2e-64|245|rcu:RCOM_1514770|small subunit ribosomal protein S9e
Cs1g09580	3059	284	574	18.2279	38.0596	1.06211	Up	1.26e-25	1.19e-23	-	-	-	gi|357453161|ref|XP_003596857.1|/2.2507e-07/NAC domain protein [Medicago truncatula]	-
Cs6g21530	2366	51	103	4.23208	8.82988	1.06103	Up	1e-05	0.000171239	-	-	-	gi|224141017|ref|XP_002323871.1|/4.06938e-70/predicted protein [Populus trichocarpa]	K09422|1|2e-71|268|pop:POPTR_825568|myb proto-oncogene protein, plant
Cs3g19420	1367	146	293	20.9693	43.4742	1.05188	Up	1.24e-13	5.75e-12	GO:0043231//intracellular membrane-bounded organelle	-	GO:0010468//regulation of gene expression;GO:0006350//transcription	gi|224063112|ref|XP_002300997.1|/3.54809e-46/AP2/ERF domain-containing transcription factor [Populus trichocarpa]	K09286|1|2e-13|75.1|vvi:100252531|EREBP-like factor
Cs1g23230	1742	45	90	5.07181	10.4792	1.04695	Up	4.48e-05	0.000651537	-	GO:0046914//transition metal ion binding;GO:0003676//nucleic acid binding;GO:0001071	GO:0010468//regulation of gene expression;GO:0009725//response to hormone stimulus;GO:0071555;GO:0051726//regulation of cell cycle;GO:0010557//positive regulation of macromolecule biosynthetic process	gi|224081531|ref|XP_002306448.1|/3.47548e-36/predicted protein [Populus trichocarpa]	-
Cs8g17960	995	89	177	17.5617	36.0813	1.03882	Up	1.21e-08	3.29e-07	-	-	-	gi|255584784|ref|XP_002533110.1|/4.46359e-42/nucleic acid binding protein, putative [Ricinus communis]	-
Cs7g21990	9897	280	556	5.5546	11.3947	1.03661	Up	5.77e-24	5.12e-22	-	-	-	gi|15237667|ref|NP_196049.1|/1.33362e-75/kow domain-containing transcription factor 1 [Arabidopsis thaliana]	K11292|1|2e-12|74.3|sbi:SORBI_09g024270|transcription elongation factor SPT6!K01115|5|3e-12|73.9|vcn:VOLCADRAFT_99471|phospholipase D [EC:3.1.4.4]
Cs7g10590	3668	1383	2685	74.0272	148.473	1.00407	Up	1.14e-103	5.97e-101	GO:0030529//ribonucleoprotein complex	-	-	gi|118482762|gb|ABK93299.1|/3.00593e-59/unknown [Populus trichocarpa]	K02880|1|2e-60|226|pop:POPTR_230092|large subunit ribosomal protein L17e
Cs8g03710	3502	228	110	12.7825	6.37102	-1.00458	Down	6.47e-10	2.07e-08	GO:0043231//intracellular membrane-bounded organelle	-	GO:0009642//response to light intensity;GO:0000302//response to reactive oxygen species	gi|357468175|ref|XP_003604372.1|/1.41729e-45/Peptidase M50 family [Medicago truncatula]	-
orange1.1t02246	4151	102	49	4.82443	2.39428	-1.01076	Down	3.42e-05	0.000515138	-	-	-	gi|168805188|gb|ACA28679.1|/2.44221e-47/male sterility-related protein [Linum usitatissimum]	K13356|1|5e-28|95.1|pop:POPTR_836660|fatty acyl-CoA reductase [EC:1.2.1.-]
Cs3g14550	3371	148	71	8.61989	4.27201	-1.01276	Down	5.56e-07	1.19e-05	GO:0031224//intrinsic to membrane	-	-	gi|225450721|ref|XP_002279031.1|/7.57263e-26/PREDICTED: bidirectional sugar transporter SWEET16 [Vitis vinifera]	-
Cs1g20130	4165	167	80	7.87227	3.89589	-1.01483	Down	9.92e-08	2.4e-06	-	-	-	gi|224097194|ref|XP_002310871.1|/1.33597e-74/predicted protein [Populus trichocarpa]	-
Cs1g20430	3533	272	130	15.1155	7.46332	-1.01814	Down	8.76e-12	3.43e-10	-	-	-	gi|255586659|ref|XP_002533960.1|/0/Myosin-1, putative [Ricinus communis]	K10394|1|1e-06|53.9|vcn:VOLCADRAFT_103736|kinesin family member 3/17
Cs7g05990	3765	317	151	16.5308	8.13475	-1.02298	Down	1.37e-13	6.36e-12	-	GO:0004871//signal transducer activity;GO:0004674//protein serine/threonine kinase activity;GO:0032559//adenyl ribonucleotide binding	GO:0006464//protein modification process	gi|359475853|ref|XP_002285386.2|/7.83435e-55/PREDICTED: probable receptor-like protein kinase At1g80640-like [Vitis vinifera]	K13430|1|5e-20|47.4|ath:AT5G13160|serine/threonine-protein kinase PBS1 [EC:2.7.11.1]!K04733|5|9e-20|47.0|rcu:RCOM_1720970|interleukin-1 receptor-associated kinase 4 [EC:2.7.11.1]
Cs1g26370	4483	147	70	6.43794	3.1671	-1.02344	Down	4.85e-07	1.05e-05	GO:0043231//intracellular membrane-bounded organelle	GO:0016405//CoA-ligase activity	-	gi|255561377|ref|XP_002521699.1|/0/AMP dependent ligase, putative [Ricinus communis]	K00666|1|3e-173|607|sbi:SORBI_10g012080|fatty-acyl-CoA synthase [EC:6.2.1.-]!K10526|3|2e-39|163|osa:4331515|OPC-8:0 CoA ligase 1 [EC:6.2.1.-]!K01904|5|2e-36|153|ppp:PHYPADRAFT_113172|4-coumarate--CoA ligase [EC:6.2.1.12]
Cs6g08320	4319	710	338	32.2756	15.8732	-1.02385	Down	1.41e-28	1.5e-26	GO:0000325//plant-type vacuole;GO:0031090//organelle membrane	GO:0005488//binding;GO:0015368//calcium:cation antiporter activity	GO:0051707//response to other organism;GO:0010038//response to metal ion;GO:0015672//monovalent inorganic cation transport;GO:0006875//cellular metal ion homeostasis;GO:0030005;GO:0030001//metal ion transport;GO:0044237//cellular metabolic process	gi|297816448|ref|XP_002876107.1|/1.11283e-39/hypothetical protein ARALYDRAFT_485541 [Arabidopsis lyrata subsp. lyrata]	K07300|1|9e-40|164|rcu:RCOM_0643910|Ca2+:H+ antiporter
orange1.1t03244	1985	353	168	34.9151	17.1665	-1.02426	Down	5.41e-15	2.82e-13	-	-	-	gi|224109096|ref|XP_002315082.1|/0/predicted protein [Populus trichocarpa]	K08202|1|4e-73|273|ppp:PHYPADRAFT_213049|MFS transporter, OCT family, solute carrier family 22 (organic cation transporter), member 5
Cs3g02125	1133	246	117	42.6289	20.9454	-1.0252	Down	6.72e-11	2.35e-09	-	-	-	gi|16225423|gb|AAL15885.1|AF417297_1/3.74927e-11/putative gamma-thionin [Castanea sativa]	-
Cs3g26090	1103	564	268	100.393	49.2824	-1.02651	Down	4.02e-23	3.43e-21	GO:0030312//external encapsulating structure	-	GO:0006950//response to stress	gi|5102600|emb|CAB45241.1|/9.50882e-28/GEG protein [Gerbera hybrid cultivar]	-
Cs4g18790	5552	41508	19671	1467.85	718.636	-1.03037	Down	0	0	-	GO:0004175//endopeptidase activity	GO:0019538//protein metabolic process	gi|1351408|sp|P49043.1|VPE_CITSI/1.61817e-65/RecName: Full=Vacuolar-processing enzyme; Short=VPE; Flags: Precursor	K01369|1|4e-55|127|pop:POPTR_736805|legumain [EC:3.4.22.34]
Cs5g09370	1370	488	231	69.9355	34.1998	-1.03204	Down	2.21e-20	1.68e-18	-	GO:0004091//carboxylesterase activity;GO:0004857//enzyme inhibitor activity	-	gi|255537037|ref|XP_002509585.1|/9.95994e-65/21 kDa protein precursor, putative [Ricinus communis]	K01051|1|2e-13|74.7|rcu:RCOM_0417480|pectinesterase [EC:3.1.1.11]
Cs3g19220	5965	110	52	3.6206	1.76817	-1.03397	Down	1.16e-05	0.00019403	-	-	-	gi|8778357|gb|AAF79365.1|AC007887_24/1.84301e-55/F15O4.45 [Arabidopsis thaliana]	-
Cs7g07460	6504	123	58	3.71298	1.80875	-1.03758	Down	3.28e-06	6.13e-05	-	-	-	gi|224121224|ref|XP_002330774.1|/2.90436e-55/predicted protein [Populus trichocarpa]	K01669|1|9e-13|75.1|pop:POPTR_785478|deoxyribodipyrimidine photo-lyase [EC:4.1.99.3]
Cs9g04500	695	201	94	56.7819	27.4331	-1.04951	Down	1.84e-09	5.63e-08	-	-	-	gi|225432290|ref|XP_002273066.1|/7.83895e-49/PREDICTED: uncharacterized protein LOC100259559 [Vitis vinifera]	-
Cs7g09860	2045	718	334	68.9334	33.1272	-1.05718	Down	2.39e-30	2.78e-28	GO:0044464//cell part	GO:0016837	-	gi|11072028|gb|AAG28907.1|AC008113_23/4.78527e-178/F12A21.12 [Arabidopsis thaliana]	K01728|1|2e-177|477|ath:AT1G67750|pectate lyase [EC:4.2.2.2]
Cs6g07130	2226	583	271	51.4212	24.6931	-1.05825	Down	5.52e-25	5.1e-23	GO:0044464//cell part	-	-	gi|224138898|ref|XP_002322929.1|/0/predicted protein [Populus trichocarpa]	-
Cs8g08880	4339	213	99	9.63804	4.62783	-1.0584	Down	4.6e-10	1.5e-08	-	-	-	gi|255576735|ref|XP_002529255.1|/3.1954e-103/beta-fructofuranosidase, putative [Ricinus communis]	-
Cs3g04360	4335	342	158	15.4894	7.39265	-1.06712	Down	1.77e-15	9.49e-14	-	GO:0046872//metal ion binding;GO:0010333	GO:0016098//monoterpenoid metabolic process	gi|21435708|gb|AAM53946.1|AF514289_1/1.99994e-105/(+)-limonene synthase 2 [Citrus limon]	K12467|1|2e-33|143|ath:AT3G25810|myrcene/ocimene synthase [EC:4.2.3.15]!K07385|5|3e-33|142|ath:AT3G25830|1,8-cineole synthase [EC:4.2.3.-]
Cs6g19380	2623	236	109	17.6649	8.4287	-1.06751	Down	3.91e-11	1.41e-09	-	GO:0016709//oxidoreductase activity, acting on paired donors, with incorporation or reduction of molecular oxygen, NADH or NADPH as one donor, and incorporation of one atom of oxygen;GO:0005506//iron ion binding	GO:0006952//defense response;GO:0003006//reproductive developmental process;GO:0006714;GO:0009416//response to light stimulus	gi|367465454|gb|AEX15511.1|/0/ABA 8'-hydroxylase [Citrus sinensis]	K09843|1|0.0|248|pop:POPTR_783291|(+)-abscisic acid 8'-hydroxylase [EC:1.14.13.93]
orange1.1t03246	3262	115	53	6.9217	3.29552	-1.07062	Down	3.95e-06	7.24e-05	-	-	-	gi|224098828|ref|XP_002311282.1|/8.64012e-90/predicted protein [Populus trichocarpa]	-
Cs5g12900	4311	434	200	19.7656	9.40988	-1.07074	Down	2.47e-19	1.74e-17	-	-	-	gi|261343328|gb|ACX70155.1|/8.59708e-61/terpene synthase 1 [Citrus sinensis]	K12929|1|6e-54|106|rcu:RCOM_1574350|casbene synthase [EC:4.2.3.8]
Cs2g03240	1145	124	57	21.2625	10.0972	-1.07436	Down	1.54e-06	3.04e-05	-	GO:0005488//binding	-	gi|255557263|ref|XP_002519662.1|/2.47026e-20/conserved hypothetical protein [Ricinus communis]	-
Cs1g02580	2169	148	68	13.3968	6.35889	-1.07504	Down	1.47e-07	3.47e-06	-	-	-	gi|147798863|emb|CAN77001.1|/1.27977e-98/hypothetical protein VITISV_003899 [Vitis vinifera]	K13422|1|4e-09|42.0|rcu:RCOM_0864470|transcription factor MYC2
Cs6g22290	4994	482	221	18.9495	8.97586	-1.07804	Down	1.61e-21	1.29e-19	-	-	-	gi|225451725|ref|XP_002276947.1|/1.13434e-160/PREDICTED: uncharacterized protein LOC100266999 [Vitis vinifera]	-
Cs4g05490	3455	661	303	37.5623	17.788	-1.07838	Down	6.17e-29	6.66e-27	GO:0009536//plastid	GO:0008378//galactosyltransferase activity	GO:0006950//response to stress	gi|224142577|ref|XP_002324632.1|/0/predicted protein [Populus trichocarpa]	K06611|1|5e-47|187|rcu:RCOM_1346470|stachyose synthetase [EC:2.4.1.67]
Cs1g20800	6513	4744	2174	143.009	67.7034	-1.0788	Down	7.15e-197	7.69e-194	-	-	-	gi|359496777|ref|XP_002265108.2|/2.62467e-64/PREDICTED: uncharacterized protein LOC100252003 [Vitis vinifera]	-
Cs1g12420	5395	114	52	4.1487	1.95499	-1.0855	Down	3.4e-06	6.32e-05	GO:0031224//intrinsic to membrane;GO:0044424//intracellular part	GO:0017111//nucleoside-triphosphatase activity;GO:0016215	GO:0006633//fatty acid biosynthetic process;GO:0009767//photosynthetic electron transport chain	gi|255553197|ref|XP_002517641.1|/7.63969e-82/delta 9 desaturase, putative [Ricinus communis]	K00507|1|4e-83|176|rcu:RCOM_0900580|stearoyl-CoA desaturase (delta-9 desaturase) [EC:1.14.19.1]
Cs7g31610	1773	518	236	57.3614	26.9982	-1.08721	Down	2.63e-23	2.28e-21	GO:0043231//intracellular membrane-bounded organelle	GO:0003676//nucleic acid binding	GO:0010468//regulation of gene expression	gi|224112575|ref|XP_002316232.1|/7.37321e-50/predicted protein [Populus trichocarpa]	-
Cs3g24200	2074	462	210	43.7353	20.5373	-1.09055	Down	4.71e-21	3.67e-19	GO:0019897//extrinsic to plasma membrane	GO:0004683//calmodulin-dependent protein kinase activity	-	gi|255538504|ref|XP_002510317.1|/0/F-box and wd40 domain protein, putative [Ricinus communis]	K14963|1|1e-16|86.3|ath:AT3G49660|COMPASS component SWD3
Cs7g31010	3027	220	100	14.2695	6.70069	-1.09055	Down	8.58e-11	2.96e-09	-	GO:0016706//oxidoreductase activity, acting on paired donors, with incorporation or reduction of molecular oxygen, 2-oxoglutarate as one donor, and incorporation of one atom each of oxygen into both donors	-	gi|224101153|ref|XP_002312162.1|/2.63033e-117/predicted protein [Populus trichocarpa]	K05277|1|3e-41|168|pop:POPTR_646527|leucoanthocyanidin dioxygenase [EC:1.14.11.19]!K00475|3|2e-39|162|zma:542712|naringenin 3-dioxygenase [EC:1.14.11.9]
Cs8g06370	5199	97	44	3.66311	1.71658	-1.09353	Down	1.65e-05	0.000266623	GO:0005618//cell wall;GO:0016020//membrane	GO:0016491//oxidoreductase activity;GO:0004672//protein kinase activity;GO:0032559//adenyl ribonucleotide binding	GO:0006464//protein modification process;GO:0007167//enzyme linked receptor protein signaling pathway	gi|224103409|ref|XP_002313045.1|/0/predicted protein [Populus trichocarpa]	K00924|1|5e-43|175|ath:AT1G28440| [EC:2.7.1.-]!K13415|5|1e-39|163|sbi:SORBI_03g032990|protein brassinosteroid insensitive 1 [EC:2.7.10.1 2.7.11.1]
orange1.1t00608	2218	371	167	32.8406	15.2717	-1.10462	Down	1.55e-17	9.52e-16	-	-	-	gi|118489249|gb|ABK96430.1|/2.17008e-53/unknown [Populus trichocarpa x Populus deltoides]	-
Cs6g07320	1218	8569	3854	1381.28	641.795	-1.10582	Down	0	0	-	-	-	gi|224087579|ref|XP_002308192.1|/5.2398e-38/predicted protein [Populus trichocarpa]	K13993|1|3e-39|160|pop:POPTR_653054|HSP20 family protein
Cs2g02790	3529	118	53	6.56491	3.04619	-1.10777	Down	1.55e-06	3.05e-05	-	-	GO:0006350//transcription	gi|255554813|ref|XP_002518444.1|/1.04459e-132/WRKY transcription factor, putative [Ricinus communis]	K13424|1|6e-11|68.2|zma:100281160|WRKY transcription factor 33
orange1.1t04990	2432	738	331	59.5788	27.6056	-1.10984	Down	1.44e-33	1.94e-31	-	-	-	gi|255543359|ref|XP_002512742.1|/0/heat shock protein, putative [Ricinus communis]	K03283|1|0.0|759|rcu:RCOM_1442280|heat shock 70kDa protein 1/8
Cs5g10180	7709	170	76	4.32962	1.99962	-1.11451	Down	6.53e-09	1.84e-07	-	-	GO:0006810//transport	gi|356559724|ref|XP_003548147.1|/3.90592e-86/PREDICTED: SPX domain-containing membrane protein At4g22990-like isoform 2 [Glycine max]	-
Cs9g07790	3442	278	124	15.8574	7.30707	-1.11779	Down	9.64e-14	4.5e-12	GO:0031224//intrinsic to membrane	GO:0046873//metal ion transmembrane transporter activity;GO:0019829//cation-transporting ATPase activity;GO:0005515//protein binding;GO:0032559//adenyl ribonucleotide binding	GO:0009206;GO:0070838//divalent metal ion transport	gi|225432830|ref|XP_002279629.1|/0/PREDICTED: putative calcium-transporting ATPase 13, plasma membrane-type-like [Vitis vinifera]	K01537|1|0.0|1353|ath:AT3G22910|Ca2+-transporting ATPase [EC:3.6.3.8]
orange1.1t01118	1592	81	36	9.98943	4.58661	-1.12297	Down	5.88e-05	0.00083477	-	GO:0035251//UDP-glucosyltransferase activity	GO:0051553	gi|242199342|gb|ACS87992.1|/0/UDP-glucosyltransferase family 1 protein [Citrus sinensis]	K13496|1|4e-157|552|ath:AT2G36780|UDP-glucosyl transferase 73C [EC:2.4.1.-]
Cs3g26220	1050	115	51	21.5034	9.85174	-1.12611	Down	1.54e-06	3.03e-05	-	-	-	gi|224065838|ref|XP_002301971.1|/8.2026e-42/predicted protein [Populus trichocarpa]	K03686|1|4e-12|70.1|pop:POPTR_919473|molecular chaperone DnaJ
Cs8g12880	4014	246	109	12.0325	5.50784	-1.12738	Down	1.78e-12	7.47e-11	-	-	-	gi|283520946|gb|ADB25215.1|/0/ethylene response 3 [Citrus sinensis]	K14509|1|0.0|832|rcu:RCOM_0608080|ethylene receptor [EC:2.7.13.-]
Cs5g25760	1191	17122	7545	2822.55	1284.93	-1.13531	Down	0	0	-	-	-	gi|225450937|ref|XP_002284624.1|/5.16908e-75/PREDICTED: germin-like protein subfamily 1 member 7 isoform 1 [Vitis vinifera]	-
Cs2g01910	2176	321	141	28.9631	13.1429	-1.13993	Down	4.3e-16	2.39e-14	-	-	-	gi|356537926|ref|XP_003537457.1|/2.72852e-65/PREDICTED: cytochrome P450 71D8-like [Glycine max]	K00517|1|6e-47|186|ath:AT3G26210| [EC:1.14.-.-]
Cs8g15720	2169	123	54	11.1338	5.04971	-1.14068	Down	5.08e-07	1.09e-05	GO:0005576//extracellular region;GO:0030312//external encapsulating structure	GO:0004553//hydrolase activity, hydrolyzing O-glycosyl compounds;GO:0016758//transferase activity, transferring hexosyl groups	GO:0044042//glucan metabolic process	gi|156739650|gb|ABU93486.1|/3.09167e-61/xyloglucan endotraglucosylase/hydrolase [Vigna angularis]	K08235|1|9e-62|143|rcu:RCOM_0474040|xyloglucan:xyloglucosyl transferase [EC:2.4.1.207]
Cs1g19580	3000	123	54	8.04975	3.65094	-1.14068	Down	5.08e-07	1.09e-05	-	-	-	gi|156254540|gb|ABU62755.1|/2.65509e-53/4,5-DOPA dioxygenase extradiol [Nicotiana benthamiana]	K05578|1|3e-33|141|pop:Poptr_cp082|NADH dehydrogenase I subunit 6 [EC:1.6.5.3]
Cs9g03160	742	244	107	64.5631	29.2491	-1.14232	Down	1.28e-12	5.49e-11	-	-	-	-	-
Cs2g28830	3110	158	69	9.9746	4.50009	-1.14831	Down	1.01e-08	2.79e-07	-	-	-	gi|147833693|emb|CAN64332.1|/5.3553e-149/hypothetical protein VITISV_014668 [Vitis vinifera]	-
Cs3g13310	3650	94	41	5.05631	2.27836	-1.15009	Down	1.01e-05	0.000171969	GO:0043231//intracellular membrane-bounded organelle	GO:0003677//DNA binding;GO:0016888//endodeoxyribonuclease activity, producing 5'-phosphomonoesters	GO:0009411//response to UV;GO:0006289//nucleotide-excision repair;GO:0010212//response to ionizing radiation;GO:0000725//recombinational repair	gi|359487720|ref|XP_002281063.2|/2.20977e-22/PREDICTED: DNA excision repair protein ERCC-1-like [Vitis vinifera]	K10849|1|1e-23|75.9|vvi:100244316|DNA excision repair protein ERCC-1
Cs1g18360	4083	273	119	13.1275	5.91153	-1.15099	Down	4.23e-14	2.05e-12	-	-	-	gi|224128516|ref|XP_002329023.1|/3.32747e-59/cytochrome P450 probable 6-deoxoteasterone to 3-dehydro 6-deoxoteasterone or teasterone to 3-dehydro teasterone [Populus trichocarpa]	K12638|1|4e-50|159|ath:AT3G13730|cytochrome P450, family 90, subfamily D, polypeptide 1 [EC:1.14.-.-]
Cs2g22820	812	131	57	31.6748	14.2381	-1.15358	Down	1.68e-07	3.92e-06	-	-	-	gi|225447665|ref|XP_002275507.1|/2.65533e-20/PREDICTED: uncharacterized protein LOC100247673 [Vitis vinifera]	-
Cs4g14590	2265	76	33	6.58785	2.95514	-1.15658	Down	6.8e-05	0.000947981	GO:0043231//intracellular membrane-bounded organelle	GO:0030528//transcription regulator activity;GO:0001071;GO:0003677//DNA binding	GO:0009408//response to heat;GO:0006350//transcription;GO:0010557//positive regulation of macromolecule biosynthetic process	gi|255546133|ref|XP_002514126.1|/1.75621e-98/Heat shock factor protein HSF30, putative [Ricinus communis]	-
Cs1g22140	2629	201	87	15.0108	6.71214	-1.16116	Down	6.89e-11	2.41e-09	-	GO:0016881//acid-amino acid ligase activity	GO:0048878//chemical homeostasis	gi|300680026|gb|ADK27717.1|/0/GH3 [Dimocarpus longan]	K14487|1|0.0|781|pop:POPTR_587044|auxin responsive GH3 gene family
Cs4g19400	2770	1861	804	131.906	58.872	-1.16386	Down	2.37e-88	1.05e-85	-	GO:0017016//Ras GTPase binding	-	gi|359476350|ref|XP_002283782.2|/0/PREDICTED: E3 ubiquitin-protein ligase HERC2-like [Vitis vinifera]	K10615|1|8e-13|73.9|cme:CMB070C|E3 ubiquitin-protein ligase HERC4 [EC:6.3.2.19]!K11493|2|8e-08|57.4|ota:Ot03g05690|regulator of chromosome condensation
Cs2g07720	3285	269	116	16.0774	7.16234	-1.16653	Down	3.49e-14	1.71e-12	-	-	-	gi|255554959|ref|XP_002518517.1|/1.2669e-64/Glucose-6-phosphate/phosphate translocator 2, chloroplast precursor, putative [Ricinus communis]	-
Cs2g06290	1876	93	40	9.73304	4.32473	-1.17028	Down	8.48e-06	0.000146269	-	-	-	gi|255556005|ref|XP_002519037.1|/2.18399e-73/Stem-specific protein TSJT1, putative [Ricinus communis]	-
Cs2g06630	3185	107	46	6.59588	2.92941	-1.17095	Down	1.74e-06	3.38e-05	-	-	-	gi|224116190|ref|XP_002317235.1|/3.57772e-152/predicted protein [Populus trichocarpa]	K01082|1|2e-153|414|pop:POPTR_771156|3'(2'), 5'-bisphosphate nucleotidase [EC:3.1.3.7]
Cs7g31270	4249	133	57	6.14559	2.72095	-1.17544	Down	8.71e-08	2.12e-06	GO:0043234//protein complex;GO:0009536//plastid	GO:0016833//oxo-acid-lyase activity	GO:0009725//response to hormone stimulus;GO:0009850//auxin metabolic process;GO:0006568//tryptophan metabolic process;GO:0048527//lateral root development;GO:0006950//response to stress	gi|960291|gb|AAA74901.1|/5.38361e-63/anthranilate synthase alpha subunit [Ruta graveolens]	K01657|1|5e-59|228|rcu:RCOM_0592860|anthranilate synthase component I [EC:4.1.3.27]
Cs9g18740	3390	145	62	8.39783	3.70958	-1.17876	Down	2.12e-08	5.62e-07	-	-	-	gi|225464712|ref|XP_002276171.1|/0/PREDICTED: receptor-like protein 12-like [Vitis vinifera]	K13420|1|3e-76|285|ath:AT5G46330|LRR receptor-like serine/threonine-protein kinase FLS2 [EC:2.7.11.1]
orange1.1t00537	2483	1165	498	92.1187	40.6804	-1.17916	Down	4e-57	1.01e-54	-	GO:0016462//pyrophosphatase activity;GO:0032559//adenyl ribonucleotide binding	-	gi|224130620|ref|XP_002320886.1|/0/predicted protein [Populus trichocarpa]	K08900|1|2e-64|245|pop:POPTR_271862|mitochondrial chaperone BCS1
Cs2g02500	2277	124	53	10.692	4.72112	-1.17933	Down	2.22e-07	5.08e-06	-	GO:0005488//binding;GO:0016641//oxidoreductase activity, acting on the CH-NH2 group of donors, oxygen as acceptor	GO:0008152//metabolic process	gi|642062|gb|AAB70883.1|/2.15051e-87/1-aminocyclopropane-1-carboxylate oxidase [Pelargonium x hortorum]	K05933|1|3e-80|297|rcu:RCOM_2065200|aminocyclopropanecarboxylate oxidase [EC:1.14.17.4]
Cs5g25930	3426	230	98	13.1807	5.80191	-1.18383	Down	1.36e-12	5.82e-11	-	GO:0016709//oxidoreductase activity, acting on paired donors, with incorporation or reduction of molecular oxygen, NADH or NADPH as one donor, and incorporation of one atom of oxygen;GO:0005506//iron ion binding	GO:0008152//metabolic process	gi|357016484|gb|AET50435.1|/2.4831e-95/putative cytochrome P450 [Citrus sinensis]	K11818|1|2e-65|248|ath:AT4G31500|cytochrome P450, family 83, subfamily B, polypeptide 1 [EC:1.14.-.-]!K00517|3|2e-64|245|ath:AT3G26300| [EC:1.14.-.-]
Cs6g07420	2117	120	51	11.1291	4.88632	-1.18751	Down	3.01e-07	6.73e-06	-	-	-	gi|224140343|ref|XP_002323542.1|/6.56327e-48/predicted protein [Populus trichocarpa]	-
Cs3g26240	2546	142	60	10.9504	4.77997	-1.19591	Down	2.05e-08	5.47e-07	GO:0031224//intrinsic to membrane	-	GO:0009607//response to biotic stimulus	gi|255538966|ref|XP_002510548.1|/1.44983e-113/Zeamatin precursor, putative [Ricinus communis]	-
Cs5g10280	1800	173	73	18.87	8.22588	-1.19785	Down	5.61e-10	1.8e-08	-	GO:0005488//binding	-	gi|224074851|ref|XP_002304467.1|/3.40453e-59/predicted protein [Populus trichocarpa]	-
Cs7g13810	2463	365	154	29.0956	12.682	-1.19802	Down	1.87e-19	1.33e-17	GO:0043231//intracellular membrane-bounded organelle	GO:0005515//protein binding	GO:0044267//cellular protein metabolic process	gi|224096536|ref|XP_002310648.1|/2.18447e-58/predicted protein [Populus trichocarpa]	K05337|1|2e-13|75.9|olu:OSTLU_7956|ferredoxin!K03686|4|3e-08|58.5|cre:CHLREDRAFT_55286|molecular chaperone DnaJ
Cs6g12870	1607	164	69	20.0367	8.70894	-1.20208	Down	1.42e-09	4.39e-08	-	GO:0016747//transferase activity, transferring acyl groups other than amino-acyl groups	-	gi|255587870|ref|XP_002534423.1|/2.13106e-117/Anthranilate N-benzoyltransferase protein, putative [Ricinus communis]	K13065|1|7e-19|93.2|pop:POPTR_554899|shikimate O-hydroxycinnamoyltransferase [EC:2.3.1.133]
orange1.1t02556	5619	19970	8365	697.779	301.953	-1.20845	Down	0	0	GO:0009536//plastid	-	GO:0000302//response to reactive oxygen species;GO:0009642//response to light intensity	gi|357464141|ref|XP_003602352.1|/5.02583e-56/Chloroplast small heat shock protein [Medicago truncatula]	K13993|1|2e-46|186|rcu:RCOM_0444640|HSP20 family protein!K06700|3|1e-44|95.5|vvi:100263076|proteasome inhibitor subunit 1 (PI31)
Cs2g07240	4531	86	36	3.72652	1.61154	-1.20939	Down	1.12e-05	0.000188067	-	-	-	gi|336318893|gb|AEI52903.1|/2.50869e-66/terpene synthase 3 [Populus trichocarpa]	K15086|1|1e-63|243|vvi:100256887|(3S)-linalool synthase [EC:4.2.3.25]
Cs6g07840	6206	681	282	21.5444	9.21657	-1.22501	Down	4.07e-36	5.89e-34	GO:0009526//plastid envelope	GO:0008194//UDP-glycosyltransferase activity	GO:0008610//lipid biosynthetic process;GO:0006664//glycolipid metabolic process;GO:0009267//cellular response to starvation	gi|224090935|ref|XP_002309122.1|/1.50462e-77/predicted protein [Populus trichocarpa]	K06119|1|9e-79|294|pop:POPTR_417124|sulfoquinovosyltransferase [EC:2.4.1.-]
Cs8g04280	1786	725	300	79.6994	34.07	-1.22607	Down	2.16e-38	3.36e-36	-	-	-	gi|255573145|ref|XP_002527502.1|/1.30975e-54/zinc finger protein, putative [Ricinus communis]	-
Cs6g15280	7394	1245	514	33.0589	14.0999	-1.22935	Down	5.92e-65	1.8e-62	GO:0044464//cell part	GO:0015604//phosphonate transmembrane transporter activity;GO:0017111//nucleoside-triphosphatase activity;GO:0032559//adenyl ribonucleotide binding	-	gi|75318232|sp|O24367.1|TUR2_SPIPO/0/RecName: Full=Pleiotropic drug resistance protein TUR2; Short=Protein Turion 2	K05681|1|2e-27|124|cme:CMS467C|ATP-binding cassette, subfamily G (WHITE), member 2!K12843|3|6e-26|119|vvi:100248403|U4/U6 small nuclear ribonucleoprotein PRP3
Cs6g02260	3058	303	125	19.4538	8.29096	-1.23044	Down	4.78e-17	2.82e-15	-	GO:0005488//binding;GO:0004672//protein kinase activity	-	gi|359482058|ref|XP_002274540.2|/0/PREDICTED: probable LRR receptor-like serine/threonine-protein kinase At3g47570-like [Vitis vinifera]	K13428|1|4e-179|626|ath:AT5G20480|LRR receptor-like serine/threonine-protein kinase EFR [EC:2.7.11.1]!K13420|3|1e-125|421|vvi:100253808|LRR receptor-like serine/threonine-protein kinase FLS2 [EC:2.7.11.1]
Cs1g06760	2257	1126	464	97.9502	41.6983	-1.23206	Down	4.1e-59	1.18e-56	-	-	-	gi|206584345|gb|ACI15345.1|/1.89838e-129/NAC domain protein NAC4 [Gossypium hirsutum]	-
Cs2g29360	2909	119	49	8.0316	3.41652	-1.23316	Down	1.48e-07	3.48e-06	-	GO:0046914//transition metal ion binding	GO:0006091//generation of precursor metabolites and energy	gi|255564516|ref|XP_002523254.1|/3.46015e-50/copper ion binding protein, putative [Ricinus communis]	-
orange1.1t02795	2469	1972	812	156.814	66.7063	-1.23316	Down	2.7e-102	1.38e-99	GO:0016020//membrane;GO:0030312//external encapsulating structure;GO:0009536//plastid	GO:0016628//oxidoreductase activity, acting on the CH-CH group of donors, NAD or NADP as acceptor;GO:0032559//adenyl ribonucleotide binding	GO:0006950//response to stress;GO:0044267//cellular protein metabolic process	gi|255543357|ref|XP_002512741.1|/0/heat shock protein, putative [Ricinus communis]	K03283|1|0.0|1107|rcu:RCOM_1442270|heat shock 70kDa protein 1/8
Cs2g18250	3375	83	34	4.8284	2.04332	-1.24063	Down	1.07e-05	0.000181162	-	GO:0016758//transferase activity, transferring hexosyl groups	-	gi|242199344|gb|ACS87993.1|/6.56272e-141/UDP-glucosyltransferase family 1 protein [Citrus sinensis]	K13691|1|6e-101|367|pop:POPTR_807713|pathogen-inducible salicylic acid glucosyltransferase [EC:2.4.1.-]
Cs2g25210	3457	105	43	5.96333	2.52291	-1.24103	Down	7.1e-07	1.49e-05	-	GO:0003824//catalytic activity	-	gi|225451426|ref|XP_002273717.1|/4.97648e-152/PREDICTED: F-box/kelch-repeat protein At3g27150-like [Vitis vinifera]	-
Cs7g15610	4902	110	45	4.40573	1.86196	-1.24256	Down	3.75e-07	8.28e-06	GO:0016020//membrane	GO:0004629//phospholipase C activity	GO:0006644//phospholipid metabolic process	gi|297833008|ref|XP_002884386.1|/1.39129e-78/phosphoesterase family protein [Arabidopsis lyrata subsp. lyrata]	K01114|1|2e-79|296|rcu:RCOM_1516850|phospholipase C [EC:3.1.4.3]
orange1.1t00571	4607	142	58	6.05158	2.55354	-1.24482	Down	7.16e-09	2.01e-07	-	-	-	gi|157399682|gb|ABV53465.1|/1.76419e-59/pseudo-response regulator 9 [Castanea sativa]	K12130|1|2e-36|152|ath:AT5G24470|pseudo-response regulator 5!K12128|5|4e-34|145|ath:AT2G46790|pseudo-response regulator 9
orange1.1t02914	3705	130	53	6.88896	2.90148	-1.2475	Down	2.94e-08	7.7e-07	GO:0043234//protein complex;GO:0044444//cytoplasmic part	GO:0016616//oxidoreductase activity, acting on the CH-OH group of donors, NAD or NADP as acceptor;GO:0048037//cofactor binding;GO:0000166//nucleotide binding	GO:0006072//glycerol-3-phosphate metabolic process	gi|225441908|ref|XP_002284479.1|/6.86838e-99/PREDICTED: glycerol-3-phosphate dehydrogenase [NAD(P)+] isoform 1 [Vitis vinifera]	-
Cs8g09780	1820	180	73	19.4178	8.13549	-1.25508	Down	5.3e-11	1.88e-09	-	-	-	gi|224058639|ref|XP_002299579.1|/6.2521e-161/cytochrome P450 [Populus trichocarpa]	K00517|1|2e-115|414|osa:4348172| [EC:1.14.-.-]!K05280|3|7e-89|325|pop:POPTR_823742|flavonoid 3'-monooxygenase [EC:1.14.13.21]
orange1.1t02003	1714	1016	412	116.381	48.7549	-1.25523	Down	4.81e-55	1.14e-52	-	-	-	gi|224055948|ref|XP_002298705.1|/3.53924e-134/predicted protein [Populus trichocarpa]	-
Cs6g02660	4275	248	100	11.3897	4.74456	-1.26339	Down	9.32e-15	4.79e-13	-	GO:0016741//transferase activity, transferring one-carbon groups;GO:0004857//enzyme inhibitor activity	GO:0019219	gi|224144943|ref|XP_002325470.1|/6.35981e-88/predicted protein [Populus trichocarpa]	K02553|1|8e-79|293|ath:AT3G02770|regulator of ribonuclease activity A
Cs5g31460	3254	186	75	11.2226	4.67494	-1.26339	Down	2e-11	7.53e-10	GO:0044464//cell part	-	-	gi|296089951|emb|CBI39770.3|/5.77141e-104/unnamed protein product [Vitis vinifera]	-
Cs7g19870	3440	6458	2599	368.585	153.243	-1.26618	Down	0	0	-	GO:0001071	GO:0010468//regulation of gene expression	gi|159505446|gb|ABW97699.1|/6.22386e-62/putative bHLH transcription factor [Citrus sinensis]	-
orange1.1t03414	1156	92	37	15.6253	6.49196	-1.26716	Down	2.42e-06	4.62e-05	GO:0031410//cytoplasmic vesicle	GO:0046914//transition metal ion binding	GO:0006091//generation of precursor metabolites and energy	gi|224115252|ref|XP_002316983.1|/1.28178e-22/predicted protein [Populus trichocarpa]	-
Cs5g32400	4970	85	34	3.35785	1.38757	-1.27498	Down	5.32e-06	9.51e-05	-	GO:0005488//binding	GO:0010468//regulation of gene expression;GO:0009725//response to hormone stimulus;GO:0006350//transcription	gi|359479836|ref|XP_002270286.2|/2.40218e-59/PREDICTED: auxin response factor 23-like [Vitis vinifera]	K14486|1|3e-13|76.3|osa:4329672|auxin response factor
Cs4g05880	1118	258	103	45.3082	18.6865	-1.27778	Down	1.54e-15	8.28e-14	-	GO:0005515//protein binding	GO:0044267//cellular protein metabolic process;GO:0000302//response to reactive oxygen species;GO:0006970//response to osmotic stress;GO:0009642//response to light intensity	gi|343887298|dbj|BAK61844.1|/4.25133e-84/heat shock protein [Citrus unshiu]	K13993|1|9e-65|244|rcu:RCOM_0706510|HSP20 family protein
Cs6g09640	4009	274	109	13.4188	5.51471	-1.2829	Down	1.67e-16	9.64e-15	-	GO:0048037//cofactor binding;GO:0008483//transaminase activity	-	gi|225439615|ref|XP_002267787.1|/1.40571e-58/PREDICTED: alanine--glyoxylate aminotransferase 2 homolog 2, mitochondrial [Vitis vinifera]	K00827|1|8e-60|180|vvi:100251671|alanine-glyoxylate transaminase / (R)-3-amino-2-methylpropionate-pyruvate transaminase [EC:2.6.1.44 2.6.1.40]
Cs3g04190	2734	171	68	12.2799	5.04478	-1.28344	Down	7.64e-11	2.66e-09	-	GO:0046872//metal ion binding;GO:0016829//lyase activity	-	gi|209446863|dbj|BAG74774.1|/5.34854e-123/limonene synthase [Poncirus trifoliata]	K07385|1|8e-44|144|ath:AT3G25830|1,8-cineole synthase [EC:4.2.3.-]
orange1.1t04139	1788	126	50	13.8357	5.67198	-1.28647	Down	2.26e-08	5.98e-07	-	-	-	gi|225426693|ref|XP_002281735.1|/1.8987e-162/PREDICTED: cytochrome P450 76C4 [Vitis vinifera]	K00517|1|8e-109|392|osa:4348172| [EC:1.14.-.-]!K05280|3|2e-89|327|vvi:100263810|flavonoid 3'-monooxygenase [EC:1.14.13.21]
Cs8g06750	1269	198	78	30.6339	12.4671	-1.297	Down	1.63e-12	6.92e-11	-	-	-	gi|224103435|ref|XP_002313055.1|/1.37855e-89/predicted protein [Populus trichocarpa]	-
Cs9g07650	2492	135	53	10.6361	4.3138	-1.30194	Down	5.15e-09	1.48e-07	-	GO:0003677//DNA binding	-	gi|255552051|ref|XP_002517070.1|/5.59675e-86/Heat shock factor protein HSF30, putative [Ricinus communis]	-
Cs6g06960	3510	174	68	9.73287	3.92947	-1.30853	Down	2.67e-11	9.82e-10	-	-	-	gi|108707443|gb|ABF95238.1|/8.51498e-49/haloacid dehalogenase-like hydrolase family protein, putative, expressed [Oryza sativa Japonica Group]	K07025|1|3e-43|175|pop:POPTR_819173|putative hydrolase of the HAD superfamily
orange1.1t01623	809	151	59	36.646	14.7923	-1.30881	Down	5.43e-10	1.75e-08	-	-	-	gi|255561767|ref|XP_002521893.1|/1.02998e-40/lipid binding protein, putative [Ricinus communis]	-
orange1.1t00386	3920	280	109	14.024	5.63992	-1.31415	Down	2.06e-17	1.24e-15	-	GO:0003824//catalytic activity	GO:0008652//cellular amino acid biosynthetic process	gi|224064041|ref|XP_002301362.1|/2.11796e-73/predicted protein [Populus trichocarpa]	K13034|1|1e-74|232|pop:POPTR_644475|L-3-cyanoalanine synthase/ cysteine synthase [EC:2.5.1.47 4.4.1.9]
Cs8g20580	4382	167	65	7.48243	3.00866	-1.31439	Down	5.74e-11	2.04e-09	GO:0044464//cell part	GO:0004672//protein kinase activity;GO:0032559//adenyl ribonucleotide binding	GO:0048764;GO:0006464//protein modification process	gi|224103899|ref|XP_002313236.1|/4.55997e-143/predicted protein [Populus trichocarpa]	K04733|1|1e-24|114|rcu:RCOM_1720970|interleukin-1 receptor-associated kinase 4 [EC:2.7.11.1]!K13430|2|1e-24|113|sbi:SORBI_04g020990|serine/threonine-protein kinase PBS1 [EC:2.7.11.1]!K00924|4|1e-23|110|osa:4333525| [EC:2.7.1.-]
Cs4g03470	1470	108	42	14.4246	5.79514	-1.31562	Down	1.42e-07	3.36e-06	-	-	-	gi|224125986|ref|XP_002329633.1|/3.2197e-40/predicted protein [Populus trichocarpa]	-
Cs9g16640	3192	6449	2499	396.669	158.795	-1.32077	Down	0	0	-	GO:0016757//transferase activity, transferring glycosyl groups	-	gi|225449296|ref|XP_002281324.1|/2.28262e-111/PREDICTED: UDP-glycosyltransferase 76C4 [Vitis vinifera]	K13493|1|2e-85|315|ath:AT5G05860|cytokinin-N-glucosyltransferase [EC:2.4.1.-]!K13228|5|4e-65|248|zma:100274317|UDP-glucosyltransferase BX9 [EC:2.4.1.202]
Cs3g23670	2221	230	89	20.3319	8.12781	-1.32281	Down	1.07e-14	5.42e-13	-	-	-	gi|225458591|ref|XP_002284646.1|/2.99573e-59/PREDICTED: BRI1 kinase inhibitor 1 [Vitis vinifera]	K14499|1|2e-60|231|vvi:100243702|BRI1 kinase inhibitor 1
Cs9g14150	562	815	315	284.721	113.686	-1.3245	Down	3.26e-48	6.4e-46	-	-	-	-	-
orange1.1t00555	4505	762	294	33.2092	13.2369	-1.32702	Down	2.57e-45	4.68e-43	-	GO:0004672//protein kinase activity;GO:0000166//nucleotide binding	GO:0009267//cellular response to starvation;GO:0009743//response to carbohydrate stimulus;GO:0006813//potassium ion transport;GO:0006970//response to osmotic stress	gi|118489305|gb|ABK96457.1|/8.09205e-33/unknown [Populus trichocarpa x Populus deltoides]	K00924|1|1e-30|134|osa:4342410| [EC:2.7.1.-]
Cs8g04300	1519	115	44	14.8641	5.87526	-1.33911	Down	3.65e-08	9.5e-07	-	-	-	gi|296083064|emb|CBI22468.3|/2.56841e-24/unnamed protein product [Vitis vinifera]	-
Cs2g09600	4265	68	26	3.13032	1.23648	-1.34007	Down	2.39e-05	0.000372268	-	-	-	gi|225444009|ref|XP_002281463.1|/0/PREDICTED: high affinity cationic amino acid transporter 1-like isoform 1 [Vitis vinifera]	K03294|1|2e-162|571|sbi:SORBI_08g021380|basic amino acid/polyamine antiporter, APA family
Cs7g02060	6091	102	39	3.28784	1.2987	-1.34007	Down	2.14e-07	4.92e-06	-	GO:0016491//oxidoreductase activity	-	gi|255553484|ref|XP_002517783.1|/1.74779e-59/polyamine oxidase, putative [Ricinus communis]	K13366|1|1e-60|164|rcu:RCOM_0964720|polyamine oxidase (propane-1,3-diamine-forming) [EC:1.5.3.14]
Cs2g30470	6524	123	47	3.7016	1.46122	-1.34097	Down	1.18e-08	3.22e-07	-	-	-	gi|270055150|dbj|BAG13450.2|/4.10257e-25/phenylacetaldehyde reductase [Rosa x damascena]	K09753|1|8e-11|68.6|pop:POPTR_813757|cinnamoyl-CoA reductase [EC:1.2.1.44]
Cs6g09160	2831	471	179	32.6648	12.8246	-1.34882	Down	2.52e-29	2.78e-27	GO:0016020//membrane	-	GO:0006810//transport;GO:0009987//cellular process	gi|147841926|emb|CAN63136.1|/1.29712e-102/hypothetical protein VITISV_043146 [Vitis vinifera]	K15113|1|4e-103|374|vvi:100249984|solute carrier family 25 (mitochondrial iron transporter), member 28/37
Cs6g06690	1298	488	185	73.8148	28.9087	-1.35241	Down	1.93e-30	2.26e-28	-	-	-	gi|255584544|ref|XP_002532999.1|/1.31615e-18/subtilisin inhibitor 1, putative [Ricinus communis]	-
Cs1g19930	3286	127	48	7.58813	2.96282	-1.35677	Down	4.98e-09	1.44e-07	-	-	-	gi|357463289|ref|XP_003601926.1|/2.36415e-111/G protein-coupled receptor-like protein [Medicago truncatula]	-
Cs2g06470	4682	61	23	2.55798	0.996388	-1.36022	Down	5.26e-05	0.000754111	-	-	-	gi|313755458|gb|ADR74220.1|/6.1652e-81/(E)-nerolidol/(E,E)-geranyl linalool synthase [Vitis vinifera]	K04121|1|6e-19|69.7|ath:AT1G79460|ent-kaurene synthase [EC:4.2.3.19]
orange1.1t00464	3348	112	42	6.56797	2.54446	-1.36809	Down	3.32e-08	8.65e-07	-	-	GO:0009314//response to radiation;GO:0009725//response to hormone stimulus	gi|242058059|ref|XP_002458175.1|/2.47439e-148/hypothetical protein SORBIDRAFT_03g028240 [Sorghum bicolor]	K14487|1|1e-149|437|sbi:SORBI_03g028240|auxin responsive GH3 gene family!K14506|4|8e-126|449|pop:POPTR_834775|jasmonic acid-amino synthetase
Cs9g02550	2184	80	30	7.19177	2.78613	-1.36809	Down	3.16e-06	5.91e-05	GO:0042579//microbody	GO:0016405//CoA-ligase activity	GO:0044262//cellular carbohydrate metabolic process;GO:0032787//monocarboxylic acid metabolic process	gi|255556324|ref|XP_002519196.1|/1.09106e-130/AMP dependent ligase, putative [Ricinus communis]	K00666|1|4e-84|310|sbi:SORBI_10g012080|fatty-acyl-CoA synthase [EC:6.2.1.-]!K01904|5|2e-26|119|ppp:PHYPADRAFT_209184|4-coumarate--CoA ligase [EC:6.2.1.12]
Cs5g25920	1299	64	24	9.67318	3.74744	-1.36809	Down	3.16e-05	0.000477536	-	GO:0016709//oxidoreductase activity, acting on paired donors, with incorporation or reduction of molecular oxygen, NADH or NADPH as one donor, and incorporation of one atom of oxygen;GO:0005506//iron ion binding	GO:0008152//metabolic process	gi|255542144|ref|XP_002512136.1|/8.63401e-103/cytochrome P450, putative [Ricinus communis]	K00517|1|7e-83|305|ath:AT3G26320| [EC:1.14.-.-]!K11818|5|1e-61|234|ath:AT4G31500|cytochrome P450, family 83, subfamily B, polypeptide 1 [EC:1.14.-.-]
Cs3g21790	12220	2346	875	37.6925	14.5234	-1.3759	Down	2.18e-143	1.78e-140	-	-	-	gi|225470820|ref|XP_002264755.1|/0/PREDICTED: protein GIGANTEA-like [Vitis vinifera]	K12124|1|0.0|771|pop:POPTR_818606|GIGANTEA
orange1.1t03055	3018	59	22	3.83823	1.47855	-1.37626	Down	6.04e-05	0.000855013	-	GO:0004033//aldo-keto reductase activity	GO:0006970//response to osmotic stress;GO:0008152//metabolic process;GO:0010038//response to metal ion	gi|42569711|ref|NP_181313.3|/8.74041e-50/NAD(P)-linked oxidoreductase-like protein [Arabidopsis thaliana]	K00002|1|2e-33|142|osa:4338987|alcohol dehydrogenase (NADP+) [EC:1.1.1.2]
Cs3g16440	3108	129	48	8.14906	3.13251	-1.37931	Down	2.4e-09	7.2e-08	GO:0009536//plastid	GO:0008483//transaminase activity	GO:0008152//metabolic process	gi|255537936|ref|XP_002510033.1|/7.07187e-56/branched-chain amino acid aminotransferase, putative [Ricinus communis]	K00826|1|4e-57|133|rcu:RCOM_1585550|branched-chain amino acid aminotransferase [EC:2.6.1.42]
Cs6g04560	2105	78	29	7.27514	2.79433	-1.38047	Down	3.61e-06	6.68e-05	GO:0044464//cell part	GO:0005506//iron ion binding;GO:0003824//catalytic activity;GO:0016209//antioxidant activity	GO:0006952//defense response;GO:0008152//metabolic process	gi|225626263|gb|ACN97181.1|/4.96727e-64/peroxidase [Populus trichocarpa]	K00430|1|7e-62|236|ath:AT2G37130|peroxidase [EC:1.11.1.7]
Cs4g10710	1378	87	32	12.3956	4.71013	-1.39599	Down	7.93e-07	1.65e-05	-	-	-	gi|224124328|ref|XP_002319304.1|/3.7665e-112/predicted protein [Populus trichocarpa]	K10704|1|6e-109|392|vvi:100257229|ubiquitin-conjugating enzyme E2 variant
Cs4g08470	4472	283	104	12.4246	4.71698	-1.39727	Down	3.69e-19	2.57e-17	GO:0016020//membrane	GO:0016757//transferase activity, transferring glycosyl groups	GO:0009987//cellular process	gi|71493366|gb|AAZ32787.1|/9.92089e-76/cellulose synthase-like protein CslE [Nicotiana tabacum]	K10999|1|9e-30|83.2|vvi:100248512|cellulose synthase A [EC:2.4.1.12]
Cs3g18100	1866	90	33	9.46955	3.58703	-1.40051	Down	4.78e-07	1.03e-05	-	GO:0035251//UDP-glucosyltransferase activity	-	gi|62241065|dbj|BAD93689.1|/5.5986e-80/glycosyltransferase [Nicotiana tabacum]	K13030|1|1e-35|149|sbi:SORBI_01g001220|cyanohydrin beta-glucosyltransferase [EC:2.4.1.85]!K13227|3|2e-17|88.6|zma:100277344|UDP-glucosyltransferase BX8 [EC:2.4.1.202]!K13493|4|3e-17|87.8|ath:AT5G05860|cytokinin-N-glucosyltransferase [EC:2.4.1.-]!K13068|5|1e-15|82.8|ath:AT3G21560|sinapate 1-glucosyltransferase [EC:2.4.1.120]
Cs1g11880	994	82	30	16.1967	6.12163	-1.40371	Down	1.5e-06	2.96e-05	-	-	GO:0006350//transcription	gi|224053406|ref|XP_002297803.1|/2.44314e-32/AP2/ERF domain-containing transcription factor [Populus trichocarpa]	-
Cs9g06450	1426	206	75	28.3626	10.6678	-1.41073	Down	1.55e-14	7.84e-13	-	-	-	gi|255552323|ref|XP_002517206.1|/1.45648e-98/catalytic, putative [Ricinus communis]	K14493|1|1e-26|119|ath:AT3G05120|gibberellin receptor GID1 [EC:3.-.-.-]
Cs4g19300	4009	154	56	7.54194	2.83325	-1.41248	Down	3.06e-11	1.12e-09	GO:0031224//intrinsic to membrane	GO:0004871//signal transducer activity;GO:0016301//kinase activity;GO:0016628//oxidoreductase activity, acting on the CH-CH group of donors, NAD or NADP as acceptor;GO:0032559//adenyl ribonucleotide binding	GO:0006464//protein modification process;GO:0007167//enzyme linked receptor protein signaling pathway	gi|255550934|ref|XP_002516515.1|/0/Receptor protein kinase CLAVATA1 precursor, putative [Ricinus communis]	K00924|1|6e-128|456|ath:AT1G75820| [EC:2.7.1.-]!K08286|2|1e-116|419|ath:AT4G28490|protein-serine/threonine kinase [EC:2.7.11.-]
Cs6g11690	1779	58	21	6.40104	2.39428	-1.41871	Down	4.72e-05	0.000681091	GO:0016020//membrane;GO:0009536//plastid	GO:0005372//water transmembrane transporter activity	GO:0006950//response to stress;GO:0042044//fluid transport	gi|260408312|gb|ACX37450.1|/6.04469e-128/plasma membrane intrinsic protein [Hevea brasiliensis]	K09872|1|4e-118|186|ath:AT3G53420|aquaporin PIP
Cs6g09150	2474	213	77	16.9036	6.31282	-1.42097	Down	3.97e-15	2.09e-13	-	-	-	gi|217070014|gb|ACJ83367.1|/4.79628e-13/unknown [Medicago truncatula]	K00522|1|1e-14|80.1|rcu:RCOM_0847660|ferritin heavy chain [EC:1.16.3.1]
Cs5g11390	971	64	23	12.9407	4.80442	-1.42949	Down	1.69e-05	0.000272588	-	-	-	-	-
Cs8g16690	1049	65	23	12.1657	4.44718	-1.45186	Down	1.15e-05	0.000193139	-	-	-	-	-
Cs2g04490	849	65	23	15.0316	5.49481	-1.45186	Down	1.15e-05	0.000192981	-	-	-	gi|225443736|ref|XP_002265506.1|/1.40942e-19/PREDICTED: uncharacterized protein LOC100246308 [Vitis vinifera]	-
Cs2g11750	4736	144	50	5.96966	2.14136	-1.47912	Down	2.96e-11	1.09e-09	-	-	-	gi|255637161|gb|ACU18911.1|/7.67555e-42/unknown [Glycine max]	-
Cs8g19500	1916	75	26	7.68536	2.75239	-1.48143	Down	1.68e-06	3.29e-05	-	GO:0008194//UDP-glycosyltransferase activity;GO:0016758//transferase activity, transferring hexosyl groups	-	gi|125950374|gb|ABN58740.1|/4.09806e-94/UGT protein [Gossypium hirsutum]	K13493|1|4e-66|250|ath:AT5G05860|cytokinin-N-glucosyltransferase [EC:2.4.1.-]!K13228|5|4e-61|233|zma:100274317|UDP-glucosyltransferase BX9 [EC:2.4.1.202]
Cs8g12640	6538	610	211	18.3182	6.54591	-1.48462	Down	4.54e-43	7.86e-41	-	-	-	gi|224144565|ref|XP_002325334.1|/3.21204e-70/predicted protein [Populus trichocarpa]	K01620|1|2e-71|270|pop:POPTR_826083|threonine aldolase [EC:4.1.2.5]
Cs6g12880	1931	1521	526	154.648	55.2504	-1.48493	Down	8.68e-105	4.66e-102	-	GO:0016747//transferase activity, transferring acyl groups other than amino-acyl groups	-	gi|224117256|ref|XP_002317521.1|/6.57761e-106/predicted protein [Populus trichocarpa]	K13065|1|1e-08|59.3|vvi:100265530|shikimate O-hydroxycinnamoyltransferase [EC:2.3.1.133]
Cs9g02055	457	255	88	109.553	39.057	-1.48797	Down	5.58e-19	3.8e-17	GO:0043231//intracellular membrane-bounded organelle	-	GO:0010468//regulation of gene expression	gi|225431998|ref|XP_002279307.1|/1.26288e-12/PREDICTED: transcription factor bHLH147 [Vitis vinifera]	-
Cs3g06230	3101	61	21	3.86213	1.37357	-1.49147	Down	1.47e-05	0.00024009	-	-	-	gi|359485824|ref|XP_003633343.1|/6.13672e-170/PREDICTED: receptor-like protein 12-like [Vitis vinifera]	K13420|1|4e-68|257|vvi:100253808|LRR receptor-like serine/threonine-protein kinase FLS2 [EC:2.7.11.1]
Cs2g16240	1486	414	142	54.6991	19.3821	-1.49679	Down	4.24e-30	4.86e-28	-	GO:0016616//oxidoreductase activity, acting on the CH-OH group of donors, NAD or NADP as acceptor	GO:0010038//response to metal ion	gi|356518030|ref|XP_003527687.1|/1.92872e-42/PREDICTED: isoflavone reductase homolog [Glycine max]	K00224|1|5e-26|100|ath:AT1G75280| [EC:1.3.1.-]
Cs4g09520	1352	150	51	21.7828	7.65113	-1.50944	Down	5.61e-12	2.24e-10	-	-	-	gi|255576260|ref|XP_002529023.1|/1.61217e-91/acyltransferase, putative [Ricinus communis]	-
Cs1g09250	2502	219	74	17.1852	5.99897	-1.51838	Down	5.78e-17	3.4e-15	-	-	-	gi|225445688|ref|XP_002268470.1|/1.75384e-79/PREDICTED: cytochrome P450 716B2 [Vitis vinifera]	K09843|1|3e-34|144|vvi:100246968|(+)-abscisic acid 8'-hydroxylase [EC:1.14.13.93]
Cs2g24300	612	92	31	29.5145	10.2741	-1.52241	Down	6.03e-08	1.51e-06	-	-	-	gi|255571994|ref|XP_002526938.1|/1.41172e-53/hypothetical protein RCOM_0530890 [Ricinus communis]	-
Cs8g18020	863	4900	1651	1114.77	388.033	-1.52249	Down	0	0	-	-	-	gi|315932718|gb|ADU55789.1|/1.39157e-54/HSP18.1A [Citrullus lanatus]	K13993|1|1e-55|213|rcu:RCOM_0450640|HSP20 family protein
orange1.1t05946	828	110	37	26.0832	9.06366	-1.52496	Down	2.9e-09	8.62e-08	-	-	-	gi|224130018|ref|XP_002320732.1|/2.1796e-09/predicted protein [Populus trichocarpa]	-
Cs5g28400	1757	143	48	15.9795	5.54117	-1.52796	Down	1.15e-11	4.45e-10	GO:0034399//nuclear periphery	GO:0005506//iron ion binding;GO:0022892	GO:0050896//response to stimulus;GO:0071941;GO:0015669//gas transport	gi|255556147|ref|XP_002519108.1|/1.86329e-37/non-symbiotic hemoglobin, putative [Ricinus communis]	-
Cs5g03150	3535	3684	1236	204.611	70.9188	-1.52864	Down	6.25e-262	9.12e-259	GO:0044444//cytoplasmic part;GO:0016020//membrane;GO:0030312//external encapsulating structure	GO:0005515//protein binding;GO:0032559//adenyl ribonucleotide binding	GO:0006952//defense response;GO:0010035//response to inorganic substance;GO:0044267//cellular protein metabolic process	gi|224134805|ref|XP_002327494.1|/0/predicted protein [Populus trichocarpa]	K04079|1|0.0|785|pop:POPTR_592912|molecular chaperone HtpG
Cs7g05210	3368	248	83	14.457	4.99848	-1.53221	Down	3e-19	2.11e-17	GO:0031224//intrinsic to membrane	-	GO:0006950//response to stress;GO:0015833//peptide transport;GO:0009719	gi|255566995|ref|XP_002524480.1|/1.47141e-99/oligopeptide transporter, putative [Ricinus communis]	K14638|1|5e-52|150|ppp:PHYPADRAFT_189464|solute carrier family 15 (peptide/histidine transporter), member 3/4
Cs9g04200	2018	81	27	7.88066	2.71378	-1.53801	Down	3.09e-07	6.9e-06	-	-	-	gi|147795390|emb|CAN67605.1|/1.1682e-29/hypothetical protein VITISV_030993 [Vitis vinifera]	-
Cs4g15710	837	861	284	201.965	68.8217	-1.55317	Down	4.28e-64	1.27e-61	-	-	-	gi|224142137|ref|XP_002324415.1|/2.55263e-13/predicted protein [Populus trichocarpa]	-
Cs4g15890	4314	780	256	35.4988	12.0363	-1.56038	Down	1.3e-58	3.58e-56	GO:0009526//plastid envelope	GO:0016491//oxidoreductase activity	GO:0006787;GO:0044257//cellular protein catabolic process	gi|255546477|ref|XP_002514298.1|/3.44069e-57/short-chain dehydrogenase, putative [Ricinus communis]	K13606|1|2e-58|226|rcu:RCOM_1052710|chlorophyll(ide) b reductase [EC:1.1.1.294]
Cs1g14275	2816	55	18	3.83468	1.2965	-1.56448	Down	2.07e-05	0.000326384	-	-	-	-	-
Cs4g12260	1775	360	117	39.8201	13.3696	-1.57454	Down	2.73e-28	2.86e-26	-	-	-	gi|255563645|ref|XP_002522824.1|/2.45984e-45/small heat-shock protein, putative [Ricinus communis]	K13993|1|3e-06|51.2|zma:100282012|HSP20 family protein
Cs1g18380	4139	592	192	28.0818	9.40888	-1.57754	Down	1.36e-45	2.53e-43	-	-	-	gi|224115620|ref|XP_002332101.1|/3.17247e-177/cc-nbs-lrr resistance protein [Populus trichocarpa]	K13457|1|9e-56|217|vvi:100252764|disease resistance protein RPM1
Cs1g15350	2850	74	24	5.09783	1.70804	-1.57754	Down	6.35e-07	1.35e-05	-	-	-	gi|224091377|ref|XP_002334956.1|/3.84649e-40/predicted protein [Populus trichocarpa]	-
Cs8g03550	1222	54	17	8.67603	2.82169	-1.62047	Down	1.52e-05	0.000246084	GO:0005576//extracellular region;GO:0030312//external encapsulating structure	GO:0016798//hydrolase activity, acting on glycosyl bonds;GO:0016758//transferase activity, transferring hexosyl groups	GO:0044042//glucan metabolic process	gi|356534254|ref|XP_003535672.1|/1.10015e-133/PREDICTED: probable xyloglucan endotransglucosylase/hydrolase protein 10-like [Glycine max]	K08235|1|1e-130|250|vvi:100261688|xyloglucan:xyloglucosyl transferase [EC:2.4.1.207]
Cs6g08360	1333	244	76	35.9384	11.5642	-1.63586	Down	1.07e-20	8.3e-19	-	-	-	-	-
Cs8g14280	1062	186	57	34.3864	10.8864	-1.65932	Down	1.99e-16	1.14e-14	-	-	-	gi|224127224|ref|XP_002320018.1|/3.19455e-17/predicted protein [Populus trichocarpa]	-
Cs8g01960	2901	701	214	47.4426	14.9623	-1.66485	Down	7.4e-58	1.99e-55	GO:0031410//cytoplasmic vesicle	GO:0003824//catalytic activity	-	gi|356538526|ref|XP_003537754.1|/0/PREDICTED: L-ascorbate oxidase homolog [Glycine max]	K00423|1|2e-70|149|ath:AT1G55570|L-ascorbate oxidase [EC:1.10.3.3]
orange1.1t00730	1445	46	14	6.25012	1.96514	-1.66926	Down	4.67e-05	0.000675569	-	-	-	gi|224090029|ref|XP_002308912.1|/3.4796e-31/predicted protein [Populus trichocarpa]	-
Cs6g12890	3575	332	101	18.2331	5.7303	-1.66988	Down	2.22e-28	2.33e-26	GO:0043231//intracellular membrane-bounded organelle	GO:0016620//oxidoreductase activity, acting on the aldehyde or oxo group of donors, NAD or NADP as acceptor	GO:0010208//pollen wall assembly	gi|224139936|ref|XP_002323348.1|/4.01315e-112/predicted protein [Populus trichocarpa]	K13356|1|5e-33|128|pop:POPTR_836660|fatty acyl-CoA reductase [EC:1.2.1.-]
Cs5g25740	1020	1358	413	261.396	82.1263	-1.67032	Down	6.58e-111	3.84e-108	GO:0005576//extracellular region	GO:0046914//transition metal ion binding	-	gi|225450883|ref|XP_002284334.1|/1.68344e-68/PREDICTED: germin-like protein subfamily 1 member 14 [Vitis vinifera]	-
Cs5g09470	2996	372	113	24.3781	7.65013	-1.67203	Down	1.16e-31	1.47e-29	GO:0043231//intracellular membrane-bounded organelle	GO:0046914//transition metal ion binding;GO:0016641//oxidoreductase activity, acting on the CH-NH2 group of donors, oxygen as acceptor;GO:0048037//cofactor binding	GO:0006807//nitrogen compound metabolic process	gi|255537059|ref|XP_002509596.1|/0/Amine oxidase [copper-containing] precursor, putative [Ricinus communis]	K00276|1|2e-26|119|cme:CMS002C|primary-amine oxidase [EC:1.4.3.21]
Cs5g11630	2073	60	18	5.68265	1.76119	-1.69001	Down	2.56e-06	4.88e-05	-	GO:0016757//transferase activity, transferring glycosyl groups	-	gi|225457267|ref|XP_002284350.1|/4.58862e-147/PREDICTED: UDP-glycosyltransferase 83A1 [Vitis vinifera]	K13692|1|5e-46|183|vvi:100252177|UDP-glucose:(indol-3-yl)acetate beta-D-glucosyltransferase [EC:2.4.1.121]!K13691|5|8e-44|176|sbi:SORBI_02g030050|pathogen-inducible salicylic acid glucosyltransferase [EC:2.4.1.-]
Cs8g10400	623	80	24	25.2116	7.81368	-1.69001	Down	5.25e-08	1.33e-06	-	-	-	-	-
Cs8g19450	897	51	15	11.1629	3.39181	-1.71858	Down	1.18e-05	0.000197013	GO:0031225//anchored to membrane	GO:0005375//copper ion transmembrane transporter activity	GO:0003006//reproductive developmental process;GO:0035434;GO:0048513//organ development	gi|224104365|ref|XP_002313412.1|/4.9413e-50/copper transporter [Populus trichocarpa]	K14686|1|3e-51|199|pop:POPTR_558005|solute carrier family 31 (copper transporter), member 1
Cs2g24040	679	2655	773	767.703	230.91	-1.73322	Down	2.1e-226	2.68e-223	-	-	-	gi|224055639|ref|XP_002298579.1|/7.43624e-41/predicted protein [Populus trichocarpa]	K13993|1|5e-42|168|pop:POPTR_549610|HSP20 family protein
orange1.1t01117	2007	52	15	5.08692	1.51592	-1.7466	Down	7.66e-06	0.000132636	-	GO:0035251//UDP-glucosyltransferase activity	-	gi|255556818|ref|XP_002519442.1|/0/UDP-glucosyltransferase, putative [Ricinus communis]	K13496|1|6e-132|469|ath:AT2G36780|UDP-glucosyl transferase 73C [EC:2.4.1.-]
Cs4g16650	5795	73	21	2.47325	0.735018	-1.75056	Down	1.01e-07	2.43e-06	-	GO:0004030//aldehyde dehydrogenase [NAD(P)+] activity	GO:0009698//phenylpropanoid metabolic process	gi|255546535|ref|XP_002514327.1|/9.31118e-114/aldehyde dehydrogenase, putative [Ricinus communis]	K12355|1|5e-115|174|rcu:RCOM_1053300|coniferyl-aldehyde dehydrogenase [EC:1.2.1.68]
Cs9g14330	883	386	110	85.8273	25.2676	-1.76415	Down	3.12e-35	4.39e-33	-	GO:0004857//enzyme inhibitor activity	-	gi|255539737|ref|XP_002510933.1|/3.46069e-48/21 kDa protein precursor, putative [Ricinus communis]	K01051|1|5e-20|95.9|rcu:RCOM_0417480|pectinesterase [EC:3.1.1.11]!K02355|5|3e-15|79.7|vvi:100257414|elongation factor G
Cs6g19630	3086	179	51	11.3882	3.35202	-1.76444	Down	3.71e-17	2.21e-15	-	GO:0046872//metal ion binding;GO:0016491//oxidoreductase activity	GO:0016129	gi|225451804|ref|XP_002281338.1|/9.78992e-139/PREDICTED: cytochrome P450 85A [Vitis vinifera]	K12640|1|2e-113|274|ath:AT3G30180|cytochrome P450, family 85, subfamily A, polypeptide 2 (brassinosteroid-6-oxidase 2) [EC:1.14.-.-]
Cs1g06240	932	204	58	42.9747	12.6225	-1.76749	Down	2.16e-19	1.53e-17	-	-	GO:0006950//response to stress	gi|255569607|ref|XP_002525769.1|/4.61274e-22/conserved hypothetical protein [Ricinus communis]	-
Cs5g22080	1124	74	21	12.926	3.78953	-1.77019	Down	6.51e-08	1.63e-06	-	-	-	-	-
Cs9g02570	6114	310	87	9.95485	2.8862	-1.78623	Down	4.45e-29	4.86e-27	-	GO:0015926//glucosidase activity	GO:0044238//primary metabolic process	gi|183579871|dbj|BAG28345.1|/2.22131e-174/arabinofuranosidase [Citrus unshiu]	K05349|1|7e-132|470|pop:POPTR_755637|beta-glucosidase [EC:3.2.1.21]
orange1.1t00538	2169	204	57	18.4658	5.33025	-1.79258	Down	9.61e-20	7.06e-18	GO:0009528//plastid inner membrane	-	-	gi|118487789|gb|ABK95718.1|/3.97396e-42/unknown [Populus trichocarpa]	-
Cs3g16600	2666	127	35	9.35281	2.66281	-1.81245	Down	5.29e-13	2.39e-11	GO:0032991//macromolecular complex;GO:0015630//microtubule cytoskeleton	GO:0032561//guanyl ribonucleotide binding;GO:0017111//nucleoside-triphosphatase activity	GO:0043623//cellular protein complex assembly;GO:0007017//microtubule-based process	gi|464849|sp|P33629.1|TBA_PRUDU/0/RecName: Full=Tubulin alpha chain	K07374|1|0.0|408|rcu:RCOM_1584620|tubulin alpha
Cs6g08900	1210	51	14	8.27529	2.34679	-1.81812	Down	5.25e-06	9.38e-05	-	GO:0005543//phospholipid binding	-	gi|225439505|ref|XP_002271217.1|/1.83817e-71/PREDICTED: UPF0098 protein MTH_273 isoform 1 [Vitis vinifera]	K06910|1|1e-72|254|vvi:100265996|
Cs5g25790	1023	44	12	8.44453	2.37924	-1.82752	Down	2.25e-05	0.000351922	GO:0005576//extracellular region;GO:0044464//cell part	GO:0046914//transition metal ion binding	-	gi|297801828|ref|XP_002868798.1|/2.66758e-79/predicted protein [Arabidopsis lyrata subsp. lyrata]	-
Cs4g06340	1840	48	13	5.12179	1.43304	-1.83757	Down	8.68e-06	0.000149602	-	-	-	gi|224088689|ref|XP_002308514.1|/2.85579e-36/predicted protein [Populus trichocarpa]	-
Cs7g08000	1782	138	37	15.2044	4.2114	-1.85212	Down	2.2e-14	1.09e-12	-	-	-	gi|359473323|ref|XP_003631291.1|/3.15258e-125/PREDICTED: uncharacterized WD repeat-containing protein alr3466-like [Vitis vinifera]	K14555|1|5e-13|73.9|ppp:PHYPADRAFT_171598|U3 small nucleolar RNA-associated protein 13!K14963|3|6e-13|73.6|osa:4333964|COMPASS component SWD3
Cs5g32060	3990	105	28	5.16672	1.42337	-1.85994	Down	2.49e-11	9.24e-10	GO:0016020//membrane;GO:0009536//plastid	GO:0005215//transporter activity	-	gi|357151340|ref|XP_003575758.1|/6.51303e-23/PREDICTED: sugar transporter ERD6-like 16-like [Brachypodium distachyon]	K08145|1|3e-11|53.9|ppp:PHYPADRAFT_151328|MFS transporter, SP family, solute carrier family 2 (facilitated glucose transporter), member 8
Cs1g22200	2896	49	13	3.32197	0.910494	-1.86732	Down	5.52e-06	9.82e-05	-	GO:0016709//oxidoreductase activity, acting on paired donors, with incorporation or reduction of molecular oxygen, NADH or NADPH as one donor, and incorporation of one atom of oxygen;GO:0005506//iron ion binding	GO:0008152//metabolic process	gi|255567929|ref|XP_002524942.1|/5.62373e-85/cytochrome P450, putative [Ricinus communis]	K00517|1|1e-77|289|ath:AT4G37370| [EC:1.14.-.-]
Cs9g18660	6641	215	57	6.35629	1.7409	-1.86835	Down	7.63e-22	6.28e-20	GO:0031224//intrinsic to membrane	GO:0015405//P-P-bond-hydrolysis-driven transmembrane transporter activity;GO:0016628//oxidoreductase activity, acting on the CH-CH group of donors, NAD or NADP as acceptor;GO:0017111//nucleoside-triphosphatase activity;GO:0032559//adenyl ribonucleotide binding	GO:0006810//transport;GO:0008152//metabolic process	gi|359490537|ref|XP_002267650.2|/0/PREDICTED: ABC transporter C family member 10-like [Vitis vinifera]	K05666|1|3e-59|229|olu:OSTLU_35503|ATP-binding cassette, subfamily C (CFTR/MRP), member 2
Cs4g15560	3122	72	19	4.52791	1.23439	-1.87505	Down	2.97e-08	7.76e-07	GO:0030312//external encapsulating structure;GO:0031410//cytoplasmic vesicle	GO:0004091//carboxylesterase activity	GO:0071555	gi|255546301|ref|XP_002514210.1|/8.86701e-60/Pectinesterase PPE8B precursor, putative [Ricinus communis]	K01051|1|5e-61|234|rcu:RCOM_1049330|pectinesterase [EC:3.1.1.11]
orange1.1t00250	1403	72	19	10.0757	2.74681	-1.87505	Down	2.97e-08	7.75e-07	-	-	-	gi|225453933|ref|XP_002279636.1|/2.20558e-83/PREDICTED: putative DNA-binding protein ESCAROLA [Vitis vinifera]	-
Cs9g07680	1367	1104	290	158.562	43.029	-1.88166	Down	1.87e-106	1.03e-103	-	-	GO:0006950//response to stress	gi|224163581|ref|XP_002338573.1|/4.93948e-56/early light-inducible protein [Populus trichocarpa]	-
Cs7g02380	3461	80	21	4.53824	1.23069	-1.88266	Down	4.53e-09	1.32e-07	GO:0031090//organelle membrane;GO:0009534//chloroplast thylakoid;GO:0005773//vacuole	GO:0046914//transition metal ion binding;GO:0046873//metal ion transmembrane transporter activity;GO:0019829//cation-transporting ATPase activity;GO:0005515//protein binding;GO:0000166//nucleotide binding;GO:0016836//hydro-lyase activity	GO:0051707//response to other organism;GO:0006970//response to osmotic stress;GO:0044281;GO:0006812//cation transport;GO:0044237//cellular metabolic process	gi|224114183|ref|XP_002332421.1|/0/autoinhibited calcium ATPase [Populus trichocarpa]	K01537|1|0.0|926|vvi:100246545|Ca2+-transporting ATPase [EC:3.6.3.8]
Cs3g16430	2682	580	151	42.4588	11.4196	-1.89455	Down	2.82e-57	7.48e-55	GO:0009536//plastid	GO:0008483//transaminase activity	-	gi|255537936|ref|XP_002510033.1|/6.16047e-97/branched-chain amino acid aminotransferase, putative [Ricinus communis]	K00826|1|4e-98|174|rcu:RCOM_1585550|branched-chain amino acid aminotransferase [EC:2.6.1.42]
Cs8g15030	6699	50	13	1.46541	0.39361	-1.89647	Down	3.5e-06	6.48e-05	GO:0043231//intracellular membrane-bounded organelle	GO:0003677//DNA binding;GO:0001071;GO:0005515//protein binding	GO:0006351//transcription, DNA-dependent	gi|224104851|ref|XP_002313591.1|/4.33094e-62/predicted protein [Populus trichocarpa]	K14431|1|3e-63|173|pop:POPTR_1085955|transcription factor TGA
orange1.1t04355	2812	81	21	5.65546	1.51473	-1.90058	Down	2.88e-09	8.55e-08	-	-	-	gi|224072885|ref|XP_002303927.1|/0/predicted protein [Populus trichocarpa]	K13420|1|3e-72|271|ath:AT5G46330|LRR receptor-like serine/threonine-protein kinase FLS2 [EC:2.7.11.1]
orange1.1t02662	1446	121	31	16.4292	4.34836	-1.91772	Down	2.51e-13	1.15e-11	-	GO:0000166//nucleotide binding;GO:0004712//protein serine/threonine/tyrosine kinase activity;GO:0019887//protein kinase regulator activity	GO:0010557//positive regulation of macromolecule biosynthetic process;GO:0006555//methionine metabolic process;GO:0002239//response to oomycetes;GO:0009700//indole phytoalexin biosynthetic process;GO:0006970//response to osmotic stress;GO:0006468//protein amino acid phosphorylation;GO:0060918//auxin transport;GO:0000160//two-component signal transduction system (phosphorelay);GO:0009627//systemic…	gi|118489678|gb|ABK96640.1|/6.19905e-121/unknown [Populus trichocarpa x Populus deltoides]	K13413|1|3e-71|266|pop:POPTR_563479|mitogen-activated protein kinase kinase 4/5, plant [EC:2.7.12.2]
Cs2g14920	2114	63	16	5.85105	1.53514	-1.93033	Down	1.28e-07	3.06e-06	GO:0005576//extracellular region;GO:0030312//external encapsulating structure	GO:0016798//hydrolase activity, acting on glycosyl bonds;GO:0016758//transferase activity, transferring hexosyl groups	GO:0044042//glucan metabolic process	gi|1008904|gb|AAB39950.1|/9.98188e-140/xyloglucan endotransglycosylase [Tropaeolum majus]	K08235|1|6e-141|258|pop:POPTR_708892|xyloglucan:xyloglucosyl transferase [EC:2.4.1.207]
Cs4g17960	6067	518	131	16.7631	4.37955	-1.93643	Down	8.25e-53	1.85e-50	-	-	-	gi|224090409|ref|XP_002308982.1|/0/ein3-binding f-box protein 4 [Populus trichocarpa]	K14515|1|0.0|858|vvi:100267990|EIN3-binding F-box protein
Cs2g23870	3864	335	84	17.0218	4.40935	-1.94875	Down	5.2e-35	7.27e-33	-	GO:0016846//carbon-sulfur lyase activity;GO:0048037//cofactor binding;GO:0008483//transaminase activity	GO:0044237//cellular metabolic process	gi|224133454|ref|XP_002328046.1|/1.18454e-125/aminotransferase family protein [Populus trichocarpa]	K00815|1|7e-127|332|pop:POPTR_836654|tyrosine aminotransferase [EC:2.6.1.5]
Cs6g15820	3020	76	19	4.94089	1.27608	-1.95305	Down	4.77e-09	1.38e-07	GO:0043231//intracellular membrane-bounded organelle;GO:0031224//intrinsic to membrane	-	-	gi|255575461|ref|XP_002528632.1|/1.8811e-68/conserved hypothetical protein [Ricinus communis]	-
Cs1g19730	2828	196	49	13.6074	3.51438	-1.95305	Down	3.55e-21	2.8e-19	-	-	-	gi|225468662|ref|XP_002268162.1|/1.08912e-125/PREDICTED: UDP-glycosyltransferase 85A2 [Vitis vinifera]	K13030|1|3e-70|264|sbi:SORBI_01g001220|cyanohydrin beta-glucosyltransferase [EC:2.4.1.85]!K13692|3|6e-48|190|pop:POPTR_587034|UDP-glucose:(indol-3-yl)acetate beta-D-glucosyltransferase [EC:2.4.1.121]
Cs6g10240	2317	56	14	4.74527	1.22556	-1.95305	Down	5.37e-07	1.15e-05	GO:0044464//cell part	GO:0016798//hydrolase activity, acting on glycosyl bonds;GO:0043167//ion binding	GO:0044238//primary metabolic process	gi|224140621|ref|XP_002323680.1|/1.04791e-104/predicted protein [Populus trichocarpa]	-
orange1.1t03235	937	189	47	39.6023	10.174	-1.9607	Down	1.43e-20	1.1e-18	-	-	-	gi|224112349|ref|XP_002316160.1|/9.98992e-41/predicted protein [Populus trichocarpa]	K13993|1|2e-28|123|rcu:RCOM_0731660|HSP20 family protein
Cs1g23370	1564	57	14	7.15545	1.81561	-1.97858	Down	3.37e-07	7.5e-06	-	-	-	gi|224084233|ref|XP_002307238.1|/7.28889e-14/predicted protein [Populus trichocarpa]	-
orange1.1t00612	3911	544	133	27.3092	6.89757	-1.98523	Down	3.57e-57	9.21e-55	-	GO:0004553//hydrolase activity, hydrolyzing O-glycosyl compounds;GO:0043167//ion binding	GO:0044238//primary metabolic process	gi|255639189|gb|ACU19893.1|/1.68613e-41/unknown [Glycine max]	-
orange1.1t03636	327	45	11	27.0186	6.82303	-1.98547	Down	5.86e-06	0.000103561	-	-	-	gi|255560519|ref|XP_002521274.1|/6.26224e-24/heat-shock protein, putative [Ricinus communis]	K13993|1|3e-25|110|rcu:RCOM_0977820|HSP20 family protein
Cs8g10390	1358	288	69	41.6381	10.3058	-2.01445	Down	1.34e-31	1.69e-29	-	-	-	-	-
Cs3g23110	1864	234	56	24.6473	6.09361	-2.01606	Down	5.45e-26	5.18e-24	-	GO:0016811//hydrolase activity, acting on carbon-nitrogen (but not peptide) bonds, in linear amides	GO:0009057//macromolecule catabolic process	gi|224136832|ref|XP_002326956.1|/1.45001e-128/predicted protein [Populus trichocarpa]	K13051|1|9e-130|461|pop:POPTR_740496|beta-aspartyl-peptidase (threonine type) [EC:3.4.19.5]
Cs1g08130	1734	159	38	18.0031	4.44495	-2.018	Down	3.74e-18	2.36e-16	-	-	-	gi|356546846|ref|XP_003541833.1|/1.22505e-41/PREDICTED: uncharacterized protein LOC100803315 [Glycine max]	-
Cs2g19970	2020	51	12	4.95698	1.20493	-2.04051	Down	8.76e-07	1.81e-05	-	-	-	gi|224138404|ref|XP_002326594.1|/4.14012e-52/predicted protein [Populus trichocarpa]	K10302|1|7e-19|93.6|vvi:100252654|F-box protein 22
Cs1g26330	1632	337	79	40.5423	9.81836	-2.04587	Down	2.02e-37	3.05e-35	-	-	GO:0005975//carbohydrate metabolic process;GO:0043170;GO:0009056//catabolic process	gi|183579873|dbj|BAG28346.1|/6.86537e-63/chitinase [Citrus unshiu]	K01183|1|4e-52|203|osa:4338719|chitinase [EC:3.2.1.14]
Cs4g20420	835	103	24	24.2186	5.82984	-2.05459	Down	1.67e-12	7.06e-11	-	-	-	gi|224092406|ref|XP_002309595.1|/1.86477e-16/predicted protein [Populus trichocarpa]	-
Cs1g20160	1645	35	8	4.17735	0.986407	-2.08233	Down	4.02e-05	0.000590966	GO:0042579//microbody	-	-	gi|357485613|ref|XP_003613094.1|/1.03612e-20/Ovarian cancer-associated gene 2 protein-like protein [Medicago truncatula]	-
Cs8g03410	3267	57	13	3.4255	0.807098	-2.0855	Down	1.3e-07	3.11e-06	GO:0009536//plastid	GO:0008483//transaminase activity	GO:0006520//cellular amino acid metabolic process	gi|288310302|gb|ADC45390.1|/3.91693e-29/branched chain amino acid transaminase [Cucumis melo]	K00826|1|3e-28|58.9|pop:POPTR_710535|branched-chain amino acid aminotransferase [EC:2.6.1.42]
Cs5g08640	3039	44	10	2.84263	0.667424	-2.09055	Down	3.64e-06	6.71e-05	-	GO:0016491//oxidoreductase activity	GO:0008152//metabolic process	gi|255579635|ref|XP_002530658.1|/5.25345e-49/oxidoreductase, putative [Ricinus communis]	-
Cs9g08850	4615	1217	271	51.7747	11.9105	-2.12001	Down	1.01e-136	7.89e-134	GO:0031090//organelle membrane	GO:0004673//protein histidine kinase activity;GO:0004871//signal transducer activity;GO:0032559//adenyl ribonucleotide binding	GO:0006468//protein amino acid phosphorylation;GO:0000160//two-component signal transduction system (phosphorelay);GO:0006351//transcription, DNA-dependent	gi|283520944|gb|ADB25214.1|/0/ethylene response 2 [Citrus sinensis]	K14509|1|0.0|843|rcu:RCOM_0492540|ethylene receptor [EC:2.7.13.-]
orange1.1t03687	2058	54	12	5.15166	1.18268	-2.12297	Down	2.07e-07	4.75e-06	-	GO:0046872//metal ion binding;GO:0016491//oxidoreductase activity	-	gi|255544242|ref|XP_002513183.1|/1.64691e-52/cytochrome P450, putative [Ricinus communis]	K09843|1|5e-30|90.1|ath:AT2G29090|(+)-abscisic acid 8'-hydroxylase [EC:1.14.13.93]
Cs3g21870	3964	425	94	21.0501	4.80979	-2.12978	Down	3.71e-49	7.51e-47	-	GO:0016846//carbon-sulfur lyase activity	-	gi|225470834|ref|XP_002266053.1|/8.09859e-76/PREDICTED: tryptophan aminotransferase-related protein 4 [Vitis vinifera]	K14548|1|5e-74|150|rcu:RCOM_0962120|U3 small nucleolar RNA-associated protein 4
Cs1g14300	4337	41	9	1.85606	0.420906	-2.14068	Down	5.81e-06	0.000102615	-	-	-	gi|224104931|ref|XP_002333882.1|/3.37389e-28/predicted protein [Populus trichocarpa]	-
Cs5g20010	6016	32	7	1.04434	0.236006	-2.14569	Down	6.47e-05	0.000905989	-	GO:0016706//oxidoreductase activity, acting on paired donors, with incorporation or reduction of molecular oxygen, 2-oxoglutarate as one donor, and incorporation of one atom each of oxygen into both donors	GO:0009820//alkaloid metabolic process	gi|255546339|ref|XP_002514229.1|/3.20364e-21/Hyoscyamine 6-dioxygenase, putative [Ricinus communis]	K06892|1|2e-22|54.3|rcu:RCOM_1049920|
Cs2g22810	978	78	17	15.6587	3.52567	-2.15099	Down	2.72e-10	9.01e-09	-	-	-	gi|225447659|ref|XP_002275321.1|/5.72922e-18/PREDICTED: uncharacterized protein LOC100263064 [Vitis vinifera]	-
Cs5g17820	5856	179	39	6.00137	1.35081	-2.15146	Down	7.43e-22	6.14e-20	GO:0043231//intracellular membrane-bounded organelle	GO:0003677//DNA binding;GO:0001071	GO:0010468//regulation of gene expression;GO:0006351//transcription, DNA-dependent	gi|74053669|gb|AAZ95251.1|/1.64869e-25/AGAMOUS-like transcription factor [Dendrobium crumenatum]	K09264|1|5e-26|119|vvi:100232864|MADS-box transcription factor, plant
Cs7g26710	1252	232	50	36.3816	8.10024	-2.16717	Down	3.98e-28	4.15e-26	-	-	-	gi|255585442|ref|XP_002533415.1|/4.99975e-76/LOB domain-containing protein, putative [Ricinus communis]	-
Cs5g30850	5076	427	90	16.516	3.59628	-2.19929	Down	2.4e-51	5.15e-49	GO:0031224//intrinsic to membrane	GO:0015291//secondary active transmembrane transporter activity	GO:0015698//inorganic anion transport	gi|224085523|ref|XP_002307605.1|/2.06552e-114/sulfate/bicarbonate/oxalate exchanger and transporter sat-1 [Populus trichocarpa]	-
Cs5g14370	2518	81	17	6.31579	1.36938	-2.20544	Down	6.25e-11	2.2e-09	-	GO:0016702//oxidoreductase activity, acting on single donors with incorporation of molecular oxygen, incorporation of two atoms of oxygen	GO:0008152//metabolic process	gi|68300870|gb|AAY89370.1|/0/9-cis-epoxycarotenoid dioxygenase 1 [Citrus sinensis]	K09840|1|0.0|915|pop:POPTR_1116639|9-cis-epoxycarotenoid dioxygenase [EC:1.13.11.51]
Cs7g19180	1676	68	14	7.96588	1.69428	-2.23316	Down	1.66e-09	5.1e-08	-	GO:0016788//hydrolase activity, acting on ester bonds	-	gi|356499962|ref|XP_003518804.1|/1.10841e-105/PREDICTED: pectinesterase PPME1-like [Glycine max]	K01051|1|2e-70|264|vvi:100244050|pectinesterase [EC:3.1.1.11]
Cs4g02570	3302	83	17	4.93514	1.04425	-2.24063	Down	2.32e-11	8.64e-10	GO:0044464//cell part	-	-	gi|297743724|emb|CBI36607.3|/5.56836e-44/unnamed protein product [Vitis vinifera]	-
Cs5g24700	515	138	27	52.6103	10.6338	-2.30669	Down	1.39e-18	9.07e-17	-	GO:0005488//binding	-	gi|225433734|ref|XP_002269806.1|/5.8894e-40/PREDICTED: uncharacterized protein At1g05835 [Vitis vinifera]	-
Cs1g20120	4148	78	15	3.69194	0.733474	-2.33156	Down	3.24e-11	1.18e-09	-	-	-	gi|224097194|ref|XP_002310871.1|/6.8181e-79/predicted protein [Populus trichocarpa]	-
Cs5g11620	1924	68	13	6.93909	1.37047	-2.34007	Down	5.59e-10	1.8e-08	-	GO:0016757//transferase activity, transferring glycosyl groups	-	gi|225457267|ref|XP_002284350.1|/1.65049e-143/PREDICTED: UDP-glycosyltransferase 83A1 [Vitis vinifera]	K13691|1|4e-52|203|rcu:RCOM_0100870|pathogen-inducible salicylic acid glucosyltransferase [EC:2.4.1.-]!K13692|2|2e-51|201|vvi:100252177|UDP-glucose:(indol-3-yl)acetate beta-D-glucosyltransferase [EC:2.4.1.121]
Cs4g02410	2549	37	7	2.84991	0.557007	-2.35515	Down	5.17e-06	9.26e-05	-	GO:0016491//oxidoreductase activity	GO:0009058//biosynthetic process;GO:0044237//cellular metabolic process;GO:0044238//primary metabolic process	gi|224143866|ref|XP_002325101.1|/3.59617e-52/predicted protein [Populus trichocarpa]	K09753|1|4e-10|45.8|rcu:RCOM_0470860|cinnamoyl-CoA reductase [EC:1.2.1.44]
Cs7g22830	2788	196	36	13.8026	2.61904	-2.39783	Down	6.17e-27	6.06e-25	-	-	-	gi|357482355|ref|XP_003611463.1|/1.74071e-59/Cytochrome P450 ent-kaurenoic acid oxidase [Medicago truncatula]	K04123|1|1e-55|216|vvi:100251295|ent-kaurenoic acid hydroxylase [EC:1.14.13.79]
Cs9g14480	1454	159	29	21.47	4.04544	-2.40795	Down	3.14e-22	2.63e-20	-	GO:0046914//transition metal ion binding;GO:0016706//oxidoreductase activity, acting on paired donors, with incorporation or reduction of molecular oxygen, 2-oxoglutarate as one donor, and incorporation of one atom each of oxygen into both donors	GO:0008152//metabolic process	gi|224115488|ref|XP_002317046.1|/8.0921e-159/predicted protein [Populus trichocarpa]	K06892|1|2e-157|342|pop:POPTR_550478|!K00475|5|2e-52|150|vvi:100233079|naringenin 3-dioxygenase [EC:1.14.11.9]
Cs2g12700	1523	33	6	4.25415	0.799068	-2.41248	Down	1.32e-05	0.000218112	-	-	-	gi|224099383|ref|XP_002311464.1|/1.88735e-77/predicted protein [Populus trichocarpa]	K09422|1|1e-78|162|pop:POPTR_564542|myb proto-oncogene protein, plant
Cs6g07830	2013	1654	294	161.321	29.6235	-2.44512	Down	4.25e-220	4.82e-217	-	GO:0016747//transferase activity, transferring acyl groups other than amino-acyl groups	-	gi|359481680|ref|XP_002278801.2|/0/PREDICTED: BAHD acyltransferase DCR-like [Vitis vinifera]	K13065|1|2e-28|125|pop:POPTR_554899|shikimate O-hydroxycinnamoyltransferase [EC:2.3.1.133]
Cs7g31620	2801	40	7	2.80379	0.506894	-2.46762	Down	1.08e-06	2.21e-05	GO:0005576//extracellular region	GO:0046914//transition metal ion binding;GO:0016682//oxidoreductase activity, acting on diphenols and related substances as donors, oxygen as acceptor	GO:0009808//lignin metabolic process	gi|225466920|ref|XP_002265173.1|/0/PREDICTED: laccase-4-like [Vitis vinifera]	K00423|1|1e-30|133|rcu:RCOM_0657480|L-ascorbate oxidase [EC:1.10.3.3]
Cs5g29870	1327	103	18	15.2393	2.75127	-2.46962	Down	2.72e-15	1.44e-13	-	-	GO:0009987//cellular process;GO:0050896//response to stimulus	gi|224082796|ref|XP_002306842.1|/2.90568e-45/AP2/ERF domain-containing transcription factor [Populus trichocarpa]	K14516|1|9e-38|155|rcu:RCOM_1007740|ethylene-responsive transcription factor 1
Cs2g25450	1839	126	22	13.452	2.42646	-2.4709	Down	2.07e-18	1.34e-16	-	GO:0046872//metal ion binding;GO:0003824//catalytic activity	-	gi|225451467|ref|XP_002274131.1|/3.19334e-104/PREDICTED: peroxidase 55-like [Vitis vinifera]	K00430|1|2e-105|380|vvi:100249751|peroxidase [EC:1.11.1.7]
Cs7g02970	2535	3560	616	275.722	49.2873	-2.48392	Down	0	0	GO:0031224//intrinsic to membrane	-	-	gi|224072514|ref|XP_002303766.1|/6.45196e-77/predicted protein [Populus trichocarpa]	-
Cs2g02920	1176	30	5	5.00856	0.862372	-2.53801	Down	1.97e-05	0.000312255	-	-	-	-	-
Cs9g02520	2198	55	9	4.91285	0.830514	-2.56448	Down	4.39e-09	1.28e-07	-	GO:0004553//hydrolase activity, hydrolyzing O-glycosyl compounds	GO:0006026	gi|35187456|gb|AAQ84319.1|/1.78942e-64/fiber glycosyl hydrolase family 19 protein [Gossypium barbadense]	K01183|1|7e-25|113|osa:4338719|chitinase [EC:3.2.1.14]
orange1.1t02941	1452	69	11	9.32999	1.53659	-2.60214	Down	3.07e-11	1.12e-09	-	-	-	gi|356557323|ref|XP_003546966.1|/6.63322e-22/PREDICTED: uncharacterized protein LOC100794867 [Glycine max]	-
Cs5g30380	3366	32	5	1.86653	0.301292	-2.63112	Down	6.71e-06	0.000117147	-	-	GO:0009987//cellular process	gi|224066307|ref|XP_002302075.1|/3.01679e-45/predicted protein [Populus trichocarpa]	K14484|1|3e-38|158|ath:AT3G23050|auxin-responsive protein IAA
Cs1g22540	1554	72	11	9.09662	1.43573	-2.66354	Down	6.13e-12	2.44e-10	-	GO:0005488//binding;GO:0004672//protein kinase activity	-	gi|255565216|ref|XP_002523600.1|/2.34726e-97/ATP binding protein, putative [Ricinus communis]	K13414|1|4e-38|157|ath:AT4G08500|mitogen-activated protein kinase kinase kinase 1, plant [EC:2.7.11.25]
Cs5g06570	1932	161	24	16.3613	2.51963	-2.699	Down	2.22e-25	2.07e-23	GO:0044432//endoplasmic reticulum part;GO:0016023//cytoplasmic membrane-bounded vesicle	GO:0004175//endopeptidase activity;GO:0016628//oxidoreductase activity, acting on the CH-CH group of donors, NAD or NADP as acceptor	GO:0019538//protein metabolic process	gi|224133760|ref|XP_002321654.1|/9.96286e-160/predicted protein [Populus trichocarpa]	K01365|1|6e-161|248|pop:POPTR_666563|cathepsin L [EC:3.4.22.15]
Cs6g01750	1788	109	16	11.969	1.81503	-2.72123	Down	8.93e-18	5.56e-16	-	-	GO:0010118//stomatal movement;GO:0050789//regulation of biological process;GO:0009725//response to hormone stimulus;GO:0003006//reproductive developmental process	gi|224124530|ref|XP_002330046.1|/4.88987e-133/predicted protein [Populus trichocarpa]	K09422|1|3e-134|331|pop:POPTR_581592|myb proto-oncogene protein, plant
Cs6g09480	1326	41	6	6.0707	0.917783	-2.72564	Down	1.81e-07	4.2e-06	-	GO:0004312//fatty-acid synthase activity	GO:0008152//metabolic process	gi|255586274|ref|XP_002533789.1|/1.77416e-135/short chain alcohol dehydrogenase, putative [Ricinus communis]	K09841|1|1e-68|258|sbi:SORBI_01g003880|xanthoxin dehydrogenase [EC:1.1.1.288]
Cs5g32880	3360	76	11	4.44092	0.664027	-2.74155	Down	6.98e-13	3.12e-11	GO:0009526//plastid envelope	GO:0016881//acid-amino acid ligase activity	GO:0048878//chemical homeostasis;GO:0009725//response to hormone stimulus;GO:0009314//response to radiation	gi|224068322|ref|XP_002302704.1|/1.36645e-122/GH3 family protein [Populus trichocarpa]	K14487|1|8e-124|442|pop:POPTR_552419|auxin responsive GH3 gene family
Cs2g06640	525	28	4	10.4712	1.54537	-2.7604	Down	1.64e-05	0.000265616	-	-	-	gi|255560818|ref|XP_002521422.1|/5.73637e-06/conserved hypothetical protein [Ricinus communis]	-
Cs5g29930	1574	140	19	17.4631	2.44839	-2.8344	Down	2.31e-23	2.02e-21	-	-	-	gi|225437856|ref|XP_002264085.1|/3.05767e-87/PREDICTED: hyoscyamine 6-dioxygenase [Vitis vinifera]	K06892|1|1e-24|112|pop:POPTR_550478|!K05282|4|1e-21|102|pop:POPTR_773445|gibberellin 20-oxidase [EC:1.14.11.12]
Cs5g32110	2552	37	5	2.84656	0.397394	-2.84057	Down	4.27e-07	9.35e-06	-	GO:0004672//protein kinase activity;GO:0032559//adenyl ribonucleotide binding	GO:0006464//protein modification process	gi|356535678|ref|XP_003536371.1|/1.02204e-132/PREDICTED: receptor-like cytosolic serine/threonine-protein kinase RBK2-like [Glycine max]	K04733|1|5e-28|53.5|rcu:RCOM_1720970|interleukin-1 receptor-associated kinase 4 [EC:2.7.11.1]
Cs2g14150	3780	30	4	1.55822	0.214635	-2.85994	Down	5.38e-06	9.58e-05	-	-	-	gi|10177668|dbj|BAB11130.1|/1.99596e-48/unnamed protein product [Arabidopsis thaliana]	-
Cs2g22790	812	69	9	16.6837	2.24812	-2.89165	Down	2.09e-12	8.68e-11	-	-	-	gi|225447659|ref|XP_002275321.1|/5.1822e-16/PREDICTED: uncharacterized protein LOC100263064 [Vitis vinifera]	-
Cs9g14590	4799	70	9	2.86382	0.380386	-2.91241	Down	1.19e-12	5.15e-11	-	GO:0016798//hydrolase activity, acting on glycosyl bonds	GO:0008152//metabolic process	gi|115548295|dbj|BAF34363.1|/0/beta-fructofuranosidase [Citrus sinensis]	K01193|1|1e-170|433|osa:4336515|beta-fructofuranosidase [EC:3.2.1.26]
Cs1g23760	1765	32	4	3.55962	0.459671	-2.95305	Down	1.74e-06	3.38e-05	GO:0043231//intracellular membrane-bounded organelle	GO:0003677//DNA binding;GO:0001071	GO:0010468//regulation of gene expression;GO:0009725//response to hormone stimulus;GO:0006351//transcription, DNA-dependent;GO:0048513//organ development	gi|224096942|ref|XP_002310795.1|/6.23001e-33/predicted protein [Populus trichocarpa]	K09338|1|4e-33|140|ath:AT4G36740|homeobox-leucine zipper protein
Cs2g22800	962	157	19	32.0423	4.006	-2.99974	Down	1.73e-27	1.76e-25	-	-	-	gi|225447659|ref|XP_002275321.1|/2.75934e-17/PREDICTED: uncharacterized protein LOC100263064 [Vitis vinifera]	-
Cs6g21340	2829	25	3	1.73502	0.21509	-3.01194	Down	2.22e-05	0.000347322	GO:0031224//intrinsic to membrane;GO:0009536//plastid	GO:0004175//endopeptidase activity;GO:0046914//transition metal ion binding;GO:0042623//ATPase activity, coupled;GO:0032559//adenyl ribonucleotide binding	GO:0006915//apoptosis;GO:0044257//cellular protein catabolic process	gi|297811665|ref|XP_002873716.1|/7.35638e-98/predicted protein [Arabidopsis lyrata subsp. lyrata]	K03798|1|2e-88|325|pop:POPTR_778519|cell division protease FtsH [EC:3.4.24.-]
orange1.1t01601	3135	26	3	1.6283	0.194096	-3.06853	Down	1.25e-05	0.00020704	-	-	-	gi|224116972|ref|XP_002317442.1|/1.61446e-56/predicted protein [Populus trichocarpa]	-
Cs7g30620	1785	135	15	14.8489	1.70445	-3.12297	Down	9.99e-25	9.06e-23	-	GO:0005488//binding	GO:0009887//organ morphogenesis	gi|224098730|ref|XP_002311246.1|/9.11245e-40/predicted protein [Populus trichocarpa]	K01955|1|2e-16|85.1|vvi:100262205|carbamoyl-phosphate synthase large subunit [EC:6.3.5.5]!K13944|3|2e-13|75.5|rcu:RCOM_0993260|LOB domain-containing protein 16
Cs7g28370	2697	881	96	64.1348	7.21976	-3.15108	Down	2.66e-154	2.27e-151	-	-	-	gi|255564072|ref|XP_002523034.1|/3.20361e-12/conserved hypothetical protein [Ricinus communis]	-
Cs3g21070	1151	141	15	24.0515	2.64331	-3.18571	Down	3.16e-26	3.04e-24	-	-	-	gi|224085085|ref|XP_002307484.1|/4.03508e-69/f-box family protein [Populus trichocarpa]	-
orange1.1t01983	2148	42	4	3.83896	0.37771	-3.34537	Down	5.23e-09	1.5e-07	-	-	-	gi|242199342|gb|ACS87992.1|/0/UDP-glucosyltransferase family 1 protein [Citrus sinensis]	K13496|1|1e-160|564|ath:AT2G36780|UDP-glucosyl transferase 73C [EC:2.4.1.-]
Cs2g24170	1206	35	3	5.69796	0.504552	-3.49737	Down	6.16e-08	1.54e-06	-	GO:0046914//transition metal ion binding	-	gi|255553701|ref|XP_002517891.1|/2.09919e-23/Early nodulin 55-2 precursor, putative [Ricinus communis]	-
orange1.1t04155	1452	25	2	3.38043	0.27938	-3.59691	Down	4.48e-06	8.11e-05	-	-	-	gi|225435454|ref|XP_002285453.1|/6.37015e-22/PREDICTED: probable 3-beta-hydroxysteroid-Delta(8),Delta(7)-isomerase isoform 2 [Vitis vinifera]	K01824|1|4e-23|81.3|vvi:100263963|cholestenol delta-isomerase [EC:5.3.3.5]
orange1.1t00281	3883	39	3	1.97195	0.156706	-3.65349	Down	5.5e-09	1.57e-07	GO:0005618//cell wall	GO:0004175//endopeptidase activity;GO:0005515//protein binding;GO:0016628//oxidoreductase activity, acting on the CH-CH group of donors, NAD or NADP as acceptor	GO:0019538//protein metabolic process;GO:0044092	gi|358345669|ref|XP_003636898.1|/1.64086e-113/Xylem serine proteinase [Medicago truncatula]	K08653|1|7e-07|54.7|sbi:SORBI_10g004450|membrane-bound transcription factor site-1 protease [EC:3.4.21.112]
Cs1g23200	1454	82	6	11.0726	0.836988	-3.72564	Down	7.01e-18	4.37e-16	-	GO:0004091//carboxylesterase activity	GO:0006725//cellular aromatic compound metabolic process;GO:0009814//defense response, incompatible interaction;GO:0050832//defense response to fungus	gi|14279437|gb|AAK58599.1|AF269158_1/4.10688e-64/ethylene-induced esterase [Citrus sinensis]	K08233|1|6e-43|172|ath:AT2G23600|polyneuridine-aldehyde esterase [EC:3.1.1.78]
orange1.1t02250	13840	56	4	0.794421	0.0586214	-3.7604	Down	1.14e-12	4.95e-11	-	-	-	gi|168805188|gb|ACA28679.1|/2.88672e-47/male sterility-related protein [Linum usitatissimum]	K13356|1|3e-22|94.4|pop:POPTR_836660|fatty acyl-CoA reductase [EC:1.2.1.-]
Cs7g15620	3585	43	3	2.35493	0.169732	-3.79435	Down	4.78e-10	1.56e-08	GO:0016020//membrane	GO:0004629//phospholipase C activity	GO:0006644//phospholipid metabolic process	gi|224124040|ref|XP_002319230.1|/4.90846e-94/predicted protein [Populus trichocarpa]	K01114|1|3e-95|348|pop:POPTR_571365|phospholipase C [EC:3.1.4.3]
orange1.1t00634	1823	32	2	3.44637	0.222523	-3.95305	Down	6.07e-08	1.52e-06	-	GO:0004553//hydrolase activity, hydrolyzing O-glycosyl compounds	GO:0008152//metabolic process;GO:0050896//response to stimulus	gi|147667132|gb|ABQ45848.1|/1.30638e-158/beta-1,3-glucanase [Citrus unshiu]	-
orange1.1t02627	1910	34	2	3.49498	0.212387	-4.04051	Down	1.75e-08	4.67e-07	GO:0031224//intrinsic to membrane	-	-	gi|255540123|ref|XP_002511126.1|/4.6987e-31/conserved hypothetical protein [Ricinus communis]	-
Cs9g07670	977	209	8	42.0001	1.66084	-4.66041	Down	1.43e-50	3e-48	-	-	GO:0006950//response to stress	gi|15228866|ref|NP_188923.1|/4.29221e-48/chlorophyll A-B binding, early light-inducible protein [Arabidopsis thaliana]	-
Cs2g08020	989	27	1	5.36002	0.205086	-4.70794	Down	1.73e-07	4.03e-06	-	-	-	gi|356555520|ref|XP_003546079.1|/2.87872e-25/PREDICTED: uncharacterized protein LOC100803352 [Glycine max]	-
Cs8g06560	1215	21	0	3.39345	0.001	-11.7285	Down	6.8e-07	1.44e-05	-	-	-	gi|357458495|ref|XP_003599528.1|/1.12258e-32/Organ-specific protein S2 [Medicago truncatula]	-
Cs5g25670	434	15	0	6.78579	0.001	-12.7283	Down	3.95e-05	0.000581948	-	GO:0046872//metal ion binding	-	gi|150415186|gb|ABR68690.1|/2.54421e-14/oxalate oxidase [Theobroma cacao]	-

## Sheet: 190 DAF p<0.05 and FDR≤0.001
GeneID	Gene_length	WT_Uniq_reads_num	MT_Uniq_reads_num	WT-RPKM	MT-RPKM	log2 Ratio(MT/WT)	Up-Down-Regulation(MT/WT)	P-value	FDR	GO Component	GO Function	GO Process	Blast nr	Blast KEGG
Cs1g26270	1179	0	27	0.001	4.77965	12.2227	Up	4.3e-09	1.65e-07	-	-	-	gi|359497412|ref|XP_003635507.1|/1.75692e-75/PREDICTED: uncharacterized protein LOC100852615 [Vitis vinifera]	-
Cs4g03960	1020	0	15	0.001	3.06928	11.5837	Up	2.23e-05	0.00041197	-	-	-	gi|147777381|emb|CAN67198.1|/1.48162e-32/hypothetical protein VITISV_001853 [Vitis vinifera]	-
Cs6g21120	1457	0	14	0.001	2.00546	10.9697	Up	4.54e-05	0.000781497	GO:0043231//intracellular membrane-bounded organelle	GO:0001071	GO:0048506;GO:0009725//response to hormone stimulus;GO:0010468//regulation of gene expression;GO:0000902//cell morphogenesis;GO:0009639//response to red or far red light	gi|255552902|ref|XP_002517494.1|/3.41626e-18/transcription regulator, putative [Ricinus communis]	-
Cs4g04730	7640	0	19	0.001	0.519046	9.01972	Up	1.29e-06	3.17e-05	GO:0043231//intracellular membrane-bounded organelle	GO:0031559//oxidosqualene cyclase activity	GO:0016104//triterpenoid biosynthetic process;GO:0009668;GO:0048229//gametophyte development;GO:0006350//transcription	gi|152962680|dbj|BAF73930.1|/1.67259e-58/cycloartenol synthase [Kandelia candel]	K01853|1|1e-58|121|pop:POPTR_717351|cycloartenol synthase [EC:5.4.99.8]
Cs5g04980	1431	1	17	0.140278	2.47945	4.14366	Up	5.45e-05	0.000915434	-	-	-	gi|194466223|gb|ACF74342.1|/9.64507e-34/gonadotropin beta chain [Arachis hypogaea]	-
Cs7g31620	2801	4	50	0.286666	3.72566	3.70005	Up	8.09e-12	4.4e-10	GO:0005576//extracellular region	GO:0046914//transition metal ion binding;GO:0016682//oxidoreductase activity, acting on diphenols and related substances as donors, oxygen as acceptor	GO:0009808//lignin metabolic process	gi|225466920|ref|XP_002265173.1|/0/PREDICTED: laccase-4-like [Vitis vinifera]	K00423|1|1e-30|133|rcu:RCOM_0657480|L-ascorbate oxidase [EC:1.10.3.3]
Cs3g26480	2995	23	125	1.54156	8.71082	2.49842	Up	2.75e-19	2.7e-17	-	GO:0016788//hydrolase activity, acting on ester bonds	GO:0044238//primary metabolic process	gi|302142707|emb|CBI19910.3|/6.14951e-26/unnamed protein product [Vitis vinifera]	-
Cs8g14690	1363	13	64	1.91459	9.80009	2.35576	Up	6.41e-10	2.76e-08	-	-	-	gi|225464902|ref|XP_002274217.1|/6.03367e-46/PREDICTED: uncharacterized protein LOC100258720 [Vitis vinifera]	-
Cs7g22820	4285	12	56	0.562159	2.72761	2.27859	Up	1.52e-08	5.28e-07	-	-	-	gi|357482355|ref|XP_003611463.1|/1.88218e-39/Cytochrome P450 ent-kaurenoic acid oxidase [Medicago truncatula]	K04123|1|1e-36|153|vvi:100251295|ent-kaurenoic acid hydroxylase [EC:1.14.13.79]
orange1.1t01763	1906	10	45	1.05319	4.9276	2.22612	Up	6.05e-07	1.59e-05	-	-	-	gi|224064752|ref|XP_002301546.1|/1.68104e-39/predicted protein [Populus trichocarpa]	-
Cs5g03440	2285	19	79	1.66915	7.21584	2.11205	Up	1.3e-10	6.12e-09	-	GO:0005506//iron ion binding;GO:0016713;GO:0016712//oxidoreductase activity, acting on paired donors, with incorporation or reduction of molecular oxygen, reduced flavin or flavoprotein as one donor, and incorporation of one atom of oxygen	GO:0032787//monocarboxylic acid metabolic process	gi|224074945|ref|XP_002304502.1|/0/cytochrome P450 [Populus trichocarpa]	K00517|1|0.0|781|ath:AT1G01600| [EC:1.14.-.-]
Cs7g08180	2595	9	37	0.6962	2.97584	2.09573	Up	1.39e-05	0.000271282	-	GO:0005488//binding;GO:0019887//protein kinase regulator activity	GO:0007049//cell cycle	gi|359359230|gb|AEV41133.1|/1.9019e-68/D1-type cyclin [Populus x canadensis]	K10151|1|2e-18|58.5|pop:POPTR_804326|cyclin D2!K14505|3|2e-17|63.5|rcu:RCOM_0811920|cyclin D3, plant
Cs3g23950	1321	22	89	3.3431	14.0615	2.0725	Up	1.54e-11	8.06e-10	GO:0043231//intracellular membrane-bounded organelle	GO:0003676//nucleic acid binding	GO:0010468//regulation of gene expression	gi|224137362|ref|XP_002327107.1|/7.29144e-73/predicted protein [Populus trichocarpa]	K09422|1|8e-47|185|sbi:SORBI_02g013010|myb proto-oncogene protein, plant
Cs5g32150	2180	12	48	1.10498	4.59548	2.0562	Up	9.37e-07	2.39e-05	GO:0031410//cytoplasmic vesicle	GO:0005488//binding;GO:0016628//oxidoreductase activity, acting on the CH-CH group of donors, NAD or NADP as acceptor;GO:0016772//transferase activity, transferring phosphorus-containing groups	GO:0023060;GO:0008152//metabolic process	gi|255567588|ref|XP_002524773.1|/0/serine-threonine protein kinase, plant-type, putative [Ricinus communis]	K13420|1|1e-32|139|pop:POPTR_1075175|LRR receptor-like serine/threonine-protein kinase FLS2 [EC:2.7.11.1]
Cs7g12650	1578	10	40	1.2721	5.29053	2.0562	Up	7.89e-06	0.000162793	-	-	-	gi|224111758|ref|XP_002315967.1|/5.72799e-83/predicted protein [Populus trichocarpa]	-
Cs3g01250	6257	23	85	0.737888	2.8353	1.94203	Up	2.72e-10	1.22e-08	-	-	-	gi|255556695|ref|XP_002519381.1|/6.61471e-65/Serine/threonine-protein kinase PBS1, putative [Ricinus communis]	K13418|1|9e-44|132|vvi:100247683|somatic embryogenesis receptor kinase 1 [EC:2.7.10.1 2.7.11.1]
Cs2g07240	4531	30	110	1.3291	5.06692	1.93067	Up	7.85e-13	4.85e-11	-	-	-	gi|336318893|gb|AEI52903.1|/2.50869e-66/terpene synthase 3 [Populus trichocarpa]	K15086|1|1e-63|243|vvi:100256887|(3S)-linalool synthase [EC:4.2.3.25]
Cs2g08460	12459	29	95	0.467244	1.59143	1.76807	Up	3.73e-10	1.66e-08	-	-	-	gi|359483267|ref|XP_002269085.2|/7.31526e-63/PREDICTED: beta-Amyrin Synthase 2-like [Vitis vinifera]	K01853|1|3e-45|159|osa:4328256|cycloartenol synthase [EC:5.4.99.8]
Cs4g07340	3768	19	61	1.01221	3.37882	1.73901	Up	7.44e-07	1.93e-05	GO:0005618//cell wall;GO:0005576//extracellular region	GO:0004175//endopeptidase activity;GO:0005515//protein binding	GO:0019538//protein metabolic process;GO:0010191;GO:0003006//reproductive developmental process;GO:0044092;GO:0009845//seed germination	gi|255550431|ref|XP_002516266.1|/0/Xylem serine proteinase 1 precursor, putative [Ricinus communis]	-
Cs2g07550	5793	25	80	0.866294	2.88225	1.73427	Up	1.45e-08	5.05e-07	-	-	-	gi|224076360|ref|XP_002304931.1|/3.50591e-81/2-oxoglutarate-dependent dioxygenase [Populus trichocarpa]	K06892|1|1e-29|99.8|pop:POPTR_550478|!K05282|3|2e-24|87.8|ath:AT4G25420|gibberellin 20-oxidase [EC:1.14.11.12]
Cs2g10720	1767	146	461	16.5861	54.4515	1.715	Up	6.91e-42	2.1e-39	-	-	-	gi|27549575|gb|AAO17059.1|/2.97317e-67/root iron transporter protein IRT1 [Malus xiaojinensis]	K14709|1|2e-66|251|rcu:RCOM_1500480|solute carrier family 39 (zinc transporter), member 1/2/3
orange1.1t01766	3023	32	101	2.12491	6.97315	1.71441	Up	2.56e-10	1.16e-08	-	-	-	gi|225437795|ref|XP_002281632.1|/6.14238e-117/PREDICTED: uncharacterized protein LOC100255480 isoform 1 [Vitis vinifera]	-
Cs4g12990	3515	32	100	1.82748	5.93773	1.70005	Up	3.98e-10	1.77e-08	-	-	-	gi|255546273|ref|XP_002514196.1|/4.36171e-95/conserved hypothetical protein [Ricinus communis]	-
Cs3g19360	1539	381	1143	49.6953	155.008	1.64116	Up	3.2e-95	4.08e-92	-	GO:0016747//transferase activity, transferring acyl groups other than amino-acyl groups	GO:0009699//phenylpropanoid biosynthetic process	gi|18376655|dbj|BAB84112.1|/6.33509e-151/chalcone synthase [Vitis vinifera]	K00660|1|1e-151|466|vvi:100263443|chalcone synthase [EC:2.3.1.74]
Cs4g10140	3465	36	106	2.08559	6.38482	1.61419	Up	5.4e-10	2.35e-08	-	GO:0016787//hydrolase activity	GO:0044238//primary metabolic process	gi|147819180|emb|CAN78085.1|/1.43415e-48/hypothetical protein VITISV_034041 [Vitis vinifera]	-
Cs7g12050	1863	24	70	2.58599	7.84208	1.60052	Up	5.66e-07	1.49e-05	-	GO:0003905//alkylbase DNA N-glycosylase activity	GO:0006281//DNA repair	gi|255547045|ref|XP_002514580.1|/6.84585e-79/DNA-3-methyladenine glycosylase, putative [Ricinus communis]	K01246|1|4e-80|173|rcu:RCOM_1466540|DNA-3-methyladenine glycosylase I [EC:3.2.2.20]
Cs3g24170	2225	29	83	2.61636	7.78563	1.57326	Up	7.25e-08	2.24e-06	GO:0044464//cell part	GO:0016709//oxidoreductase activity, acting on paired donors, with incorporation or reduction of molecular oxygen, NADH or NADPH as one donor, and incorporation of one atom of oxygen;GO:0005506//iron ion binding	GO:0008152//metabolic process	gi|225458465|ref|XP_002284031.1|/2.32845e-128/PREDICTED: cytochrome P450 82C4 [Vitis vinifera]	K00517|1|6e-103|372|ath:AT4G31940| [EC:1.14.-.-]!K05280|5|5e-49|193|sbi:SORBI_04g024750|flavonoid 3'-monooxygenase [EC:1.14.13.21]
Cs4g03220	1218	21	60	3.46099	10.2813	1.57077	Up	5.01e-06	0.000108768	GO:0005576//extracellular region;GO:0030312//external encapsulating structure	GO:0016798//hydrolase activity, acting on glycosyl bonds;GO:0016758//transferase activity, transferring hexosyl groups	GO:0044042//glucan metabolic process	gi|225446121|ref|XP_002270416.1|/3.36075e-123/PREDICTED: probable xyloglucan endotransglucosylase/hydrolase protein 23 [Vitis vinifera]	K08235|1|2e-124|224|vvi:100252949|xyloglucan:xyloglucosyl transferase [EC:2.4.1.207]!K14504|4|1e-123|218|rcu:RCOM_1630040|xyloglucan:xyloglucosyl transferase TCH4 [EC:2.4.1.207]
Cs9g01630	3191	18	51	1.13233	3.33572	1.5587	Up	2.92e-05	0.000530245	-	GO:0004553//hydrolase activity, hydrolyzing O-glycosyl compounds	GO:0044238//primary metabolic process	gi|224101497|ref|XP_002312305.1|/9.34362e-81/predicted protein [Populus trichocarpa]	K01184|1|9e-42|170|ath:AT5G14650|polygalacturonase [EC:3.2.1.15]
Cs6g06060	3980	26	73	1.31135	3.82812	1.54558	Up	6.3e-07	1.65e-05	-	GO:0016491//oxidoreductase activity	GO:0008152//metabolic process	gi|224090667|ref|XP_002309049.1|/8.89352e-58/predicted protein [Populus trichocarpa]	-
Cs7g17040	1800	21	58	2.34194	6.72514	1.52186	Up	1.17e-05	0.000231426	-	-	-	gi|225446865|ref|XP_002283840.1|/1.8688e-16/PREDICTED: uncharacterized protein LOC100242015 isoform 1 [Vitis vinifera]	-
Cs8g14700	2173	23	62	2.1247	5.95495	1.48683	Up	8.31e-06	0.000169932	-	-	-	gi|255565689|ref|XP_002523834.1|/1.18705e-52/conserved hypothetical protein [Ricinus communis]	-
Cs6g04560	2105	38	100	3.62377	9.91502	1.45213	Up	2.47e-08	8.27e-07	GO:0044464//cell part	GO:0005506//iron ion binding;GO:0003824//catalytic activity;GO:0016209//antioxidant activity	GO:0006952//defense response;GO:0008152//metabolic process	gi|225626263|gb|ACN97181.1|/4.96727e-64/peroxidase [Populus trichocarpa]	K00430|1|7e-62|236|ath:AT2G37130|peroxidase [EC:1.11.1.7]
Cs6g20170	1394	309	785	44.4964	117.531	1.40128	Up	1.38e-52	5.87e-50	GO:0005618//cell wall	GO:0005506//iron ion binding;GO:0003824//catalytic activity;GO:0016209//antioxidant activity	GO:0008152//metabolic process;GO:0006950//response to stress	gi|211906544|gb|ACJ11765.1|/1.10212e-143/class III peroxidase [Gossypium hirsutum]	K14833|1|4e-143|505|rcu:RCOM_0852470|nucleolar complex protein 2!K00430|2|1e-125|447|vvi:100267361|peroxidase [EC:1.11.1.7]
orange1.1t02788	2589	141	350	10.9324	28.2151	1.36786	Up	1.55e-23	2.03e-21	-	GO:0004497//monooxygenase activity;GO:0005506//iron ion binding	GO:0008152//metabolic process	gi|356519792|ref|XP_003528553.1|/5.47856e-84/PREDICTED: flavonoid 3'-monooxygenase-like [Glycine max]	K09754|1|1e-59|229|rcu:RCOM_1106600|p-coumarate 3-hydroxylase [EC:1.14.13.-]
Cs7g28110	2885	126	310	8.76705	22.4265	1.35504	Up	9.58e-21	1.02e-18	GO:0016020//membrane	GO:0004672//protein kinase activity;GO:0000166//nucleotide binding	-	gi|224109624|ref|XP_002315260.1|/0/predicted protein [Populus trichocarpa]	K04733|1|6e-133|473|ath:AT5G38990|interleukin-1 receptor-associated kinase 4 [EC:2.7.11.1]!K00924|2|3e-67|254|ath:AT3G59420| [EC:2.7.1.-]!K13430|4|6e-61|233|sbi:SORBI_04g020990|serine/threonine-protein kinase PBS1 [EC:2.7.11.1]
Cs1g06650	4019	50	122	2.49736	6.3356	1.34308	Up	6.3e-09	2.37e-07	GO:0016020//membrane	GO:0004672//protein kinase activity;GO:0032559//adenyl ribonucleotide binding	GO:0006468//protein amino acid phosphorylation;GO:0043401;GO:0001558//regulation of cell growth;GO:0000902//cell morphogenesis;GO:0007275//multicellular organismal development	gi|224115046|ref|XP_002316926.1|/0/predicted protein [Populus trichocarpa]	K04733|1|5e-149|526|ath:AT5G38990|interleukin-1 receptor-associated kinase 4 [EC:2.7.11.1]!K00924|2|3e-65|248|osa:4333525| [EC:2.7.1.-]!K13430|5|2e-61|235|osa:4329463|serine/threonine-protein kinase PBS1 [EC:2.7.11.1]
Cs1g21130	1818	73	172	8.06042	19.7461	1.29264	Up	2.06e-11	1.05e-09	GO:0005576//extracellular region;GO:0030312//external encapsulating structure	GO:0016798//hydrolase activity, acting on glycosyl bonds;GO:0016758//transferase activity, transferring hexosyl groups	GO:0044042//glucan metabolic process	gi|308229788|gb|ADO24302.1|/3.32813e-94/putative xyloglucan endotransglucosylase/hydrolase [Gossypium hirsutum]	K08235|1|1e-62|238|pop:POPTR_718004|xyloglucan:xyloglucosyl transferase [EC:2.4.1.207]
Cs3g16380	3628	452	1059	25.0092	60.922	1.2845	Up	9.79e-62	4.99e-59	GO:0044464//cell part	GO:0016757//transferase activity, transferring glycosyl groups	-	gi|125588059|gb|EAZ28723.1|/6.94572e-112/hypothetical protein OsJ_12743 [Oryza sativa Japonica Group]	K13680|1|1e-85|146|osa:4328585|beta-mannan synthase [EC:2.4.1.32]
Cs4g08750	2224	213	497	19.2253	46.641	1.27859	Up	1.14e-29	2.27e-27	GO:0031225//anchored to membrane;GO:0030312//external encapsulating structure	-	-	gi|255563486|ref|XP_002522745.1|/2.28159e-83/conserved hypothetical protein [Ricinus communis]	-
orange1.1t04497	2380	182	418	15.3505	36.656	1.25576	Up	1.49e-24	2.11e-22	-	-	-	gi|224100535|ref|XP_002311914.1|/3.41526e-125/predicted protein [Populus trichocarpa]	K00058|1|2e-126|451|pop:POPTR_1084113|D-3-phosphoglycerate dehydrogenase [EC:1.1.1.95]
orange1.1t04376	7675	92	211	2.40624	5.73786	1.25373	Up	4.14e-13	2.6e-11	-	GO:0046914//transition metal ion binding;GO:0016702//oxidoreductase activity, acting on single donors with incorporation of molecular oxygen, incorporation of two atoms of oxygen	GO:0006633//fatty acid biosynthetic process	gi|18461098|dbj|BAB84352.1|/0/lipoxygenase [Citrus jambhiri]	K00454|1|5e-160|433|rcu:RCOM_1576890|lipoxygenase [EC:1.13.11.12]
Cs9g10950	2926	45	103	3.08722	7.34698	1.25084	Up	4.48e-07	1.2e-05	-	-	-	gi|147816002|emb|CAN65808.1|/5.94477e-90/hypothetical protein VITISV_033389 [Vitis vinifera]	K01514|1|6e-35|147|vvi:100257957|exopolyphosphatase [EC:3.6.1.11]!K05356|4|1e-07|47.8|sbi:SORBI_0011s005450|all-trans-nonaprenyl-diphosphate synthase [EC:2.5.1.84 2.5.1.85]
Cs4g08740	1090	87	199	16.0222	38.1042	1.24988	Up	2.15e-12	1.26e-10	-	-	-	-	-
Cs8g03370	11348	104	236	1.83968	4.34049	1.2384	Up	3.05e-14	2.15e-12	GO:0044464//cell part	GO:0043167//ion binding;GO:0015926//glucosidase activity	GO:0044238//primary metabolic process	gi|356523324|ref|XP_003530290.1|/1.43914e-50/PREDICTED: beta-glucosidase 11-like [Glycine max]	K01188|1|6e-41|119|osa:4338560|beta-glucosidase [EC:3.2.1.21]
Cs4g02190	11300	31	70	0.550696	1.2929	1.23128	Up	4.08e-05	0.000715297	-	GO:0005488//binding	-	gi|224088354|ref|XP_002308421.1|/0/predicted protein [Populus trichocarpa]	K03255|1|1e-14|82.0|pop:POPTR_843324|protein TIF31
Cs9g14190	2246	142	320	12.6913	29.7362	1.22838	Up	1.46e-18	1.37e-16	GO:0031410//cytoplasmic vesicle;GO:0005618//cell wall	-	-	gi|118481295|gb|ABK92591.1|/1.24016e-153/unknown [Populus trichocarpa]	-
orange1.1t02385	1618	335	744	41.5619	95.971	1.20734	Up	5.58e-40	1.5e-37	GO:0005576//extracellular region;GO:0030312//external encapsulating structure	GO:0016798//hydrolase activity, acting on glycosyl bonds;GO:0016758//transferase activity, transferring hexosyl groups	GO:0044042//glucan metabolic process	gi|217072616|gb|ACJ84668.1|/1.17595e-62/unknown [Medicago truncatula]	K08235|1|1e-63|135|pop:POPTR_572886|xyloglucan:xyloglucosyl transferase [EC:2.4.1.207]
Cs7g04600	1468	424	923	57.9787	131.226	1.17846	Up	2.14e-47	7.67e-45	GO:0009536//plastid	GO:0016846//carbon-sulfur lyase activity	GO:0009404//toxin metabolic process	gi|255558278|ref|XP_002520166.1|/4.62569e-47/glutathione s-transferase, putative [Ricinus communis]	K00799|1|3e-48|190|rcu:RCOM_0699100|glutathione S-transferase [EC:2.5.1.18]
Cs6g20220	1521	43	93	5.67503	12.7614	1.16909	Up	5.5e-06	0.000117925	-	GO:0005488//binding	-	gi|296087713|emb|CBI34969.3|/1.00766e-28/unnamed protein product [Vitis vinifera]	-
Cs1g25280	2853	157	333	11.0466	24.3606	1.14095	Up	2.72e-17	2.32e-15	-	GO:0016701//oxidoreductase activity, acting on single donors with incorporation of molecular oxygen;GO:0016706//oxidoreductase activity, acting on paired donors, with incorporation or reduction of molecular oxygen, 2-oxoglutarate as one donor, and incorporation of one atom each of oxygen into both donors	GO:0008152//metabolic process	gi|4126401|dbj|BAA36553.1|/8.26215e-81/flavanone 3-hydroxylase [Citrus sinensis]	K00475|1|2e-76|285|rcu:RCOM_0870940|naringenin 3-dioxygenase [EC:1.14.11.9]
Cs4g07310	1464	37	78	5.07329	11.1199	1.13215	Up	5.05e-05	0.000859022	-	-	-	gi|224069164|ref|XP_002326290.1|/3.29668e-45/predicted protein [Populus trichocarpa]	-
Cs2g05530	4165	124	261	5.97634	13.0789	1.12991	Up	1.11e-13	7.51e-12	-	-	-	gi|224077056|ref|XP_002305112.1|/1.11631e-69/predicted protein [Populus trichocarpa]	-
Cs2g06730	1827	132	274	14.5032	31.301	1.10983	Up	6.33e-14	4.36e-12	-	-	-	gi|224114045|ref|XP_002316652.1|/3.11686e-51/predicted protein [Populus trichocarpa]	-
Cs5g19160	1280	41	85	6.42988	13.8597	1.10804	Up	3.18e-05	0.000571102	-	-	-	gi|255564994|ref|XP_002523490.1|/8.71085e-108/Arylacetamide deacetylase, putative [Ricinus communis]	K14493|1|5e-73|272|ppp:PHYPADRAFT_118478|gibberellin receptor GID1 [EC:3.-.-.-]
Cs1g24730	6821	117	237	3.44324	7.2518	1.07458	Up	1.09e-11	5.82e-10	GO:0044464//cell part;GO:0043234//protein complex	GO:0030246//carbohydrate binding;GO:0043167//ion binding;GO:0015925	GO:0044238//primary metabolic process	gi|57232107|gb|AAW47739.1|/3.59166e-72/beta-galactosidase [Prunus persica]	K12309|1|2e-34|65.9|ath:AT3G52840|beta-galactosidase [EC:3.2.1.23]
Cs2g15360	1631	268	541	32.9845	69.2292	1.06959	Up	1.38e-24	1.99e-22	GO:0009536//plastid	GO:0004091//carboxylesterase activity	GO:0044238//primary metabolic process	gi|224071449|ref|XP_002303465.1|/1.30006e-162/predicted protein [Populus trichocarpa]	K01058|1|5e-31|133|rcu:RCOM_1607830|phospholipase A1 [EC:3.1.1.32]
Cs7g28170	1789	232	467	26.0319	54.4819	1.06549	Up	2.57e-21	2.9e-19	GO:0044464//cell part	GO:0016747//transferase activity, transferring acyl groups other than amino-acyl groups	GO:0009314//response to radiation;GO:0006950//response to stress;GO:0006631//fatty acid metabolic process	gi|224146504|ref|XP_002326030.1|/7.18168e-178/beta-ketoacyl-coa synthase family protein [Populus trichocarpa]	-
Cs8g12460	4122	63	126	3.06804	6.37982	1.0562	Up	1.07e-06	2.69e-05	-	-	-	gi|332322128|emb|CCA66036.1|/0/hypothetical protein [Beta vulgaris subsp. vulgaris]	K13148|1|4e-83|308|vvi:100261060|integrator complex subunit 11 [EC:3.1.27.-]!K12619|2|2e-77|288|vvi:100260845|5'-3' exoribonuclease 2 [EC:3.1.13.-]!K14327|3|2e-24|113|vvi:100258101|regulator of nonsense transcripts 2!K01754|4|8e-15|81.3|vvi:100248644|threonine dehydratase [EC:4.3.1.19]!K08775|5|3e-13|75.9|vvi:100241398|breast cancer 2 susceptibility protein
Cs7g08820	4959	67	132	2.71212	5.55553	1.0345	Up	9.12e-07	2.33e-05	-	GO:0004553//hydrolase activity, hydrolyzing O-glycosyl compounds	GO:0044238//primary metabolic process;GO:0045229//external encapsulating structure organization	gi|255568780|ref|XP_002525361.1|/2.94863e-76/polygalacturonase, putative [Ricinus communis]	K01184|1|3e-39|162|ath:AT5G14650|polygalacturonase [EC:3.2.1.15]
Cs7g01850	2334	61	120	5.24636	10.7307	1.03235	Up	2.98e-06	6.83e-05	GO:0044464//cell part	GO:0046914//transition metal ion binding	-	gi|255571646|ref|XP_002526768.1|/3.85759e-81/TRANSPARENT TESTA 1 protein, putative [Ricinus communis]	-
orange1.1t01707	3070	264	519	17.2621	35.2838	1.03139	Up	2.24e-22	2.71e-20	-	-	-	gi|356572805|ref|XP_003554556.1|/0/PREDICTED: stachyose synthase-like [Glycine max]	K06611|1|0.0|568|ath:AT4G01970|stachyose synthetase [EC:2.4.1.67]
Cs2g18170	1542	499	978	64.9599	132.373	1.02699	Up	1.9e-40	5.18e-38	GO:0009526//plastid envelope;GO:0031224//intrinsic to membrane;GO:0009570//chloroplast stroma;GO:0009534//chloroplast thylakoid;GO:0009522//photosystem I	-	GO:0006091//generation of precursor metabolites and energy	gi|255572702|ref|XP_002527284.1|/7.50613e-72/Photosystem I reaction center subunit XI, chloroplast precursor, putative [Ricinus communis]	K02699|1|4e-73|273|rcu:RCOM_1628230|photosystem I subunit XI
Cs1g18560	932	193	377	41.5691	84.425	1.02216	Up	1.87e-16	1.51e-14	-	-	-	gi|147818797|emb|CAN67285.1|/8.93989e-42/hypothetical protein VITISV_021597 [Vitis vinifera]	K03940|1|1e-42|171|vvi:100262767|NADH dehydrogenase (ubiquinone) Fe-S protein 7 [EC:1.6.5.3 1.6.99.3]
Cs7g02410	2193	82	160	7.50592	15.2274	1.02057	Up	8.9e-08	2.72e-06	-	GO:0030554//adenyl nucleotide binding;GO:0016645//oxidoreductase activity, acting on the CH-NH group of donors	GO:0006725//cellular aromatic compound metabolic process	gi|255544111|ref|XP_002513118.1|/4.51141e-92/Cytokinin dehydrogenase, putative [Ricinus communis]	K00279|1|3e-93|340|rcu:RCOM_1453990|cytokinin dehydrogenase [EC:1.5.99.12]
orange1.1t00340	3831	655	1277	34.3208	69.5704	1.01939	Up	1.15e-51	4.77e-49	GO:0016020//membrane	GO:0043168	-	gi|255541538|ref|XP_002511833.1|/3.05904e-25/Remorin, putative [Ricinus communis]	-
Cs5g28780	2085	111	216	10.6868	21.6219	1.01667	Up	5.73e-10	2.48e-08	-	GO:0016705//oxidoreductase activity, acting on paired donors, with incorporation or reduction of molecular oxygen	-	gi|18402079|ref|NP_566623.1|/5.43425e-63/2-oxoglutarate (2OG) and Fe(II)-dependent oxygenase-like protein [Arabidopsis thaliana]	K06892|1|6e-45|180|ath:AT3G19010|!K05282|4|6e-18|90.5|zma:778427|gibberellin 20-oxidase [EC:1.14.11.12]
Cs7g11810	5609	58	112	2.07573	4.16753	1.00557	Up	1.01e-05	0.000202216	GO:0043231//intracellular membrane-bounded organelle	GO:0030528//transcription regulator activity;GO:0001071;GO:0003677//DNA binding;GO:0046983//protein dimerization activity	GO:0010468//regulation of gene expression;GO:0010074//maintenance of meristem identity;GO:0009791//post-embryonic development;GO:0006351//transcription, DNA-dependent;GO:0003006//reproductive developmental process;GO:0010557//positive regulation of macromolecule biosynthetic process	gi|37703724|gb|AAR01227.1|/4.57746e-25/APETALA1 [Citrus sinensis]	K09264|1|8e-26|118|ath:AT1G69120|MADS-box transcription factor, plant
Cs7g08600	2742	368	709	26.9407	53.9665	1.00228	Up	1.13e-28	2.09e-26	GO:0005576//extracellular region	-	-	gi|224100181|ref|XP_002311777.1|/0/predicted protein [Populus trichocarpa]	-
Cs6g14570	865	150	72	34.81	17.3725	-1.0027	Down	6.07e-07	1.59e-05	-	-	-	gi|255575713|ref|XP_002528756.1|/1.88512e-43/conserved hypothetical protein [Ricinus communis]	-
Cs9g06860	4086	300	144	14.7384	7.35546	-1.0027	Down	1.59e-12	9.45e-11	GO:0044464//cell part	GO:0004672//protein kinase activity	GO:0006464//protein modification process;GO:0048511//rhythmic process	gi|225432654|ref|XP_002278361.1|/1.80707e-179/PREDICTED: serine/threonine-protein kinase WNK1-like [Vitis vinifera]	K12132|1|2e-125|242|pop:POPTR_1096507|serine/threonine-protein kinase WNK1 [EC:2.7.11.1]
Cs3g26210	4377	125	60	5.73274	2.86102	-1.0027	Down	5.32e-06	0.000115051	-	-	-	gi|225457955|ref|XP_002274931.1|/1.05188e-53/PREDICTED: uncharacterized protein LOC100241980 [Vitis vinifera]	-
Cs3g11700	1501	448	215	59.9137	29.8953	-1.00297	Down	5.54e-18	4.95e-16	-	-	-	gi|224125504|ref|XP_002319603.1|/2.44131e-43/predicted protein [Populus trichocarpa]	-
Cs7g27010	2126	466	223	43.9999	21.8921	-1.00709	Down	9.25e-19	8.77e-17	GO:0044464//cell part	GO:0046872//metal ion binding;GO:0016491//oxidoreductase activity	-	gi|224139374|ref|XP_002323081.1|/4.85889e-67/cytochrome P450 [Populus trichocarpa]	K11868|1|3e-45|181|ath:AT2G30770|cytochrome P450, family 71, subfamily A, polypeptide 13 (indoleacetaldoxime dehydratase) [EC:4.99.1.6]!K00517|3|6e-45|180|ath:AT3G26230| [EC:1.14.-.-]
Cs9g13930	2763	172	82	12.4962	6.19411	-1.01252	Down	7.14e-08	2.21e-06	GO:0043231//intracellular membrane-bounded organelle	-	GO:0010468//regulation of gene expression	gi|225441696|ref|XP_002277274.1|/1.57464e-57/PREDICTED: transcription factor bHLH130-like [Vitis vinifera]	-
Cs5g25950	1613	172	82	21.4054	10.6102	-1.01252	Down	7.14e-08	2.22e-06	-	GO:0016709//oxidoreductase activity, acting on paired donors, with incorporation or reduction of molecular oxygen, NADH or NADPH as one donor, and incorporation of one atom of oxygen;GO:0005506//iron ion binding	GO:0008152//metabolic process	gi|357016484|gb|AET50435.1|/2.08872e-88/putative cytochrome P450 [Citrus sinensis]	K00517|1|2e-64|244|ath:AT3G26300| [EC:1.14.-.-]!K11818|3|4e-64|243|ath:AT4G31500|cytochrome P450, family 83, subfamily B, polypeptide 1 [EC:1.14.-.-]
Cs1g19160	6579	243	115	7.41439	3.64824	-1.02313	Down	1.02e-10	4.87e-09	-	-	-	gi|356512884|ref|XP_003525144.1|/7.47312e-59/PREDICTED: probable LRR receptor-like serine/threonine-protein kinase At5g63710-like [Glycine max]	K13418|1|7e-47|188|rcu:RCOM_0186340|somatic embryogenesis receptor kinase 1 [EC:2.7.10.1 2.7.11.1]
Cs5g08450	1765	778	368	88.4838	43.516	-1.02387	Down	4.72e-31	1.04e-28	-	-	-	gi|224074191|ref|XP_002304294.1|/1.043e-104/predicted protein [Populus trichocarpa]	-
Cs4g02870	1226	172	81	28.1622	13.7892	-1.03022	Down	4.63e-08	1.47e-06	-	-	-	gi|224117554|ref|XP_002331665.1|/9.99844e-21/predicted protein [Populus trichocarpa]	-
Cs1g20580	3205	202	95	12.6518	6.18645	-1.03216	Down	2.96e-09	1.16e-07	-	GO:0016616//oxidoreductase activity, acting on the CH-OH group of donors, NAD or NADP as acceptor;GO:0046914//transition metal ion binding	GO:0008152//metabolic process	gi|82941435|dbj|BAE48786.1|/6.52788e-97/10-hydroxygeraniol oxidoreductase [Codonopsis lanceolata]	K00083|1|3e-96|215|pop:POPTR_815665|cinnamyl-alcohol dehydrogenase [EC:1.1.1.195]
Cs3g20070	1628	96	45	11.8371	5.76905	-1.03691	Down	4.21e-05	0.000733037	GO:0016020//membrane	-	GO:0006865//amino acid transport	gi|255558594|ref|XP_002520322.1|/9.95331e-155/amino acid transporter, putative [Ricinus communis]	-
Cs3g17650	2652	286	133	21.6482	10.467	-1.04839	Down	8.29e-13	5.09e-11	GO:0016021//integral to membrane	GO:0005337//nucleoside transmembrane transporter activity;GO:0015205//nucleobase transmembrane transporter activity	GO:0006863//purine transport;GO:0009267//cellular response to starvation	gi|224084594|ref|XP_002307351.1|/1.1398e-76/predicted protein [Populus trichocarpa]	-
Cs2g28870	3998	112	52	5.62347	2.7146	-1.05072	Down	7.64e-06	0.000158806	GO:0031410//cytoplasmic vesicle	GO:0005275//amine transmembrane transporter activity	GO:0015833//peptide transport;GO:0051707//response to other organism	gi|224116474|ref|XP_002331906.1|/9.43278e-102/predicted protein [Populus trichocarpa]	K14638|1|3e-46|185|pop:POPTR_805077|solute carrier family 15 (peptide/histidine transporter), member 3/4
Cs7g01400	2975	171	79	11.5382	5.54225	-1.05787	Down	2.57e-08	8.6e-07	GO:0009536//plastid	GO:0008169//C-methyltransferase activity	GO:0006783//heme biosynthetic process	gi|359487374|ref|XP_003633580.1|/2.80727e-55/PREDICTED: siroheme synthase-like [Vitis vinifera]	-
Cs3g03240	1993	126	58	12.6909	6.07388	-1.0631	Down	1.63e-06	3.92e-05	-	-	-	-	-
orange1.1t03295	5824	96	44	3.30886	1.5768	-1.06933	Down	2.67e-05	0.000488447	-	-	-	gi|255554124|ref|XP_002518102.1|/0/conserved hypothetical protein [Ricinus communis]	K13448|1|2e-68|145|pop:POPTR_845806|calcium-binding protein CML
Cs5g01740	2255	142	65	12.6407	6.01607	-1.07118	Down	3e-07	8.3e-06	-	GO:0005488//binding	-	gi|224072260|ref|XP_002303678.1|/6.50498e-94/f-box family protein [Populus trichocarpa]	-
Cs9g17670	9524	96	43	2.0234	0.942312	-1.1025	Down	1.67e-05	0.000318395	-	GO:0005488//binding	-	gi|109391001|emb|CAJ09951.2|/0/putative gag-pol polyprotein [Citrus sinensis]	K12619|1|3e-154|379|osa:4349826|5'-3' exoribonuclease 2 [EC:3.1.13.-]!K01514|3|2e-104|322|vvi:100257957|exopolyphosphatase [EC:3.6.1.11]
Cs4g03470	1470	123	55	16.7964	7.80892	-1.10496	Down	1.02e-06	2.59e-05	-	-	-	gi|224125986|ref|XP_002329633.1|/3.2197e-40/predicted protein [Populus trichocarpa]	-
orange1.1t03050	4815	94	42	3.91887	1.82053	-1.10607	Down	1.95e-05	0.0003652	-	GO:0008905	GO:0008152//metabolic process	gi|224087493|ref|XP_002308180.1|/1.95471e-149/predicted protein [Populus trichocarpa]	K00971|1|1e-150|407|pop:POPTR_819183|mannose-1-phosphate guanylyltransferase [EC:2.7.7.22]
Cs7g08770	1988	271	121	27.3641	12.7032	-1.10709	Down	3.32e-13	2.12e-11	-	GO:0016757//transferase activity, transferring glycosyl groups	GO:0005975//carbohydrate metabolic process	gi|146230138|gb|ABQ12641.1|/1.8031e-92/galactinol synthase 2 [Verbascum phoeniceum]	K00750|1|1e-06|53.1|rcu:RCOM_1590700|glycogenin glucosyltransferase [EC:2.4.1.186]
Cs3g02080	5760	247	110	8.60802	3.9858	-1.11081	Down	3.2e-12	1.84e-10	-	-	-	gi|255561735|ref|XP_002521877.1|/1.18112e-76/zinc finger protein, putative [Ricinus communis]	-
Cs9g13610	1420	273	121	38.5925	17.7845	-1.1177	Down	1.79e-13	1.18e-11	-	-	-	gi|224057956|ref|XP_002299408.1|/1.91779e-50/AP2/ERF domain-containing transcription factor [Populus trichocarpa]	K09286|1|4e-38|156|pop:POPTR_747254|EREBP-like factor
Cs2g06630	3185	158	70	9.9581	4.58706	-1.1183	Down	2.17e-08	7.36e-07	-	-	-	gi|224116190|ref|XP_002317235.1|/3.57772e-152/predicted protein [Populus trichocarpa]	K01082|1|2e-153|414|pop:POPTR_771156|3'(2'), 5'-bisphosphate nucleotidase [EC:3.1.3.7]
orange1.1t04355	2812	165	73	11.7787	5.41818	-1.1203	Down	1.01e-08	3.63e-07	-	-	-	gi|224072885|ref|XP_002303927.1|/0/predicted protein [Populus trichocarpa]	K13420|1|3e-72|271|ath:AT5G46330|LRR receptor-like serine/threonine-protein kinase FLS2 [EC:2.7.11.1]
Cs6g19010	7425	161	70	4.3527	1.96765	-1.14544	Down	8.38e-09	3.09e-07	-	GO:0005488//binding	-	gi|357467647|ref|XP_003604108.1|/9.40041e-73/Histone acetyltransferase [Medicago truncatula]	K04498|1|1e-56|212|rcu:RCOM_1573230|E1A/CREB-binding protein [EC:2.3.1.48]
Cs9g06500	1739	122	53	14.0828	6.36095	-1.14662	Down	5.33e-07	1.41e-05	-	-	-	gi|82697947|gb|ABB89008.1|/3.07168e-109/CXE carboxylesterase [Malus pumila]	K14493|1|5e-28|123|ath:AT3G05120|gibberellin receptor GID1 [EC:3.-.-.-]
Cs8g16800	6492	106	46	3.2776	1.47885	-1.14816	Down	2.93e-06	6.71e-05	-	GO:0030246//carbohydrate binding;GO:0015925;GO:0043167//ion binding	GO:0044238//primary metabolic process	gi|61614851|gb|AAQ21371.2|/3.88614e-76/beta-galactosidase [Sandersonia aurantiaca]	K12309|1|3e-47|134|ath:AT3G52840|beta-galactosidase [EC:3.2.1.23]
Cs5g27370	1075	136	59	25.3956	11.4548	-1.14862	Down	1.14e-07	3.39e-06	-	-	-	gi|224123910|ref|XP_002319194.1|/1.41317e-12/predicted protein [Populus trichocarpa]	-
orange1.1t05946	828	295	127	71.5189	32.0125	-1.15969	Down	3.13e-15	2.34e-13	-	-	-	gi|224130018|ref|XP_002320732.1|/2.1796e-09/predicted protein [Populus trichocarpa]	-
Cs8g08680	2790	107	46	7.69854	3.44112	-1.16171	Down	2.11e-06	4.96e-05	-	-	-	gi|255573163|ref|XP_002527511.1|/0/Beta-glucosidase, putative [Ricinus communis]	K05349|1|2e-180|295|vvi:100252178|beta-glucosidase [EC:3.2.1.21]
Cs7g20030	7585	608	261	16.0908	7.18176	-1.16382	Down	6.42e-30	1.32e-27	-	GO:0004674//protein serine/threonine kinase activity;GO:0000166//nucleotide binding	-	gi|224122118|ref|XP_002318757.1|/0/predicted protein [Populus trichocarpa]	-
Cs5g25920	1299	85	36	13.1353	5.78414	-1.18327	Down	1.84e-05	0.000346885	-	GO:0016709//oxidoreductase activity, acting on paired donors, with incorporation or reduction of molecular oxygen, NADH or NADPH as one donor, and incorporation of one atom of oxygen;GO:0005506//iron ion binding	GO:0008152//metabolic process	gi|255542144|ref|XP_002512136.1|/8.63401e-103/cytochrome P450, putative [Ricinus communis]	K00517|1|7e-83|305|ath:AT3G26320| [EC:1.14.-.-]!K11818|5|1e-61|234|ath:AT4G31500|cytochrome P450, family 83, subfamily B, polypeptide 1 [EC:1.14.-.-]
orange1.1t01261	1662	83	35	10.0248	4.39524	-1.18956	Down	2.13e-05	0.000396009	-	-	-	gi|302143937|emb|CBI23042.3|/1.20765e-38/unnamed protein product [Vitis vinifera]	-
Cs6g18360	1944	140	59	14.4564	6.33434	-1.19044	Down	3.08e-08	1.02e-06	-	GO:0003824//catalytic activity	GO:0009064//glutamine family amino acid metabolic process	gi|359488254|ref|XP_002280944.2|/7.00075e-176/PREDICTED: uncharacterized protein LOC100253189 [Vitis vinifera]	-
Cs7g12600	942	1261	523	268.716	115.877	-1.21349	Down	3.08e-64	1.7e-61	-	-	-	-	-
Cs2g25450	1839	307	127	33.5109	14.4134	-1.21721	Down	6.27e-17	5.26e-15	-	GO:0046872//metal ion binding;GO:0003824//catalytic activity	-	gi|225451467|ref|XP_002274131.1|/3.19334e-104/PREDICTED: peroxidase 55-like [Vitis vinifera]	K00430|1|2e-105|380|vvi:100249751|peroxidase [EC:1.11.1.7]
Cs4g18300	5803	167	69	5.77687	2.48166	-1.21898	Down	7.06e-10	3.01e-08	GO:0031410//cytoplasmic vesicle	GO:0016712//oxidoreductase activity, acting on paired donors, with incorporation or reduction of molecular oxygen, reduced flavin or flavoprotein as one donor, and incorporation of one atom of oxygen;GO:0005506//iron ion binding	GO:0060918//auxin transport;GO:0009813//flavonoid biosynthetic process;GO:0009933//meristem structural organization;GO:0010346;GO:0016109	gi|255550067|ref|XP_002516084.1|/0/cytochrome P450, putative [Ricinus communis]	K00517|1|1e-137|268|osa:4341325| [EC:1.14.-.-]
Cs7g15610	4902	124	51	5.07782	2.17141	-1.22557	Down	9.85e-08	2.98e-06	GO:0016020//membrane	GO:0004629//phospholipase C activity	GO:0006644//phospholipid metabolic process	gi|297833008|ref|XP_002884386.1|/1.39129e-78/phosphoesterase family protein [Arabidopsis lyrata subsp. lyrata]	K01114|1|2e-79|296|rcu:RCOM_1516850|phospholipase C [EC:3.1.4.3]
Cs4g13650	2614	135	55	10.3671	4.3914	-1.23926	Down	2.01e-08	6.83e-07	-	-	-	gi|225444967|ref|XP_002279809.1|/8.91631e-58/PREDICTED: uncharacterized protein LOC100264589 [Vitis vinifera]	-
Cs8g12070	6783	94	38	2.78186	1.16925	-1.25046	Down	2.5e-06	5.79e-05	-	-	-	gi|224072443|ref|XP_002303734.1|/3.90839e-27/predicted protein [Populus trichocarpa]	K10532|1|9e-19|95.1|ppp:PHYPADRAFT_136084|heparan-alpha-glucosaminide N-acetyltransferase [EC:2.3.1.78]
Cs2g21470	3565	82	33	4.61725	1.93197	-1.25696	Down	1.03e-05	0.000205486	-	-	-	gi|357118528|ref|XP_003561006.1|/8.5322e-06/PREDICTED: uncharacterized protein LOC100828449 [Brachypodium distachyon]	-
Cs1g23790	2301	70	28	6.10675	2.53973	-1.26573	Down	4.24e-05	0.000737496	-	-	GO:0010468//regulation of gene expression	gi|224096948|ref|XP_002310797.1|/8.30525e-145/GRAS family transcription factor [Populus trichocarpa]	K14494|1|2e-20|99.0|vvi:100232937|DELLA protein
Cs3g07150	2338	385	154	33.0556	13.7474	-1.26573	Down	4.62e-22	5.54e-20	-	-	-	gi|224057224|ref|XP_002299181.1|/1.10461e-49/predicted protein [Populus trichocarpa]	-
Cs4g15440	2024	105	42	10.4138	4.33096	-1.26573	Down	5.01e-07	1.33e-05	-	-	-	gi|225445092|ref|XP_002280434.1|/1.79414e-71/PREDICTED: uncharacterized protein LOC100259546 [Vitis vinifera]	-
Cs6g15160	3492	68	27	3.90898	1.61375	-1.27638	Down	4.89e-05	0.000835604	-	GO:0016788//hydrolase activity, acting on ester bonds	GO:0044238//primary metabolic process	gi|255575625|ref|XP_002528712.1|/1.51228e-57/carboxylic ester hydrolase, putative [Ricinus communis]	-
Cs8g20380	5691	68	27	2.39855	0.990196	-1.27638	Down	4.89e-05	0.000836304	-	GO:0016706//oxidoreductase activity, acting on paired donors, with incorporation or reduction of molecular oxygen, 2-oxoglutarate as one donor, and incorporation of one atom each of oxygen into both donors	GO:0008152//metabolic process	gi|224055327|ref|XP_002298482.1|/4.33353e-39/20G-Fe(II) oxidoreductase [Populus trichocarpa]	K04124|1|6e-15|82.0|ath:AT1G80340|gibberellin 3-beta-dioxygenase [EC:1.14.11.15]!K06892|3|9e-14|78.2|ath:AT3G19010|!K05282|4|1e-12|74.7|ath:AT1G60980|gibberellin 20-oxidase [EC:1.14.11.12]!K05278|5|3e-12|73.2|vvi:100249002|flavonol synthase [EC:1.14.11.23]
Cs3g03335	486	159	63	65.6734	27.0552	-1.27941	Down	4.2e-10	1.85e-08	-	-	-	-	-
Cs5g27130	3011	81	32	5.40012	2.21812	-1.28365	Down	8.32e-06	0.000170132	-	GO:0016702//oxidoreductase activity, acting on single donors with incorporation of molecular oxygen, incorporation of two atoms of oxygen	GO:0008152//metabolic process	gi|359811345|ref|NP_001241359.1|/1.5199e-32/uncharacterized protein LOC100819405 [Glycine max]	K10712|1|3e-33|141|vvi:100263913|cysteamine dioxygenase [EC:1.13.11.19]
orange1.1t02853	2429	89	35	7.35515	3.00737	-1.29025	Down	2.7e-06	6.19e-05	-	-	-	gi|224057190|ref|XP_002299164.1|/2.32338e-20/predicted protein [Populus trichocarpa]	-
Cs5g34700	5157	84	33	3.26972	1.33556	-1.29173	Down	5.08e-06	0.000109955	GO:0031224//intrinsic to membrane	GO:0016301//kinase activity;GO:0032559//adenyl ribonucleotide binding	GO:0006464//protein modification process;GO:0007167//enzyme linked receptor protein signaling pathway	gi|255560229|ref|XP_002521132.1|/0/Serine/threonine-protein kinase PBS1, putative [Ricinus communis]	K00924|1|1e-30|134|ath:AT1G28440| [EC:2.7.1.-]
Cs9g14480	1454	215	84	29.6827	12.0576	-1.29968	Down	1.86e-13	1.22e-11	-	GO:0046914//transition metal ion binding;GO:0016706//oxidoreductase activity, acting on paired donors, with incorporation or reduction of molecular oxygen, 2-oxoglutarate as one donor, and incorporation of one atom each of oxygen into both donors	GO:0008152//metabolic process	gi|224115488|ref|XP_002317046.1|/8.0921e-159/predicted protein [Populus trichocarpa]	K06892|1|2e-157|342|pop:POPTR_550478|!K00475|5|2e-52|150|vvi:100233079|naringenin 3-dioxygenase [EC:1.14.11.9]
orange1.1t04070	2545	154	60	12.1468	4.9205	-1.3037	Down	4.46e-10	1.95e-08	-	GO:0016628//oxidoreductase activity, acting on the CH-CH group of donors, NAD or NADP as acceptor;GO:0004175//endopeptidase activity	GO:0019538//protein metabolic process	gi|225428879|ref|XP_002285299.1|/1.84981e-83/PREDICTED: cysteine proteinase RD21a-like [Vitis vinifera]	K01376|1|4e-78|134|ath:AT5G43060| [EC:3.4.22.-]
orange1.1t03151	2566	77	30	6.02369	2.44012	-1.3037	Down	1.1e-05	0.000219575	-	-	-	gi|225435532|ref|XP_002283024.1|/0/PREDICTED: UDP-glycosyltransferase 92A1-like [Vitis vinifera]	K13496|1|6e-55|213|ath:AT2G36780|UDP-glucosyl transferase 73C [EC:2.4.1.-]
Cs1g20510	2124	78	30	7.37172	2.9479	-1.32231	Down	7.69e-06	0.000159525	-	GO:0016758//transferase activity, transferring hexosyl groups	-	gi|255583255|ref|XP_002532392.1|/8.02794e-171/UDP-glucosyltransferase, putative [Ricinus communis]	K13496|1|8e-42|169|ath:AT2G36750|UDP-glucosyl transferase 73C [EC:2.4.1.-]!K08237|2|1e-41|169|ath:AT4G01070|hydroquinone glucosyltransferase [EC:2.4.1.218]
Cs6g07970	1717	143	55	16.7184	6.68557	-1.32231	Down	1.24e-09	5.09e-08	GO:0031224//intrinsic to membrane	-	GO:0006810//transport	gi|6049867|gb|AAF02782.1|AF195115_2/4.29938e-131/Similar to transmembrane protein; coded for by A. thaliana cDNA H36862; coded for by A. thaliana cDNA H37637; coded for by A. thaliana cDNA T04371; coded for by A. thaliana cDNA T41850; coded for by A. thaliana cDNA R84071; coded for by A. thaliana cDNA T13717; coded for by A. thaliana cDNA T43049; coded for by A. thaliana cDNA T43789; coded for by…	K09872|1|6e-98|355|osa:4330248|aquaporin PIP
Cs5g25990	3884	79	30	4.08298	1.61208	-1.34069	Down	5.35e-06	0.000115472	-	-	-	gi|224118840|ref|XP_002331362.1|/2.46562e-14/predicted protein [Populus trichocarpa]	-
Cs9g03680	1513	388	147	51.478	20.278	-1.34404	Down	3.16e-24	4.38e-22	-	-	-	gi|255551879|ref|XP_002516985.1|/1.45047e-43/conserved hypothetical protein [Ricinus communis]	-
Cs6g14560	1153	66	25	11.4906	4.5254	-1.34434	Down	3.14e-05	0.000565777	-	-	-	gi|224088567|ref|XP_002308476.1|/1.50132e-39/predicted protein [Populus trichocarpa]	-
orange1.1t03152	2139	66	25	6.19387	2.43936	-1.34434	Down	3.14e-05	0.000565279	-	-	-	gi|225435532|ref|XP_002283024.1|/2.03533e-105/PREDICTED: UDP-glycosyltransferase 92A1-like [Vitis vinifera]	K13496|1|3e-32|137|ath:AT2G36770|UDP-glucosyl transferase 73C [EC:2.4.1.-]!K12356|5|5e-30|130|pop:POPTR_563103|coniferyl-alcohol glucosyltransferase [EC:2.4.1.111]
Cs5g26910	2195	61	23	5.57859	2.18695	-1.35098	Down	5.95e-05	0.000987034	-	-	-	gi|359806450|ref|NP_001241247.1|/3.62469e-41/annexin A7-like [Glycine max]	-
Cs1g03720	3044	61	23	4.02267	1.57699	-1.35098	Down	5.95e-05	0.000986232	GO:0016020//membrane	GO:0005216//ion channel activity	GO:0009612//response to mechanical stimulus	gi|224068408|ref|XP_002326113.1|/3.89585e-52/predicted protein [Populus trichocarpa]	-
Cs6g19470	3159	69	26	4.38458	1.71779	-1.35189	Down	1.9e-05	0.000357603	GO:0044464//cell part	GO:0015604//phosphonate transmembrane transporter activity;GO:0016887//ATPase activity;GO:0032559//adenyl ribonucleotide binding	-	gi|224073568|ref|XP_002304113.1|/1.60282e-132/white-brown-complex ABC transporter family [Populus trichocarpa]	K05681|1|7e-58|223|cme:CMS467C|ATP-binding cassette, subfamily G (WHITE), member 2!K12843|3|7e-47|187|vvi:100248403|U4/U6 small nuclear ribonucleoprotein PRP3!K05663|5|3e-18|92.0|ath:AT5G58270|mitochondrial ABC transporter ATM
Cs9g02790	847	73	27	17.3009	6.65313	-1.37874	Down	7.96e-06	0.000163414	-	-	-	-	-
Cs2g22200	2794	66	24	4.74183	1.7928	-1.40323	Down	1.7e-05	0.000324574	GO:0005576//extracellular region;GO:0030312//external encapsulating structure	GO:0016798//hydrolase activity, acting on glycosyl bonds;GO:0016758//transferase activity, transferring hexosyl groups	GO:0044042//glucan metabolic process	gi|224146658|ref|XP_002326087.1|/3.62644e-73/predicted protein [Populus trichocarpa]	K08235|1|2e-74|278|pop:POPTR_915608|xyloglucan:xyloglucosyl transferase [EC:2.4.1.207]
orange1.1t01792	4041	83	30	4.12305	1.54945	-1.41195	Down	1.22e-06	3.02e-05	-	-	-	gi|224068304|ref|XP_002302699.1|/1.60093e-68/predicted protein [Populus trichocarpa]	K07025|1|6e-54|80.9|zma:100284091|putative hydrolase of the HAD superfamily
Cs8g02220	8577	166	60	3.88509	1.46003	-1.41195	Down	5.82e-12	3.23e-10	-	-	-	gi|296090345|emb|CBI40164.3|/9.21924e-41/unnamed protein product [Vitis vinifera]	K10302|1|1e-11|71.6|vvi:100252654|F-box protein 22
Cs5g17820	5856	111	40	3.80497	1.42562	-1.41629	Down	1.76e-08	6.05e-07	GO:0043231//intracellular membrane-bounded organelle	GO:0003677//DNA binding;GO:0001071	GO:0010468//regulation of gene expression;GO:0006351//transcription, DNA-dependent	gi|74053669|gb|AAZ95251.1|/1.64869e-25/AGAMOUS-like transcription factor [Dendrobium crumenatum]	K09264|1|5e-26|119|vvi:100232864|MADS-box transcription factor, plant
Cs3g02500	13795	75	27	1.09136	0.408496	-1.41773	Down	3.76e-06	8.43e-05	-	-	-	gi|359473525|ref|XP_003631315.1|/0/PREDICTED: uncharacterized protein LOC100265010 [Vitis vinifera]	K14326|1|8e-51|202|sbi:SORBI_01g030480|regulator of nonsense transcripts 1 [EC:3.6.4.-]
Cs3g18760	1468	89	32	12.1701	4.54956	-1.41954	Down	4.47e-07	1.2e-05	-	-	-	-	-
Cs3g22560	3216	374	134	23.3445	8.6963	-1.42461	Down	2e-25	3.12e-23	GO:0016021//integral to membrane	GO:0015154;GO:0005351//sugar:hydrogen symporter activity	GO:0008643//carbohydrate transport	gi|21063921|gb|AAM29150.1|/0/citrus sucrose transporter 1 [Citrus sinensis]	-
Cs8g05410	2298	185	65	16.1603	5.90349	-1.45282	Down	1.11e-13	7.5e-12	-	GO:0008171//O-methyltransferase activity;GO:0043169//cation binding	GO:0009699//phenylpropanoid biosynthetic process	gi|356499753|ref|XP_003518701.1|/4.51387e-50/PREDICTED: caffeoyl-CoA O-methyltransferase-like isoform 1 [Glycine max]	K00588|1|7e-50|196|ath:AT4G34050|caffeoyl-CoA O-methyltransferase [EC:2.1.1.104]
Cs9g09780	6980	57	20	1.63926	0.598026	-1.45477	Down	4.11e-05	0.000719158	GO:0031224//intrinsic to membrane	-	GO:0009267//cellular response to starvation	gi|224102205|ref|XP_002312589.1|/3.22441e-81/pho1-like protein [Populus trichocarpa]	-
Cs7g04880	4232	57	20	2.7037	0.986348	-1.45477	Down	4.11e-05	0.000718541	-	-	GO:0006810//transport	gi|225445408|ref|XP_002281787.1|/1.00178e-177/PREDICTED: potassium channel AKT1-like [Vitis vinifera]	K06694|1|8e-10|64.7|zma:100284046|26S proteasome non-ATPase regulatory subunit 10!K12489|3|2e-06|53.5|vvi:100254173|Arf-GAP with coiled-coil, ANK repeat and PH domain-containing protein!K13118|4|2e-06|49.3|cre:CHLREDRAFT_17930|protein DGCR14
Cs9g07670	977	340	119	69.8575	25.4213	-1.45838	Down	4.99e-24	6.73e-22	-	-	GO:0006950//response to stress	gi|15228866|ref|NP_188923.1|/4.29221e-48/chlorophyll A-B binding, early light-inducible protein [Arabidopsis thaliana]	-
orange1.1t04513	2884	80	28	5.56831	2.02632	-1.45838	Down	1.06e-06	2.67e-05	-	-	-	gi|224122712|ref|XP_002318907.1|/7.33027e-163/cc-nbs-lrr resistance protein [Populus trichocarpa]	K13457|1|3e-37|155|pop:POPTR_755797|disease resistance protein RPM1
Cs7g07120	1734	495	173	57.304	20.823	-1.46046	Down	2.51e-34	5.74e-32	-	GO:0016647//oxidoreductase activity, acting on the CH-NH group of donors, oxygen as acceptor	GO:0006760//folic acid and derivative metabolic process	gi|224142069|ref|XP_002324381.1|/0/sarcosine oxidase [Populus trichocarpa]	-
Cs1g18710	1078	83	29	15.4557	5.61468	-1.46086	Down	6.41e-07	1.67e-05	-	-	-	gi|224120044|ref|XP_002318228.1|/3.7888e-76/predicted protein [Populus trichocarpa]	-
Cs5g26880	7921	347	121	8.79384	3.18824	-1.46373	Down	1.29e-24	1.87e-22	GO:0043231//intracellular membrane-bounded organelle;GO:0016020//membrane	-	-	gi|255569512|ref|XP_002525723.1|/0/conserved hypothetical protein [Ricinus communis]	-
Cs7g23610	3339	128	44	7.69524	2.75031	-1.48437	Down	3.62e-10	1.61e-08	-	-	-	gi|224110100|ref|XP_002315415.1|/7.45229e-121/predicted protein [Populus trichocarpa]	-
Cs7g11100	930	70	24	15.1093	5.3861	-1.48812	Down	3.66e-06	8.26e-05	-	-	-	gi|224053519|ref|XP_002297853.1|/4.76238e-27/predicted protein [Populus trichocarpa]	-
Cs1g24510	1812	240	82	26.5878	9.44499	-1.49314	Down	5.67e-18	5.03e-16	-	GO:0017111//nucleoside-triphosphatase activity;GO:0032559//adenyl ribonucleotide binding	-	gi|224094851|ref|XP_002310264.1|/0/predicted protein [Populus trichocarpa]	K08900|1|1e-174|610|pop:POPTR_563200|mitochondrial chaperone BCS1!K13120|2|3e-120|429|vvi:100263357|protein FAM32A
Cs5g05810	1883	120	41	12.7926	4.54443	-1.49314	Down	1.09e-09	4.5e-08	GO:0043231//intracellular membrane-bounded organelle	-	-	gi|225456957|ref|XP_002281747.1|/1.81927e-78/PREDICTED: FAS-associated factor 2-B [Vitis vinifera]	-
Cs8g20310	2267	208	71	18.4179	6.53661	-1.4945	Down	8.61e-16	6.63e-14	GO:0043231//intracellular membrane-bounded organelle;GO:0016020//membrane	GO:0016705//oxidoreductase activity, acting on paired donors, with incorporation or reduction of molecular oxygen	GO:0006633//fatty acid biosynthetic process	gi|299929214|gb|ADJ58019.1|/3.37632e-77/fatty acid desaturase 3-N1 [Brassica juncea]	K10257|1|6e-77|129|rcu:RCOM_0612610|omega-3 fatty acid desaturase (delta-15 desaturase) [EC:1.14.19.-]
Cs7g04520	803	203	69	50.7469	17.9341	-1.50061	Down	1.57e-15	1.18e-13	GO:0016020//membrane;GO:0044444//cytoplasmic part;GO:0043231//intracellular membrane-bounded organelle	GO:0016667//oxidoreductase activity, acting on sulfur group of donors	GO:0019725//cellular homeostasis	gi|351734488|ref|NP_001236052.1|/2.56905e-24/uncharacterized protein LOC100527691 [Glycine max]	K03671|1|7e-12|49.7|zma:606487|thioredoxin 1
Cs2g15010	1713	65	22	7.61702	2.68047	-1.50674	Down	6.79e-06	0.000142843	-	-	-	gi|255543447|ref|XP_002512786.1|/5.15829e-101/conserved hypothetical protein [Ricinus communis]	-
Cs4g15730	1205	145	49	24.1552	8.48701	-1.509	Down	1.4e-11	7.39e-10	-	-	-	gi|224142135|ref|XP_002324414.1|/4.85067e-12/predicted protein [Populus trichocarpa]	-
Cs8g19450	897	74	25	16.5603	5.81692	-1.5094	Down	1.49e-06	3.62e-05	GO:0031225//anchored to membrane	GO:0005375//copper ion transmembrane transporter activity	GO:0003006//reproductive developmental process;GO:0035434;GO:0048513//organ development	gi|224104365|ref|XP_002313412.1|/4.9413e-50/copper transporter [Populus trichocarpa]	K14686|1|3e-51|199|pop:POPTR_558005|solute carrier family 31 (copper transporter), member 1
Cs5g14730	15889	113	38	1.42761	0.499152	-1.51605	Down	2.23e-09	8.9e-08	GO:0044464//cell part	GO:0016757//transferase activity, transferring glycosyl groups	-	gi|255578542|ref|XP_002530134.1|/0/transferase, transferring glycosyl groups, putative [Ricinus communis]	K11000|1|0.0|603|rcu:RCOM_0747060|callose synthase [EC:2.4.1.-]
orange1.1t05522	541	131	44	48.6075	16.9747	-1.51779	Down	1.13e-10	5.38e-09	-	-	-	-	-
Cs1g23960	3248	84	28	5.19149	1.79923	-1.52877	Down	2.22e-07	6.25e-06	-	-	-	gi|224094749|ref|XP_002310220.1|/1.78157e-111/predicted protein [Populus trichocarpa]	-
Cs6g20490	1991	271	90	27.3229	9.43446	-1.5341	Down	7.44e-21	8.03e-19	-	GO:0016462//pyrophosphatase activity;GO:0032559//adenyl ribonucleotide binding	-	gi|356572218|ref|XP_003554267.1|/0/PREDICTED: probable mitochondrial chaperone BCS1-B-like [Glycine max]	K08900|1|0.0|673|pop:POPTR_248199|mitochondrial chaperone BCS1
orange1.1t02075	1000	161	53	32.3188	11.0617	-1.5468	Down	4.04e-13	2.55e-11	-	-	-	gi|224073188|ref|XP_002304014.1|/1.40395e-19/predicted protein [Populus trichocarpa]	-
Cs7g07300	6656	1687	545	50.8781	17.0895	-1.57393	Down	9.63e-126	1.96e-122	GO:0016020//membrane	GO:0005488//binding;GO:0016820//hydrolase activity, acting on acid anhydrides, catalyzing transmembrane movement of substances;GO:0016887//ATPase activity	-	gi|219888401|gb|ACL54575.1|/0/unknown [Zea mays]	K01535|1|0.0|830|vvi:100241576|H+-transporting ATPase [EC:3.6.3.6]
Cs3g23110	1864	299	96	32.1999	10.7491	-1.58284	Down	7.62e-24	1.02e-21	-	GO:0016811//hydrolase activity, acting on carbon-nitrogen (but not peptide) bonds, in linear amides	GO:0009057//macromolecule catabolic process	gi|224136832|ref|XP_002326956.1|/1.45001e-128/predicted protein [Populus trichocarpa]	K13051|1|9e-130|461|pop:POPTR_740496|beta-aspartyl-peptidase (threonine type) [EC:3.4.19.5]
Cs9g10530	2896	72	23	4.99072	1.65758	-1.59017	Down	8.23e-07	2.11e-05	GO:0031224//intrinsic to membrane	GO:0015291//secondary active transmembrane transporter activity	GO:0015698//inorganic anion transport	gi|224112595|ref|XP_002332751.1|/0/high affinity inorganic phosphate transporter [Populus trichocarpa]	K08176|1|0.0|748|pop:POPTR_831623|MFS transporter, PHS family, inorganic phosphate transporter
Cs1g17710	1682	110	35	13.1279	4.34298	-1.59588	Down	9.08e-10	3.81e-08	-	-	-	gi|224073724|ref|XP_002304143.1|/7.58254e-89/predicted protein [Populus trichocarpa]	-
Cs5g04240	3628	95	30	5.25636	1.72584	-1.60677	Down	1.09e-08	3.9e-07	GO:0043231//intracellular membrane-bounded organelle;GO:0016020//membrane	-	-	gi|356512491|ref|XP_003524952.1|/0/PREDICTED: uncharacterized protein LOC100783882 [Glycine max]	-
Cs9g03590	608	70	22	23.1112	7.55205	-1.61365	Down	9.03e-07	2.31e-05	-	-	-	-	-
Cs7g31770	4079	51	16	2.50984	0.818676	-1.61623	Down	2.85e-05	0.000517317	-	GO:0003676//nucleic acid binding	-	gi|255566438|ref|XP_002524204.1|/0/DNA binding protein, putative [Ricinus communis]	-
Cs5g11010	3963	93	29	4.71073	1.52728	-1.62498	Down	1.2e-08	4.22e-07	GO:0044464//cell part	GO:0004518//nuclease activity	-	gi|297733948|emb|CBI15195.3|/8.87026e-52/unnamed protein product [Vitis vinifera]	-
Cs2g07630	932	287	89	61.8151	19.9306	-1.63298	Down	6.24e-24	8.38e-22	-	-	-	gi|255554973|ref|XP_002518524.1|/3.51551e-38/nuclear transport factor, putative [Ricinus communis]	-
Cs3g23860	685	126	39	36.924	11.8828	-1.63568	Down	2.45e-11	1.23e-09	-	-	-	-	-
Cs2g01740	3519	1593	490	90.871	29.0618	-1.6447	Down	1.67e-126	3.78e-123	GO:0031410//cytoplasmic vesicle	-	GO:0006810//transport	gi|359496107|ref|XP_002273768.2|/0/PREDICTED: oligopeptide transporter 3-like [Vitis vinifera]	-
Cs7g16900	1458	53	16	7.29705	2.29038	-1.67172	Down	1.23e-05	0.000242722	-	-	-	gi|351724547|ref|NP_001238597.1|/1.9991e-34/uncharacterized protein LOC100500214 [Glycine max]	-
orange1.1t02794	886	124	37	28.0942	8.71593	-1.68855	Down	1.25e-11	6.62e-10	-	-	-	-	-
orange1.1t00496	4476	47	14	2.10784	0.652805	-1.69104	Down	3.39e-05	0.000605297	-	-	-	gi|255564707|ref|XP_002523348.1|/1.00443e-67/conserved hypothetical protein [Ricinus communis]	-
Cs5g06570	1932	282	84	29.3002	9.0744	-1.69104	Down	1.17e-24	1.74e-22	GO:0044432//endoplasmic reticulum part;GO:0016023//cytoplasmic membrane-bounded vesicle	GO:0004175//endopeptidase activity;GO:0016628//oxidoreductase activity, acting on the CH-CH group of donors, NAD or NADP as acceptor	GO:0019538//protein metabolic process	gi|224133760|ref|XP_002321654.1|/9.96286e-160/predicted protein [Populus trichocarpa]	K01365|1|6e-161|248|pop:POPTR_666563|cathepsin L [EC:3.4.22.15]
Cs9g06870	2248	135	40	12.055	3.71372	-1.69869	Down	1.24e-12	7.46e-11	GO:0015935//small ribosomal subunit;GO:0016020//membrane;GO:0009536//plastid;GO:0031981//nuclear lumen	GO:0005488//binding;GO:0005198//structural molecule activity	GO:0010467//gene expression;GO:0022613//ribonucleoprotein complex biogenesis	gi|445612|prf||1909359A/2.05813e-23/ribosomal protein S19	K02974|1|2e-24|112|ath:AT3G04920|small subunit ribosomal protein S24e
Cs1g26850	4406	54	16	2.46024	0.757916	-1.69869	Down	8.03e-06	0.000164819	-	GO:0070011//peptidase activity, acting on L-amino acid peptides	GO:0008152//metabolic process	gi|255575263|ref|XP_002528535.1|/3.49609e-143/Cucumisin precursor, putative [Ricinus communis]	-
Cs1g13220	4459	115	34	5.17713	1.59143	-1.70183	Down	5.46e-11	2.68e-09	-	GO:0016788//hydrolase activity, acting on ester bonds	-	gi|225430218|ref|XP_002285009.1|/1.74625e-21/PREDICTED: acyl-protein thioesterase 2 isoform 1 [Vitis vinifera]	K06130|1|1e-22|84.7|vvi:100259338|lysophospholipase II [EC:3.1.1.5]
Cs5g13650	1376	44	13	6.41894	1.97184	-1.7028	Down	5.64e-05	0.00094133	-	-	-	-	-
Cs2g17940	1978	51	15	5.17574	1.58274	-1.70934	Down	1.33e-05	0.000260624	-	-	-	gi|225424460|ref|XP_002285163.1|/3.10113e-44/PREDICTED: purple acid phosphatase 3 isoform 2 [Vitis vinifera]	K01078|1|3e-39|128|rcu:RCOM_1150260|acid phosphatase [EC:3.1.3.2]
Cs3g26710	5514	245	72	8.91925	2.72528	-1.71052	Down	5.97e-22	7.08e-20	GO:0016020//membrane	GO:0005215//transporter activity	GO:0006810//transport;GO:0042221//response to chemical stimulus	gi|357467111|ref|XP_003603840.1|/2.48368e-28/Hippocampus abundant transcript-like protein [Medicago truncatula]	-
Cs1g22320	2078	58	17	5.60288	1.70745	-1.71432	Down	3.17e-06	7.22e-05	GO:0043231//intracellular membrane-bounded organelle	GO:0060089//molecular transducer activity;GO:0032561//guanyl ribonucleotide binding	GO:0035556;GO:0006810//transport	gi|224084398|ref|XP_002307284.1|/1.28411e-25/predicted protein [Populus trichocarpa]	K07977|1|4e-26|82.8|cre:CHLREDRAFT_186126|Arf/Sar family, other
Cs3g25300	2342	82	24	7.02839	2.1388	-1.71639	Down	2.69e-08	8.96e-07	GO:0031410//cytoplasmic vesicle	GO:0016209//antioxidant activity;GO:0005506//iron ion binding;GO:0003824//catalytic activity	GO:0006950//response to stress;GO:0008152//metabolic process	gi|15219493|ref|NP_175117.1|/1.53108e-61/peroxidase 9 [Arabidopsis thaliana]	K00430|1|9e-63|239|ath:AT1G44970|peroxidase [EC:1.11.1.7]
Cs4g13870	1739	45	13	5.19448	1.56023	-1.73522	Down	3.66e-05	0.000648259	-	-	-	gi|359484312|ref|XP_002279746.2|/3.38653e-128/PREDICTED: 1-aminocyclopropane-1-carboxylate oxidase 1 [Vitis vinifera]	K05933|1|4e-128|332|vvi:100257676|aminocyclopropanecarboxylate oxidase [EC:1.14.17.4]
Cs4g03870	6647	232	67	7.00634	2.10375	-1.73569	Down	2.89e-21	3.22e-19	GO:0016020//membrane	GO:0005488//binding;GO:0015662//ATPase activity, coupled to transmembrane movement of ions, phosphorylative mechanism;GO:0015082//di-, tri-valent inorganic cation transmembrane transporter activity;GO:0046915//transition metal ion transmembrane transporter activity	GO:0000041//transition metal ion transport	gi|19071218|gb|AAL84162.1|AF412407_1/1.96138e-108/putative heavy metal transporter [Arabidopsis thaliana]	K01534|1|1e-109|190|ath:AT2G19110|Cd2+/Zn2+-exporting ATPase [EC:3.6.3.3 3.6.3.5]
Cs6g15330	3093	59	17	3.82914	1.14714	-1.73898	Down	2.06e-06	4.85e-05	GO:0044424//intracellular part	GO:0030528//transcription regulator activity;GO:0005488//binding;GO:0016787//hydrolase activity	GO:0048827//phyllome development;GO:0044260;GO:0090304	gi|255587040|ref|XP_002534110.1|/1.32353e-39/conserved hypothetical protein [Ricinus communis]	-
Cs8g14510	2329	49	14	4.22333	1.2546	-1.75116	Down	1.43e-05	0.000277606	-	-	-	gi|255545349|ref|XP_002513735.1|/9.7493e-101/conserved hypothetical protein [Ricinus communis]	-
Cs5g28400	1757	63	18	7.19777	2.13819	-1.75116	Down	8.11e-07	2.09e-05	GO:0034399//nuclear periphery	GO:0005506//iron ion binding;GO:0022892	GO:0050896//response to stimulus;GO:0071941;GO:0015669//gas transport	gi|255556147|ref|XP_002519108.1|/1.86329e-37/non-symbiotic hemoglobin, putative [Ricinus communis]	-
orange1.1t04938	1325	49	14	7.42351	2.20525	-1.75116	Down	1.43e-05	0.000277342	-	-	-	gi|255546355|ref|XP_002514237.1|/7.81505e-75/conserved hypothetical protein [Ricinus communis]	-
Cs3g19070	996	141	40	28.4177	8.38198	-1.76143	Down	9.7e-14	6.62e-12	GO:0043231//intracellular membrane-bounded organelle	GO:0046872//metal ion binding	GO:0006950//response to stress	gi|255545536|ref|XP_002513828.1|/4.45325e-50/calmodulin, putative [Ricinus communis]	K13448|1|7e-26|115|rcu:RCOM_0597990|calcium-binding protein CML
Cs6g01710	3039	218	61	14.3997	4.18933	-1.78125	Down	9.44e-21	1.01e-18	-	-	-	gi|296089862|emb|CBI39681.3|/4.10018e-102/unnamed protein product [Vitis vinifera]	K14638|1|1e-50|199|sbi:SORBI_01g009890|solute carrier family 15 (peptide/histidine transporter), member 3/4
Cs2g03950	2370	74	20	6.26776	1.76128	-1.83133	Down	3.38e-08	1.11e-06	GO:0044464//cell part	-	-	gi|255557427|ref|XP_002519744.1|/1.90929e-43/hydrolase, hydrolyzing O-glycosyl compounds, putative [Ricinus communis]	K14489|1|6e-20|97.4|vvi:100263145|arabidopsis histidine kinase 2/3/4 (cytokinin receptor) [EC:2.7.13.3]
Cs3g02350	5547	63	17	2.27988	0.639641	-1.83362	Down	3.56e-07	9.76e-06	-	-	-	gi|359473525|ref|XP_003631315.1|/1.77415e-146/PREDICTED: uncharacterized protein LOC100265010 [Vitis vinifera]	K14326|1|2e-59|229|osa:4349244|regulator of nonsense transcripts 1 [EC:3.6.4.-]
Cs3g19060	4540	987	266	43.6405	12.2285	-1.83543	Down	6.64e-92	7.97e-89	-	GO:0008940//nitrate reductase activity;GO:0030554//adenyl nucleotide binding;GO:0005506//iron ion binding	GO:0042126//nitrate metabolic process	gi|24474446|gb|AAN15927.1|/0/nitrate reductase [Tilia platyphyllos]	K00360|1|0.0|734|pop:POPTR_551506|nitrate reductase (NADH) [EC:1.7.1.1]
Cs5g06140	1240	372	100	60.2213	16.8316	-1.83911	Down	8.68e-36	2.06e-33	-	-	-	gi|224133686|ref|XP_002321636.1|/1.19148e-13/predicted protein [Populus trichocarpa]	-
Cs2g10930	1360	108	29	15.9409	4.45046	-1.84071	Down	1.97e-11	1.01e-09	-	-	-	gi|297737969|emb|CBI27170.3|/1.46801e-60/unnamed protein product [Vitis vinifera]	-
Cs5g26420	2003	56	15	5.61224	1.56299	-1.84427	Down	1.48e-06	3.6e-05	-	-	-	gi|224125896|ref|XP_002319702.1|/1.53363e-107/predicted protein [Populus trichocarpa]	K14491|1|1e-07|38.9|osa:4332111|two-component response regulator ARR-B family
Cs5g29650	3725	86	23	4.63448	1.28869	-1.84651	Down	2.09e-09	8.36e-08	-	GO:0003676//nucleic acid binding;GO:0001071	GO:0010468//regulation of gene expression;GO:0032501//multicellular organismal process	gi|356572266|ref|XP_003554290.1|/2.57738e-45/PREDICTED: protein CUP-SHAPED COTYLEDON 3-like [Glycine max]	-
Cs5g02830	3176	64	17	4.04509	1.11716	-1.85634	Down	2.27e-07	6.37e-06	GO:0044464//cell part	-	-	gi|125524951|gb|EAY73065.1|/1.83492e-106/hypothetical protein OsI_00940 [Oryza sativa Indica Group]	-
Cs3g02400	14868	53	14	0.71557	0.196527	-1.86437	Down	2.42e-06	5.62e-05	-	-	-	gi|359473525|ref|XP_003631315.1|/0/PREDICTED: uncharacterized protein LOC100265010 [Vitis vinifera]	K14326|1|5e-49|196|sbi:SORBI_01g030480|regulator of nonsense transcripts 1 [EC:3.6.4.-]
Cs2g15260	848	164	43	38.8219	10.5832	-1.87509	Down	5.05e-17	4.25e-15	-	-	-	-	-
Cs3g13930	5758	111	29	3.86973	1.05117	-1.88024	Down	5.19e-12	2.89e-10	-	GO:0046914//transition metal ion binding;GO:0016702//oxidoreductase activity, acting on single donors with incorporation of molecular oxygen, incorporation of two atoms of oxygen	GO:0006633//fatty acid biosynthetic process	gi|124365601|gb|AAK50778.4|AF361893_1/0/bacterial-induced lipoxygenase [Gossypium hirsutum]	K00454|1|0.0|449|pop:POPTR_782901|lipoxygenase [EC:1.13.11.12]
Cs7g19030	2668	46	12	3.46099	0.938731	-1.8824	Down	1.01e-05	0.000203662	-	-	-	gi|255583260|ref|XP_002532394.1|/0/synaptotagmin, putative [Ricinus communis]	-
Cs8g14660	1597	145	37	18.226	4.83551	-1.91426	Down	1.33e-15	1.01e-13	-	-	-	-	-
Cs2g13920	1434	64	16	8.959	2.32872	-1.9438	Down	9.43e-08	2.87e-06	-	-	-	gi|18417264|ref|NP_568292.1|/1.8232e-32/NAC domain containing protein 84 [Arabidopsis thaliana]	-
Cs5g19060	8792	541	133	12.352	3.15726	-1.96801	Down	5.05e-56	2.45e-53	GO:0016020//membrane	GO:0035251//UDP-glucosyltransferase activity	GO:0005984//disaccharide metabolic process	gi|255561468|ref|XP_002521744.1|/1.91935e-167/sucrose phosphate syntase, putative [Ricinus communis]	K00696|1|1e-168|430|rcu:RCOM_1329250|sucrose-phosphate synthase [EC:2.4.1.14]
orange1.1t03437	2466	37	9	3.01188	0.76172	-1.98333	Down	4.39e-05	0.00076003	-	-	-	gi|224136572|ref|XP_002322363.1|/1.86326e-41/predicted protein [Populus trichocarpa]	-
Cs4g11370	3535	50	12	2.83929	0.708496	-2.0027	Down	1.59e-06	3.84e-05	-	-	-	gi|224115098|ref|XP_002316939.1|/5.2906e-125/predicted protein [Populus trichocarpa]	K13415|1|3e-34|65.5|pop:POPTR_562744|protein brassinosteroid insensitive 1 [EC:2.7.10.1 2.7.11.1]!K04733|5|1e-33|61.6|pop:POPTR_720623|interleukin-1 receptor-associated kinase 4 [EC:2.7.11.1]
Cs4g07610	3838	109	26	5.70099	1.41389	-2.01155	Down	8.64e-13	5.27e-11	GO:0044425//membrane part	GO:0004872//receptor activity;GO:0016462//pyrophosphatase activity;GO:0032559//adenyl ribonucleotide binding	GO:0006952//defense response;GO:0023060;GO:0012501//programmed cell death	gi|224056903|ref|XP_002299081.1|/0/tir-nbs resistance protein [Populus trichocarpa]	-
Cs7g24940	4164	114	27	5.4957	1.35331	-2.02181	Down	2.15e-13	1.41e-11	-	-	-	gi|3024360|sp|Q42667.1|PALY_CITLI/0/RecName: Full=Phenylalanine ammonia-lyase	K10775|1|0.0|1077|rcu:RCOM_0262230|phenylalanine ammonia-lyase [EC:4.3.1.24]
orange1.1t04042	1331	145	34	21.8685	5.33147	-2.03625	Down	8.49e-17	6.93e-15	-	-	-	gi|255539366|ref|XP_002510748.1|/7.82827e-91/protein binding protein, putative [Ricinus communis]	-
Cs8g05870	795	60	14	15.15	3.67542	-2.04334	Down	9.48e-08	2.88e-06	-	GO:0046872//metal ion binding;GO:0016628//oxidoreductase activity, acting on the CH-CH group of donors, NAD or NADP as acceptor	GO:0008152//metabolic process	gi|224105539|ref|XP_002313848.1|/4.00308e-74/predicted protein [Populus trichocarpa]	K13448|1|3e-75|279|pop:POPTR_767565|calcium-binding protein CML
orange1.1t00539	1905	134	31	14.1201	3.39635	-2.0557	Down	8.35e-16	6.47e-14	-	-	GO:0030154//cell differentiation;GO:0000902//cell morphogenesis	gi|255585261|ref|XP_002533331.1|/1.60999e-66/conserved hypothetical protein [Ricinus communis]	K01115|1|4e-08|57.8|vcn:VOLCADRAFT_99471|phospholipase D [EC:3.1.4.4]
Cs9g03160	742	166	38	44.909	10.6887	-2.07092	Down	2.08e-19	2.05e-17	-	-	-	-	-
Cs3g26850	6356	35	8	1.10538	0.262695	-2.07309	Down	4.4e-05	0.000760783	-	GO:0004175//endopeptidase activity	GO:0019538//protein metabolic process	gi|356508957|ref|XP_003523219.1|/5.85218e-85/PREDICTED: prolyl endopeptidase-like [Glycine max]	K01322|1|5e-83|308|pop:POPTR_761565|prolyl oligopeptidase [EC:3.4.21.26]
Cs3g06650	5188	35	8	1.35424	0.321837	-2.07309	Down	4.4e-05	0.000760138	-	-	-	gi|224111284|ref|XP_002332949.1|/0/cc-nbs-lrr resistance protein [Populus trichocarpa]	K13459|1|2e-72|272|vvi:100254298|disease resistance protein RPS2!K01164|5|1e-47|190|vvi:100258314|ribonuclease P/MRP protein subunit POP1 [EC:3.1.26.5]
Cs3g24970	2120	44	10	4.16625	0.984487	-2.08131	Down	4.07e-06	9.04e-05	-	-	-	gi|255538680|ref|XP_002510405.1|/6.49888e-88/oxidoreductase, putative [Ricinus communis]	-
Cs5g31810	1148	419	95	73.2658	17.2714	-2.08475	Down	4.8e-47	1.69e-44	-	-	-	-	-
Cs8g18320	1748	41	9	4.70838	1.0746	-2.13143	Down	6.44e-06	0.000136075	-	-	GO:0050896//response to stimulus	gi|224106505|ref|XP_002314189.1|/3.2372e-66/f-box family protein [Populus trichocarpa]	-
Cs6g20270	4941	64	14	2.60012	0.59137	-2.13645	Down	1.4e-08	4.87e-07	GO:0016020//membrane	GO:0017111//nucleoside-triphosphatase activity	-	gi|325977001|gb|ADZ48235.1|/0/multidrug/pheromone exporter protein [Hevea brasiliensis]	K05658|1|0.0|728|sbi:SORBI_06g030350|ATP-binding cassette, subfamily B (MDR/TAP), member 1
Cs7g23210	3212	46	10	2.87482	0.649786	-2.14544	Down	1.54e-06	3.73e-05	-	-	-	gi|224113403|ref|XP_002316485.1|/2.87931e-138/predicted protein [Populus trichocarpa]	K03695|1|2e-15|82.8|zma:541780|ATP-dependent Clp protease ATP-binding subunit ClpB
Cs2g10910	2012	231	49	23.0469	5.08293	-2.18084	Down	4.1e-28	7.47e-26	-	-	-	gi|224134394|ref|XP_002321809.1|/5.79593e-30/predicted protein [Populus trichocarpa]	-
Cs3g20840	2292	152	32	13.3124	2.91394	-2.19173	Down	4.13e-19	4.01e-17	GO:0009536//plastid	GO:0046872//metal ion binding;GO:0016717//oxidoreductase activity, acting on paired donors, with oxidation of a pair of donors resulting in the reduction of molecular oxygen to two molecules of water	GO:0006631//fatty acid metabolic process	gi|255570408|ref|XP_002526163.1|/1.0611e-83/stearoyl-ACP desaturase [Ricinus communis]	K03921|1|6e-85|313|rcu:RCOM_0138550|acyl-[acyl-carrier-protein] desaturase [EC:1.14.19.2]
Cs8g06560	1215	38	8	6.27822	1.37423	-2.19173	Down	1.01e-05	0.00020365	-	-	-	gi|357458495|ref|XP_003599528.1|/1.12258e-32/Organ-specific protein S2 [Medicago truncatula]	-
Cs6g13250	2626	34	7	2.59904	0.556351	-2.22391	Down	2.61e-05	0.000478117	-	-	-	gi|224091491|ref|XP_002309272.1|/1.12464e-76/predicted protein [Populus trichocarpa]	K14493|1|8e-20|97.1|ppp:PHYPADRAFT_118478|gibberellin receptor GID1 [EC:3.-.-.-]
orange1.1t05755	305	102	21	67.1319	14.3703	-2.22391	Down	1.7e-13	1.13e-11	-	-	-	gi|2274917|emb|CAA03881.1|/4.47647e-09/Cu/Zn superoxide dismutase [Citrus sinensis]	-
Cs3g13200	6417	61	12	1.90821	0.390297	-2.28958	Down	7.52e-09	2.78e-07	-	-	-	gi|224083434|ref|XP_002307025.1|/0/cc-nbs-lrr resistance protein [Populus trichocarpa]	K13459|1|4e-67|255|vvi:100254298|disease resistance protein RPS2
Cs5g01880	1370	56	11	8.20534	1.67578	-2.29173	Down	3.11e-08	1.03e-06	GO:0031224//intrinsic to membrane	-	-	gi|255555653|ref|XP_002518862.1|/8.45057e-55/conserved hypothetical protein [Ricinus communis]	-
Cs1g09470	4941	72	14	2.92514	0.59137	-2.30637	Down	2.69e-10	1.21e-08	-	-	-	gi|224134406|ref|XP_002321815.1|/0/cc-nbs-lrr resistance protein [Populus trichocarpa]	K13457|1|4e-76|285|vvi:100252764|disease resistance protein RPM1
Cs3g24490	1658	31	6	3.75324	0.755288	-2.31304	Down	4.04e-05	0.000709574	-	GO:0016757//transferase activity, transferring glycosyl groups	-	gi|224137222|ref|XP_002327072.1|/5.5676e-169/predicted protein [Populus trichocarpa]	K12356|1|2e-111|400|pop:POPTR_563103|coniferyl-alcohol glucosyltransferase [EC:2.4.1.111]!K08237|2|2e-110|397|vvi:100246482|hydroquinone glucosyltransferase [EC:2.4.1.218]
Cs5g01190	1796	117	22	13.077	2.5566	-2.35474	Down	2.86e-16	2.28e-14	-	-	-	gi|224061523|ref|XP_002300522.1|/8.25513e-65/predicted protein [Populus trichocarpa]	-
Cs5g28100	886	80	15	18.1253	3.53349	-2.35884	Down	1.44e-11	7.6e-10	-	-	-	gi|359479878|ref|XP_003632368.1|/4.26983e-14/PREDICTED: CLAVATA3/ESR (CLE)-related protein TDIF-like [Vitis vinifera]	-
Cs2g28910	1791	32	6	3.5866	0.6992	-2.35884	Down	2.42e-05	0.000446737	GO:0044464//cell part	-	GO:0050896//response to stimulus	gi|224131690|ref|XP_002328084.1|/7.52133e-26/predicted protein [Populus trichocarpa]	K13993|1|4e-16|84.3|ath:AT5G20970|HSP20 family protein
Cs3g12080	2210	141	26	12.8072	2.45543	-2.38291	Down	1.42e-19	1.41e-17	-	-	-	-	-
orange1.1t01577	1060	159	29	30.1107	5.71002	-2.39871	Down	4.73e-22	5.65e-20	-	-	-	-	-
Cs3g17810	1232	33	6	5.3769	1.01645	-2.40323	Down	1.44e-05	0.000280036	GO:0031224//intrinsic to membrane	GO:0046914//transition metal ion binding	GO:0051234//establishment of localization;GO:0006091//generation of precursor metabolites and energy	gi|224066997|ref|XP_002302318.1|/6.32343e-44/predicted protein [Populus trichocarpa]	-
Cs7g09430	833	156	28	37.5931	7.0155	-2.42185	Down	6.85e-22	8.03e-20	-	-	-	-	-
Cs3g15140	1277	157	27	24.6796	4.41285	-2.48354	Down	1.25e-22	1.56e-20	-	GO:0016765//transferase activity, transferring alkyl or aryl (other than methyl) groups	GO:0018130	gi|255542894|ref|XP_002512510.1|/1.57123e-133/Nicotianamine synthase, putative [Ricinus communis]	K05953|1|9e-135|477|rcu:RCOM_1435160|nicotianamine synthase [EC:2.5.1.43]
Cs8g07680	2169	47	8	4.34978	0.769797	-2.49839	Down	1.02e-07	3.06e-06	-	-	-	gi|224056643|ref|XP_002298951.1|/2.8469e-22/predicted protein [Populus trichocarpa]	K13459|1|5e-07|54.3|rcu:RCOM_1047690|disease resistance protein RPS2
Cs8g15720	2169	233	39	21.5638	3.75276	-2.52259	Down	1.95e-33	4.43e-31	GO:0005576//extracellular region;GO:0030312//external encapsulating structure	GO:0004553//hydrolase activity, hydrolyzing O-glycosyl compounds;GO:0016758//transferase activity, transferring hexosyl groups	GO:0044042//glucan metabolic process	gi|156739650|gb|ABU93486.1|/3.09167e-61/xyloglucan endotraglucosylase/hydrolase [Vigna angularis]	K08235|1|9e-62|143|rcu:RCOM_0474040|xyloglucan:xyloglucosyl transferase [EC:2.4.1.207]
Cs9g10730	2263	49	8	4.34651	0.737821	-2.55851	Down	3.54e-08	1.15e-06	-	-	-	gi|356535430|ref|XP_003536248.1|/7.89498e-62/PREDICTED: auxin-induced protein 5NG4 [Glycine max]	-
orange1.1t04489	3980	155	25	7.81767	1.311	-2.57607	Down	3.04e-23	3.92e-21	-	-	-	gi|166091748|gb|ABY81911.1|/9.60049e-139/4-coumarate:CoA ligase 2 [Ruta graveolens]	K01904|1|9e-135|479|rcu:RCOM_1443470|4-coumarate--CoA ligase [EC:6.2.1.12]
Cs7g09420	808	82	13	20.3719	3.35798	-2.60092	Down	4.65e-13	2.91e-11	-	-	-	-	-
Cs4g07080	4237	32	5	1.51607	0.246296	-2.62188	Down	7.34e-06	0.000153301	-	GO:0016787//hydrolase activity	-	gi|357142911|ref|XP_003572734.1|/1.17848e-148/PREDICTED: beta-galactosidase 1-like [Brachypodium distachyon]	K12309|1|4e-60|80.9|ath:AT3G52840|beta-galactosidase [EC:3.2.1.23]
Cs2g15160	1907	52	8	5.47371	0.875558	-2.64424	Down	7.14e-09	2.65e-07	-	GO:0005488//binding	-	gi|224131348|ref|XP_002321062.1|/4.27486e-43/predicted protein [Populus trichocarpa]	K11982|1|1e-12|72.8|zma:100383341|E3 ubiquitin-protein ligase RNF115/126 [EC:6.3.2.19]
Cs6g15930	3678	33	5	1.80107	0.283729	-2.66627	Down	4.27e-06	9.41e-05	-	-	-	gi|357123064|ref|XP_003563233.1|/0/PREDICTED: sucrose synthase 2-like [Brachypodium distachyon]	K00695|1|0.0|304|osa:4335447|sucrose synthase [EC:2.4.1.13]
Cs5g23510	3423	35	5	2.05253	0.304866	-2.75116	Down	1.43e-06	3.5e-05	-	-	-	gi|313755404|gb|ADR74193.1|/1.34232e-146/(E)-beta-caryophyllene synthase [Vitis vinifera]	K12929|1|2e-62|132|rcu:RCOM_1574190|casbene synthase [EC:4.2.3.8]
Cs2g27940	2660	97	13	7.32013	1.02002	-2.84328	Down	1.37e-16	1.11e-14	GO:0043231//intracellular membrane-bounded organelle	GO:0003676//nucleic acid binding;GO:0001071	GO:0010468//regulation of gene expression;GO:0006351//transcription, DNA-dependent	gi|212723654|ref|NP_001131296.1|/6.58144e-28/uncharacterized protein LOC100192609 [Zea mays]	K09422|1|4e-29|88.6|zma:100192609|myb proto-oncogene protein, plant
Cs1g22540	1554	53	7	6.84627	0.940141	-2.86437	Down	1.07e-09	4.44e-08	-	GO:0005488//binding;GO:0004672//protein kinase activity	-	gi|255565216|ref|XP_002523600.1|/2.34726e-97/ATP binding protein, putative [Ricinus communis]	K13414|1|4e-38|157|ath:AT4G08500|mitogen-activated protein kinase kinase kinase 1, plant [EC:2.7.11.25]
orange1.1t04418	9491	28	3	0.592209	0.0659713	-3.1662	Down	4.23e-06	9.36e-05	-	-	-	gi|89179406|gb|ABD63142.1|/0/Retrotransposon gag protein [Asparagus officinalis]	K13415|1|3e-15|84.0|sbi:SORBI_03g012040|protein brassinosteroid insensitive 1 [EC:2.7.10.1 2.7.11.1]!K13420|2|1e-07|58.9|pop:POPTR_1075175|LRR receptor-like serine/threonine-protein kinase FLS2 [EC:2.7.11.1]!K00924|4|4e-07|57.0|ath:AT1G75820| [EC:2.7.1.-]
Cs5g12810	1514	21	2	2.78434	0.275708	-3.33612	Down	5.29e-05	0.000894122	-	-	-	gi|18401821|ref|NP_566604.1|/2.74691e-31/reticulon-like protein B9 [Arabidopsis thaliana]	-
Cs8g12940	11903	21	2	0.354154	0.0350687	-3.33612	Down	5.29e-05	0.000894864	-	-	-	gi|224139920|ref|XP_002323341.1|/1.75705e-48/predicted protein [Populus trichocarpa]	K13418|1|4e-14|58.5|rcu:RCOM_0186340|somatic embryogenesis receptor kinase 1 [EC:2.7.10.1 2.7.11.1]
Cs9g05690	1167	32	3	5.50437	0.536533	-3.35884	Down	4.06e-07	1.1e-05	GO:0031410//cytoplasmic vesicle	-	-	gi|356563662|ref|XP_003550080.1|/4.90328e-37/PREDICTED: uncharacterized protein LOC100808359 [Glycine max]	-
Cs7g20780	6174	76	6	2.47102	0.202829	-3.60677	Down	3.32e-16	2.63e-14	GO:0031410//cytoplasmic vesicle	-	GO:0006810//transport	gi|357442989|ref|XP_003591772.1|/5.92138e-43/Hippocampus abundant transcript-like protein [Medicago truncatula]	-
Cs4g06600	2161	26	2	2.41517	0.193162	-3.64424	Down	2.64e-06	6.08e-05	GO:0031410//cytoplasmic vesicle	GO:0043167//ion binding;GO:0008422//beta-glucosidase activity	GO:0044238//primary metabolic process	gi|255550261|ref|XP_002516181.1|/9.00737e-170/Glucan endo-1,3-beta-glucosidase precursor, putative [Ricinus communis]	K14489|1|1e-07|56.2|vvi:100263145|arabidopsis histidine kinase 2/3/4 (cytokinin receptor) [EC:2.7.13.3]
Cs3g25510	2447	89	6	7.30104	0.511756	-3.83457	Down	1.27e-19	1.27e-17	-	-	-	gi|255538804|ref|XP_002510467.1|/8.18351e-82/Auxin-induced protein 5NG4, putative [Ricinus communis]	-
Cs7g20080	6904	18	1	0.52336	0.0302305	-4.11373	Down	5.68e-05	0.000947433	-	GO:0004674//protein serine/threonine kinase activity;GO:0000166//nucleotide binding	-	gi|224122118|ref|XP_002318757.1|/0/predicted protein [Populus trichocarpa]	-
Cs5g32580	669	20	1	6.00113	0.311975	-4.26573	Down	1.62e-05	0.000308735	-	GO:0030611//arsenate reductase activity;GO:0015036//disulfide oxidoreductase activity	GO:0019725//cellular homeostasis	gi|255559302|ref|XP_002520671.1|/2.84145e-37/glutaredoxin, grx, putative [Ricinus communis]	K03676|1|2e-12|70.1|vvi:100265126|glutaredoxin 3
Cs3g13750	724	22	1	6.09976	0.288275	-4.40323	Down	4.56e-06	0.000100133	-	-	-	gi|255542622|ref|XP_002512374.1|/5.21206e-46/cyclin-dependent protein kinase, putative [Ricinus communis]	-
Cs5g34190	1290	23	1	3.57904	0.161792	-4.46737	Down	2.42e-06	5.62e-05	-	-	-	gi|255561671|ref|XP_002521845.1|/7.63011e-35/conserved hypothetical protein [Ricinus communis]	-
Cs7g15620	3585	88	3	4.92745	0.174654	-4.81827	Down	2.76e-22	3.33e-20	GO:0016020//membrane	GO:0004629//phospholipase C activity	GO:0006644//phospholipid metabolic process	gi|224124040|ref|XP_002319230.1|/4.90846e-94/predicted protein [Populus trichocarpa]	K01114|1|3e-95|348|pop:POPTR_571365|phospholipase C [EC:3.1.4.3]
Cs4g17220	662	44	1	13.3421	0.315274	-5.40323	Down	3.12e-12	1.79e-10	-	-	-	-	-
Cs1g19040	3263	15	0	0.92279	0.001	-9.84986	Down	4.15e-05	0.000725553	-	-	-	gi|147853564|emb|CAN80230.1|/0/hypothetical protein VITISV_003211 [Vitis vinifera]	-
Cs3g14650	2101	15	0	1.43316	0.001	-10.485	Down	4.15e-05	0.000726175	GO:0030312//external encapsulating structure	GO:0030234//enzyme regulator activity;GO:0004091//carboxylesterase activity	GO:0071555	gi|224123034|ref|XP_002318977.1|/7.78899e-118/predicted protein [Populus trichocarpa]	K01051|1|5e-119|426|pop:POPTR_1096101|pectinesterase [EC:3.1.1.11]
Cs3g04440	1909	28	0	2.94429	0.001	-11.5237	Down	6.52e-09	2.43e-07	-	-	-	gi|195642494|gb|ACG40715.1|/1.86661e-30/carboxy-lyase [Zea mays]	K06966|1|2e-31|134|vvi:100256973|
Cs4g17230	647	28	0	8.68726	0.001	-13.0847	Down	6.52e-09	2.44e-07	-	-	-	-	-
Cs4g17240	240	240	0	200.738	0.001	-17.615	Down	5.91e-71	4.02e-68	-	-	-	-	-

## Sheet: 210 DAF p<0.05 and FDR≤0.001
GeneID	Gene_length	WT_Uniq_reads_num	MT_Uniq_reads_num	WT-RPKM	MT-RPKM	log2 Ratio(MT/WT)	Up-Down-Regulation(MT/WT)	P-value	FDR	GO Component	GO Function	GO Process	Blast nr	Blast KEGG
Cs5g15230	863	1	48	0.24196	11.9095	5.62121	Up	4.93538e-14	7.13108e-12	-	-	-	-	-
Cs4g03130	1600	8	53	1.04406	7.09285	2.76416	Up	9.50644e-10	8.24145e-08	GO:0005576//extracellular region;GO:0030312//external encapsulating structure	GO:0016798//hydrolase activity, acting on glycosyl bonds;GO:0016758//transferase activity, transferring hexosyl groups	GO:0009725//response to hormone stimulus;GO:0044042//glucan metabolic process;GO:0009605//response to external stimulus;GO:0006950//response to stress;GO:0007047//cellular cell wall organization	gi|29500893|emb|CAD87536.1|/6.61506e-116/putative xyloglucan endotransglycosylase [Cucumis sativus]	K14504|1|2e-113|205|ath:AT5G57560|xyloglucan:xyloglucosyl transferase TCH4 [EC:2.4.1.207]!K08235|4|2e-107|180|ath:AT4G30270|xyloglucan:xyloglucosyl transferase [EC:2.4.1.207]
Cs7g31620	2801	13	66	0.969135	5.0454	2.3802	Up	3.21706e-10	3.0315e-08	GO:0005576//extracellular region	GO:0046914//transition metal ion binding;GO:0016682//oxidoreductase activity, acting on diphenols and related substances as donors, oxygen as acceptor	GO:0009808//lignin metabolic process	gi|225466920|ref|XP_002265173.1|/0/PREDICTED: laccase-4-like [Vitis vinifera]	K00423|1|1e-30|133|rcu:RCOM_0657480|L-ascorbate oxidase [EC:1.10.3.3]
Cs3g26480	2995	29	134	2.02188	9.58016	2.24435	Up	3.87908e-18	8.22449e-16	-	GO:0016788//hydrolase activity, acting on ester bonds	GO:0044238//primary metabolic process	gi|302142707|emb|CBI19910.3|/6.14951e-26/unnamed protein product [Vitis vinifera]	-
Cs4g04730	7640	9	41	0.245982	1.14909	2.22387	Up	2.2164e-06	0.000108899	GO:0043231//intracellular membrane-bounded organelle	GO:0031559//oxidosqualene cyclase activity	GO:0016104//triterpenoid biosynthetic process;GO:0009668;GO:0048229//gametophyte development;GO:0006350//transcription	gi|152962680|dbj|BAF73930.1|/1.67259e-58/cycloartenol synthase [Kandelia candel]	K01853|1|1e-58|121|pop:POPTR_717351|cycloartenol synthase [EC:5.4.99.8]
Cs2g07240	4531	11	42	0.506935	1.98481	1.96913	Up	9.26468e-06	0.000391162	-	-	-	gi|336318893|gb|AEI52903.1|/2.50869e-66/terpene synthase 3 [Populus trichocarpa]	K15086|1|1e-63|243|vvi:100256887|(3S)-linalool synthase [EC:4.2.3.25]
Cs8g14700	2173	15	54	1.4414	5.32107	1.88424	Up	9.86026e-07	5.44856e-05	-	-	-	gi|255565689|ref|XP_002523834.1|/1.18705e-52/conserved hypothetical protein [Ricinus communis]	-
Cs9g16810	1474	43	142	6.09151	20.6279	1.75973	Up	2.64538e-14	3.96929e-12	GO:0043231//intracellular membrane-bounded organelle	GO:0003676//nucleic acid binding;GO:0001071	GO:0010468//regulation of gene expression;GO:0006351//transcription, DNA-dependent	gi|269315902|gb|ACZ37077.1|/1.2043e-103/CRT/DRE binding factor [Citrus sinensis]	K09286|1|5e-56|216|ath:AT4G25480|EREBP-like factor
Cs2g05620	1384	67	184	10.1086	28.4673	1.49372	Up	1.28272e-14	2.00166e-12	-	-	-	gi|341604895|gb|AEK82608.1|/4.27781e-39/ethylene-responsive element binding protein 1 [Hevea brasiliensis]	K09286|1|1e-21|102|ath:AT5G44210|EREBP-like factor
Cs8g06620	954	110	276	24.0768	61.9477	1.36341	Up	1.15952e-18	2.59971e-16	-	-	-	gi|224105409|ref|XP_002313801.1|/1.60497e-09/predicted protein [Populus trichocarpa]	-
Cs7g30420	2270	31	73	2.85161	6.88591	1.27187	Up	1.86309e-05	0.000740152	-	-	GO:0006810//transport	gi|255576723|ref|XP_002529249.1|/2.56699e-38/K(+)/H(+) antiporter, putative [Ricinus communis]	-
Cs6g17590	1546	34	80	4.59223	11.0801	1.27071	Up	7.45756e-06	0.00032326	GO:0016020//membrane	GO:0046872//metal ion binding;GO:0016491//oxidoreductase activity	GO:0009642//response to light intensity;GO:0006952//defense response;GO:0009725//response to hormone stimulus;GO:0000302//response to reactive oxygen species;GO:0019932//second-messenger-mediated signaling;GO:0009908//flower development;GO:0048571;GO:0009605//response to external stimulus	gi|225453160|ref|XP_002274476.1|/7.82401e-53/PREDICTED: calcium-binding allergen Ole e 8 [Vitis vinifera]	K13448|1|5e-54|209|vvi:100253496|calcium-binding protein CML
Cs7g13250	5338	34	79	1.33001	3.16893	1.25256	Up	1.07212e-05	0.000446854	GO:0005618//cell wall;GO:0005576//extracellular region;GO:0009536//plastid	GO:0015926//glucosidase activity;GO:0005488//binding	GO:0000272//polysaccharide catabolic process;GO:0010038//response to metal ion	gi|255581663|ref|XP_002531635.1|/0/alpha-glucosidase, putative [Ricinus communis]	K01187|1|0.0|1142|pop:POPTR_564524|alpha-glucosidase [EC:3.2.1.20]!K12316|5|0.0|798|zma:100501905|lysosomal alpha-glucosidase [EC:3.2.1.20]
Cs8g12460	4122	48	109	2.43157	5.66217	1.21947	Up	3.975e-07	2.32145e-05	-	-	-	gi|332322128|emb|CCA66036.1|/0/hypothetical protein [Beta vulgaris subsp. vulgaris]	K13148|1|4e-83|308|vvi:100261060|integrator complex subunit 11 [EC:3.1.27.-]!K12619|2|2e-77|288|vvi:100260845|5'-3' exoribonuclease 2 [EC:3.1.13.-]!K14327|3|2e-24|113|vvi:100258101|regulator of nonsense transcripts 2!K01754|4|8e-15|81.3|vvi:100248644|threonine dehydratase [EC:4.3.1.19]!K08775|5|3e-13|75.9|vvi:100241398|breast cancer 2 susceptibility protein
orange1.1t04496	1023	44	99	8.98113	20.7216	1.20617	Up	1.6797e-06	8.69076e-05	-	-	-	gi|224113315|ref|XP_002316453.1|/6.85056e-62/predicted protein [Populus trichocarpa]	K00058|1|4e-63|239|pop:POPTR_1092826|D-3-phosphoglycerate dehydrogenase [EC:1.1.1.95]
Cs7g07640	2611	126	283	10.0767	23.2083	1.20362	Up	5.33838e-16	9.64171e-14	-	-	GO:0010038//response to metal ion	gi|357466575|ref|XP_003603572.1|/4.68727e-30/Cation transport regulator-like protein [Medicago truncatula]	K07232|1|1e-13|64.3|osa:4335982|cation transport protein ChaC
Cs4g08740	1090	70	152	13.4099	29.8594	1.15489	Up	9.48132e-09	7.14064e-07	-	-	-	-	-
Cs5g11570	7495	469	1008	13.0664	28.7974	1.14008	Up	1.15836e-48	6.45569e-46	-	GO:0046872//metal ion binding;GO:0016301//kinase activity	GO:0007186//G-protein coupled receptor protein signaling pathway	gi|255547253|ref|XP_002514684.1|/2.17713e-171/diacylglycerol kinase, theta, putative [Ricinus communis]	K00901|1|1e-172|606|rcu:RCOM_1470420|diacylglycerol kinase [EC:2.7.1.107]
Cs2g13910	2185	245	518	23.4136	50.7625	1.11641	Up	5.18104e-25	1.65674e-22	-	GO:0008081//phosphoric diester hydrolase activity	GO:0019400	gi|255543649|ref|XP_002512887.1|/3.25088e-117/glycerophosphodiester phosphodiesterase, putative [Ricinus communis]	-
Cs3g16380	3628	150	316	8.63332	18.6502	1.11121	Up	9.45894e-16	1.66222e-13	GO:0044464//cell part	GO:0016757//transferase activity, transferring glycosyl groups	-	gi|125588059|gb|EAZ28723.1|/6.94572e-112/hypothetical protein OsJ_12743 [Oryza sativa Japonica Group]	K13680|1|1e-85|146|osa:4328585|beta-mannan synthase [EC:2.4.1.32]
Cs7g10050	3754	218	456	12.126	26.0097	1.10095	Up	9.52096e-22	2.54405e-19	GO:0044464//cell part	GO:0004497//monooxygenase activity;GO:0005506//iron ion binding	-	gi|255547910|ref|XP_002515012.1|/3.34966e-93/cytochrome P450, putative [Ricinus communis]	K00517|1|5e-44|177|ath:AT3G26310| [EC:1.14.-.-]
Cs3g15460	1814	112	233	12.8924	27.5032	1.09308	Up	1.01598e-11	1.17264e-09	-	GO:0016757//transferase activity, transferring glycosyl groups	GO:0005975//carbohydrate metabolic process;GO:0006950//response to stress	gi|255548353|ref|XP_002515233.1|/8.04206e-145/conserved hypothetical protein [Ricinus communis]	K00750|1|2e-09|46.2|rcu:RCOM_1590700|glycogenin glucosyltransferase [EC:2.4.1.186]
Cs7g04600	1468	563	1153	80.0823	168.177	1.07043	Up	3.30782e-50	1.89772e-47	GO:0009536//plastid	GO:0016846//carbon-sulfur lyase activity	GO:0009404//toxin metabolic process	gi|255558278|ref|XP_002520166.1|/4.62569e-47/glutathione s-transferase, putative [Ricinus communis]	K00799|1|3e-48|190|rcu:RCOM_0699100|glutathione S-transferase [EC:2.5.1.18]
Cs7g12540	7639	73	147	1.99545	4.12046	1.04609	Up	1.89306e-07	1.18353e-05	GO:0016020//membrane	GO:0042625//ATPase activity, coupled to transmembrane movement of ions;GO:0000166//nucleotide binding	GO:0008152//metabolic process	gi|225423808|ref|XP_002280467.1|/0/PREDICTED: putative phospholipid-transporting ATPase 9-like isoform 2 [Vitis vinifera]	K01530|1|0.0|672|vvi:100256123|phospholipid-translocating ATPase [EC:3.6.3.1]
Cs6g07830	2013	435	861	45.1232	91.5849	1.02124	Up	3.06892e-35	1.24713e-32	-	GO:0016747//transferase activity, transferring acyl groups other than amino-acyl groups	-	gi|359481680|ref|XP_002278801.2|/0/PREDICTED: BAHD acyltransferase DCR-like [Vitis vinifera]	K13065|1|2e-28|125|pop:POPTR_554899|shikimate O-hydroxycinnamoyltransferase [EC:2.3.1.133]
orange1.1t03773	6272	550	266	18.3109	9.08114	-1.01176	Down	3.5176e-22	9.66399e-20	-	GO:0046872//metal ion binding;GO:0016702//oxidoreductase activity, acting on single donors with incorporation of molecular oxygen, incorporation of two atoms of oxygen	GO:0006633//fatty acid biosynthetic process	gi|18461098|dbj|BAB84352.1|/1.23055e-119/lipoxygenase [Citrus jambhiri]	K00454|1|1e-116|419|vvi:100257867|lipoxygenase [EC:1.13.11.12]
orange1.1t02745	3166	118	57	7.78261	3.85504	-1.01351	Down	7.50522e-06	0.000324605	-	-	-	gi|224118294|ref|XP_002317783.1|/0/predicted protein [Populus trichocarpa]	-
Cs7g05210	3368	400	193	24.7994	12.2701	-1.01515	Down	1.24133e-16	2.37386e-14	GO:0031224//intrinsic to membrane	-	GO:0006950//response to stress;GO:0015833//peptide transport;GO:0009719	gi|255566995|ref|XP_002524480.1|/1.47141e-99/oligopeptide transporter, putative [Ricinus communis]	K14638|1|5e-52|150|ppp:PHYPADRAFT_189464|solute carrier family 15 (peptide/histidine transporter), member 3/4
Cs4g02570	3302	101	48	6.38702	3.11264	-1.037	Down	2.4461e-05	0.000928281	GO:0044464//cell part	-	-	gi|297743724|emb|CBI36607.3|/5.56836e-44/unnamed protein product [Vitis vinifera]	-
Cs8g13770	9403	130	60	2.88689	1.36631	-1.07923	Down	7.39834e-07	4.18296e-05	-	-	-	gi|147841197|emb|CAN64116.1|/0/hypothetical protein VITISV_041858 [Vitis vinifera]	K09842|1|0.0|775|vvi:100265098|abscisic-aldehyde oxidase [EC:1.2.3.14]
Cs5g13130	2728	102	46	7.80746	3.61059	-1.11262	Down	7.11168e-06	0.000312433	-	GO:0016705//oxidoreductase activity, acting on paired donors, with incorporation or reduction of molecular oxygen	GO:0007568//aging;GO:0008152//metabolic process	gi|224061385|ref|XP_002300453.1|/6.90428e-77/predicted protein [Populus trichocarpa]	K05278|1|3e-25|115|vvi:100249002|flavonol synthase [EC:1.14.11.23]!K05277|2|4e-25|114|vvi:100233142|leucoanthocyanidin dioxygenase [EC:1.14.11.19]
orange1.1t04895	1639	138	62	17.5814	8.09986	-1.11808	Down	1.52364e-07	9.71243e-06	-	-	-	gi|224137222|ref|XP_002327072.1|/2.02021e-163/predicted protein [Populus trichocarpa]	K12356|1|2e-106|384|pop:POPTR_563103|coniferyl-alcohol glucosyltransferase [EC:2.4.1.111]!K08237|2|3e-106|383|vvi:100246482|hydroquinone glucosyltransferase [EC:2.4.1.218]
Cs9g14330	883	296	132	69.9979	32.0094	-1.12881	Down	8.40122e-15	1.36562e-12	-	GO:0004857//enzyme inhibitor activity	-	gi|255539737|ref|XP_002510933.1|/3.46069e-48/21 kDa protein precursor, putative [Ricinus communis]	K01051|1|5e-20|95.9|rcu:RCOM_0417480|pectinesterase [EC:3.1.1.11]!K02355|5|3e-15|79.7|vvi:100257414|elongation factor G
Cs9g01770	4913	131	58	5.56773	2.52782	-1.1392	Down	2.08778e-07	1.29283e-05	-	-	-	gi|255556486|ref|XP_002519277.1|/2.4939e-144/beta-fructofuranosidase, putative [Ricinus communis]	K04125|1|4e-30|132|pop:POPTR_822902|gibberellin 2-oxidase [EC:1.14.11.13]
Cs5g02830	3176	101	44	6.64041	2.96645	-1.16254	Down	3.69148e-06	0.000171852	GO:0044464//cell part	-	-	gi|125524951|gb|EAY73065.1|/1.83492e-106/hypothetical protein OsI_00940 [Oryza sativa Indica Group]	-
Cs8g20570	4471	157	68	7.33245	3.25663	-1.17091	Down	6.14996e-09	4.83714e-07	-	GO:0005488//binding	-	gi|224105907|ref|XP_002313975.1|/0/predicted protein [Populus trichocarpa]	-
Cs8g02020	2875	178	76	12.9281	5.66031	-1.19156	Down	3.43178e-10	3.17253e-08	-	GO:0003676//nucleic acid binding;GO:0001071	GO:0012501//programmed cell death;GO:0050789//regulation of biological process;GO:0009555//pollen development;GO:0009900	gi|359478489|ref|XP_002276395.2|/1.4915e-29/PREDICTED: uncharacterized protein LOC100244907 [Vitis vinifera]	K11111|1|2e-07|55.8|osa:4340310|telomeric repeat-binding factor 2
Cs1g17500	393	80	34	42.5061	18.5247	-1.19822	Down	2.50942e-05	0.000950461	-	-	-	gi|224058657|ref|XP_002299588.1|/1.33258e-37/predicted protein [Populus trichocarpa]	-
Cs7g15610	4902	217	92	9.24358	4.01864	-1.20174	Down	2.9155e-12	3.6455e-10	GO:0016020//membrane	GO:0004629//phospholipase C activity	GO:0006644//phospholipid metabolic process	gi|297833008|ref|XP_002884386.1|/1.39129e-78/phosphoesterase family protein [Arabidopsis lyrata subsp. lyrata]	K01114|1|2e-79|296|rcu:RCOM_1516850|phospholipase C [EC:3.1.4.3]
Cs4g11055	3642	94	39	5.38942	2.29292	-1.23294	Down	2.92808e-06	0.000138293	-	-	-	-	-
orange1.1t04984	2066	2308	953	233.27	98.7705	-1.23985	Down	6.53082e-121	1.41545e-117	-	-	-	gi|359490255|ref|XP_002267233.2|/6.57227e-170/PREDICTED: flavonoid 3'-monooxygenase [Vitis vinifera]	K05280|1|6e-87|319|vvi:100263810|flavonoid 3'-monooxygenase [EC:1.14.13.21]!K00517|4|3e-82|304|osa:4348172| [EC:1.14.-.-]
Cs2g03430	1596	272	112	35.5869	15.0262	-1.24386	Down	9.35314e-16	1.65857e-13	-	-	-	gi|255557315|ref|XP_002519688.1|/1.64591e-53/conserved hypothetical protein [Ricinus communis]	-
Cs4g07080	4237	165	64	8.13166	3.23434	-1.33008	Down	4.54708e-11	4.8204e-09	-	GO:0016787//hydrolase activity	-	gi|357142911|ref|XP_003572734.1|/1.17848e-148/PREDICTED: beta-galactosidase 1-like [Brachypodium distachyon]	K12309|1|4e-60|80.9|ath:AT3G52840|beta-galactosidase [EC:3.2.1.23]
orange1.1t02831	4812	496	190	21.5234	8.45459	-1.3481	Down	6.72248e-31	2.57115e-28	GO:0016020//membrane	GO:0015197//peptide transporter activity	GO:0006810//transport	gi|224149387|ref|XP_002336800.1|/0/oligopeptide transporter OPT family [Populus trichocarpa]	-
Cs2g25450	1839	1125	424	127.739	49.3684	-1.37154	Down	1.06538e-69	9.89588e-67	-	GO:0046872//metal ion binding;GO:0003824//catalytic activity	-	gi|225451467|ref|XP_002274131.1|/3.19334e-104/PREDICTED: peroxidase 55-like [Vitis vinifera]	K00430|1|2e-105|380|vvi:100249751|peroxidase [EC:1.11.1.7]
Cs3g26100	981	3307	1229	703.913	268.255	-1.39179	Down	1.05885e-205	5.16348e-202	GO:0030312//external encapsulating structure	-	GO:0006950//response to stress	gi|357466949|ref|XP_003603759.1|/7.21394e-29/Gibberellin-regulated protein [Medicago truncatula]	-
Cs5g28400	1757	150	55	17.8268	6.70279	-1.41121	Down	5.15222e-11	5.43239e-09	GO:0034399//nuclear periphery	GO:0005506//iron ion binding;GO:0022892	GO:0050896//response to stimulus;GO:0071941;GO:0015669//gas transport	gi|255556147|ref|XP_002519108.1|/1.86329e-37/non-symbiotic hemoglobin, putative [Ricinus communis]	-
Cs9g03680	1513	60	21	8.28069	2.97197	-1.47833	Down	1.87736e-05	0.000744305	-	-	-	gi|255551879|ref|XP_002516985.1|/1.45047e-43/conserved hypothetical protein [Ricinus communis]	-
Cs7g06870	842	113	39	28.0234	9.91784	-1.49853	Down	2.6084e-09	2.14681e-07	-	-	-	gi|225430575|ref|XP_002263122.1|/2.56283e-21/PREDICTED: uncharacterized protein LOC100263835 [Vitis vinifera]	-
Cs3g20840	2292	775	260	70.6059	24.2898	-1.53944	Down	2.17914e-57	1.46573e-54	GO:0009536//plastid	GO:0046872//metal ion binding;GO:0016717//oxidoreductase activity, acting on paired donors, with oxidation of a pair of donors resulting in the reduction of molecular oxygen to two molecules of water	GO:0006631//fatty acid metabolic process	gi|255570408|ref|XP_002526163.1|/1.0611e-83/stearoyl-ACP desaturase [Ricinus communis]	K03921|1|6e-85|313|rcu:RCOM_0138550|acyl-[acyl-carrier-protein] desaturase [EC:1.14.19.2]
Cs7g13930	3095	123	41	8.29848	2.83653	-1.54872	Down	1.92711e-10	1.87951e-08	GO:0043231//intracellular membrane-bounded organelle	GO:0005506//iron ion binding;GO:0016712//oxidoreductase activity, acting on paired donors, with incorporation or reduction of molecular oxygen, reduced flavin or flavoprotein as one donor, and incorporation of one atom of oxygen	GO:0000038//very-long-chain fatty acid metabolic process	gi|224081355|ref|XP_002306380.1|/0/cytochrome P450 [Populus trichocarpa]	K00517|1|8e-174|608|ath:AT5G23190| [EC:1.14.-.-]
Cs5g31810	1148	65	21	11.8229	3.9169	-1.59381	Down	2.49148e-06	0.000120294	-	-	-	-	-
Cs3g16190	5803	64	20	2.30293	0.737976	-1.64183	Down	1.81909e-06	9.33769e-05	-	-	-	gi|302142177|emb|CBI19380.3|/1.24822e-53/unnamed protein product [Vitis vinifera]	K09756|1|1e-32|140|ath:AT5G09640|serine carboxypeptidase-like 19 [EC:3.4.16.- 2.3.1.91]!K13289|5|2e-23|110|pop:POPTR_835003|cathepsin A (carboxypeptidase C) [EC:3.4.16.5]
Cs2g18820	5219	77	24	3.08076	0.984665	-1.64558	Down	1.51696e-07	9.70159e-06	-	GO:0070011//peptidase activity, acting on L-amino acid peptides	GO:0008152//metabolic process	gi|224129258|ref|XP_002320540.1|/0/predicted protein [Populus trichocarpa]	-
Cs6g06650	2028	71	21	7.31045	2.21726	-1.72119	Down	1.97579e-07	1.2313e-05	-	-	-	gi|350535437|ref|NP_001234706.1|/7.46466e-110/uncharacterized protein LOC100134881 [Solanum lycopersicum]	-
Cs3g21160	1478	7466	2157	1054.79	312.493	-1.75507	Down	0	0	-	-	-	gi|147857446|emb|CAN78649.1|/3.15029e-19/hypothetical protein VITISV_036363 [Vitis vinifera]	-
Cs2g07630	932	60	17	13.4428	3.90569	-1.78318	Down	9.87124e-07	5.43922e-05	-	-	-	gi|255554973|ref|XP_002518524.1|/3.51551e-38/nuclear transport factor, putative [Ricinus communis]	-
Cs3g14550	3371	1331	376	82.4467	23.8833	-1.78746	Down	6.20612e-120	1.21057e-116	GO:0031224//intrinsic to membrane	-	-	gi|225450721|ref|XP_002279031.1|/7.57263e-26/PREDICTED: bidirectional sugar transporter SWEET16 [Vitis vinifera]	-
Cs3g19060	4540	1106	307	50.869	14.4793	-1.8128	Down	6.73342e-102	1.09452e-98	-	GO:0008940//nitrate reductase activity;GO:0030554//adenyl nucleotide binding;GO:0005506//iron ion binding	GO:0042126//nitrate metabolic process	gi|24474446|gb|AAN15927.1|/0/nitrate reductase [Tilia platyphyllos]	K00360|1|0.0|734|pop:POPTR_551506|nitrate reductase (NADH) [EC:1.7.1.1]
Cs9g18830	1961	148	41	15.7593	4.47683	-1.81566	Down	5.12318e-15	8.39771e-13	-	GO:0016740//transferase activity	-	gi|224125814|ref|XP_002329724.1|/4.03003e-137/predicted protein [Populus trichocarpa]	K08237|1|4e-70|263|ath:AT1G01420|hydroquinone glucosyltransferase [EC:2.4.1.218]
Cs7g11100	930	44	12	9.87924	2.76289	-1.83822	Down	1.99452e-05	0.000782797	-	-	-	gi|224053519|ref|XP_002297853.1|/4.76238e-27/predicted protein [Populus trichocarpa]	-
Cs5g06140	1240	46	12	7.74623	2.07216	-1.90236	Down	7.98118e-06	0.000342909	-	-	-	gi|224133686|ref|XP_002321636.1|/1.19148e-13/predicted protein [Populus trichocarpa]	-
Cs7g20780	6174	51	13	1.72487	0.45086	-1.93574	Down	1.91259e-06	9.74072e-05	GO:0031410//cytoplasmic vesicle	-	GO:0006810//transport	gi|357442989|ref|XP_003591772.1|/5.92138e-43/Hippocampus abundant transcript-like protein [Medicago truncatula]	-
orange1.1t00496	4476	56	14	2.61247	0.669734	-1.96376	Down	4.58448e-07	2.63014e-05	-	-	-	gi|255564707|ref|XP_002523348.1|/1.00443e-67/conserved hypothetical protein [Ricinus communis]	-
Cs4g19740	3478	44	11	2.64166	0.677217	-1.96376	Down	8.26832e-06	0.000353688	-	-	-	gi|145334553|ref|NP_001078622.1|/9.4676e-19/esterase/lipase domain-containing protein [Arabidopsis thaliana]	-
Cs5g04910	1768	123	29	14.527	3.51221	-2.04829	Down	1.1239e-14	1.78234e-12	-	GO:0004683//calmodulin-dependent protein kinase activity	-	gi|224133416|ref|XP_002321562.1|/4.4714e-156/predicted protein [Populus trichocarpa]	K14555|1|3e-16|84.7|ppp:PHYPADRAFT_171598|U3 small nucleolar RNA-associated protein 13!K14963|4|1e-15|82.8|zma:100276374|COMPASS component SWD3
Cs4g16650	5795	128	29	4.61223	1.07154	-2.10577	Down	1.03353e-15	1.80001e-13	-	GO:0004030//aldehyde dehydrogenase [NAD(P)+] activity	GO:0009698//phenylpropanoid metabolic process	gi|255546535|ref|XP_002514327.1|/9.31118e-114/aldehyde dehydrogenase, putative [Ricinus communis]	K12355|1|5e-115|174|rcu:RCOM_1053300|coniferyl-aldehyde dehydrogenase [EC:1.2.1.68]
Cs7g12600	942	222	50	49.2103	11.3654	-2.11432	Down	2.58672e-26	8.55196e-24	-	-	-	-	-
Cs5g28220	656	98	22	31.1944	7.18098	-2.11903	Down	1.94457e-12	2.52872e-10	-	-	-	gi|224147812|ref|XP_002336545.1|/2.8862e-10/predicted protein [Populus trichocarpa]	-
Cs2g27940	2660	403	87	31.6357	7.00329	-2.17545	Down	3.91952e-48	2.06633e-45	GO:0043231//intracellular membrane-bounded organelle	GO:0003676//nucleic acid binding;GO:0001071	GO:0010468//regulation of gene expression;GO:0006351//transcription, DNA-dependent	gi|212723654|ref|NP_001131296.1|/6.58144e-28/uncharacterized protein LOC100192609 [Zea mays]	K09422|1|4e-29|88.6|zma:100192609|myb proto-oncogene protein, plant
Cs9g03160	742	99	21	27.8603	6.0601	-2.20079	Down	4.31976e-13	5.97597e-11	-	-	-	-	-
Cs4g13870	1739	301	61	36.1427	7.51095	-2.26664	Down	3.59548e-38	1.55852e-35	-	-	-	gi|359484312|ref|XP_002279746.2|/3.38653e-128/PREDICTED: 1-aminocyclopropane-1-carboxylate oxidase 1 [Vitis vinifera]	K05933|1|4e-128|332|vvi:100257676|aminocyclopropanecarboxylate oxidase [EC:1.14.17.4]
Cs3g12080	2210	32	6	3.02351	0.581331	-2.37879	Down	2.01114e-05	0.000787737	-	-	-	-	-
Cs4g19390	1022	32	6	6.53812	1.25709	-2.37879	Down	2.01114e-05	0.000786158	-	-	-	gi|297728401|ref|NP_001176564.1|/5.65634e-32/Os11g0521000 [Oryza sativa Japonica Group]	K00514|1|5e-22|102|rcu:RCOM_1428040|zeta-carotene desaturase [EC:1.14.99.30]
Cs7g21900	1356	51	8	7.85352	1.26327	-2.63618	Down	9.04312e-09	6.83702e-07	-	-	-	gi|356533870|ref|XP_003535481.1|/3.20029e-39/PREDICTED: zinc finger protein ZAT5-like [Glycine max]	-
Cs4g07320	2071	96	14	9.67933	1.44748	-2.74136	Down	5.3232e-16	9.70414e-14	-	-	-	gi|255550427|ref|XP_002516264.1|/9.25154e-39/conserved hypothetical protein [Ricinus communis]	-
Cs7g04520	803	30	4	7.80117	1.06662	-2.87065	Down	4.86756e-06	0.000220806	GO:0016020//membrane;GO:0044444//cytoplasmic part;GO:0043231//intracellular membrane-bounded organelle	GO:0016667//oxidoreductase activity, acting on sulfur group of donors	GO:0019725//cellular homeostasis	gi|351734488|ref|NP_001236052.1|/2.56905e-24/uncharacterized protein LOC100527691 [Glycine max]	K03671|1|7e-12|49.7|zma:606487|thioredoxin 1
Cs2g04110	2197	40	5	3.80175	0.487309	-2.96376	Down	6.92242e-08	4.56178e-06	-	-	-	gi|225466129|ref|XP_002267208.1|/8.52483e-77/PREDICTED: protein SRG1 [Vitis vinifera]	K05278|1|5e-23|82.0|osa:4330843|flavonol synthase [EC:1.14.11.23]
Cs3g19070	996	35	4	7.33775	0.859934	-3.09304	Down	2.77504e-07	1.68629e-05	GO:0043231//intracellular membrane-bounded organelle	GO:0046872//metal ion binding	GO:0006950//response to stress	gi|255545536|ref|XP_002513828.1|/4.45325e-50/calmodulin, putative [Ricinus communis]	K13448|1|7e-26|115|rcu:RCOM_0597990|calcium-binding protein CML
Cs3g18420	3596	41	4	2.38077	0.23818	-3.32131	Down	8.21076e-09	6.30548e-07	-	-	-	gi|118488002|gb|ABK95822.1|/4.14062e-103/unknown [Populus trichocarpa]	K04460|1|5e-08|58.5|osa:4338070|protein phosphatase 5 [EC:3.1.3.16]
orange1.1t02794	886	26	2	6.12765	0.483349	-3.6642	Down	2.2224e-06	0.00010892	-	-	-	-	-
orange1.1t00539	1905	21	1	2.30186	0.112401	-4.35607	Down	7.44364e-06	0.000323376	-	-	GO:0030154//cell differentiation;GO:0000902//cell morphogenesis	gi|255585261|ref|XP_002533331.1|/1.60999e-66/conserved hypothetical protein [Ricinus communis]	K01115|1|4e-08|57.8|vcn:VOLCADRAFT_99471|phospholipase D [EC:3.1.4.4]
Cs3g17810	1232	190	9	32.203	1.56421	-4.36369	Down	1.4877e-44	7.6366e-42	GO:0031224//intrinsic to membrane	GO:0046914//transition metal ion binding	GO:0051234//establishment of localization;GO:0006091//generation of precursor metabolites and energy	gi|224066997|ref|XP_002302318.1|/6.32343e-44/predicted protein [Populus trichocarpa]	-
Cs7g12610	729	158	5	45.2568	1.46861	-4.94561	Down	5.6101e-40	2.60549e-37	-	-	-	gi|255566793|ref|XP_002524380.1|/6.81734e-06/conserved hypothetical protein [Ricinus communis]	-
Cs7g09430	833	44	1	11.0296	0.257051	-5.42319	Down	2.31442e-12	2.97007e-10	-	-	-	-	-
Cs5g01190	1796	19	0	2.20903	0.001	-11.1092	Down	2.44822e-06	0.000118499	-	-	-	gi|224061523|ref|XP_002300522.1|/8.25513e-65/predicted protein [Populus trichocarpa]	-
Cs2g10910	2012	38	0	3.94375	0.001	-11.9454	Down	5.91944e-12	7.04052e-10	-	-	-	gi|224134394|ref|XP_002321809.1|/5.79593e-30/predicted protein [Populus trichocarpa]	-
Cs3g03335	486	16	0	6.87445	0.001	-12.747	Down	1.88659e-05	0.000744937	-	-	-	-	-
Cs2g15260	848	33	0	8.12591	0.001	-12.9883	Down	1.77961e-10	1.75319e-08	-	-	-	-	-
orange1.1t04970	266	17	0	13.3451	0.001	-13.704	Down	9.55144e-06	0.000400668	-	-	-	gi|210160856|gb|ACJ09316.1|/1.47663e-14/KNAT3-like transcription factor [Juglans nigra]	-
