# Supplementary material for: An integrative analysis of the transcriptome and proteome of the pulp of a spontaneous late-ripening sweet orange mutant and its wild type improves our understanding of fruit ripening in citrus
Source: J Exp Bot. 2014 Mar 5;65(6):1651–71. doi: 10.1093/jxb/eru044 (PMC3967095; doi:10.1093/jxb/eru044)
Supplement: Supplementary Data [file supp_eru044_Supplementary_Table_S2._Primer_sequences_for_real_time_PCR.xlsx]

## Sheet: Sheet1
Supplementary Table S2. Primer sequences for real-time PCR.
Realtime PCR primers
Gene	5' to 3'
Cs8g20420-F	GCGATTGTCGCGCTGTTAT
Cs8g20420-R	GCCGGTGGTCTGAAGTGAGT
Cs8g13770-F	CATCTGAGGCCAGCTGTCAA
Cs8g13770-R	GAAGAGTCAACCGCTCAACCA
Cs5g14370-F	GCCGGAATGGTGAACAGAA
Cs5g14370-R	AGGGCTAAGTACGCGAAACG
Cs7g19180-F	CCATGGGCAATGTCGTCAA
Cs7g19180-R	CGGCGCTCTGGACGAA
Cs7g08820-F	GCTCATCATCCCATTACACAACA
Cs7g08820-R	TCACTTCTTATCGGCGTTGGT
Cs9g02570-F	GGCTGACGAGGAGCTTGAGA
Cs9g02570-R	CTGCACCCTGACATGAATCG
Cs4g07080-F	GGAGAAGCATCGGGCGTTA
Cs4g07080-R	TCACACCCGGAGGTTTCAG
Cs1g26330-F	ACTAATCCGACTCCCGTAC
Cs1g26330-R	CCAGCCACCTGTAGTTTC
Cs7g30500-F	CGGCACCGGCACAGTT
Cs7g30500-R	TGCCCGGCGGTACATC
Cs9g08850-F	CGTTGCTCGGCTTATTGCTT
Cs9g08850-R	CCGCGCCGCTAATCC
Cs8g12880-F	TGCAATGGAGATTCCAACAAAA
Cs8g12880-R	CAGCCGAAAGGGCATCAT
Cs4g17960-F	CTCTCTGGCCGTGATTGGA
Cs4g17960-R	TGGCAGATCACTCAGGACAAGA
Cs5g29870-F	TGAGCTTCTGTTCAGCCACAA
Cs5g29870-R	CGTTTCCTCTGAGTCGTTGATG
Cs6g19380-F	TTTCGCTGCCCGTGACA
Cs6g19380-R	TTCGCCGAGGTATTTGACAAT
Cs4g02260-F	CCCGTGCGGGTACTCTATGA
Cs4g02260-R	CACGTGCACCGTAGAAAACG
Cs2g07240-F	ACAGCAACCCGCCCATAG
Cs2g07240-R	AAGTCGTCCCAAAGTCGAAGAA
Cs3g19360-F	TGGTGCCCGCGTTCTAGT
Cs3g19360-R	GAAGGTCCACGGAAAGTACCAA
orange1.1t00464.1-F	CCGATCCCGAAAGTTTCAAG
orange1.1t00464.1-R	AAGGCTGCAAGTCCTCATGAG
orange1.1t03773-F	TGGAAATCCTTTCTCGAAAAACC
orange1.1t03773-R	TGAAACTGTGCAGGGAAGCA
Actin-F	ATCTGCTGGAAGGTGCTGAG
Actin-R	CCAAGCAGCATGAAGATCAA
