# Supplementary material for: An integrative analysis of the transcriptome and proteome of the pulp of a spontaneous late-ripening sweet orange mutant and its wild type improves our understanding of fruit ripening in citrus
Source: J Exp Bot. 2014 Mar 5;65(6):1651–71. doi: 10.1093/jxb/eru044 (PMC3967095; doi:10.1093/jxb/eru044)
Supplement: Supplementary Data [file supp_eru044_Supplementary_Table_S8._Differentially_expressed_genes_of_WT_at_three_development_stages.xlsx]

## Sheet: sheet1
Supplementary Table S8. differentially expressed Genes of WT at three development stages.The significance level was set at p<0.05 and FDR≤0.001.FDR, False Discovery Rate. WT: wild type. DAF: days after flowering.
gene_Accession	190DAF/170DAF		210DAF/190DAF				Annotation
	log2 Ratio	Up/Down Regulation	log2 Ratio	Up/Down Regulation	P-value	FDR	GO Component	GO Function	GO Process	Blast nr	KEGG
Cs4g17240	17.615	Up	-7.85	Down	3.85e-74	1.14e-71	-	-	-	-
Cs3g16510	13.8398	Up	1.74421	Up	1.57e-21	9.8e-20	-	-	-	-
Cs4g17220	13.7037	Up	-3.40254	Down	3.44e-14	1.32e-12	-	-	-	-
Cs3g04440	11.5237	Up	-4.75047	Down	2.7e-09	6.51e-08	-	-	-	gi|195642494|gb|ACG40715.1|/1.86661e-30/carboxy-lyase [Zea mays]	K06966|1|2e-31|134|vvi:100256973|
Cs2g27940	6.6319	Up	2.11161	Up	1.07e-28	9.31e-27	GO:0043231//intracellular membrane-bounded organelle	GO:0003676//nucleic acid binding;GO:0001071	GO:0010468//regulation of gene expression;GO:0006351//transcription, DNA-dependent	gi|212723654|ref|NP_001131296.1|/6.58144e-28/uncharacterized protein LOC100192609 [Zea mays]	K09422|1|4e-29|88.6|zma:100192609|myb proto-oncogene protein, plant
orange1.1t04418	4.83935	Up	-4.75047	Down	4.22e-08	8.75e-07	-	-	-	gi|89179406|gb|ABD63142.1|/0/Retrotransposon gag protein [Asparagus officinalis]	K13415|1|3e-15|84.0|sbi:SORBI_03g012040|protein brassinosteroid insensitive 1 [EC:2.7.10.1 2.7.11.1]!K13420|2|1e-07|58.9|pop:POPTR_1075175|LRR receptor-like serine/threonine-protein kinase FLS2 [EC:2.7.11.1]!K00924|4|4e-07|57.0|ath:AT1G75820| [EC:2.7.1.-]
Cs5g08340	4.55555	Up	-	-	6.5e-18	3.23e-16	-	GO:0004672//protein kinase activity;GO:0000166//nucleotide binding	GO:0044238//primary metabolic process;GO:0044260	gi|224138692|ref|XP_002326666.1|/0/predicted protein [Populus trichocarpa]	K13416|1|1e-55|215|rcu:RCOM_1534760|brassinosteroid insensitive 1-associated receptor kinase 1 [EC:2.7.10.1 2.7.11.1]!K13418|3|1e-54|213|ath:AT1G71830|somatic embryogenesis receptor kinase 1 [EC:2.7.10.1 2.7.11.1]
orange1.1t03325	4.42431	Up	1.96835	Up	3.72e-11	1.09e-09	-	GO:0016709//oxidoreductase activity, acting on paired donors, with incorporation or reduction of molecular oxygen, NADH or NADPH as one donor, and incorporation of one atom of oxygen;GO:0005506//iron ion binding	GO:0010073//meristem maintenance;GO:0008152//metabolic process	gi|255582999|ref|XP_002532268.1|/7.41302e-125/cytochrome P450, putative [Ricinus communis]	K00517|1|2e-118|424|ath:AT5G09970| [EC:1.14.-.-]
orange1.1t03110	4.35392	Up	-	-	8.77e-06	0.000126646	-	-	-	gi|224116832|ref|XP_002317405.1|/9.56916e-163/predicted protein [Populus trichocarpa]	K13428|1|7e-101|368|ath:AT5G20480|LRR receptor-like serine/threonine-protein kinase EFR [EC:2.7.11.1]
orange1.1t00634	4.21934	Up	2.33714	Up	5.09e-135	4.39e-132	-	GO:0004553//hydrolase activity, hydrolyzing O-glycosyl compounds	GO:0008152//metabolic process;GO:0050896//response to stimulus	gi|147667132|gb|ABQ45848.1|/1.30638e-158/beta-1,3-glucanase [Citrus unshiu]
Cs3g20930	4.20192	Up	1.99549	Up	3.27e-05	0.000422797	-	-	-	gi|224062936|ref|XP_002300937.1|/2.18862e-55/predicted protein [Populus trichocarpa]
Cs9g12530	4.11945	Up	1.83979	Up	7.08e-09	1.62e-07	-	-	-	gi|296044562|gb|ADG85701.1|/2.47365e-07/putative NAC transcription factor [Triticum aestivum]
Cs3g12020	3.81335	Up	2.34162	Up	5.08e-13	1.79e-11	-	-	-	-
Cs6g02750	3.49142	Up	-	-	1.53e-05	0.000213346	-	GO:0004180//carboxypeptidase activity	-	gi|147773388|emb|CAN64572.1|/1.1618e-32/hypothetical protein VITISV_010382 [Vitis vinifera]	K13289|1|6e-33|141|rcu:RCOM_1627120|cathepsin A (carboxypeptidase C) [EC:3.4.16.5]
orange1.1t01983	3.45985	Up	1.35565	Up	3.88e-90	1.51e-87	-	-	-	gi|242199342|gb|ACS87992.1|/0/UDP-glucosyltransferase family 1 protein [Citrus sinensis]	K13496|1|1e-160|564|ath:AT2G36780|UDP-glucosyl transferase 73C [EC:2.4.1.-]
orange1.1t01984	3.13633	Up	1.37209	Up	4.9e-09	1.15e-07	-	-	-	gi|242199342|gb|ACS87992.1|/0/UDP-glucosyltransferase family 1 protein [Citrus sinensis]	K13496|1|3e-152|536|ath:AT2G36780|UDP-glucosyl transferase 73C [EC:2.4.1.-]
orange1.1t00633	2.90646	Up	-	-	7.02e-05	0.000835493	GO:0043231//intracellular membrane-bounded organelle	GO:0043167//ion binding;GO:0008422//beta-glucosidase activity	GO:0044238//primary metabolic process;GO:0006950//response to stress	gi|2274915|emb|CAA03908.1|/4.35754e-168/beta-1,3-glucanase [Citrus sinensis]
Cs5g10550	2.87329	Up	1.66405	Up	2.12e-08	4.59e-07	-	-	GO:0006952//defense response;GO:0001906//cell killing	gi|329130216|gb|AEB77709.1|/1.28118e-108/thaumatin-like protein [Litchi chinensis]
Cs5g14370	2.69496	Up	-	-	4.5e-80	1.5e-77	-	GO:0016702//oxidoreductase activity, acting on single donors with incorporation of molecular oxygen, incorporation of two atoms of oxygen	GO:0008152//metabolic process	gi|68300870|gb|AAY89370.1|/0/9-cis-epoxycarotenoid dioxygenase 1 [Citrus sinensis]	K09840|1|0.0|915|pop:POPTR_1116639|9-cis-epoxycarotenoid dioxygenase [EC:1.13.11.51]
Cs2g05500	2.67585	Up	-	-	4.64e-05	0.00057648	-	-	-	gi|356549280|ref|XP_003543022.1|/4.53279e-136/PREDICTED: serine/threonine-protein kinase-like protein ACR4-like [Glycine max]	K00924|1|7e-50|196|ath:AT3G59420| [EC:2.7.1.-]!K13430|3|9e-43|172|rcu:RCOM_1078760|serine/threonine-protein kinase PBS1 [EC:2.7.11.1]
Cs4g16770	2.6408	Up	-	-	1.5e-10	4.16e-09	GO:0016020//membrane	GO:0015103//inorganic anion transmembrane transporter activity	GO:0006810//transport	gi|147766124|emb|CAN74632.1|/1.60279e-74/hypothetical protein VITISV_032755 [Vitis vinifera]
Cs5g16210	2.56804	Up	-	-	1.68e-05	0.000232225	-	-	-	gi|147842329|emb|CAN76208.1|/1.41048e-89/hypothetical protein VITISV_041623 [Vitis vinifera]
Cs4g17230	2.51742	Up	-	-	2.94e-05	0.000383672	-	-	-	-
Cs2g14490	2.35392	Up	-	-	1.35e-06	2.24e-05	GO:0009536//plastid	-	-	gi|30385248|gb|AAP23943.1|/2.29658e-62/CCR protein [x Citrofortunella microcarpa]
Cs1g02760	2.31439	Up	1.25154	Up	1.12e-24	8e-23	GO:0044464//cell part	GO:0016830//carbon-carbon lyase activity	GO:0006633//fatty acid biosynthetic process;GO:0007275//multicellular organismal development;GO:0006081//cellular aldehyde metabolic process	gi|334182234|ref|NP_001184890.1|/4.04951e-89/CER1 protein [Arabidopsis thaliana]
Cs7g09430	2.18811	Up	-1.76908	Down	3.04e-20	1.73e-18	-	-	-	-
Cs6g21420	2.18671	Up	-	-	7.76e-30	7.21e-28	-	GO:0005488//binding	-	gi|224141003|ref|XP_002323865.1|/9.43668e-48/predicted protein [Populus trichocarpa]	K13448|1|3e-16|82.4|ath:AT3G47480|calcium-binding protein CML
Cs5g09370	2.15314	Up	1.19853	Up	6.08e-250	1.15e-246	-	GO:0004091//carboxylesterase activity;GO:0004857//enzyme inhibitor activity	-	gi|255537037|ref|XP_002509585.1|/9.95994e-65/21 kDa protein precursor, putative [Ricinus communis]	K01051|1|2e-13|74.7|rcu:RCOM_0417480|pectinesterase [EC:3.1.1.11]
orange1.1t02250	2.13753	Up	-	-	1.28e-29	1.16e-27	-	-	-	gi|168805188|gb|ACA28679.1|/2.88672e-47/male sterility-related protein [Linum usitatissimum]	K13356|1|3e-22|94.4|pop:POPTR_836660|fatty acyl-CoA reductase [EC:1.2.1.-]
Cs7g20780	2.10999	Up	-	-	3.73e-10	9.92e-09	GO:0031410//cytoplasmic vesicle	-	GO:0006810//transport	gi|357442989|ref|XP_003591772.1|/5.92138e-43/Hippocampus abundant transcript-like protein [Medicago truncatula]
Cs7g32150	2.09253	Up	1.04199	Up	4.48e-18	2.24e-16	-	-	-	gi|255566540|ref|XP_002524255.1|/3.49407e-12/conserved hypothetical protein [Ricinus communis]
Cs5g01880	2.03199	Up	-4.1655	Down	1.64e-07	3.09e-06	GO:0031224//intrinsic to membrane	-	-	gi|255555653|ref|XP_002518862.1|/8.45057e-55/conserved hypothetical protein [Ricinus communis]
Cs9g17670	2.03199	Up	-	-	5.9e-12	1.88e-10	-	GO:0005488//binding	-	gi|109391001|emb|CAJ09951.2|/0/putative gag-pol polyprotein [Citrus sinensis]	K12619|1|3e-154|379|osa:4349826|5'-3' exoribonuclease 2 [EC:3.1.13.-]!K01514|3|2e-104|322|vvi:100257957|exopolyphosphatase [EC:3.6.1.11]
Cs6g12890	1.98001	Up	1.47108	Up	3.66e-136	3.45e-133	GO:0043231//intracellular membrane-bounded organelle	GO:0016620//oxidoreductase activity, acting on the aldehyde or oxo group of donors, NAD or NADP as acceptor	GO:0010208//pollen wall assembly	gi|224139936|ref|XP_002323348.1|/4.01315e-112/predicted protein [Populus trichocarpa]	K13356|1|5e-33|128|pop:POPTR_836660|fatty acyl-CoA reductase [EC:1.2.1.-]
Cs3g02020	1.97541	Up	-	-	1.22e-06	2.03e-05	-	-	-	gi|255645922|gb|ACU23450.1|/1.66196e-28/unknown [Glycine max]
Cs3g19070	1.96209	Up	-1.95338	Down	3.23e-16	1.42e-14	GO:0043231//intracellular membrane-bounded organelle	GO:0046872//metal ion binding	GO:0006950//response to stress	gi|255545536|ref|XP_002513828.1|/4.45325e-50/calmodulin, putative [Ricinus communis]	K13448|1|7e-26|115|rcu:RCOM_0597990|calcium-binding protein CML
Cs6g18360	1.95182	Up	-	-	5.2e-16	2.26e-14	-	GO:0003824//catalytic activity	GO:0009064//glutamine family amino acid metabolic process	gi|359488254|ref|XP_002280944.2|/7.00075e-176/PREDICTED: uncharacterized protein LOC100253189 [Vitis vinifera]
Cs5g31670	1.93414	Up	-	-	7.28e-25	5.25e-23	-	-	-	gi|225436956|ref|XP_002276328.1|/1.53021e-108/PREDICTED: EID1-like F-box protein 3-like [Vitis vinifera]
Cs9g02570	1.91952	Up	-	-	3.08e-117	2.13e-114	-	GO:0015926//glucosidase activity	GO:0044238//primary metabolic process	gi|183579871|dbj|BAG28345.1|/2.22131e-174/arabinofuranosidase [Citrus unshiu]	K05349|1|7e-132|470|pop:POPTR_755637|beta-glucosidase [EC:3.2.1.21]
Cs2g21150	1.91651	Up	-	-	3.2e-06	4.97e-05	-	GO:0004674//protein serine/threonine kinase activity;GO:0000166//nucleotide binding	-	gi|255567715|ref|XP_002524836.1|/7.64921e-127/Mitogen-activated protein kinase kinase kinase, putative [Ricinus communis]	K11228|1|3e-49|194|ota:Ot13g01170|mitogen-activated protein kinase kinase kinase [EC:2.7.11.1]!K13414|2|2e-36|151|ath:AT4G08500|mitogen-activated protein kinase kinase kinase 1, plant [EC:2.7.11.25]
Cs2g01740	1.9113	Up	-	-	3.67e-161	4.22e-158	GO:0031410//cytoplasmic vesicle	-	GO:0006810//transport	gi|359496107|ref|XP_002273768.2|/0/PREDICTED: oligopeptide transporter 3-like [Vitis vinifera]
Cs2g24730	1.89449	Up	-	-	2.55e-05	0.000337188	-	-	-	gi|225452173|ref|XP_002270738.1|/1.24762e-40/PREDICTED: uncharacterized protein LOC100249110 [Vitis vinifera]
orange1.1t01663	1.87329	Up	-	-	1.45e-05	0.000202773	-	-	-	gi|255548479|ref|XP_002515296.1|/1.23401e-30/conserved hypothetical protein [Ricinus communis]
Cs3g18760	1.86387	Up	-	-	4.01e-10	1.06e-08	-	-	-	-
Cs4g07320	1.85511	Up	1.11829	Up	8.24e-06	0.00011946	-	-	-	gi|255550427|ref|XP_002516264.1|/9.25154e-39/conserved hypothetical protein [Ricinus communis]
Cs9g04690	1.85075	Up	-	-	9.58e-14	3.58e-12	GO:0043231//intracellular membrane-bounded organelle	-	-	gi|224075499|ref|XP_002304655.1|/0/predicted protein [Populus trichocarpa]
Cs1g07420	1.82846	Up	-	-	1.12e-07	2.17e-06	-	GO:0016740//transferase activity	-	gi|53988164|gb|AAV28174.1|/3.62336e-101/aldo/keto reductase [Fragaria x ananassa]	K00002|1|1e-54|123|osa:4338987|alcohol dehydrogenase (NADP+) [EC:1.1.1.2]!K00085|3|1e-42|110|ath:AT2G21260|aldose-6-phosphate reductase (NADPH2) [EC:1.1.1.200]
Cs9g17050	1.82554	Up	2.04994	Up	2.67e-06	4.23e-05	-	-	-	gi|225455400|ref|XP_002278502.1|/3.61507e-08/PREDICTED: uncharacterized protein LOC100241934 [Vitis vinifera]
Cs1g15730	1.80843	Up	-	-	4.66e-51	8.47e-49	-	-	-	gi|225442479|ref|XP_002283785.1|/1.75584e-46/PREDICTED: uncharacterized protein LOC100241227 [Vitis vinifera]
Cs5g27130	1.78688	Up	1.36089	Up	6.92e-09	1.59e-07	-	GO:0016702//oxidoreductase activity, acting on single donors with incorporation of molecular oxygen, incorporation of two atoms of oxygen	GO:0008152//metabolic process	gi|359811345|ref|NP_001241359.1|/1.5199e-32/uncharacterized protein LOC100819405 [Glycine max]	K10712|1|3e-33|141|vvi:100263913|cysteamine dioxygenase [EC:1.13.11.19]
Cs2g19010	1.76896	Up	-	-	2.3e-12	7.57e-11	GO:0043231//intracellular membrane-bounded organelle;GO:0016020//membrane	GO:0046914//transition metal ion binding;GO:0001071	GO:0010468//regulation of gene expression;GO:0048581	gi|224131908|ref|XP_002321208.1|/6.51076e-82/predicted protein [Populus trichocarpa]	K12135|1|1e-14|80.9|ath:AT5G15840|zinc finger protein CONSTANS
orange1.1t04039	1.73243	Up	-	-	5.96e-06	8.82e-05	-	-	-	gi|224083398|ref|XP_002307010.1|/2.27967e-41/predicted protein [Populus trichocarpa]
Cs9g10410	1.72589	Up	-	-	3.37e-06	5.22e-05	-	GO:0003824//catalytic activity	-	gi|283136114|gb|ADB11376.1|/1.71338e-74/tau class glutathione transferase GSTU52 [Populus trichocarpa]	K00799|1|2e-59|227|vvi:100242434|glutathione S-transferase [EC:2.5.1.18]
Cs4g15820	1.70845	Up	1.3313	Up	5.67e-17	2.64e-15	GO:0043231//intracellular membrane-bounded organelle	GO:0003677//DNA binding;GO:0001071	GO:0006351//transcription, DNA-dependent	gi|255546499|ref|XP_002514309.1|/2.25554e-78/DNA binding protein, putative [Ricinus communis]
Cs5g25950	1.70337	Up	-	-	2.65e-16	1.17e-14	-	GO:0016709//oxidoreductase activity, acting on paired donors, with incorporation or reduction of molecular oxygen, NADH or NADPH as one donor, and incorporation of one atom of oxygen;GO:0005506//iron ion binding	GO:0008152//metabolic process	gi|357016484|gb|AET50435.1|/2.08872e-88/putative cytochrome P450 [Citrus sinensis]	K00517|1|2e-64|244|ath:AT3G26300| [EC:1.14.-.-]!K11818|3|4e-64|243|ath:AT4G31500|cytochrome P450, family 83, subfamily B, polypeptide 1 [EC:1.14.-.-]
Cs3g14550	1.68672	Up	1.571	Up	5.48e-41	7.52e-39	GO:0031224//intrinsic to membrane	-	-	gi|225450721|ref|XP_002279031.1|/7.57263e-26/PREDICTED: bidirectional sugar transporter SWEET16 [Vitis vinifera]
Cs3g09020	1.6467	Up	-	-	2.25e-05	0.000303315	-	-	-	gi|255538496|ref|XP_002510313.1|/6.78704e-93/cytochrome P450, putative [Ricinus communis]	K00517|1|1e-64|248|ath:AT4G31940| [EC:1.14.-.-]
Cs7g29040	1.6467	Up	-	-	2.25e-05	0.000303512	-	GO:0016628//oxidoreductase activity, acting on the CH-CH group of donors, NAD or NADP as acceptor;GO:0032559//adenyl ribonucleotide binding	GO:0008152//metabolic process;GO:0050896//response to stimulus	gi|242054931|ref|XP_002456611.1|/7.35909e-177/hypothetical protein SORBIDRAFT_03g039360 [Sorghum bicolor]	K03283|1|4e-178|622|sbi:SORBI_03g039360|heat shock 70kDa protein 1/8
Cs9g06500	1.6408	Up	-	-	1.98e-11	5.99e-10	-	-	-	gi|82697947|gb|ABB89008.1|/3.07168e-109/CXE carboxylesterase [Malus pumila]	K14493|1|5e-28|123|ath:AT3G05120|gibberellin receptor GID1 [EC:3.-.-.-]
Cs5g02830	1.63967	Up	-	-	1.3e-06	2.16e-05	GO:0044464//cell part	-	-	gi|125524951|gb|EAY73065.1|/1.83492e-106/hypothetical protein OsI_00940 [Oryza sativa Indica Group]
Cs4g15780	1.63344	Up	-	-	1.43e-08	3.15e-07	GO:0016020//membrane	GO:0016491//oxidoreductase activity;GO:0005215//transporter activity	GO:0006810//transport	gi|255546487|ref|XP_002514303.1|/1.47114e-153/sugar transporter, putative [Ricinus communis]	K08150|1|4e-51|201|vvi:100268023|MFS transporter, SP family, solute carrier family 2 (myo-inositol transporter), member 13
orange1.1t03382	1.63063	Up	-	-	4.95e-10	1.3e-08	-	GO:0008233//peptidase activity	-	gi|356534629|ref|XP_003535855.1|/2.2063e-41/PREDICTED: carboxyl-terminal-processing protease-like [Glycine max]
Cs2g28800	1.61695	Up	-	-	3.66e-15	1.51e-13	-	GO:0005488//binding;GO:0016301//kinase activity	-	gi|255573062|ref|XP_002527461.1|/0/serine-threonine protein kinase, plant-type, putative [Ricinus communis]	K13428|1|4e-174|610|ath:AT5G20480|LRR receptor-like serine/threonine-protein kinase EFR [EC:2.7.11.1]!K13420|2|1e-139|495|rcu:RCOM_0633880|LRR receptor-like serine/threonine-protein kinase FLS2 [EC:2.7.11.1]
Cs8g05870	1.61695	Up	-2.52807	Down	3.54e-06	5.45e-05	-	GO:0046872//metal ion binding;GO:0016628//oxidoreductase activity, acting on the CH-CH group of donors, NAD or NADP as acceptor	GO:0008152//metabolic process	gi|224105539|ref|XP_002313848.1|/4.00308e-74/predicted protein [Populus trichocarpa]	K13448|1|3e-75|279|pop:POPTR_767565|calcium-binding protein CML
Cs1g16890	1.61695	Up	1.34639	Up	6.19e-05	0.000742117	-	-	-	gi|147865696|emb|CAN81160.1|/6.58643e-93/hypothetical protein VITISV_012302 [Vitis vinifera]	K09458|1|2e-92|148|vvi:100253210|3-oxoacyl-[acyl-carrier-protein] synthase II [EC:2.3.1.179]
Cs2g10910	1.59834	Up	-2.54693	Down	1.16e-19	6.4e-18	-	-	-	gi|224134394|ref|XP_002321809.1|/5.79593e-30/predicted protein [Populus trichocarpa]
Cs2g23600	1.59493	Up	-	-	1.74e-06	2.84e-05	-	GO:0046914//transition metal ion binding	GO:0050789//regulation of biological process	gi|224133466|ref|XP_002328049.1|/8.60371e-82/predicted protein [Populus trichocarpa]	K15172|1|2e-27|121|vcn:VOLCADRAFT_106802|transcription elongation factor SPT5
Cs9g07060	1.58999	Up	-	-	1.7e-05	0.00023391	-	GO:0070717	GO:0006066//alcohol metabolic process;GO:0019222//regulation of metabolic process;GO:0006090//pyruvate metabolic process;GO:0006084//acetyl-CoA metabolic process;GO:0048513//organ development	gi|225432688|ref|XP_002282622.1|/0/PREDICTED: pentatricopeptide repeat-containing protein At4g14850-like [Vitis vinifera]	K03798|1|6e-64|243|rcu:RCOM_0340700|cell division protease FtsH [EC:3.4.24.-]!K15078|3|5e-61|234|vvi:100250139|structure-specific endonuclease subunit SLX1 [EC:3.6.1.-]
orange1.1t00496	1.58658	Up	-	-	5.35e-05	0.000656712	-	-	-	gi|255564707|ref|XP_002523348.1|/1.00443e-67/conserved hypothetical protein [Ricinus communis]
Cs6g05280	1.57151	Up	-	-	3.08e-30	2.94e-28	-	GO:0015405//P-P-bond-hydrolysis-driven transmembrane transporter activity;GO:0017111//nucleoside-triphosphatase activity	GO:0051707//response to other organism	gi|224064011|ref|XP_002301347.1|/0/white-brown-complex ABC transporter family [Populus trichocarpa]	K12843|1|0.0|679|vvi:100248403|U4/U6 small nuclear ribonucleoprotein PRP3!K05681|2|2e-47|189|cme:CMS467C|ATP-binding cassette, subfamily G (WHITE), member 2!K01990|4|3e-09|62.0|cme:CMR388C|ABC-2 type transport system ATP-binding protein!K05643|5|6e-09|61.2|olu:OSTLU_42103|ATP-binding cassette, subfamily A (ABC1), member 3
Cs6g12870	1.5448	Up	1.2885	Up	1.89e-36	2.34e-34	-	GO:0016747//transferase activity, transferring acyl groups other than amino-acyl groups	-	gi|255587870|ref|XP_002534423.1|/2.13106e-117/Anthranilate N-benzoyltransferase protein, putative [Ricinus communis]	K13065|1|7e-19|93.2|pop:POPTR_554899|shikimate O-hydroxycinnamoyltransferase [EC:2.3.1.133]
Cs3g19990	1.54185	Up	1.32953	Up	4.78e-21	2.87e-19	-	-	-	gi|224084958|ref|XP_002307455.1|/3.43251e-42/predicted protein [Populus trichocarpa]
orange1.1t01572	1.53449	Up	-	-	1.01e-07	1.98e-06	-	-	-	gi|255572648|ref|XP_002527257.1|/2.98006e-63/fimbrin, putative [Ricinus communis]
Cs5g25900	1.51083	Up	-	-	5.89e-11	1.69e-09	-	GO:0016709//oxidoreductase activity, acting on paired donors, with incorporation or reduction of molecular oxygen, NADH or NADPH as one donor, and incorporation of one atom of oxygen;GO:0005506//iron ion binding	GO:0008152//metabolic process	gi|357016484|gb|AET50435.1|/5.1422e-75/putative cytochrome P450 [Citrus sinensis]	K00517|1|2e-55|214|ath:AT3G26210| [EC:1.14.-.-]
Cs1g20510	1.51004	Up	-	-	4.7e-07	8.35e-06	-	GO:0016758//transferase activity, transferring hexosyl groups	-	gi|255583255|ref|XP_002532392.1|/8.02794e-171/UDP-glucosyltransferase, putative [Ricinus communis]	K13496|1|8e-42|169|ath:AT2G36750|UDP-glucosyl transferase 73C [EC:2.4.1.-]!K08237|2|1e-41|169|ath:AT4G01070|hydroquinone glucosyltransferase [EC:2.4.1.218]
Cs6g07510	1.50592	Up	-	-	5.99e-05	0.00072358	-	-	-	gi|356506797|ref|XP_003522162.1|/0/PREDICTED: DUF246 domain-containing protein At1g04910-like [Glycine max]
Cs2g13230	1.50448	Up	-	-	1.93e-09	4.74e-08	-	-	-	gi|255570683|ref|XP_002526296.1|/4.24239e-54/zinc finger protein, putative [Ricinus communis]	K12135|1|8e-14|78.2|ath:AT5G15840|zinc finger protein CONSTANS
Cs8g20490	1.49142	Up	-	-	1.46e-15	6.18e-14	-	GO:0016407//acetyltransferase activity	GO:0000902//cell morphogenesis;GO:0009755//hormone-mediated signaling pathway;GO:0009639//response to red or far red light	gi|224059810|ref|XP_002299994.1|/1.05037e-142/predicted protein [Populus trichocarpa]
orange1.1t04020	1.47945	Up	-	-	9.59e-08	1.88e-06	-	-	-	-
orange1.1t05946	1.4552	Up	-	-	1.06e-21	6.7e-20	-	-	-	gi|224130018|ref|XP_002320732.1|/2.1796e-09/predicted protein [Populus trichocarpa]
Cs8g08680	1.45153	Up	-1.51465	Down	9.55e-09	2.16e-07	-	-	-	gi|255573163|ref|XP_002527511.1|/0/Beta-glucosidase, putative [Ricinus communis]	K05349|1|2e-180|295|vvi:100252178|beta-glucosidase [EC:3.2.1.21]
Cs5g07160	1.44703	Up	-	-	3.68e-05	0.000469529	-	GO:0046872//metal ion binding	-	gi|356514009|ref|XP_003525700.1|/8.15687e-49/PREDICTED: probable calcium-binding protein CML31-like [Glycine max]	K13448|1|7e-39|159|rcu:RCOM_1677910|calcium-binding protein CML
Cs5g24700	1.43126	Up	-	-	8.39e-26	6.46e-24	-	GO:0005488//binding	-	gi|225433734|ref|XP_002269806.1|/5.8894e-40/PREDICTED: uncharacterized protein At1g05835 [Vitis vinifera]
Cs2g14920	1.42975	Up	-	-	1.47e-12	4.92e-11	GO:0005576//extracellular region;GO:0030312//external encapsulating structure	GO:0016798//hydrolase activity, acting on glycosyl bonds;GO:0016758//transferase activity, transferring hexosyl groups	GO:0044042//glucan metabolic process	gi|1008904|gb|AAB39950.1|/9.98188e-140/xyloglucan endotransglycosylase [Tropaeolum majus]	K08235|1|6e-141|258|pop:POPTR_708892|xyloglucan:xyloglucosyl transferase [EC:2.4.1.207]
Cs2g10520	1.42533	Up	-	-	3.56e-13	1.28e-11	-	-	-	gi|297736167|emb|CBI24205.3|/1.41306e-22/unnamed protein product [Vitis vinifera]
Cs6g21400	1.42017	Up	-	-	1.88e-64	4.48e-62	-	GO:0005488//binding	-	gi|225452849|ref|XP_002283706.1|/2.51228e-176/PREDICTED: dof zinc finger protein DOF5.2-like [Vitis vinifera]
Cs5g15510	1.40906	Up	-	-	1.41e-27	1.18e-25	-	-	-	gi|255544736|ref|XP_002513429.1|/7.61636e-82/conserved hypothetical protein [Ricinus communis]
Cs1g16220	1.40545	Up	-	-	4.63e-05	0.00057558	-	-	-	gi|255543933|ref|XP_002513029.1|/8.39347e-20/protein with unknown function [Ricinus communis]
Cs7g04880	1.40545	Up	-	-	4.63e-05	0.000575926	-	-	GO:0006810//transport	gi|225445408|ref|XP_002281787.1|/1.00178e-177/PREDICTED: potassium channel AKT1-like [Vitis vinifera]	K06694|1|8e-10|64.7|zma:100284046|26S proteasome non-ATPase regulatory subunit 10!K12489|3|2e-06|53.5|vvi:100254173|Arf-GAP with coiled-coil, ANK repeat and PH domain-containing protein!K13118|4|2e-06|49.3|cre:CHLREDRAFT_17930|protein DGCR14
Cs2g17380	1.40301	Up	-	-	6.11e-19	3.22e-17	-	-	-	gi|224099549|ref|XP_002311528.1|/8.8454e-12/predicted protein [Populus trichocarpa]
Cs6g01620	1.38666	Up	-	-	2.05e-11	6.18e-10	-	-	-	gi|224124268|ref|XP_002329981.1|/2.72906e-14/predicted protein [Populus trichocarpa]
Cs1g18360	1.38632	Up	1.09664	Up	8.6e-46	1.35e-43	-	-	-	gi|224128516|ref|XP_002329023.1|/3.32747e-59/cytochrome P450 probable 6-deoxoteasterone to 3-dehydro 6-deoxoteasterone or teasterone to 3-dehydro teasterone [Populus trichocarpa]	K12638|1|4e-50|159|ath:AT3G13730|cytochrome P450, family 90, subfamily D, polypeptide 1 [EC:1.14.-.-]
Cs5g25880	1.3713	Up	-	-	6.1e-12	1.94e-10	-	GO:0016709//oxidoreductase activity, acting on paired donors, with incorporation or reduction of molecular oxygen, NADH or NADPH as one donor, and incorporation of one atom of oxygen;GO:0005506//iron ion binding	GO:0008152//metabolic process	gi|255538870|ref|XP_002510500.1|/5.665e-107/cytochrome P450, putative [Ricinus communis]	K11818|1|1e-69|262|ath:AT4G31500|cytochrome P450, family 83, subfamily B, polypeptide 1 [EC:1.14.-.-]!K00517|3|1e-62|239|ath:AT3G26210| [EC:1.14.-.-]
Cs2g18250	1.3712	Up	-	-	1.2e-14	4.82e-13	-	GO:0016758//transferase activity, transferring hexosyl groups	-	gi|242199344|gb|ACS87993.1|/6.56272e-141/UDP-glucosyltransferase family 1 protein [Citrus sinensis]	K13691|1|6e-101|367|pop:POPTR_807713|pathogen-inducible salicylic acid glucosyltransferase [EC:2.4.1.-]
Cs8g17960	1.35067	Up	-	-	4.41e-15	1.81e-13	-	-	-	gi|255584784|ref|XP_002533110.1|/4.46359e-42/nucleic acid binding protein, putative [Ricinus communis]
orange1.1t05755	1.34686	Up	-2.70865	Down	1.2e-07	2.31e-06	-	-	-	gi|2274917|emb|CAA03881.1|/4.47647e-09/Cu/Zn superoxide dismutase [Citrus sinensis]
Cs5g06920	1.34256	Up	-	-	7.71e-17	3.53e-15	-	-	-	gi|225456252|ref|XP_002279421.1|/1.23883e-81/PREDICTED: uncharacterized protein LOC100244084 [Vitis vinifera]
Cs6g12880	1.32769	Up	1.19073	Up	6.78e-222	9.37e-219	-	GO:0016747//transferase activity, transferring acyl groups other than amino-acyl groups	-	gi|224117256|ref|XP_002317521.1|/6.57761e-106/predicted protein [Populus trichocarpa]	K13065|1|1e-08|59.3|vvi:100265530|shikimate O-hydroxycinnamoyltransferase [EC:2.3.1.133]
Cs2g25450	1.31681	Up	1.9305	Up	1.45e-19	7.9e-18	-	GO:0046872//metal ion binding;GO:0003824//catalytic activity	-	gi|225451467|ref|XP_002274131.1|/3.19334e-104/PREDICTED: peroxidase 55-like [Vitis vinifera]	K00430|1|2e-105|380|vvi:100249751|peroxidase [EC:1.11.1.7]
orange1.1t02745	1.30661	Up	-	-	9.54e-06	0.000136581	-	-	-	gi|224118294|ref|XP_002317783.1|/0/predicted protein [Populus trichocarpa]
Cs5g31090	1.30208	Up	1.2385	Up	3.85e-06	5.88e-05	-	-	-	gi|224085487|ref|XP_002307592.1|/8.262e-39/predicted protein [Populus trichocarpa]
Cs3g26210	1.29734	Up	-	-	1.22e-08	2.72e-07	-	-	-	gi|225457955|ref|XP_002274931.1|/1.05188e-53/PREDICTED: uncharacterized protein LOC100241980 [Vitis vinifera]
Cs8g09780	1.27823	Up	-	-	1.77e-25	1.32e-23	-	-	-	gi|224058639|ref|XP_002299579.1|/6.2521e-161/cytochrome P450 [Populus trichocarpa]	K00517|1|2e-115|414|osa:4348172| [EC:1.14.-.-]!K05280|3|7e-89|325|pop:POPTR_823742|flavonoid 3'-monooxygenase [EC:1.14.13.21]
orange1.1t00747	1.27187	Up	-	-	7.83e-34	8.72e-32	GO:0005811//lipid particle	GO:0032561//guanyl ribonucleotide binding;GO:0003824//catalytic activity	GO:0006641//triglyceride metabolic process	gi|297739892|emb|CBI30074.3|/0/unnamed protein product [Vitis vinifera]	K14674|1|0.0|830|vvi:100258980|TAG lipase / steryl ester hydrolase / phospholipase A2 / LPA acyltransferase [EC:3.1.1.3 3.1.1.13 3.1.1.4 2.3.1.51]
Cs3g03335	1.25741	Up	-3.25599	Down	3.5e-10	9.36e-09	-	-	-	-
orange1.1t01577	1.25741	Up	-3.55555	Down	3.5e-10	9.37e-09	-	-	-	-
Cs6g07200	1.25438	Up	-	-	1.16e-34	1.34e-32	-	-	-	gi|356494879|ref|XP_003516310.1|/1.07781e-12/PREDICTED: uncharacterized protein LOC100775733 [Glycine max]
Cs1g22140	1.24822	Up	-	-	9.17e-27	7.36e-25	-	GO:0016881//acid-amino acid ligase activity	GO:0048878//chemical homeostasis	gi|300680026|gb|ADK27717.1|/0/GH3 [Dimocarpus longan]	K14487|1|0.0|781|pop:POPTR_587044|auxin responsive GH3 gene family
Cs8g20420	1.24803	Up	1.37307	Up	1.22e-09	3.06e-08	-	GO:0016787//hydrolase activity	-	gi|225434544|ref|XP_002276936.1|/4.15002e-85/PREDICTED: probable protein phosphatase 2C 25 isoform 1 [Vitis vinifera]	K01090|1|1e-63|224|sbi:SORBI_01g038410|protein phosphatase [EC:3.1.3.16]!K14497|3|1e-26|119|pop:POPTR_806657|protein phosphatase 2C [EC:3.1.3.16]
Cs4g04940	1.24612	Up	-	-	1.06e-07	2.05e-06	-	GO:0005215//transporter activity	GO:0006810//transport	gi|224118680|ref|XP_002331421.1|/6.6438e-54/predicted protein [Populus trichocarpa]	K08150|1|4e-06|52.4|vvi:100268023|MFS transporter, SP family, solute carrier family 2 (myo-inositol transporter), member 13
orange1.1t01675	1.24539	Up	-	-	9.07e-19	4.73e-17	-	-	-	gi|225425676|ref|XP_002275043.1|/7.00838e-44/PREDICTED: calvin cycle protein CP12-like [Vitis vinifera]
Cs4g08270	1.24393	Up	-	-	5.39e-58	1.15e-55	GO:0009536//plastid	GO:0046914//transition metal ion binding	-	gi|296089966|emb|CBI39785.3|/5.04747e-54/unnamed protein product [Vitis vinifera]	K13148|1|1e-09|63.2|vvi:100261060|integrator complex subunit 11 [EC:3.1.27.-]!K11982|3|1e-07|56.6|vvi:100262515|E3 ubiquitin-protein ligase RNF115/126 [EC:6.3.2.19]
orange1.1t02092	1.2432	Up	-	-	2.49e-15	1.04e-13	-	-	-	gi|224076014|ref|XP_002304873.1|/2.00186e-118/predicted protein [Populus trichocarpa]
Cs3g22140	1.24031	Up	-	-	2.94e-14	1.14e-12	GO:0009570//chloroplast stroma	GO:0016301//kinase activity;GO:0032559//adenyl ribonucleotide binding	GO:0006464//protein modification process	gi|224062778|ref|XP_002300887.1|/3.68267e-28/predicted protein [Populus trichocarpa]	K08869|1|2e-29|118|pop:POPTR_849535|aarF domain-containing kinase
Cs4g20420	1.23423	Up	-	-	4.16e-14	1.59e-12	-	-	-	gi|224092406|ref|XP_002309595.1|/1.86477e-16/predicted protein [Populus trichocarpa]
Cs8g05990	1.2184	Up	1.43035	Up	8.5e-05	0.000984951	-	-	-	gi|255555449|ref|XP_002518761.1|/1.36737e-11/conserved hypothetical protein [Ricinus communis]
Cs6g19280	1.21642	Up	-	-	2.91e-09	6.99e-08	-	-	-	gi|41323976|gb|AAS00054.1|/9.85805e-55/CONSTANS-like protein CO1 [Populus deltoides]	K12135|1|2e-41|168|ath:AT5G15840|zinc finger protein CONSTANS
Cs7g28370	1.20899	Up	-	-	2.58e-103	1.3e-100	-	-	-	gi|255564072|ref|XP_002523034.1|/3.20361e-12/conserved hypothetical protein [Ricinus communis]
Cs2g21100	1.20764	Up	-	-	2.13e-56	4.41e-54	-	GO:0016757//transferase activity, transferring glycosyl groups	-	gi|255576879|ref|XP_002529325.1|/4.72338e-88/transferase, putative [Ricinus communis]	K10999|1|1e-29|114|rcu:RCOM_0542950|cellulose synthase A [EC:2.4.1.12]
Cs2g23750	1.20594	Up	-	-	1.62e-24	1.14e-22	-	GO:0016757//transferase activity, transferring glycosyl groups	-	gi|224129334|ref|XP_002320558.1|/2.00247e-164/predicted protein [Populus trichocarpa]	K13691|1|1e-165|580|pop:POPTR_807713|pathogen-inducible salicylic acid glucosyltransferase [EC:2.4.1.-]
Cs2g12820	1.20115	Up	-	-	1.94e-25	1.44e-23	-	-	-	gi|224108445|ref|XP_002314849.1|/1.85609e-180/predicted protein [Populus trichocarpa]	K10144|1|1e-16|88.2|cre:CHLREDRAFT_123572|ring finger and CHY zinc finger domain-containing protein 1
Cs3g09720	1.19374	Up	-	-	4.14e-08	8.58e-07	-	-	-	gi|190710541|gb|ACE95101.1|/7.02193e-99/mitochondrial alternative oxidase precursor [Citrus sinensis]	K00540|1|1e-93|323|ath:AT3G22370| [EC:1.-.-.-]
Cs6g10240	1.19042	Up	-	-	1.01e-07	1.98e-06	GO:0044464//cell part	GO:0016798//hydrolase activity, acting on glycosyl bonds;GO:0043167//ion binding	GO:0044238//primary metabolic process	gi|224140621|ref|XP_002323680.1|/1.04791e-104/predicted protein [Populus trichocarpa]
Cs5g32110	1.18009	Up	-	-	1.9e-05	0.000259069	-	GO:0004672//protein kinase activity;GO:0032559//adenyl ribonucleotide binding	GO:0006464//protein modification process	gi|356535678|ref|XP_003536371.1|/1.02204e-132/PREDICTED: receptor-like cytosolic serine/threonine-protein kinase RBK2-like [Glycine max]	K04733|1|5e-28|53.5|rcu:RCOM_1720970|interleukin-1 receptor-associated kinase 4 [EC:2.7.11.1]
Cs5g01190	1.17444	Up	-2.56555	Down	3.48e-07	6.28e-06	-	-	-	gi|224061523|ref|XP_002300522.1|/8.25513e-65/predicted protein [Populus trichocarpa]
Cs1g21070	1.16692	Up	-	-	7.08e-07	1.22e-05	-	-	-	gi|224095001|ref|XP_002310322.1|/1.87708e-95/predicted protein [Populus trichocarpa]
Cs2g07600	1.16664	Up	-	-	1.43e-45	2.2e-43	-	-	-	gi|224078686|ref|XP_002305603.1|/1.99646e-157/predicted protein [Populus trichocarpa]	K03146|1|8e-158|555|vvi:100265774|thiamine biosynthetic enzyme
Cs7g01400	1.16444	Up	-1.00341	Down	9.09e-10	2.33e-08	GO:0009536//plastid	GO:0008169//C-methyltransferase activity	GO:0006783//heme biosynthetic process	gi|359487374|ref|XP_003633580.1|/2.80727e-55/PREDICTED: siroheme synthase-like [Vitis vinifera]
Cs2g08110	1.15537	Up	-	-	2.8e-07	5.14e-06	-	-	-	gi|255557221|ref|XP_002519641.1|/0/sugar transporter, putative [Ricinus communis]	K08150|1|0.0|256|rcu:RCOM_0630820|MFS transporter, SP family, solute carrier family 2 (myo-inositol transporter), member 13
Cs8g17220	1.15505	Up	-	-	4.27e-62	9.62e-60	GO:0016020//membrane;GO:0031410//cytoplasmic vesicle	-	GO:0032502//developmental process	gi|255570765|ref|XP_002526335.1|/6.95134e-69/conserved hypothetical protein [Ricinus communis]
Cs2g01040	1.1511	Up	-	-	4.01e-14	1.53e-12	-	GO:0005488//binding;GO:0016301//kinase activity	-	gi|297746351|emb|CBI16407.3|/2.27796e-61/unnamed protein product [Vitis vinifera]	K08857|1|7e-55|112|ath:AT3G20860|NIMA (never in mitosis gene a)-related kinase [EC:2.7.11.1]
Cs8g20310	1.14747	Up	-	-	2.41e-11	7.19e-10	GO:0043231//intracellular membrane-bounded organelle;GO:0016020//membrane	GO:0016705//oxidoreductase activity, acting on paired donors, with incorporation or reduction of molecular oxygen	GO:0006633//fatty acid biosynthetic process	gi|299929214|gb|ADJ58019.1|/3.37632e-77/fatty acid desaturase 3-N1 [Brassica juncea]	K10257|1|6e-77|129|rcu:RCOM_0612610|omega-3 fatty acid desaturase (delta-15 desaturase) [EC:1.14.19.-]
Cs7g22250	1.14217	Up	-	-	7.65e-08	1.52e-06	-	-	-	gi|224138840|ref|XP_002326703.1|/1.47154e-79/predicted protein [Populus trichocarpa]	K00861|1|4e-08|54.3|sbi:SORBI_01g048850|riboflavin kinase [EC:2.7.1.26]
orange1.1t03403	1.13312	Up	-	-	1.71e-25	1.29e-23	-	-	-	gi|224137998|ref|XP_002322704.1|/1.00571e-26/predicted protein [Populus trichocarpa]
Cs8g17940	1.13029	Up	-	-	3.43e-09	8.18e-08	-	-	-	gi|225435066|ref|XP_002281425.1|/9.18586e-150/PREDICTED: putative nuclease HARBI1 [Vitis vinifera]	K14861|1|6e-19|94.7|ath:AT1G72270|nucleolar pre-ribosomal-associated protein 1
Cs5g02660	1.12586	Up	-	-	3.57e-13	1.28e-11	-	GO:0016853//isomerase activity	GO:0005975//carbohydrate metabolic process	gi|147867253|emb|CAN81195.1|/2.14866e-51/hypothetical protein VITISV_022854 [Vitis vinifera]	K01792|1|1e-50|147|vvi:100243178|glucose-6-phosphate 1-epimerase [EC:5.1.3.15]
orange1.1t02220	1.11352	Up	-	-	1.69e-05	0.00023332	-	-	-	gi|255587723|ref|XP_002534371.1|/9.59097e-28/electron transporter, putative [Ricinus communis]
Cs7g30170	1.11216	Up	-1.94311	Down	4.03e-08	8.38e-07	GO:0044464//cell part	-	GO:0051707//response to other organism;GO:0015833//peptide transport	gi|255559629|ref|XP_002520834.1|/3.52833e-141/oligopeptide transporter, putative [Ricinus communis]	K14638|1|1e-63|243|zma:100280282|solute carrier family 15 (peptide/histidine transporter), member 3/4
Cs2g07100	1.10728	Up	-	-	2.17e-09	5.3e-08	-	-	-	gi|224076566|ref|XP_002304962.1|/5.24694e-145/predicted protein [Populus trichocarpa]	K13415|1|6e-25|65.5|sbi:SORBI_03g012040|protein brassinosteroid insensitive 1 [EC:2.7.10.1 2.7.11.1]!K13430|4|5e-23|72.8|osa:4329463|serine/threonine-protein kinase PBS1 [EC:2.7.11.1]
Cs5g29650	1.1007	Up	-1.78441	Down	3.44e-05	0.000442088	-	GO:0003676//nucleic acid binding;GO:0001071	GO:0010468//regulation of gene expression;GO:0032501//multicellular organismal process	gi|356572266|ref|XP_003554290.1|/2.57738e-45/PREDICTED: protein CUP-SHAPED COTYLEDON 3-like [Glycine max]
Cs7g21860	1.09758	Up	-	-	2.35e-05	0.000315407	-	-	-	gi|351723071|ref|NP_001236498.1|/5.70092e-15/uncharacterized protein LOC100527726 [Glycine max]	K07910|1|4e-15|82.0|vvi:100266035|Ras-related protein Rab-18
Cs3g27780	1.09088	Up	-	-	9.12e-06	0.000131265	GO:0043231//intracellular membrane-bounded organelle	GO:0003677//DNA binding	GO:0009740//gibberellic acid mediated signaling pathway;GO:0007275//multicellular organismal development;GO:0009639//response to red or far red light	gi|255539338|ref|XP_002510734.1|/3.82034e-55/DNA binding protein, putative [Ricinus communis]
Cs7g08960	1.08784	Up	-	-	8.47e-05	0.000981648	-	-	-	gi|359473206|ref|XP_002263883.2|/4.74292e-110/PREDICTED: F-box/kelch-repeat protein At1g23390 [Vitis vinifera]
Cs1g22120	1.0813	Up	-	-	4.58e-55	8.86e-53	GO:0043231//intracellular membrane-bounded organelle;GO:0031090//organelle membrane	GO:0015082//di-, tri-valent inorganic cation transmembrane transporter activity	GO:0006952//defense response;GO:0051707//response to other organism;GO:0010038//response to metal ion;GO:0006800//oxygen and reactive oxygen species metabolic process;GO:0000041//transition metal ion transport;GO:0055066;GO:0030003//cellular cation homeostasis	gi|225438902|ref|XP_002283902.1|/2.41464e-129/PREDICTED: metal transporter Nramp3 [Vitis vinifera]	K12347|1|1e-130|402|vvi:100268041|natural resistance-associated macrophage protein
Cs2g06870	1.07013	Up	-	-	2.78e-06	4.37e-05	-	-	-	gi|225461306|ref|XP_002281713.1|/1.99032e-14/PREDICTED: dynein light chain LC6, flagellar outer arm [Vitis vinifera]
Cs4g04150	1.06883	Up	-	-	1.9e-06	3.09e-05	GO:0043231//intracellular membrane-bounded organelle	-	-	gi|224087284|ref|XP_002308112.1|/1.84176e-79/predicted protein [Populus trichocarpa]
Cs7g15620	1.06516	Up	-	-	4.5e-05	0.000561981	GO:0016020//membrane	GO:0004629//phospholipase C activity	GO:0006644//phospholipid metabolic process	gi|224124040|ref|XP_002319230.1|/4.90846e-94/predicted protein [Populus trichocarpa]	K01114|1|3e-95|348|pop:POPTR_571365|phospholipase C [EC:3.1.4.3]
Cs5g26220	1.06231	Up	-	-	1.36e-45	2.1e-43	GO:0009941//chloroplast envelope;GO:0009532//plastid stroma	GO:0016667//oxidoreductase activity, acting on sulfur group of donors	-	gi|297739737|emb|CBI29919.3|/6.54665e-51/unnamed protein product [Vitis vinifera]	K10610|1|5e-10|64.7|ota:Ot10g03450|DNA damage-binding protein 1
Cs7g31000	1.06147	Up	-	-	2.15e-75	6.74e-73	-	GO:0005488//binding	-	gi|225448453|ref|XP_002269430.1|/0/PREDICTED: zinc finger CCCH domain-containing protein 29-like [Vitis vinifera]	K15172|1|2e-29|129|vcn:VOLCADRAFT_106802|transcription elongation factor SPT5
Cs2g01270	1.06094	Up	-	-	9.45e-08	1.85e-06	-	-	-	-
Cs2g19970	1.06001	Up	-	-	9.82e-06	0.000140456	-	-	-	gi|224138404|ref|XP_002326594.1|/4.14012e-52/predicted protein [Populus trichocarpa]	K10302|1|7e-19|93.6|vvi:100252654|F-box protein 22
orange1.1t04355	1.05846	Up	-	-	2.56e-08	5.48e-07	-	-	-	gi|224072885|ref|XP_002303927.1|/0/predicted protein [Populus trichocarpa]	K13420|1|3e-72|271|ath:AT5G46330|LRR receptor-like serine/threonine-protein kinase FLS2 [EC:2.7.11.1]
Cs3g13300	1.05783	Up	-	-	1.76e-08	3.84e-07	-	-	GO:0010033//response to organic substance	gi|255542560|ref|XP_002512343.1|/9.35314e-83/ring finger protein, putative [Ricinus communis]	K11982|1|9e-10|62.8|pop:POPTR_413045|E3 ubiquitin-protein ligase RNF115/126 [EC:6.3.2.19]
Cs3g14770	1.0567	Up	-	-	7.15e-43	1.04e-40	-	GO:0004721//phosphoprotein phosphatase activity	GO:0006950//response to stress	gi|224123012|ref|XP_002318972.1|/4.52224e-130/predicted protein [Populus trichocarpa]	K04345|1|4e-15|67.0|ath:AT2G20050|protein kinase A [EC:2.7.11.11]!K14497|3|4e-09|53.5|rcu:RCOM_1579770|protein phosphatase 2C [EC:3.1.3.16]
Cs7g11560	1.05246	Up	-1.23488	Down	2.74e-07	5.02e-06	-	GO:0005488//binding	GO:0009725//response to hormone stimulus	gi|224108878|ref|XP_002315001.1|/7.5059e-54/predicted protein [Populus trichocarpa]
Cs9g17960	1.05037	Up	-	-	3.19e-11	9.37e-10	GO:0009536//plastid	GO:0016301//kinase activity;GO:0032559//adenyl ribonucleotide binding	GO:0006464//protein modification process	gi|224135213|ref|XP_002322011.1|/1.518e-82/predicted protein [Populus trichocarpa]	K12827|1|2e-24|113|rcu:RCOM_1579390|splicing factor 3A subunit 3
Cs2g18470	1.04969	Up	-	-	3.49e-08	7.34e-07	-	-	-	gi|359488103|ref|XP_002263579.2|/3.72139e-146/PREDICTED: disease resistance protein At4g27190-like [Vitis vinifera]	K13459|1|6e-70|264|vvi:100254298|disease resistance protein RPS2
Cs8g19420	1.04505	Up	-	-	6.31e-06	9.31e-05	-	-	-	gi|42568646|ref|NP_200713.2|/2.06659e-07/uncharacterized protein [Arabidopsis thaliana]
Cs6g17180	1.04203	Up	-	-	1.12e-30	1.09e-28	-	-	-	gi|356553295|ref|XP_003544992.1|/2.16681e-73/PREDICTED: uncharacterized protein LOC100805286 isoform 1 [Glycine max]
Cs9g18020	1.04069	Up	-	-	9.79e-42	1.38e-39	-	GO:0016787//hydrolase activity	-	gi|255545018|ref|XP_002513570.1|/4.40508e-38/protein phosphatase 2c, putative [Ricinus communis]	K14497|1|3e-39|162|rcu:RCOM_1579770|protein phosphatase 2C [EC:3.1.3.16]
Cs3g26710	1.03789	Up	-3.48743	Down	2.33e-11	6.98e-10	GO:0016020//membrane	GO:0005215//transporter activity	GO:0006810//transport;GO:0042221//response to chemical stimulus	gi|357467111|ref|XP_003603840.1|/2.48368e-28/Hippocampus abundant transcript-like protein [Medicago truncatula]
Cs5g33200	1.03673	Up	-	-	9.17e-14	3.43e-12	GO:0016020//membrane	GO:0004091//carboxylesterase activity	-	gi|225437380|ref|XP_002268904.1|/3.94852e-111/PREDICTED: monoglyceride lipase isoform 1 [Vitis vinifera]
Cs6g11330	1.03199	Up	-	-	5.79e-05	0.000702076	GO:0043231//intracellular membrane-bounded organelle	GO:0042802//identical protein binding;GO:0003677//DNA binding	GO:0032507//maintenance of protein location in cell;GO:0003002;GO:0010468//regulation of gene expression;GO:0051301//cell division;GO:0009606//tropism	gi|224139582|ref|XP_002323179.1|/0/GRAS family transcription factor [Populus trichocarpa]	K14494|1|9e-53|206|ath:AT3G03450|DELLA protein
Cs7g30060	1.02784	Up	-	-	2.92e-15	1.22e-13	GO:0044464//cell part	-	GO:0006863//purine transport	gi|224128738|ref|XP_002328954.1|/0/predicted protein [Populus trichocarpa]	K06901|1|0.0|884|pop:POPTR_596945|putative MFS transporter, AGZA family, xanthine/uracil permease
Cs5g02340	1.02476	Up	1.00146	Up	2.54e-09	6.17e-08	-	-	GO:0006350//transcription	gi|224075092|ref|XP_002304554.1|/1.5609e-90/AP2/ERF domain-containing transcription factor [Populus trichocarpa]	K09286|1|8e-24|109|rcu:RCOM_1034530|EREBP-like factor
Cs7g26600	1.023	Up	-	-	4.33e-14	1.65e-12	GO:0043231//intracellular membrane-bounded organelle	-	-	gi|224130118|ref|XP_002328658.1|/1.02386e-27/predicted protein [Populus trichocarpa]
Cs5g06600	1.02263	Up	-	-	0	0	-	GO:0016837	-	gi|284504576|gb|ADB90478.1|/7.75605e-162/pectate lyase [Gossypium hirsutum]	K01728|1|7e-162|490|pop:POPTR_575272|pectate lyase [EC:4.2.2.2]
Cs6g17680	1.02257	Up	-	-	1.97e-31	2e-29	-	-	-	gi|224077306|ref|XP_002305204.1|/3.12755e-116/predicted protein [Populus trichocarpa]
Cs5g11630	1.01992	Up	-	-	4.56e-06	6.88e-05	-	GO:0016757//transferase activity, transferring glycosyl groups	-	gi|225457267|ref|XP_002284350.1|/4.58862e-147/PREDICTED: UDP-glycosyltransferase 83A1 [Vitis vinifera]	K13692|1|5e-46|183|vvi:100252177|UDP-glucose:(indol-3-yl)acetate beta-D-glucosyltransferase [EC:2.4.1.121]!K13691|5|8e-44|176|sbi:SORBI_02g030050|pathogen-inducible salicylic acid glucosyltransferase [EC:2.4.1.-]
Cs5g27300	1.01913	Up	-	-	1.34e-14	5.34e-13	GO:0044464//cell part	-	-	gi|255569428|ref|XP_002525681.1|/5.90468e-171/Sodium/potassium/calcium exchanger 6 precursor, putative [Ricinus communis]	K13754|1|1e-121|435|rcu:RCOM_1321050|solute carrier family 24 (sodium/potassium/calcium exchanger), member 6
Cs4g06210	1.01857	Up	-	-	1.42e-05	0.000199194	GO:0016020//membrane;GO:0005840//ribosome;GO:0000502//proteasome complex;GO:0009534//chloroplast thylakoid	GO:0046873//metal ion transmembrane transporter activity;GO:0015082//di-, tri-valent inorganic cation transmembrane transporter activity;GO:0042625//ATPase activity, coupled to transmembrane movement of ions;GO:0005488//binding	GO:0000041//transition metal ion transport;GO:0019941//modification-dependent protein catabolic process	gi|343887333|dbj|BAK61879.1|/6.80426e-96/P-type ATPase [Citrus unshiu]	K02221|1|5e-53|207|vvi:100242172|YggT family protein
Cs4g19480	1.01749	Up	-	-	3.04e-05	0.000395523	-	-	GO:0010468//regulation of gene expression;GO:0016049//cell growth;GO:0006350//transcription	gi|255550908|ref|XP_002516502.1|/6.63376e-63/Transcriptional factor TINY, putative [Ricinus communis]	K09286|1|4e-64|243|rcu:RCOM_0799320|EREBP-like factor
Cs2g24880	1.01587	Up	-	-	7.9e-05	0.000925698	GO:0043229//intracellular organelle	-	GO:0006281//DNA repair;GO:0000087//M phase of mitotic cell cycle	gi|224117528|ref|XP_002331697.1|/4.03368e-30/predicted protein [Populus trichocarpa]	K06670|1|7e-13|75.5|pop:POPTR_724314|cohesin complex subunit SCC1
Cs5g10090	1.01587	Up	-	-	7.9e-05	0.000925175	GO:0016020//membrane	GO:0004620//phospholipase activity;GO:0046872//metal ion binding;GO:0035091//phosphoinositide binding	GO:0042742//defense response to bacterium;GO:0006650//glycerophospholipid metabolic process;GO:0003006//reproductive developmental process	gi|169160467|gb|ACA49724.1|/0/phospholipase D gamma [Citrus sinensis]	K01115|1|5e-135|480|pop:POPTR_1067075|phospholipase D [EC:3.1.4.4]
Cs8g12640	1.01295	Up	-	-	6.78e-48	1.11e-45	-	-	-	gi|224144565|ref|XP_002325334.1|/3.21204e-70/predicted protein [Populus trichocarpa]	K01620|1|2e-71|270|pop:POPTR_826083|threonine aldolase [EC:4.1.2.5]
orange1.1t02791	1.00913	Up	-	-	1.54e-13	5.64e-12	-	GO:0005515//protein binding	-	gi|224075716|ref|XP_002304733.1|/5.00909e-23/predicted protein [Populus trichocarpa]
Cs2g23870	1.00811	Up	-	-	8.96e-27	7.23e-25	-	GO:0016846//carbon-sulfur lyase activity;GO:0048037//cofactor binding;GO:0008483//transaminase activity	GO:0044237//cellular metabolic process	gi|224133454|ref|XP_002328046.1|/1.18454e-125/aminotransferase family protein [Populus trichocarpa]	K00815|1|7e-127|332|pop:POPTR_836654|tyrosine aminotransferase [EC:2.6.1.5]
Cs3g26640	1.00062	Up	-	-	2.17e-114	1.45e-111	-	-	-	gi|225459742|ref|XP_002285895.1|/9.80818e-103/PREDICTED: probable nucleoredoxin 2 [Vitis vinifera]
Cs5g16780	-12.437	Down	-	-	3.35e-10	8.99e-09	-	-	-	gi|11596178|gb|AAG38517.1|AF283532_1/3.74723e-128/miraculin-like protein [Citrus x paradisi]
Cs9g14110	-12.2688	Down	-	-	7.2e-05	0.000854009	-	-	-	-
Cs6g21120	-11.5336	Down	-	-	3.07e-07	5.61e-06	GO:0043231//intracellular membrane-bounded organelle	GO:0001071	GO:0048506;GO:0009725//response to hormone stimulus;GO:0010468//regulation of gene expression;GO:0000902//cell morphogenesis;GO:0009639//response to red or far red light	gi|255552902|ref|XP_002517494.1|/3.41626e-18/transcription regulator, putative [Ricinus communis]
Cs7g08460	-11.2411	Down	-	-	4.7e-06	7.08e-05	GO:0016021//integral to membrane;GO:0005576//extracellular region;GO:0030312//external encapsulating structure	GO:0016798//hydrolase activity, acting on glycosyl bonds;GO:0016758//transferase activity, transferring hexosyl groups	GO:0044042//glucan metabolic process;GO:0009827//plant-type cell wall modification;GO:0009888//tissue development	gi|124109177|gb|ABM91064.1|/3.8618e-121/xyloglucan endotransglycosylase/hydrolase precursor XTH-38 [Populus tremula x Populus tremuloides]	K08235|1|7e-121|206|pop:POPTR_731607|xyloglucan:xyloglucosyl transferase [EC:2.4.1.207]
Cs7g27290	-10.945	Down	-	-	3.07e-07	5.61e-06	GO:0009526//plastid envelope;GO:0043234//protein complex;GO:0009570//chloroplast stroma;GO:0009534//chloroplast thylakoid	GO:0046906//tetrapyrrole binding	GO:0009765//photosynthesis, light harvesting;GO:0009639//response to red or far red light	gi|224100797|ref|XP_002312019.1|/2.44355e-67/light-harvesting complex I protein Lhca1 [Populus trichocarpa]	K08907|1|1e-68|194|pop:POPTR_820261|light-harvesting complex I chlorophyll a/b binding protein 1
Cs8g09070	-10.865	Down	-	-	3.07e-07	5.6e-06	-	-	-	gi|224078098|ref|XP_002305487.1|/5.75973e-53/predicted protein [Populus trichocarpa]
orange1.1t03504	-10.5792	Down	-	-	3.64e-05	0.000465011	GO:0009521;GO:0031224//intrinsic to membrane;GO:0009534//chloroplast thylakoid	GO:0046906//tetrapyrrole binding	GO:0006464//protein modification process;GO:0006091//generation of precursor metabolites and energy	gi|110377772|gb|ABG73416.1|/6.14564e-98/chloroplast pigment-binding protein CP24 [Nicotiana tabacum]	K08917|1|5e-99|359|pop:POPTR_709712|light-harvesting complex II chlorophyll a/b binding protein 6
Cs5g04980	-5.55297	Down	-	-	1.54e-13	5.63e-12	-	-	-	gi|194466223|gb|ACF74342.1|/9.64507e-34/gonadotropin beta chain [Arachis hypogaea]
Cs7g31500	-5.21594	Down	-	-	1.13e-10	3.19e-09	-	GO:0016747//transferase activity, transferring acyl groups other than amino-acyl groups	-	gi|255571835|ref|XP_002526860.1|/0/Anthocyanin 5-aromatic acyltransferase, putative [Ricinus communis]	K13065|1|4e-28|124|ath:AT5G48930|shikimate O-hydroxycinnamoyltransferase [EC:2.3.1.133]
Cs2g06640	-4.77536	Down	-	-	7.87e-08	1.56e-06	-	-	-	gi|255560818|ref|XP_002521422.1|/5.73637e-06/conserved hypothetical protein [Ricinus communis]
Cs5g25590	-4.21594	Down	-	-	2.59e-05	0.000341697	-	-	-	gi|224144643|ref|XP_002325360.1|/1.84928e-41/predicted protein [Populus trichocarpa]
Cs7g01530	-4.21594	Down	-	-	2.59e-05	0.000341479	-	-	-	gi|255553512|ref|XP_002517797.1|/7.93048e-80/conserved hypothetical protein [Ricinus communis]
Cs4g08360	-4.13793	Down	-	-	4.89e-05	0.000604763	GO:0044464//cell part	GO:0015197//peptide transporter activity	GO:0015833//peptide transport	gi|225461975|ref|XP_002267184.1|/0/PREDICTED: oligopeptide transporter 1-like [Vitis vinifera]
Cs9g16350	-4.13793	Down	-	-	4.89e-05	0.000605124	GO:0031410//cytoplasmic vesicle	GO:0004175//endopeptidase activity;GO:0005515//protein binding	GO:0019538//protein metabolic process;GO:0044092	gi|255539639|ref|XP_002510884.1|/0/Cucumisin precursor, putative [Ricinus communis]
Cs5g29870	-3.84715	Down	-	-	8.17e-23	5.37e-21	-	-	GO:0009987//cellular process;GO:0050896//response to stimulus	gi|224082796|ref|XP_002306842.1|/2.90568e-45/AP2/ERF domain-containing transcription factor [Populus trichocarpa]	K14516|1|9e-38|155|rcu:RCOM_1007740|ethylene-responsive transcription factor 1
Cs2g14940	-3.82599	Down	-	-	3.36e-07	6.1e-06	GO:0009532//plastid stroma;GO:0009526//plastid envelope;GO:0009534//chloroplast thylakoid;GO:0005576//extracellular region	GO:0005488//binding;GO:0008943//glyceraldehyde-3-phosphate dehydrogenase activity	GO:0009314//response to radiation;GO:0034285;GO:0008152//metabolic process;GO:0006950//response to stress	gi|255543455|ref|XP_002512790.1|/3.12191e-142/glyceraldehyde 3-phosphate dehydrogenase, putative [Ricinus communis]	K05298|1|2e-143|507|rcu:RCOM_1443660|glyceraldehyde-3-phosphate dehydrogenase (NADP+) (phosphorylating) [EC:1.2.1.13]
orange1.1t01623	-3.74698	Down	-	-	3.34e-32	3.53e-30	-	-	-	gi|255561767|ref|XP_002521893.1|/1.02998e-40/lipid binding protein, putative [Ricinus communis]
Cs7g26710	-3.73853	Down	-	-	1.21e-48	2.02e-46	-	-	-	gi|255585442|ref|XP_002533415.1|/4.99975e-76/LOB domain-containing protein, putative [Ricinus communis]
orange1.1t01599	-3.63097	Down	-	-	8.39e-09	1.91e-07	-	-	-	gi|356501491|ref|XP_003519558.1|/9.22853e-132/PREDICTED: probable LRR receptor-like serine/threonine-protein kinase At1g07650-like [Glycine max]	K13415|1|2e-31|89.7|sbi:SORBI_03g032990|protein brassinosteroid insensitive 1 [EC:2.7.10.1 2.7.11.1]!K04733|4|3e-31|82.8|ath:AT5G38990|interleukin-1 receptor-associated kinase 4 [EC:2.7.11.1]
Cs8g13680	-3.61187	Down	-	-	3.96e-06	6.02e-05	-	-	-	gi|224123432|ref|XP_002319077.1|/8.0535e-60/predicted protein [Populus trichocarpa]
orange1.1t03175	-3.45986	Down	-	-	7.1e-10	1.83e-08	-	-	-	gi|359806061|ref|NP_001240925.1|/2.11788e-159/DNA-damage-repair/toleration protein DRT100-like precursor [Glycine max]	K13420|1|3e-41|167|pop:POPTR_1075175|LRR receptor-like serine/threonine-protein kinase FLS2 [EC:2.7.11.1]
Cs2g05110	-3.42744	Down	-	-	2.45e-05	0.000327288	-	-	-	gi|297740473|emb|CBI30655.3|/1.01735e-31/unnamed protein product [Vitis vinifera]
Cs7g12870	-3.37173	Down	-	-	4.14e-25	3.03e-23	GO:0043231//intracellular membrane-bounded organelle	GO:0030528//transcription regulator activity;GO:0003676//nucleic acid binding;GO:0001071	GO:0009648//photoperiodism;GO:0000160//two-component signal transduction system (phosphorelay);GO:0010468//regulation of gene expression;GO:0006351//transcription, DNA-dependent	gi|225423895|ref|XP_002281709.1|/7.33879e-149/PREDICTED: AP2/ERF and B3 domain-containing transcription repressor TEM1-like [Vitis vinifera]	K09287|1|4e-150|529|vvi:100262843|RAV-like factor
Cs7g02680	-3.36033	Down	-	-	4.28e-09	1.01e-07	-	GO:0005543//phospholipid binding;GO:0046872//metal ion binding	-	gi|363806816|ref|NP_001242031.1|/1.28638e-89/uncharacterized protein LOC100784424 [Glycine max]
Cs1g16180	-3.33724	Down	-	-	5.76e-07	1.01e-05	-	-	-	gi|296087864|emb|CBI35120.3|/2.51353e-67/unnamed protein product [Vitis vinifera]
Cs5g32520	-3.33724	Down	-	-	5.76e-07	1.01e-05	GO:0044464//cell part	-	-	gi|255559318|ref|XP_002520679.1|/9.46619e-47/conserved hypothetical protein [Ricinus communis]
Cs7g31620	-3.28994	Down	-	-	1.41e-08	3.11e-07	GO:0005576//extracellular region	GO:0046914//transition metal ion binding;GO:0016682//oxidoreductase activity, acting on diphenols and related substances as donors, oxygen as acceptor	GO:0009808//lignin metabolic process	gi|225466920|ref|XP_002265173.1|/0/PREDICTED: laccase-4-like [Vitis vinifera]	K00423|1|1e-30|133|rcu:RCOM_0657480|L-ascorbate oxidase [EC:1.10.3.3]
Cs5g27950	-3.28994	Down	-	-	8.16e-05	0.000952722	-	GO:0004672//protein kinase activity;GO:0000166//nucleotide binding	-	gi|359480130|ref|XP_002268160.2|/1.95463e-160/PREDICTED: probable LRR receptor-like serine/threonine-protein kinase At5g48740-like [Vitis vinifera]	K04733|1|2e-24|113|ath:AT5G38990|interleukin-1 receptor-associated kinase 4 [EC:2.7.11.1]!K00924|2|3e-24|98.2|ath:AT1G14370| [EC:2.7.1.-]
Cs7g16660	-3.28994	Down	-	-	5.7e-27	4.67e-25	-	-	-	gi|224069890|ref|XP_002303073.1|/2.36174e-102/predicted protein [Populus trichocarpa]
Cs3g14100	-3.28994	Down	-	-	8.16e-05	0.000952185	-	-	-	gi|255542688|ref|XP_002512407.1|/1.08476e-138/conserved hypothetical protein [Ricinus communis]
Cs5g25690	-3.14733	Down	-	-	2.57e-55	5.02e-53	-	-	-	gi|297801828|ref|XP_002868798.1|/1.33858e-67/predicted protein [Arabidopsis lyrata subsp. lyrata]
Cs4g20370	-3.08349	Down	-	-	1.1e-05	0.000156519	-	GO:0016491//oxidoreductase activity	-	gi|224143055|ref|XP_002324836.1|/1.83056e-37/2-oxoglutarate-dependent dioxygenase [Populus trichocarpa]	K06892|1|1e-08|59.7|pop:POPTR_550478|!K04124|2|1e-06|52.8|rcu:RCOM_0925060|gibberellin 3-beta-dioxygenase [EC:1.14.11.15]
Cs9g17230	-3.08349	Down	-	-	1.1e-05	0.000156412	GO:0009536//plastid	-	-	gi|225470173|ref|XP_002268024.1|/1.47119e-154/PREDICTED: uncharacterized protein LOC100248827 [Vitis vinifera]	K09313|1|9e-12|71.2|ath:AT3G18480|homeobox protein cut-like!K11498|2|1e-10|67.4|pop:POPTR_831806|centromeric protein E!K10395|3|2e-10|66.6|pop:POPTR_279914|kinesin family member 4/7/21/27!K14838|4|4e-10|65.9|ota:Ot05g02800|nucleolar protein 15
Cs2g22790	-3.07653	Down	-	-	3.46e-13	1.25e-11	-	-	-	gi|225447659|ref|XP_002275321.1|/5.1822e-16/PREDICTED: uncharacterized protein LOC100263064 [Vitis vinifera]
Cs5g32270	-3.0269	Down	-	-	1.97e-05	0.000266805	-	GO:0005506//iron ion binding;GO:0003824//catalytic activity;GO:0016209//antioxidant activity	GO:0008152//metabolic process;GO:0006950//response to stress	gi|356503885|ref|XP_003520731.1|/1.46895e-48/PREDICTED: peroxidase 3-like [Glycine max]	K00430|1|4e-38|157|pop:POPTR_718485|peroxidase [EC:1.11.1.7]
Cs6g13230	-2.87094	Down	-3.54797	Down	1.86e-88	7e-86	-	-	-	gi|255566245|ref|XP_002524110.1|/9.6414e-80/Gibberellin receptor GID1, putative [Ricinus communis]	K14493|1|1e-24|114|ppp:PHYPADRAFT_118478|gibberellin receptor GID1 [EC:3.-.-.-]
Cs2g18910	-2.84248	Down	-	-	2.82e-08	6.01e-07	-	GO:0004175//endopeptidase activity;GO:0016491//oxidoreductase activity	GO:0009725//response to hormone stimulus;GO:0010101;GO:0008152//metabolic process	gi|225447456|ref|XP_002266728.1|/0/PREDICTED: subtilisin-like protease [Vitis vinifera]
Cs2g29090	-2.84248	Down	-3.40254	Down	1.07e-39	1.42e-37	-	GO:0046914//transition metal ion binding;GO:0016682//oxidoreductase activity, acting on diphenols and related substances as donors, oxygen as acceptor	GO:0008152//metabolic process	gi|225436045|ref|XP_002275678.1|/6.13412e-142/PREDICTED: L-ascorbate oxidase-like [Vitis vinifera]	K00423|1|4e-143|507|vvi:100251280|L-ascorbate oxidase [EC:1.10.3.3]
orange1.1t03822	-2.80931	Down	-	-	4.94e-08	1.01e-06	-	-	GO:0016049//cell growth;GO:0006350//transcription	gi|255546373|ref|XP_002514246.1|/3.80254e-52/Transcriptional factor TINY, putative [Ricinus communis]	K09286|1|1e-53|208|vvi:100252531|EREBP-like factor
Cs5g19590	-2.80931	Down	-	-	4.94e-08	1.01e-06	-	-	GO:0006350//transcription	gi|356540377|ref|XP_003538666.1|/7.49721e-53/PREDICTED: ethylene-responsive transcription factor ERF021-like [Glycine max]	K09286|1|2e-20|96.3|vvi:100252531|EREBP-like factor
Cs2g27090	-2.77536	Down	-	-	5.44e-10	1.43e-08	GO:0005618//cell wall	GO:0016787//hydrolase activity	GO:0044238//primary metabolic process	gi|255560956|ref|XP_002521491.1|/2.44073e-77/Esterase precursor, putative [Ricinus communis]	K00514|1|2e-08|42.4|rcu:RCOM_1428040|zeta-carotene desaturase [EC:1.14.99.30]
Cs2g22800	-2.67767	Down	-	-	9.69e-25	6.97e-23	-	-	-	gi|225447659|ref|XP_002275321.1|/2.75934e-17/PREDICTED: uncharacterized protein LOC100263064 [Vitis vinifera]
Cs5g29860	-2.64608	Down	-	-	5.81e-06	8.63e-05	GO:0031224//intrinsic to membrane	GO:0015291//secondary active transmembrane transporter activity	GO:0015698//inorganic anion transport	gi|255567282|ref|XP_002524622.1|/0/inorganic phosphate transporter, putative [Ricinus communis]	K08176|1|0.0|882|pop:POPTR_831623|MFS transporter, PHS family, inorganic phosphate transporter
orange1.1t01735	-2.63389	Down	-3.05859	Down	1.73e-25	1.3e-23	-	-	-	gi|6437544|gb|AAF08571.1|AC011623_4/1.13702e-135/unknown protein [Arabidopsis thaliana]
Cs5g32150	-2.57287	Down	-	-	9.31e-12	2.89e-10	GO:0031410//cytoplasmic vesicle	GO:0005488//binding;GO:0016628//oxidoreductase activity, acting on the CH-CH group of donors, NAD or NADP as acceptor;GO:0016772//transferase activity, transferring phosphorus-containing groups	GO:0023060;GO:0008152//metabolic process	gi|255567588|ref|XP_002524773.1|/0/serine-threonine protein kinase, plant-type, putative [Ricinus communis]	K13420|1|1e-32|139|pop:POPTR_1075175|LRR receptor-like serine/threonine-protein kinase FLS2 [EC:2.7.11.1]
orange1.1t01850	-2.55297	Down	-	-	2.31e-06	3.71e-05	-	-	-	gi|297739924|emb|CBI30106.3|/2.53277e-27/unnamed protein product [Vitis vinifera]	K14492|1|2e-28|125|vvi:100243627|two-component response regulator ARR-A family
Cs1g03070	-2.55297	Down	-	-	4.28e-08	8.86e-07	-	GO:0005488//binding;GO:0016772//transferase activity, transferring phosphorus-containing groups	GO:0007049//cell cycle	gi|225453342|ref|XP_002271136.1|/8.23449e-50/PREDICTED: cyclin-U4-1 [Vitis vinifera]
Cs8g18440	-2.5226	Down	-	-	7.31e-08	1.46e-06	GO:0031225//anchored to membrane;GO:0009986//cell surface	GO:0001871	GO:0016049//cell growth;GO:0050896//response to stimulus	gi|157273652|gb|ABV27480.1|/2.22462e-154/fasciclin-like arabinogalactan protein 9 [Gossypium hirsutum]
Cs4g15550	-2.5198	Down	-	-	2.5e-19	1.34e-17	-	-	-	gi|255546329|ref|XP_002514224.1|/9.16164e-138/conserved hypothetical protein [Ricinus communis]
Cs5g08910	-2.51821	Down	-	-	9.06e-13	3.09e-11	GO:0005618//cell wall	GO:0004175//endopeptidase activity	GO:0019538//protein metabolic process	gi|255576064|ref|XP_002528927.1|/0/pepsin A, putative [Ricinus communis]	K00924|1|4e-12|70.9|ath:AT5G22850| [EC:2.7.1.-]
Cs5g10280	-2.49575	Down	-	-	3.57e-25	2.62e-23	-	GO:0005488//binding	-	gi|224074851|ref|XP_002304467.1|/3.40453e-59/predicted protein [Populus trichocarpa]
Cs2g19350	-2.48343	Down	-	-	1.55e-67	3.97e-65	GO:0031225//anchored to membrane	-	-	gi|157273672|gb|ABV27490.1|/4.88604e-70/fasciclin-like arabinogalactan protein 19 [Gossypium hirsutum]
Cs8g03940	-2.47051	Down	-	-	2.91e-08	6.17e-07	-	-	-	gi|224056266|ref|XP_002298783.1|/7.67388e-36/predicted protein [Populus trichocarpa]
Cs6g11570	-2.46435	Down	-2.08467	Down	0	0	-	-	-	gi|255559090|ref|XP_002520567.1|/2.81375e-23/Repetitive proline-rich cell wall protein 2 precursor, putative [Ricinus communis]
Cs1g05450	-2.45986	Down	-	-	2.11e-07	3.92e-06	-	-	-	gi|224093352|ref|XP_002309894.1|/2.30895e-91/predicted protein [Populus trichocarpa]	K06694|1|6e-06|52.0|vvi:100257739|26S proteasome non-ATPase regulatory subunit 10
Cs2g22810	-2.44606	Down	-	-	7.43e-12	2.33e-10	-	-	-	gi|225447659|ref|XP_002275321.1|/5.72922e-18/PREDICTED: uncharacterized protein LOC100263064 [Vitis vinifera]
Cs4g20010	-2.44194	Down	-	-	4.92e-08	1.01e-06	GO:0016020//membrane	-	-	gi|255551072|ref|XP_002516584.1|/3.72689e-93/conserved hypothetical protein [Ricinus communis]
Cs8g05940	-2.43749	Down	-	-	5.28e-11	1.52e-09	-	GO:0046872//metal ion binding	-	gi|367465458|gb|AEX15513.1|/6.05751e-74/ABA 8'-hydroxylase [Citrus sinensis]	K09843|1|2e-59|229|pop:POPTR_704322|(+)-abscisic acid 8'-hydroxylase [EC:1.14.13.93]
Cs9g02520	-2.42744	Down	-	-	1.15e-08	2.59e-07	-	GO:0004553//hydrolase activity, hydrolyzing O-glycosyl compounds	GO:0006026	gi|35187456|gb|AAQ84319.1|/1.78942e-64/fiber glycosyl hydrolase family 19 protein [Gossypium barbadense]	K01183|1|7e-25|113|osa:4338719|chitinase [EC:3.2.1.14]
Cs6g05010	-2.42744	Down	-	-	1.15e-08	2.59e-07	-	GO:0005488//binding;GO:0004672//protein kinase activity	-	gi|359482058|ref|XP_002274540.2|/0/PREDICTED: probable LRR receptor-like serine/threonine-protein kinase At3g47570-like [Vitis vinifera]	K13428|1|2e-180|631|ath:AT5G20480|LRR receptor-like serine/threonine-protein kinase EFR [EC:2.7.11.1]!K13420|3|3e-129|437|vvi:100253808|LRR receptor-like serine/threonine-protein kinase FLS2 [EC:2.7.11.1]
Cs9g06310	-2.42744	Down	-	-	1.64e-17	7.81e-16	-	-	-	gi|255552281|ref|XP_002517185.1|/1.82891e-16/conserved hypothetical protein [Ricinus communis]
Cs4g06650	-2.38586	Down	-1.44061	Down	5.31e-68	1.39e-65	GO:0005618//cell wall	GO:0030234//enzyme regulator activity;GO:0004091//carboxylesterase activity	GO:0071555;GO:0045229//external encapsulating structure organization	gi|354718778|gb|AER38246.1|/1.0572e-114/PME3 [Gossypium barbadense]	K01051|1|2e-114|411|pop:POPTR_589361|pectinesterase [EC:3.1.1.11]
orange1.1t02385	-2.37522	Down	-3.47315	Down	6.75e-230	1.07e-226	GO:0005576//extracellular region;GO:0030312//external encapsulating structure	GO:0016798//hydrolase activity, acting on glycosyl bonds;GO:0016758//transferase activity, transferring hexosyl groups	GO:0044042//glucan metabolic process	gi|217072616|gb|ACJ84668.1|/1.17595e-62/unknown [Medicago truncatula]	K08235|1|1e-63|135|pop:POPTR_572886|xyloglucan:xyloglucosyl transferase [EC:2.4.1.207]
Cs9g06110	-2.36794	Down	-	-	5.92e-26	4.61e-24	GO:0030312//external encapsulating structure	-	-	gi|255639612|gb|ACU20100.1|/1.73275e-23/unknown [Glycine max]
Cs9g04830	-2.35796	Down	-	-	5.88e-21	3.52e-19	-	-	-	gi|147834873|emb|CAN74612.1|/2.3431e-82/hypothetical protein VITISV_043188 [Vitis vinifera]	K04733|1|3e-17|57.0|ath:AT5G38990|interleukin-1 receptor-associated kinase 4 [EC:2.7.11.1]
Cs3g12510	-2.35503	Down	-	-	4.2e-10	1.11e-08	GO:0016020//membrane	-	GO:0006810//transport	gi|359487977|ref|XP_002263553.2|/2.28306e-20/PREDICTED: sugar transporter ERD6-like 5-like [Vitis vinifera]	K08145|1|1e-11|48.9|zma:100281441|MFS transporter, SP family, solute carrier family 2 (facilitated glucose transporter), member 8
Cs1g01220	-2.31999	Down	-	-	7.24e-26	5.6e-24	-	GO:0003824//catalytic activity	-	gi|359497371|ref|XP_003635494.1|/8.56091e-177/PREDICTED: probable glucan 1,3-beta-glucosidase A-like [Vitis vinifera]
Cs4g12990	-2.30786	Down	-2.94311	Down	1.03e-21	6.55e-20	-	-	-	gi|255546273|ref|XP_002514196.1|/4.36171e-95/conserved hypothetical protein [Ricinus communis]
Cs4g01020	-2.28994	Down	-	-	2.84e-06	4.46e-05	GO:0005618//cell wall	GO:0005488//binding;GO:0016628//oxidoreductase activity, acting on the CH-CH group of donors, NAD or NADP as acceptor;GO:0005198//structural molecule activity	GO:0000902//cell morphogenesis;GO:0010053//root epidermal cell differentiation;GO:0008152//metabolic process	gi|224087373|ref|XP_002308141.1|/6.6396e-154/predicted protein [Populus trichocarpa]	K13420|1|6e-29|127|vvi:100253808|LRR receptor-like serine/threonine-protein kinase FLS2 [EC:2.7.11.1]
Cs8g04300	-2.28994	Down	-	-	1.09e-15	4.68e-14	-	-	-	gi|296083064|emb|CBI22468.3|/2.56841e-24/unnamed protein product [Vitis vinifera]
Cs8g15670	-2.28994	Down	-	-	2.54e-11	7.56e-10	-	-	-	gi|224104717|ref|XP_002313539.1|/1.82939e-58/predicted protein [Populus trichocarpa]
Cs5g03340	-2.28404	Down	-2.55782	Down	1.43e-31	1.46e-29	-	-	-	gi|359474294|ref|XP_002279852.2|/1.4735e-27/PREDICTED: uncharacterized protein LOC100258615 [Vitis vinifera]
Cs7g28480	-2.25094	Down	-	-	2.95e-10	7.97e-09	-	-	-	gi|255582358|ref|XP_002531968.1|/1.90168e-45/conserved hypothetical protein [Ricinus communis]
Cs5g03440	-2.24364	Down	-	-	1.53e-12	5.1e-11	-	GO:0005506//iron ion binding;GO:0016713;GO:0016712//oxidoreductase activity, acting on paired donors, with incorporation or reduction of molecular oxygen, reduced flavin or flavoprotein as one donor, and incorporation of one atom of oxygen	GO:0032787//monocarboxylic acid metabolic process	gi|224074945|ref|XP_002304502.1|/0/cytochrome P450 [Populus trichocarpa]	K00517|1|0.0|781|ath:AT1G01600| [EC:1.14.-.-]
Cs2g15600	-2.22243	Down	-	-	2.12e-21	1.3e-19	-	GO:0005488//binding	GO:0010051//xylem and phloem pattern formation;GO:0043401;GO:0006970//response to osmotic stress;GO:0009738//abscisic acid mediated signaling pathway	gi|147772786|emb|CAN62839.1|/3.08231e-118/hypothetical protein VITISV_003392 [Vitis vinifera]	K09553|1|3e-09|62.4|rcu:RCOM_1679700|stress-induced-phosphoprotein 1
Cs7g06250	-2.2204	Down	-	-	4.48e-11	1.3e-09	-	-	-	gi|224089352|ref|XP_002308701.1|/3.15431e-113/predicted protein [Populus trichocarpa]	K08332|1|5e-08|58.2|vcn:VOLCADRAFT_41528|vacuolar protein 8
Cs1g23090	-2.22007	Down	-1.72447	Down	1.11e-32	1.2e-30	GO:0005618//cell wall	GO:0046914//transition metal ion binding;GO:0016682//oxidoreductase activity, acting on diphenols and related substances as donors, oxygen as acceptor	GO:0008152//metabolic process	gi|225468506|ref|XP_002270831.1|/3.81545e-118/PREDICTED: L-ascorbate oxidase homolog [Vitis vinifera]	K00423|1|8e-72|244|ath:AT1G55570|L-ascorbate oxidase [EC:1.10.3.3]
Cs4g07340	-2.21193	Down	-4.19104	Down	4.14e-12	1.34e-10	GO:0005618//cell wall;GO:0005576//extracellular region	GO:0004175//endopeptidase activity;GO:0005515//protein binding	GO:0019538//protein metabolic process;GO:0010191;GO:0003006//reproductive developmental process;GO:0044092;GO:0009845//seed germination	gi|255550431|ref|XP_002516266.1|/0/Xylem serine proteinase 1 precursor, putative [Ricinus communis]
orange1.1t01117	-2.20902	Down	-	-	1.6e-07	3.04e-06	-	GO:0035251//UDP-glucosyltransferase activity	-	gi|255556818|ref|XP_002519442.1|/0/UDP-glucosyltransferase, putative [Ricinus communis]	K13496|1|6e-132|469|ath:AT2G36780|UDP-glucosyl transferase 73C [EC:2.4.1.-]
Cs2g05600	-2.20505	Down	-	-	3.42e-05	0.000440147	-	-	-	gi|224125558|ref|XP_002329834.1|/2.20079e-46/predicted protein [Populus trichocarpa]
Cs2g04600	-2.20067	Down	-	-	6.9e-07	1.19e-05	-	-	-	gi|255562462|ref|XP_002522237.1|/2.42403e-132/serine-threonine protein kinase, plant-type, putative [Ricinus communis]	K13420|1|1e-22|105|sbi:SORBI_06g028760|LRR receptor-like serine/threonine-protein kinase FLS2 [EC:2.7.11.1]
Cs1g21130	-2.19181	Down	-1.4325	Down	2.02e-41	2.81e-39	GO:0005576//extracellular region;GO:0030312//external encapsulating structure	GO:0016798//hydrolase activity, acting on glycosyl bonds;GO:0016758//transferase activity, transferring hexosyl groups	GO:0044042//glucan metabolic process	gi|308229788|gb|ADO24302.1|/3.32813e-94/putative xyloglucan endotransglucosylase/hydrolase [Gossypium hirsutum]	K08235|1|1e-62|238|pop:POPTR_718004|xyloglucan:xyloglucosyl transferase [EC:2.4.1.207]
Cs3g23200	-2.18302	Down	-	-	5.59e-09	1.29e-07	GO:0016020//membrane	GO:0004672//protein kinase activity;GO:0032559//adenyl ribonucleotide binding	GO:0006464//protein modification process;GO:0007167//enzyme linked receptor protein signaling pathway	gi|255538220|ref|XP_002510175.1|/6.72513e-161/ATP binding protein, putative [Ricinus communis]	K13420|1|2e-25|115|rcu:RCOM_0633880|LRR receptor-like serine/threonine-protein kinase FLS2 [EC:2.7.11.1]
Cs1g08380	-2.18193	Down	-1.35029	Down	1.85e-34	2.12e-32	GO:0005618//cell wall	GO:0005488//binding;GO:0015925	GO:0008152//metabolic process	gi|110737487|dbj|BAF00686.1|/4.95247e-40/beta-galactosidase [Arabidopsis thaliana]	K12309|1|9e-20|65.1|ath:AT3G52840|beta-galactosidase [EC:3.2.1.23]
Cs8g06370	-2.1756	Down	-	-	1.03e-12	3.49e-11	GO:0005618//cell wall;GO:0016020//membrane	GO:0016491//oxidoreductase activity;GO:0004672//protein kinase activity;GO:0032559//adenyl ribonucleotide binding	GO:0006464//protein modification process;GO:0007167//enzyme linked receptor protein signaling pathway	gi|224103409|ref|XP_002313045.1|/0/predicted protein [Populus trichocarpa]	K00924|1|5e-43|175|ath:AT1G28440| [EC:2.7.1.-]!K13415|5|1e-39|163|sbi:SORBI_03g032990|protein brassinosteroid insensitive 1 [EC:2.7.10.1 2.7.11.1]
Cs8g02870	-2.16065	Down	-	-	5.66e-05	0.000688922	GO:0031224//intrinsic to membrane	-	GO:0009607//response to biotic stimulus	gi|224105191|ref|XP_002313721.1|/2.66999e-110/predicted protein [Populus trichocarpa]
Cs6g09480	-2.15564	Down	-	-	4.9e-06	7.35e-05	-	GO:0004312//fatty-acid synthase activity	GO:0008152//metabolic process	gi|255586274|ref|XP_002533789.1|/1.77416e-135/short chain alcohol dehydrogenase, putative [Ricinus communis]	K09841|1|1e-68|258|sbi:SORBI_01g003880|xanthoxin dehydrogenase [EC:1.1.1.288]
Cs3g14680	-2.12001	Down	-	-	8.03e-06	0.000116521	-	-	-	gi|255542810|ref|XP_002512468.1|/1.92988e-48/conserved hypothetical protein [Ricinus communis]
orange1.1t01343	-2.09729	Down	-	-	3.48e-05	0.000446071	-	GO:0016820//hydrolase activity, acting on acid anhydrides, catalyzing transmembrane movement of substances;GO:0015075//ion transmembrane transporter activity	GO:0006811//ion transport	gi|357449659|ref|XP_003595106.1|/5.35868e-33/Plasma membrane calcium-transporting ATPase [Medicago truncatula]	K01537|1|5e-19|64.7|ath:AT4G29900|Ca2+-transporting ATPase [EC:3.6.3.8]
Cs8g04550	-2.06847	Down	-1.94311	Down	8.8e-26	6.75e-24	-	-	-	gi|351724775|ref|NP_001237325.1|/2.1911e-32/uncharacterized protein LOC100527527 precursor [Glycine max]
Cs9g14060	-2.04601	Down	-	-	2.13e-05	0.00028739	GO:0031224//intrinsic to membrane	GO:0004871//signal transducer activity;GO:0016301//kinase activity;GO:0016628//oxidoreductase activity, acting on the CH-CH group of donors, NAD or NADP as acceptor;GO:0032559//adenyl ribonucleotide binding	GO:0006464//protein modification process	gi|255571606|ref|XP_002526749.1|/0/Receptor protein kinase CLAVATA1 precursor, putative [Ricinus communis]	K00924|1|2e-99|361|ath:AT1G28440| [EC:2.7.1.-]!K08286|3|1e-97|355|ath:AT4G28490|protein-serine/threonine kinase [EC:2.7.11.-]
Cs7g22820	-1.99776	Down	-	-	1.86e-06	3.02e-05	-	-	-	gi|357482355|ref|XP_003611463.1|/1.88218e-39/Cytochrome P450 ent-kaurenoic acid oxidase [Medicago truncatula]	K04123|1|1e-36|153|vvi:100251295|ent-kaurenoic acid hydroxylase [EC:1.14.13.79]
Cs6g15970	-1.99549	Down	-	-	7.05e-07	1.22e-05	GO:0016020//membrane;GO:0043231//intracellular membrane-bounded organelle	-	-	gi|147857410|emb|CAN82853.1|/0/hypothetical protein VITISV_028768 [Vitis vinifera]	K10615|1|1e-18|94.7|cme:CMB070C|E3 ubiquitin-protein ligase HERC4 [EC:6.3.2.19]!K11493|2|1e-15|84.3|ota:Ot03g05690|regulator of chromosome condensation
orange1.1t02076	-1.98508	Down	-4.33543	Down	3.29e-10	8.85e-09	-	-	-	gi|224148724|ref|XP_002336701.1|/4.52504e-64/predicted protein [Populus trichocarpa]
Cs4g17960	-1.98482	Down	-	-	7.6e-55	1.46e-52	-	-	-	gi|224090409|ref|XP_002308982.1|/0/ein3-binding f-box protein 4 [Populus trichocarpa]	K14515|1|0.0|858|vvi:100267990|EIN3-binding F-box protein
Cs3g23950	-1.98431	Down	-11.707	Down	1.27e-10	3.56e-09	GO:0043231//intracellular membrane-bounded organelle	GO:0003676//nucleic acid binding	GO:0010468//regulation of gene expression	gi|224137362|ref|XP_002327107.1|/7.29144e-73/predicted protein [Populus trichocarpa]	K09422|1|8e-47|185|sbi:SORBI_02g013010|myb proto-oncogene protein, plant
Cs9g08850	-1.96446	Down	1.44266	Up	8.82e-125	6.52e-122	GO:0031090//organelle membrane	GO:0004673//protein histidine kinase activity;GO:0004871//signal transducer activity;GO:0032559//adenyl ribonucleotide binding	GO:0006468//protein amino acid phosphorylation;GO:0000160//two-component signal transduction system (phosphorelay);GO:0006351//transcription, DNA-dependent	gi|283520944|gb|ADB25214.1|/0/ethylene response 2 [Citrus sinensis]	K14509|1|0.0|843|rcu:RCOM_0492540|ethylene receptor [EC:2.7.13.-]
Cs1g26350	-1.94598	Down	-	-	1.5e-14	5.95e-13	GO:0044464//cell part	GO:0015291//secondary active transmembrane transporter activity	GO:0015893//drug transport	gi|255561365|ref|XP_002521693.1|/2.89252e-36/DNA-damage-inducible protein f, putative [Ricinus communis]
Cs5g26470	-1.93999	Down	-	-	1.14e-11	3.5e-10	-	GO:0046914//transition metal ion binding;GO:0003677//DNA binding;GO:0001071	GO:0006351//transcription, DNA-dependent	gi|357497443|ref|XP_003619010.1|/9.98008e-36/GATA transcription factor [Medicago truncatula]
Cs2g04220	-1.93764	Down	-	-	4.76e-06	7.16e-05	GO:0005576//extracellular region;GO:0030312//external encapsulating structure;GO:0009536//plastid	GO:0016787//hydrolase activity	GO:0044238//primary metabolic process	gi|224076912|ref|XP_002305046.1|/2.34043e-104/predicted protein [Populus trichocarpa]	K00514|1|2e-07|40.8|rcu:RCOM_1428040|zeta-carotene desaturase [EC:1.14.99.30]
Cs8g01260	-1.93595	Down	-	-	5.08e-37	6.46e-35	-	-	-	gi|224132456|ref|XP_002328279.1|/5.82438e-47/predicted protein [Populus trichocarpa]
Cs6g21560	-1.93148	Down	-	-	3.34e-05	0.000430813	GO:0016020//membrane	-	GO:0048316//seed development;GO:0050789//regulation of biological process	gi|224141421|ref|XP_002324071.1|/2.01493e-161/pho1-like protein [Populus trichocarpa]
Cs5g21830	-1.93148	Down	-	-	3.45e-09	8.22e-08	GO:0031224//intrinsic to membrane;GO:0043231//intracellular membrane-bounded organelle	GO:0016863//intramolecular oxidoreductase activity, transposing C=C bonds	GO:0006066//alcohol metabolic process	gi|255543264|ref|XP_002512695.1|/2.4454e-22/sterol isomerase, putative [Ricinus communis]	K01824|1|1e-23|77.8|rcu:RCOM_1438730|cholestenol delta-isomerase [EC:5.3.3.5]
Cs8g19170	-1.90661	Down	-	-	7.58e-06	0.000110291	-	-	-	-
orange1.1t04038	-1.89762	Down	-	-	3.33e-09	7.96e-08	-	-	-	gi|255539376|ref|XP_002510753.1|/5.31313e-54/electron transporter, putative [Ricinus communis]
Cs7g01340	-1.89401	Down	-	-	5.32e-05	0.00065508	-	GO:0015926//glucosidase activity;GO:0043167//ion binding	GO:0005975//carbohydrate metabolic process	gi|224121010|ref|XP_002330881.1|/1.48719e-59/predicted protein [Populus trichocarpa]	K01188|1|1e-57|166|rcu:RCOM_0827440|beta-glucosidase [EC:3.2.1.21]
Cs9g10950	-1.89401	Down	-	-	4.43e-18	2.22e-16	-	-	-	gi|147816002|emb|CAN65808.1|/5.94477e-90/hypothetical protein VITISV_033389 [Vitis vinifera]	K01514|1|6e-35|147|vvi:100257957|exopolyphosphatase [EC:3.6.1.11]!K05356|4|1e-07|47.8|sbi:SORBI_0011s005450|all-trans-nonaprenyl-diphosphate synthase [EC:2.5.1.84 2.5.1.85]
Cs9g07540	-1.88555	Down	-	-	5.86e-08	1.18e-06	-	-	-	gi|255552063|ref|XP_002517076.1|/6.99763e-47/ice binding protein, putative [Ricinus communis]
Cs1g06650	-1.86331	Down	-	-	3.81e-19	2.03e-17	GO:0016020//membrane	GO:0004672//protein kinase activity;GO:0032559//adenyl ribonucleotide binding	GO:0006468//protein amino acid phosphorylation;GO:0043401;GO:0001558//regulation of cell growth;GO:0000902//cell morphogenesis;GO:0007275//multicellular organismal development	gi|224115046|ref|XP_002316926.1|/0/predicted protein [Populus trichocarpa]	K04733|1|5e-149|526|ath:AT5G38990|interleukin-1 receptor-associated kinase 4 [EC:2.7.11.1]!K00924|2|3e-65|248|osa:4333525| [EC:2.7.1.-]!K13430|5|2e-61|235|osa:4329463|serine/threonine-protein kinase PBS1 [EC:2.7.11.1]
Cs2g18330	-1.86283	Down	-	-	9.35e-13	3.18e-11	GO:0016020//membrane	GO:0003779//actin binding	GO:0007010//cytoskeleton organization	gi|255583387|ref|XP_002532454.1|/1.84918e-115/conserved hypothetical protein [Ricinus communis]
Cs1g23480	-1.86109	Down	-11.3508	Down	2.74e-06	4.33e-05	-	-	-	gi|224094628|ref|XP_002310190.1|/2.16432e-53/predicted protein [Populus trichocarpa]
orange1.1t00255	-1.85731	Down	-2.40254	Down	6.86e-17	3.16e-15	GO:0031225//anchored to membrane;GO:0005576//extracellular region;GO:0005618//cell wall;GO:0031410//cytoplasmic vesicle	-	-	gi|255541352|ref|XP_002511740.1|/4.88404e-149/conserved hypothetical protein [Ricinus communis]
Cs7g13940	-1.85718	Down	-2.39242	Down	2.44e-26	1.95e-24	GO:0005618//cell wall;GO:0043231//intracellular membrane-bounded organelle	-	-	gi|359472738|ref|XP_002276960.2|/3.90066e-53/PREDICTED: serine carboxypeptidase-like 35-like [Vitis vinifera]	K13289|1|1e-35|131|rcu:RCOM_1534000|cathepsin A (carboxypeptidase C) [EC:3.4.16.5]
Cs2g12730	-1.84248	Down	-	-	1.9e-05	0.000258783	-	-	-	gi|224099387|ref|XP_002311465.1|/1.51546e-60/predicted protein [Populus trichocarpa]
orange1.1t01518	-1.83051	Down	-	-	7.83e-09	1.79e-07	-	-	-	gi|224100663|ref|XP_002311966.1|/1.08159e-105/predicted protein [Populus trichocarpa]
Cs6g13410	-1.82783	Down	-	-	1.66e-10	4.6e-09	GO:0043231//intracellular membrane-bounded organelle	-	GO:0009987//cellular process	gi|224091467|ref|XP_002309262.1|/3.85627e-159/predicted protein [Populus trichocarpa]
Cs1g25680	-1.81887	Down	-3.75047	Down	1.01e-10	2.84e-09	-	GO:0016772//transferase activity, transferring phosphorus-containing groups;GO:0005488//binding	GO:0009987//cellular process	gi|255577536|ref|XP_002529646.1|/2.1987e-12/histidine kinase 1 plant, putative [Ricinus communis]	K14489|1|1e-06|52.4|ppp:PHYPADRAFT_181547|arabidopsis histidine kinase 2/3/4 (cytokinin receptor) [EC:2.7.13.3]
orange1.1t04376	-1.81077	Down	-	-	1.35e-31	1.39e-29	-	GO:0046914//transition metal ion binding;GO:0016702//oxidoreductase activity, acting on single donors with incorporation of molecular oxygen, incorporation of two atoms of oxygen	GO:0006633//fatty acid biosynthetic process	gi|18461098|dbj|BAB84352.1|/0/lipoxygenase [Citrus jambhiri]	K00454|1|5e-160|433|rcu:RCOM_1576890|lipoxygenase [EC:1.13.11.12]
Cs5g02790	-1.80931	Down	-	-	2.99e-05	0.000389932	-	-	GO:0006950//response to stress	gi|224053821|ref|XP_002297996.1|/2.49426e-86/predicted protein [Populus trichocarpa]
Cs6g07830	-1.80177	Down	-	-	1.82e-150	1.99e-147	-	GO:0016747//transferase activity, transferring acyl groups other than amino-acyl groups	-	gi|359481680|ref|XP_002278801.2|/0/PREDICTED: BAHD acyltransferase DCR-like [Vitis vinifera]	K13065|1|2e-28|125|pop:POPTR_554899|shikimate O-hydroxycinnamoyltransferase [EC:2.3.1.133]
Cs2g27100	-1.8009	Down	-	-	1.55e-06	2.54e-05	GO:0005618//cell wall	GO:0016787//hydrolase activity	GO:0044238//primary metabolic process	gi|255560956|ref|XP_002521491.1|/1.09272e-76/Esterase precursor, putative [Ricinus communis]	K00514|1|7e-08|40.0|rcu:RCOM_1428040|zeta-carotene desaturase [EC:1.14.99.30]
Cs6g18330	-1.79952	Down	-	-	4.46e-72	1.3e-69	-	-	GO:0006810//transport	gi|296087247|emb|CBI33621.3|/1.13098e-26/unnamed protein product [Vitis vinifera]
Cs4g08750	-1.79554	Down	-	-	1.91e-69	5.27e-67	GO:0031225//anchored to membrane;GO:0030312//external encapsulating structure	-	-	gi|255563486|ref|XP_002522745.1|/2.28159e-83/conserved hypothetical protein [Ricinus communis]
Cs2g26210	-1.79398	Down	-	-	1.91e-08	4.15e-07	GO:0016020//membrane	GO:0042625//ATPase activity, coupled to transmembrane movement of ions;GO:0046873//metal ion transmembrane transporter activity;GO:0000166//nucleotide binding	GO:0008152//metabolic process;GO:0006812//cation transport	gi|147784106|emb|CAN70102.1|/1.42641e-08/hypothetical protein VITISV_041741 [Vitis vinifera]	K13414|1|2e-09|63.2|vvi:100241228|mitogen-activated protein kinase kinase kinase 1, plant [EC:2.7.11.25]!K01537|2|2e-07|56.2|vvi:100246545|Ca2+-transporting ATPase [EC:3.6.3.8]
Cs5g22010	-1.79398	Down	-	-	7.9e-05	0.000925874	-	-	-	gi|255537139|ref|XP_002509636.1|/2.00721e-57/leucine-rich repeat-containing protein, putative [Ricinus communis]	K13459|1|5e-10|64.3|sbi:SORBI_03g036800|disease resistance protein RPS2!K13457|2|1e-09|63.2|sbi:SORBI_10g028720|disease resistance protein RPM1
Cs6g20170	-1.78798	Down	-	-	7.45e-99	3.43e-96	GO:0005618//cell wall	GO:0005506//iron ion binding;GO:0003824//catalytic activity;GO:0016209//antioxidant activity	GO:0008152//metabolic process;GO:0006950//response to stress	gi|211906544|gb|ACJ11765.1|/1.10212e-143/class III peroxidase [Gossypium hirsutum]	K14833|1|4e-143|505|rcu:RCOM_0852470|nucleolar complex protein 2!K00430|2|1e-125|447|vvi:100267361|peroxidase [EC:1.11.1.7]
Cs7g28490	-1.77536	Down	-	-	4.68e-05	0.000581443	-	-	-	gi|255582356|ref|XP_002531967.1|/1.07303e-29/conserved hypothetical protein [Ricinus communis]
Cs7g30500	-1.77078	Down	-	-	2.21e-15	9.28e-14	-	GO:0004871//signal transducer activity;GO:0005488//binding	GO:0009755//hormone-mediated signaling pathway	gi|224139258|ref|XP_002323024.1|/2.59383e-73/predicted protein [Populus trichocarpa]	K14496|1|2e-74|277|pop:POPTR_907261|abscisic acid receptor PYR/PYL family
orange1.1t02719	-1.74507	Down	-1.13951	Down	3.69e-34	4.15e-32	GO:0005618//cell wall	GO:0030234//enzyme regulator activity;GO:0004091//carboxylesterase activity	GO:0071555	gi|224118274|ref|XP_002317777.1|/4.57803e-117/predicted protein [Populus trichocarpa]	K01051|1|3e-88|325|rcu:RCOM_1611040|pectinesterase [EC:3.1.1.11]
Cs8g08010	-1.727	Down	-	-	4.31e-05	0.000541301	-	-	GO:0009725//response to hormone stimulus	gi|225427810|ref|XP_002270504.1|/8.94808e-49/PREDICTED: auxin-induced protein 15A [Vitis vinifera]	K14488|1|5e-50|196|vvi:100257133|SAUR family protein
Cs2g07660	-1.72185	Down	-	-	3.93e-16	1.72e-14	-	-	-	gi|225444369|ref|XP_002266980.1|/9.98429e-115/PREDICTED: pectinesterase 2.2 [Vitis vinifera]	K01051|1|6e-116|416|vvi:100253692|pectinesterase [EC:3.1.1.11]
Cs7g05990	-1.72176	Down	-	-	1.82e-28	1.57e-26	-	GO:0004871//signal transducer activity;GO:0004674//protein serine/threonine kinase activity;GO:0032559//adenyl ribonucleotide binding	GO:0006464//protein modification process	gi|359475853|ref|XP_002285386.2|/7.83435e-55/PREDICTED: probable receptor-like protein kinase At1g80640-like [Vitis vinifera]	K13430|1|5e-20|47.4|ath:AT5G13160|serine/threonine-protein kinase PBS1 [EC:2.7.11.1]!K04733|5|9e-20|47.0|rcu:RCOM_1720970|interleukin-1 receptor-associated kinase 4 [EC:2.7.11.1]
Cs4g06430	-1.71803	Down	-	-	1.1e-07	2.12e-06	GO:0044464//cell part	GO:0016747//transferase activity, transferring acyl groups other than amino-acyl groups	GO:0006631//fatty acid metabolic process	gi|18447765|gb|AAL67993.1|/2.83812e-170/fiddlehead-like protein [Gossypium hirsutum]
Cs7g01850	-1.71675	Down	-	-	7.11e-19	3.74e-17	GO:0044464//cell part	GO:0046914//transition metal ion binding	-	gi|255571646|ref|XP_002526768.1|/3.85759e-81/TRANSPARENT TESTA 1 protein, putative [Ricinus communis]
Cs1g19290	-1.71524	Down	-	-	2.55e-05	0.000337637	-	-	-	gi|225459499|ref|XP_002284416.1|/0/PREDICTED: G-type lectin S-receptor-like serine/threonine-protein kinase At5g35370-like [Vitis vinifera]	K13416|1|2e-57|222|ath:AT4G33430|brassinosteroid insensitive 1-associated receptor kinase 1 [EC:2.7.10.1 2.7.11.1]!K13417|2|3e-57|221|ath:AT2G13790|somatic embryogenesis receptor kinase 4 [EC:2.7.10.1 2.7.11.1]!K13418|3|1e-55|216|vvi:100247683|somatic embryogenesis receptor kinase 1 [EC:2.7.10.1 2.7.11.1]
Cs8g14410	-1.71344	Down	-	-	3.45e-06	5.33e-05	GO:0031410//cytoplasmic vesicle	-	-	gi|255545327|ref|XP_002513724.1|/8.66094e-117/conserved hypothetical protein [Ricinus communis]
Cs5g20520	-1.70537	Down	-	-	3.92e-103	1.94e-100	-	-	-	gi|224095294|ref|XP_002310372.1|/9.6579e-12/predicted protein [Populus trichocarpa]
Cs8g10400	-1.70497	Down	-	-	3.92e-08	8.17e-07	-	-	-	-
Cs6g07920	-1.69383	Down	-	-	6.67e-05	0.000798382	GO:0044464//cell part	GO:0016411//acylglycerol O-acyltransferase activity	GO:0006633//fatty acid biosynthetic process;GO:0009791//post-embryonic development	gi|255581069|ref|XP_002531350.1|/1.04128e-152/ER glycerol-phosphate acyltransferase [Ricinus communis]	K13508|1|6e-154|542|rcu:RCOM_1151840|glycerol-3-phosphate acyltransferase [EC:2.3.1.15]
Cs8g01410	-1.68624	Down	-	-	8.82e-27	7.13e-25	GO:0005618//cell wall	-	-	gi|224132444|ref|XP_002328273.1|/2.35823e-123/predicted protein [Populus trichocarpa]
Cs3g08560	-1.67227	Down	-1.99374	Down	6.2e-17	2.87e-15	-	-	-	gi|255555929|ref|XP_002519000.1|/1.04944e-40/dead box ATP-dependent RNA helicase, putative [Ricinus communis]	K14811|1|6e-42|107|rcu:RCOM_1316940|ATP-dependent RNA helicase DBP3 [EC:3.6.4.13]
Cs7g31975	-1.66845	Down	-	-	5.49e-11	1.58e-09	-	-	-	-
Cs5g01710	-1.65251	Down	-	-	6.05e-05	0.000729906	GO:0043231//intracellular membrane-bounded organelle	-	-	gi|359473962|ref|XP_002273163.2|/6.33581e-127/PREDICTED: uncharacterized basic helix-loop-helix protein At1g64625-like [Vitis vinifera]
Cs5g01160	-1.65082	Down	-4.19104	Down	2.87e-06	4.5e-05	-	-	-	gi|255555837|ref|XP_002518954.1|/1.39428e-31/conserved hypothetical protein [Ricinus communis]
Cs2g22040	-1.64691	Down	-	-	2.24e-29	2.02e-27	-	GO:0043167//ion binding;GO:0016160//amylase activity	GO:0005976//polysaccharide metabolic process	gi|255549317|ref|XP_002515712.1|/5.11336e-89/Beta-amylase, putative [Ricinus communis]	K08869|1|2e-54|164|vcn:VOLCADRAFT_103220|aarF domain-containing kinase!K01177|4|2e-53|153|ath:AT4G17090|beta-amylase [EC:3.2.1.2]
Cs2g28150	-1.64043	Down	-	-	1.5e-09	3.72e-08	GO:0016020//membrane	-	GO:0000904//cell morphogenesis involved in differentiation	gi|359488843|ref|XP_002274441.2|/0/PREDICTED: uncharacterized protein LOC100254332 [Vitis vinifera]
orange1.1t03827	-1.63389	Down	-2.05859	Down	1.58e-14	6.24e-13	GO:0044464//cell part	GO:0008375//acetylglucosaminyltransferase activity	-	gi|255546377|ref|XP_002514248.1|/1.24119e-119/catalytic, putative [Ricinus communis]
Cs1g16670	-1.63014	Down	-1.69602	Down	2.87e-69	7.73e-67	-	-	-	gi|224074095|ref|XP_002304250.1|/0/predicted protein [Populus trichocarpa]
Cs9g14190	-1.6029	Down	-1.2855	Down	2.34e-35	2.75e-33	GO:0031410//cytoplasmic vesicle;GO:0005618//cell wall	-	-	gi|118481295|gb|ABK92591.1|/1.24016e-153/unknown [Populus trichocarpa]
Cs1g15830	-1.59604	Down	-	-	3.09e-09	7.41e-08	-	-	-	gi|359482888|ref|XP_002283588.2|/2.62627e-26/PREDICTED: auxin-responsive protein IAA26-like [Vitis vinifera]	K14484|1|3e-18|92.4|ath:AT1G51950|auxin-responsive protein IAA
Cs1g20260	-1.5931	Down	-	-	2.22e-62	5.05e-60	GO:0016020//membrane	GO:0005488//binding	-	gi|255579718|ref|XP_002530698.1|/2.50185e-47/conserved hypothetical protein [Ricinus communis]
Cs5g11790	-1.58816	Down	-	-	1.03e-07	2.01e-06	-	-	-	gi|255547209|ref|XP_002514662.1|/4.36964e-17/hypothetical protein RCOM_1469890 [Ricinus communis]
Cs2g26550	-1.58784	Down	-	-	6.77e-27	5.52e-25	GO:0016020//membrane	GO:0004871//signal transducer activity;GO:0016491//oxidoreductase activity;GO:0004674//protein serine/threonine kinase activity;GO:0000166//nucleotide binding	GO:0006468//protein amino acid phosphorylation	gi|255553619|ref|XP_002517850.1|/0/Receptor protein kinase CLAVATA1 precursor, putative [Ricinus communis]	K08286|1|0.0|906|ath:AT4G28490|protein-serine/threonine kinase [EC:2.7.11.-]!K00924|3|0.0|880|ath:AT1G28440| [EC:2.7.1.-]
Cs8g06620	-1.58494	Down	-3.24656	Down	2.57e-251	5.33e-248	-	-	-	gi|224105409|ref|XP_002313801.1|/1.60497e-09/predicted protein [Populus trichocarpa]
Cs1g21920	-1.58468	Down	-	-	8.28e-05	0.000966418	GO:0005576//extracellular region	GO:0005488//binding	GO:0010038//response to metal ion	gi|359480632|ref|XP_002279459.2|/8.94721e-25/PREDICTED: uncharacterized protein LOC100268114 [Vitis vinifera]
Cs1g20230	-1.57682	Down	-	-	1.27e-10	3.56e-09	-	-	-	gi|205326623|gb|ACI03401.1|/4.70273e-46/peroxidase 1 [Litchi chinensis]	K00430|1|1e-36|97.8|ath:AT5G06720|peroxidase [EC:1.11.1.7]
Cs5g07856	-1.56891	Down	-	-	3.28e-08	6.93e-07	-	-	-	gi|255580799|ref|XP_002531220.1|/3.90944e-57/Major pollen allergen Ory s 1 precursor, putative [Ricinus communis]
Cs2g19630	-1.56705	Down	-	-	4.17e-09	9.84e-08	-	GO:0003676//nucleic acid binding;GO:0046872//metal ion binding	-	gi|255587629|ref|XP_002534335.1|/8.71271e-177/RNA binding protein, putative [Ricinus communis]
Cs5g13555	-1.55297	Down	-	-	7.37e-05	0.000870319	GO:0043231//intracellular membrane-bounded organelle	GO:0016740//transferase activity	-	gi|224139094|ref|XP_002326766.1|/1.29747e-73/predicted protein [Populus trichocarpa]
Cs7g28110	-1.55297	Down	-1.21995	Down	3.08e-29	2.71e-27	GO:0016020//membrane	GO:0004672//protein kinase activity;GO:0000166//nucleotide binding	-	gi|224109624|ref|XP_002315260.1|/0/predicted protein [Populus trichocarpa]	K04733|1|6e-133|473|ath:AT5G38990|interleukin-1 receptor-associated kinase 4 [EC:2.7.11.1]!K00924|2|3e-67|254|ath:AT3G59420| [EC:2.7.1.-]!K13430|4|6e-61|233|sbi:SORBI_04g020990|serine/threonine-protein kinase PBS1 [EC:2.7.11.1]
Cs2g04190	-1.55297	Down	-	-	6.24e-09	1.44e-07	GO:0044464//cell part	GO:0070011//peptidase activity, acting on L-amino acid peptides	GO:0008152//metabolic process	gi|224116492|ref|XP_002317314.1|/1.30379e-130/predicted protein [Populus trichocarpa]
Cs1g22470	-1.54746	Down	-	-	2.32e-96	1.02e-93	-	-	GO:0050789//regulation of biological process;GO:0009628//response to abiotic stimulus;GO:0009908//flower development	gi|295881692|gb|ADG56590.1|/4.51742e-29/ALCATRAZ/SPATULA-like protein [Prunus persica]	K12126|1|8e-10|62.8|ath:AT1G09530|phytochrome-interacting factor 3
Cs4g18420	-1.53955	Down	-	-	3.33e-09	7.96e-08	-	GO:0005506//iron ion binding;GO:0016705//oxidoreductase activity, acting on paired donors, with incorporation or reduction of molecular oxygen	GO:0006631//fatty acid metabolic process	gi|144583293|gb|ABP01349.1|/0/D8-sphingolipid desaturase [Jatropha curcas]	K13076|1|0.0|783|rcu:RCOM_0797300|delta8-fatty-acid desaturase [EC:1.14.19.4]
Cs7g29420	-1.53095	Down	-	-	4.71e-06	7.09e-05	GO:0016020//membrane	GO:0016491//oxidoreductase activity;GO:0004672//protein kinase activity;GO:0032559//adenyl ribonucleotide binding	GO:0006464//protein modification process;GO:0007167//enzyme linked receptor protein signaling pathway	gi|224127864|ref|XP_002329196.1|/0/predicted protein [Populus trichocarpa]	K13417|1|2e-45|142|ath:AT2G13790|somatic embryogenesis receptor kinase 4 [EC:2.7.10.1 2.7.11.1]!K13416|4|4e-45|140|ath:AT4G33430|brassinosteroid insensitive 1-associated receptor kinase 1 [EC:2.7.10.1 2.7.11.1]
Cs1g25670	-1.52848	Down	-1.36301	Down	1.89e-22	1.24e-20	-	-	-	gi|356564125|ref|XP_003550307.1|/9.69822e-83/PREDICTED: sigma factor sigB regulation protein rsbQ-like [Glycine max]
orange1.1t03383	-1.51821	Down	-	-	3.38e-10	9.05e-09	GO:0043231//intracellular membrane-bounded organelle	GO:0046914//transition metal ion binding;GO:0001071	GO:0010468//regulation of gene expression;GO:0000904//cell morphogenesis involved in differentiation	gi|297739699|emb|CBI29881.3|/2.01702e-87/unnamed protein product [Vitis vinifera]
Cs8g19570	-1.51574	Down	-	-	5.5e-34	6.16e-32	-	-	-	gi|224106353|ref|XP_002314139.1|/0/predicted protein [Populus trichocarpa]
Cs4g03200	-1.5132	Down	-	-	1.75e-69	4.9e-67	GO:0005576//extracellular region;GO:0030312//external encapsulating structure	GO:0016798//hydrolase activity, acting on glycosyl bonds;GO:0016758//transferase activity, transferring hexosyl groups	GO:0044042//glucan metabolic process	gi|147854713|emb|CAN80251.1|/1.413e-108/hypothetical protein VITISV_036641 [Vitis vinifera]	K08235|1|9e-84|207|vvi:100252949|xyloglucan:xyloglucosyl transferase [EC:2.4.1.207]!K14504|4|2e-83|203|rcu:RCOM_1630040|xyloglucan:xyloglucosyl transferase TCH4 [EC:2.4.1.207]
Cs5g15130	-1.51233	Down	-	-	2.48e-06	3.95e-05	-	-	-	gi|147835239|emb|CAN67792.1|/5.85187e-117/hypothetical protein VITISV_001313 [Vitis vinifera]
Cs6g18920	-1.51096	Down	-	-	1.67e-32	1.79e-30	-	-	-	gi|225451966|ref|XP_002283242.1|/4.12785e-123/PREDICTED: transcription factor AS1 [Vitis vinifera]	K09422|1|2e-87|321|vvi:100256209|myb proto-oncogene protein, plant
Cs7g23810	-1.50938	Down	-1.663	Down	5.77e-13	2.02e-11	-	-	-	gi|157273664|gb|ABV27486.1|/3.30617e-175/fasciclin-like arabinogalactan protein 15 [Gossypium hirsutum]
Cs6g11460	-1.50688	Down	-2.08607	Down	2.67e-12	8.71e-11	-	-	GO:0006810//transport	gi|225464748|ref|XP_002264621.1|/2.34742e-78/PREDICTED: zinc transporter 5 isoform 1 [Vitis vinifera]	K14709|1|1e-79|295|vvi:100255284|solute carrier family 39 (zinc transporter), member 1/2/3
Cs2g07720	-1.50031	Down	-2.02284	Down	2.79e-20	1.6e-18	-	-	-	gi|255554959|ref|XP_002518517.1|/1.2669e-64/Glucose-6-phosphate/phosphate translocator 2, chloroplast precursor, putative [Ricinus communis]
Cs9g17330	-1.49719	Down	-	-	5.38e-35	6.27e-33	GO:0043234//protein complex;GO:0015630//microtubule cytoskeleton	GO:0032561//guanyl ribonucleotide binding;GO:0017111//nucleoside-triphosphatase activity	GO:0043623//cellular protein complex assembly;GO:0006970//response to osmotic stress;GO:0007017//microtubule-based process	gi|356575969|ref|XP_003556108.1|/1.16458e-114/PREDICTED: tubulin beta-1 chain-like [Glycine max]	K07375|1|7e-116|416|vvi:100261736|tubulin beta
Cs6g19260	-1.49157	Down	-	-	8.61e-08	1.7e-06	GO:0016020//membrane;GO:0031410//cytoplasmic vesicle	GO:0004672//protein kinase activity;GO:0000166//nucleotide binding	GO:0008152//metabolic process	gi|255584308|ref|XP_002532890.1|/4.06095e-95/BRASSINOSTEROID INSENSITIVE 1-associated receptor kinase 1 precursor, putative [Ricinus communis]	K13418|1|2e-79|202|vvi:100247683|somatic embryogenesis receptor kinase 1 [EC:2.7.10.1 2.7.11.1]
Cs8g01880	-1.4882	Down	-1.068	Down	5.76e-42	8.23e-40	GO:0005618//cell wall	-	GO:0000902//cell morphogenesis;GO:0009827//plant-type cell wall modification;GO:0000003//reproduction	gi|255587002|ref|XP_002534094.1|/3.70849e-57/Beta-expansin 1a precursor, putative [Ricinus communis]
Cs2g07240	-1.48738	Down	-	-	2.42e-07	4.47e-06	-	-	-	gi|336318893|gb|AEI52903.1|/2.50869e-66/terpene synthase 3 [Populus trichocarpa]	K15086|1|1e-63|243|vvi:100256887|(3S)-linalool synthase [EC:4.2.3.25]
Cs9g16500	-1.47897	Down	-	-	2.99e-05	0.000390088	-	GO:0016788//hydrolase activity, acting on ester bonds	-	gi|224136894|ref|XP_002322442.1|/3.55306e-87/predicted protein [Populus trichocarpa]	K14493|1|6e-27|119|ppp:PHYPADRAFT_118478|gibberellin receptor GID1 [EC:3.-.-.-]
Cs7g03240	-1.47702	Down	-	-	1.93e-06	3.13e-05	-	-	-	gi|359473631|ref|XP_003631336.1|/1.05935e-52/PREDICTED: uncharacterized protein At5g01610 isoform 2 [Vitis vinifera]
Cs3g25410	-1.47497	Down	-	-	5.06e-05	0.000624433	-	GO:0005488//binding;GO:0015925	-	gi|255538780|ref|XP_002510455.1|/1.23163e-132/beta-galactosidase, putative [Ricinus communis]	K12309|1|5e-44|100|ath:AT3G52840|beta-galactosidase [EC:3.2.1.23]
Cs3g10410	-1.47238	Down	-	-	3.36e-114	2.17e-111	-	-	-	gi|192764525|gb|ACF05806.1|/8.39597e-60/PAE [Litchi chinensis]
Cs3g18070	-1.46632	Down	-1.20911	Down	0	0	GO:0005618//cell wall	-	GO:0009725//response to hormone stimulus	gi|224063251|ref|XP_002301062.1|/1.26298e-129/predicted protein [Populus trichocarpa]
Cs5g30740	-1.46484	Down	-	-	5.12e-10	1.34e-08	-	GO:0016787//hydrolase activity	-	gi|359495449|ref|XP_002274592.2|/1.22455e-40/PREDICTED: probable protein phosphatase 2C 51-like [Vitis vinifera]	K14497|1|2e-12|72.4|vvi:100247958|protein phosphatase 2C [EC:3.1.3.16]
Cs6g09330	-1.46078	Down	-	-	1.03e-14	4.15e-13	-	-	-	gi|225439558|ref|XP_002264808.1|/6.60746e-76/PREDICTED: uncharacterized protein LOC100267149 [Vitis vinifera]
Cs8g13800	-1.448	Down	-	-	7.51e-05	0.000884989	-	-	-	gi|33391721|gb|AAQ17461.1|/4.74562e-119/beta-D-glucosidase [Gossypium hirsutum]	K01188|1|6e-70|145|ath:AT3G47000|beta-glucosidase [EC:3.2.1.21]
Cs5g07590	-1.44506	Down	-	-	3.1e-08	6.55e-07	-	-	-	gi|255552932|ref|XP_002517509.1|/7.5032e-22/novel plant snare, putative [Ricinus communis]	K08494|1|2e-19|67.0|ath:AT2G35190|novel plant SNARE
Cs5g11390	-1.44445	Down	-	-	1.36e-05	0.000191566	-	-	-	-
Cs6g15350	-1.44194	Down	-	-	2.5e-06	3.98e-05	-	-	-	gi|225440966|ref|XP_002277252.1|/1.28202e-54/PREDICTED: uncharacterized protein LOC100244201 [Vitis vinifera]
Cs4g10140	-1.44194	Down	-	-	5.18e-08	1.05e-06	-	GO:0016787//hydrolase activity	GO:0044238//primary metabolic process	gi|147819180|emb|CAN78085.1|/1.43415e-48/hypothetical protein VITISV_034041 [Vitis vinifera]
Cs5g27370	-1.43897	Down	-2.50701	Down	3.18e-26	2.51e-24	-	-	-	gi|224123910|ref|XP_002319194.1|/1.41317e-12/predicted protein [Populus trichocarpa]
Cs2g29360	-1.43656	Down	-	-	3.07e-09	7.37e-08	-	GO:0046914//transition metal ion binding	GO:0006091//generation of precursor metabolites and energy	gi|255564516|ref|XP_002523254.1|/3.46015e-50/copper ion binding protein, putative [Ricinus communis]
Cs7g16520	-1.43367	Down	-	-	3.88e-05	0.00049111	-	GO:0043167//ion binding;GO:0008422//beta-glucosidase activity	GO:0044238//primary metabolic process	gi|224093908|ref|XP_002334812.1|/0/predicted protein [Populus trichocarpa]	K14489|1|5e-14|77.8|vvi:100263145|arabidopsis histidine kinase 2/3/4 (cytokinin receptor) [EC:2.7.13.3]
Cs3g16600	-1.43313	Down	-	-	9.69e-10	2.48e-08	GO:0032991//macromolecular complex;GO:0015630//microtubule cytoskeleton	GO:0032561//guanyl ribonucleotide binding;GO:0017111//nucleoside-triphosphatase activity	GO:0043623//cellular protein complex assembly;GO:0007017//microtubule-based process	gi|464849|sp|P33629.1|TBA_PRUDU/0/RecName: Full=Tubulin alpha chain	K07374|1|0.0|408|rcu:RCOM_1584620|tubulin alpha
Cs3g07280	-1.42767	Down	-	-	2.51e-102	1.18e-99	-	-	-	gi|224139094|ref|XP_002326766.1|/3.23744e-129/predicted protein [Populus trichocarpa]
Cs4g09900	-1.42087	Down	-	-	1.35e-15	5.72e-14	-	-	-	gi|255577155|ref|XP_002529461.1|/1.87133e-25/conserved hypothetical protein [Ricinus communis]
Cs1g11780	-1.41677	Down	-	-	6.64e-08	1.33e-06	-	GO:0008415//acyltransferase activity	-	gi|224142375|ref|XP_002324534.1|/1.29329e-133/hydroxycinnamoyl CoA shikimate/quinate hydroxycinnamoyltransferase [Populus trichocarpa]	K13065|1|3e-124|321|pop:POPTR_784746|shikimate O-hydroxycinnamoyltransferase [EC:2.3.1.133]
Cs1g06680	-1.41279	Down	-	-	1.11e-07	2.14e-06	GO:0016020//membrane	GO:0016741//transferase activity, transferring one-carbon groups	-	gi|18400797|ref|NP_566517.1|/2.43491e-62/methyltransferase [Arabidopsis thaliana]
Cs9g14040	-1.40926	Down	-	-	6.15e-59	1.34e-56	-	-	-	gi|255571608|ref|XP_002526750.1|/6.08274e-135/conserved hypothetical protein [Ricinus communis]
Cs7g26730	-1.40858	Down	-1.37195	Down	1.45e-13	5.36e-12	-	-	-	gi|359496026|ref|XP_002277166.2|/1.29943e-74/PREDICTED: TMV resistance protein N-like [Vitis vinifera]	K06685|1|9e-21|101|ath:AT4G19050|maintenance of ploidy protein MOB1 (MPS1 binder 1)
Cs2g13910	-1.40785	Down	-1.51427	Down	5.44e-126	4.17e-123	-	GO:0008081//phosphoric diester hydrolase activity	GO:0019400	gi|255543649|ref|XP_002512887.1|/3.25088e-117/glycerophosphodiester phosphodiesterase, putative [Ricinus communis]
Cs1g21610	-1.40675	Down	-	-	9.08e-16	3.92e-14	-	-	GO:0009987//cellular process	gi|255568629|ref|XP_002525288.1|/1.74245e-57/cyclin d, putative [Ricinus communis]	K10151|1|6e-37|110|pop:POPTR_804326|cyclin D2!K14505|5|3e-20|80.5|pop:POPTR_549935|cyclin D3, plant
Cs7g15240	-1.39973	Down	-1.17955	Down	1.13e-30	1.1e-28	-	-	-	gi|255558119|ref|XP_002520088.1|/5.17385e-127/conserved hypothetical protein [Ricinus communis]
Cs5g05240	-1.38915	Down	-	-	2.62e-11	7.76e-10	-	GO:0004030//aldehyde dehydrogenase [NAD(P)+] activity	GO:0008152//metabolic process	gi|255540719|ref|XP_002511424.1|/2.0841e-92/aldehyde dehydrogenase, putative [Ricinus communis]	K00128|1|1e-93|159|rcu:RCOM_1511330|aldehyde dehydrogenase (NAD+) [EC:1.2.1.3]
Cs2g05560	-1.37609	Down	-	-	6.29e-10	1.63e-08	-	-	-	gi|224125570|ref|XP_002329837.1|/1.42185e-19/predicted protein [Populus trichocarpa]
Cs2g07200	-1.37372	Down	-	-	3.17e-17	1.48e-15	-	-	-	gi|255555101|ref|XP_002518588.1|/3.80898e-51/conserved hypothetical protein [Ricinus communis]
Cs5g22080	-1.37011	Down	-	-	6.82e-06	0.000100166	-	-	-	-
Cs1g09250	-1.36776	Down	-	-	8.3e-15	3.37e-13	-	-	-	gi|225445688|ref|XP_002268470.1|/1.75384e-79/PREDICTED: cytochrome P450 716B2 [Vitis vinifera]	K09843|1|3e-34|144|vvi:100246968|(+)-abscisic acid 8'-hydroxylase [EC:1.14.13.93]
Cs5g04810	-1.36656	Down	-	-	7.24e-05	0.000856946	-	-	-	gi|297733851|emb|CBI15098.3|/1.96793e-13/unnamed protein product [Vitis vinifera]	K14492|1|1e-14|51.2|vvi:100258759|two-component response regulator ARR-A family
Cs8g17620	-1.36656	Down	-4.40254	Down	7.24e-05	0.000857436	-	-	-	gi|255584162|ref|XP_002532821.1|/6.69606e-69/conserved hypothetical protein [Ricinus communis]
Cs5g11560	-1.36033	Down	-	-	3.72e-05	0.000474187	-	GO:0016616//oxidoreductase activity, acting on the CH-OH group of donors, NAD or NADP as acceptor;GO:0000166//nucleotide binding	GO:0008152//metabolic process	gi|225452968|ref|XP_002284346.1|/0/PREDICTED: UDP-glucose 6-dehydrogenase [Vitis vinifera]	K00012|1|0.0|883|vvi:100264653|UDPglucose 6-dehydrogenase [EC:1.1.1.22]
orange1.1t01766	-1.36033	Down	-2.62118	Down	1.83e-06	2.99e-05	-	-	-	gi|225437795|ref|XP_002281632.1|/6.14238e-117/PREDICTED: uncharacterized protein LOC100255480 isoform 1 [Vitis vinifera]
Cs7g08330	-1.35503	Down	-	-	1.92e-05	0.000260846	-	-	-	gi|297840547|ref|XP_002888155.1|/3.18143e-76/hypothetical protein ARALYDRAFT_315325 [Arabidopsis lyrata subsp. lyrata]
Cs9g16880	-1.35366	Down	-	-	3.06e-06	4.78e-05	-	GO:0005488//binding	GO:0009987//cellular process	gi|224134647|ref|XP_002321874.1|/3.76941e-97/predicted protein [Populus trichocarpa]
Cs8g02530	-1.34843	Down	-	-	1.89e-10	5.19e-09	GO:0031224//intrinsic to membrane	-	GO:0006810//transport	gi|256568423|gb|ACU87555.1|/2.6349e-90/PIP protein [Gossypium hirsutum]	K09872|1|3e-86|259|ath:AT4G35100|aquaporin PIP
Cs5g34230	-1.34338	Down	-	-	9.17e-18	4.48e-16	-	-	-	gi|147858322|emb|CAN81424.1|/2.41255e-42/hypothetical protein VITISV_035944 [Vitis vinifera]
Cs6g17090	-1.34058	Down	-1.36309	Down	2.02e-75	6.44e-73	GO:0044464//cell part	GO:0004175//endopeptidase activity	GO:0019538//protein metabolic process	gi|224079535|ref|XP_002305886.1|/1.97781e-174/predicted protein [Populus trichocarpa]	K00924|1|5e-14|77.4|ath:AT5G22850| [EC:2.7.1.-]
Cs1g04570	-1.33909	Down	-	-	1.3e-96	5.84e-94	GO:0031224//intrinsic to membrane	GO:0016759//cellulose synthase activity;GO:0046914//transition metal ion binding	GO:0045229//external encapsulating structure organization;GO:0009250//glucan biosynthetic process	gi|3135611|gb|AAC29067.1|/3.99298e-133/cellulose synthase [Arabidopsis thaliana]	K10999|1|2e-102|123|vvi:100256811|cellulose synthase A [EC:2.4.1.12]
orange1.1t04964	-1.33724	Down	-	-	5.4e-05	0.000661594	-	-	-	gi|224116032|ref|XP_002332031.1|/5.27037e-22/predicted protein [Populus trichocarpa]	K11808|1|3e-23|81.3|pop:POPTR_586808|phosphoribosylaminoimidazole carboxylase [EC:4.1.1.21]
Cs4g06630	-1.33587	Down	-	-	2.5e-108	1.44e-105	GO:0005576//extracellular region;GO:0030312//external encapsulating structure;GO:0044424//intracellular part	GO:0004091//carboxylesterase activity;GO:0030234//enzyme regulator activity	GO:0071555;GO:0051707//response to other organism	gi|24250746|gb|AAK84485.1|/0/putative thermostable pectinesterase [Citrus sinensis]	K01051|1|8e-109|393|vvi:100251413|pectinesterase [EC:3.1.1.11]
Cs4g18000	-1.33165	Down	-	-	9.5e-13	3.22e-11	-	-	-	gi|224090403|ref|XP_002308981.1|/1.80202e-50/predicted protein [Populus trichocarpa]
orange1.1t00272	-1.33058	Down	-	-	4.99e-13	1.77e-11	-	GO:0046914//transition metal ion binding;GO:0016706//oxidoreductase activity, acting on paired donors, with incorporation or reduction of molecular oxygen, 2-oxoglutarate as one donor, and incorporation of one atom each of oxygen into both donors	GO:0008152//metabolic process	gi|213876865|gb|ACJ54434.1|/8.18788e-108/gibberellin 20-oxidase 2 [Citrus sinensis x Citrus trifoliata]	K05282|1|2e-84|311|rcu:RCOM_1498120|gibberellin 20-oxidase [EC:1.14.11.12]
Cs9g01620	-1.33058	Down	-	-	5.68e-12	1.81e-10	GO:0031224//intrinsic to membrane	GO:0015301//anion:anion antiporter activity	GO:0010035//response to inorganic substance;GO:0006811//ion transport	gi|209967453|gb|ACJ02355.1|/8.95174e-85/boron transporter [Vitis vinifera]
Cs5g03620	-1.3259	Down	-	-	8.39e-17	3.84e-15	GO:0032991//macromolecular complex;GO:0015630//microtubule cytoskeleton	GO:0032561//guanyl ribonucleotide binding;GO:0017111//nucleoside-triphosphatase activity	GO:0043623//cellular protein complex assembly;GO:0007017//microtubule-based process	gi|255537469|ref|XP_002509801.1|/0/tubulin beta chain, putative [Ricinus communis]	K07375|1|0.0|392|zma:100381281|tubulin beta
Cs8g20240	-1.32556	Down	-2.94311	Down	3.82e-06	5.84e-05	-	GO:0046872//metal ion binding;GO:0004629//phospholipase C activity;GO:0060089//molecular transducer activity	GO:0044238//primary metabolic process;GO:0023060	gi|359478839|ref|XP_003632176.1|/8.59255e-101/PREDICTED: phosphoinositide phospholipase C 4-like isoform 3 [Vitis vinifera]	K05857|1|7e-102|134|pop:POPTR_815304|phospholipase C, delta [EC:3.1.4.11]
orange1.1t04497	-1.3244	Down	-1.72299	Down	1.96e-28	1.68e-26	-	-	-	gi|224100535|ref|XP_002311914.1|/3.41526e-125/predicted protein [Populus trichocarpa]	K00058|1|2e-126|451|pop:POPTR_1084113|D-3-phosphoglycerate dehydrogenase [EC:1.1.1.95]
Cs1g15670	-1.32165	Down	-	-	2.39e-05	0.000320296	-	-	-	gi|224148243|ref|XP_002336619.1|/9.80315e-56/predicted protein [Populus trichocarpa]
Cs3g18140	-1.31999	Down	-	-	1.61e-243	2.79e-240	-	GO:0016741//transferase activity, transferring one-carbon groups	-	gi|224066969|ref|XP_002302304.1|/8.42747e-110/predicted protein [Populus trichocarpa]
Cs3g19360	-1.31471	Down	-1.24063	Down	1.07e-56	2.23e-54	-	GO:0016747//transferase activity, transferring acyl groups other than amino-acyl groups	GO:0009699//phenylpropanoid biosynthetic process	gi|18376655|dbj|BAB84112.1|/6.33509e-151/chalcone synthase [Vitis vinifera]	K00660|1|1e-151|466|vvi:100263443|chalcone synthase [EC:2.3.1.74]
orange1.1t00156	-1.31284	Down	-	-	1.07e-08	2.41e-07	-	-	-	gi|255546021|ref|XP_002514070.1|/8.36456e-50/Ran GTPase binding protein, putative [Ricinus communis]
Cs6g01750	-1.30993	Down	-	-	1.25e-07	2.39e-06	-	-	GO:0010118//stomatal movement;GO:0050789//regulation of biological process;GO:0009725//response to hormone stimulus;GO:0003006//reproductive developmental process	gi|224124530|ref|XP_002330046.1|/4.88987e-133/predicted protein [Populus trichocarpa]	K09422|1|3e-134|331|pop:POPTR_581592|myb proto-oncogene protein, plant
Cs5g16290	-1.30764	Down	-2.698	Down	4.02e-13	1.43e-11	-	GO:0005515//protein binding;GO:0008171//O-methyltransferase activity	GO:0009699//phenylpropanoid biosynthetic process	gi|302171551|gb|ADK97702.1|/1.08394e-71/putative caffeic acid O-methyltransferase [Citrus aurantium]	K05279|1|3e-59|228|rcu:RCOM_0596300|flavonol 3-O-methyltransferase [EC:2.1.1.76]
Cs9g09430	-1.30003	Down	-5.19104	Down	1.22e-17	5.9e-16	GO:0044464//cell part	GO:0015198//oligopeptide transporter activity	GO:0009725//response to hormone stimulus;GO:0043200//response to amino acid stimulus;GO:0006952//defense response;GO:0006857//oligopeptide transport;GO:0006972//hyperosmotic response	gi|224107477|ref|XP_002314492.1|/0/predicted protein [Populus trichocarpa]	K14638|1|1e-96|200|sbi:SORBI_01g009890|solute carrier family 15 (peptide/histidine transporter), member 3/4
Cs5g15150	-1.29985	Down	-	-	1.14e-09	2.89e-08	-	-	-	gi|297738291|emb|CBI27492.3|/2.41201e-31/unnamed protein product [Vitis vinifera]
Cs3g18120	-1.29921	Down	-	-	9.16e-06	0.000131682	GO:0043231//intracellular membrane-bounded organelle	GO:0046914//transition metal ion binding;GO:0001071	-	gi|255545752|ref|XP_002513936.1|/2.68287e-104/TRANSPARENT TESTA 1 protein, putative [Ricinus communis]
Cs8g16690	-1.28994	Down	-	-	5.76e-05	0.000700402	-	-	-	-
Cs4g08090	-1.28994	Down	-1.5646	Down	1.34e-12	4.49e-11	-	GO:0005488//binding	-	gi|147779422|emb|CAN72285.1|/1.78986e-34/hypothetical protein VITISV_013531 [Vitis vinifera]
orange1.1t06019	-1.28601	Down	-	-	6.43e-32	6.63e-30	-	-	-	-
Cs3g16100	-1.28535	Down	-	-	3.84e-10	1.02e-08	-	GO:0005488//binding	-	gi|225458852|ref|XP_002283336.1|/1.56819e-83/PREDICTED: F-box protein At3g12350 [Vitis vinifera]	K09377|1|9e-51|142|pop:POPTR_798080|cysteine and glycine-rich protein
Cs5g22750	-1.28351	Down	-2.11304	Down	1.32e-07	2.53e-06	-	-	-	gi|224132808|ref|XP_002327885.1|/1.97171e-37/predicted protein [Populus trichocarpa]
Cs9g16490	-1.28288	Down	-	-	4.89e-07	8.65e-06	-	GO:0016788//hydrolase activity, acting on ester bonds	-	gi|224136894|ref|XP_002322442.1|/1.37183e-87/predicted protein [Populus trichocarpa]	K14493|1|7e-30|129|ppp:PHYPADRAFT_118478|gibberellin receptor GID1 [EC:3.-.-.-]
Cs4g09460	-1.28016	Down	-	-	1.02e-81	3.48e-79	-	GO:0008081//phosphoric diester hydrolase activity;GO:0004672//protein kinase activity;GO:0000166//nucleotide binding	GO:0019400	gi|115500890|dbj|BAF34116.1|/1.33854e-64/glycerophosphodiesterase-like protein [Nicotiana tabacum]	K01126|1|4e-09|62.8|cre:CHLREDRAFT_100701|glycerophosphoryl diester phosphodiesterase [EC:3.1.4.46]
orange1.1t01566	-1.27995	Down	-	-	3.94e-29	3.45e-27	-	-	-	gi|255572654|ref|XP_002527260.1|/1.24961e-55/conserved hypothetical protein [Ricinus communis]
Cs9g03730	-1.27568	Down	-	-	1.33e-91	5.52e-89	-	GO:0004553//hydrolase activity, hydrolyzing O-glycosyl compounds	GO:0044238//primary metabolic process;GO:0045229//external encapsulating structure organization	gi|359477236|ref|XP_003631950.1|/7.58094e-68/PREDICTED: probable polygalacturonase-like [Vitis vinifera]	K01184|1|5e-06|51.6|ath:AT3G15720|polygalacturonase [EC:3.2.1.15]
Cs1g04340	-1.27022	Down	-	-	5.11e-31	5.09e-29	GO:0032991//macromolecular complex;GO:0043231//intracellular membrane-bounded organelle;GO:0031224//intrinsic to membrane	GO:0004702//receptor signaling protein serine/threonine kinase activity;GO:0016791//phosphatase activity;GO:0046983//protein dimerization activity;GO:0042802//identical protein binding;GO:0032559//adenyl ribonucleotide binding;GO:0008289//lipid binding	GO:0009908//flower development;GO:0009720//detection of hormone stimulus;GO:0048827//phyllome development;GO:0048878//chemical homeostasis;GO:0009411//response to UV;GO:0010208//pollen wall assembly;GO:0043401;GO:0006464//protein modification process	gi|224096434|ref|XP_002310619.1|/0/predicted protein [Populus trichocarpa]	K13415|1|0.0|1620|pop:POPTR_562744|protein brassinosteroid insensitive 1 [EC:2.7.10.1 2.7.11.1]
Cs5g14730	-1.26677	Down	-2.17833	Down	1.62e-16	7.31e-15	GO:0044464//cell part	GO:0016757//transferase activity, transferring glycosyl groups	-	gi|255578542|ref|XP_002530134.1|/0/transferase, transferring glycosyl groups, putative [Ricinus communis]	K11000|1|0.0|603|rcu:RCOM_0747060|callose synthase [EC:2.4.1.-]
Cs1g01460	-1.25121	Down	-	-	1.06e-29	9.68e-28	-	-	-	gi|224083705|ref|XP_002307092.1|/2.84631e-88/predicted protein [Populus trichocarpa]
Cs7g21245	-1.24631	Down	-1.46795	Down	1.64e-19	8.94e-18	-	-	-	gi|255556936|ref|XP_002519501.1|/4.98633e-12/nuclease, putative [Ricinus communis]
Cs4g15880	-1.24503	Down	-	-	4.86e-33	5.33e-31	-	GO:0016462//pyrophosphatase activity;GO:0032559//adenyl ribonucleotide binding	-	gi|225445236|ref|XP_002280965.1|/2.2666e-102/PREDICTED: caseinolytic peptidase B protein homolog [Vitis vinifera]
Cs3g18310	-1.24364	Down	-	-	2.11e-18	1.09e-16	-	GO:0005488//binding	GO:0007127//meiosis I;GO:0006310//DNA recombination	gi|255545714|ref|XP_002513917.1|/1.56348e-118/Ribosome-binding protein, putative [Ricinus communis]	K06638|1|5e-06|52.8|zma:100285392|mitotic spindle assembly checkpoint protein MAD1!K11498|2|7e-06|52.4|rcu:RCOM_0072440|centromeric protein E
orange1.1t00375	-1.23664	Down	-	-	1.13e-25	8.66e-24	GO:0043231//intracellular membrane-bounded organelle	GO:0016411//acylglycerol O-acyltransferase activity	GO:0006633//fatty acid biosynthetic process	gi|308743345|gb|ADO40098.1|/5.05653e-139/glycerol-3-phosphate acyltransferase 8 [Vernicia fordii]	K13508|1|2e-138|491|pop:POPTR_834747|glycerol-3-phosphate acyltransferase [EC:2.3.1.15]
Cs1g26700	-1.2347	Down	-	-	1.68e-50	3.01e-48	GO:0031410//cytoplasmic vesicle	-	GO:0006810//transport	gi|224081467|ref|XP_002306421.1|/2.09061e-54/predicted protein [Populus trichocarpa]	K07088|1|1e-55|103|pop:POPTR_760338|
Cs4g18430	-1.23199	Down	-1.34683	Down	2.83e-17	1.33e-15	GO:0016020//membrane	GO:0005488//binding;GO:0016301//kinase activity	-	gi|255550772|ref|XP_002516434.1|/1.22453e-148/serine-threonine protein kinase, plant-type, putative [Ricinus communis]	K13418|1|7e-16|78.6|rcu:RCOM_0186340|somatic embryogenesis receptor kinase 1 [EC:2.7.10.1 2.7.11.1]!K13416|5|2e-15|77.4|ath:AT4G33430|brassinosteroid insensitive 1-associated receptor kinase 1 [EC:2.7.10.1 2.7.11.1]
Cs3g14940	-1.23104	Down	-	-	4.41e-05	0.000551915	-	-	-	gi|224123924|ref|XP_002330243.1|/1.43855e-105/predicted protein [Populus trichocarpa]	K02183|1|3e-68|191|vvi:100264980|calmodulin
Cs8g07470	-1.23028	Down	-	-	4.69e-21	2.82e-19	GO:0043231//intracellular membrane-bounded organelle	GO:0003677//DNA binding;GO:0001071;GO:0005515//protein binding	GO:0006351//transcription, DNA-dependent	gi|224105353|ref|XP_002313781.1|/3.62047e-52/predicted protein [Populus trichocarpa]	K04371|1|2e-42|171|vvi:100254083|extracellular signal-regulated kinase 1/2 [EC:2.7.11.24]!K09060|2|7e-09|60.1|vvi:100243644|plant G-box-binding factor
Cs9g10940	-1.22233	Down	-	-	1.01e-21	6.42e-20	-	-	-	gi|224053426|ref|XP_002297813.1|/4.83834e-11/f-box family protein [Populus trichocarpa]
Cs5g17530	-1.21762	Down	-	-	7.53e-07	1.29e-05	GO:0016020//membrane;GO:0031410//cytoplasmic vesicle	GO:0016491//oxidoreductase activity;GO:0004871//signal transducer activity;GO:0004674//protein serine/threonine kinase activity;GO:0032559//adenyl ribonucleotide binding	GO:0006464//protein modification process;GO:0007167//enzyme linked receptor protein signaling pathway	gi|224146319|ref|XP_002325963.1|/0/predicted protein [Populus trichocarpa]	K00924|1|2e-147|521|ath:AT1G28440| [EC:2.7.1.-]!K08286|3|2e-140|498|ath:AT4G28490|protein-serine/threonine kinase [EC:2.7.11.-]
Cs7g15030	-1.21694	Down	-	-	8.76e-92	3.71e-89	-	GO:0030554//adenyl nucleotide binding;GO:0003824//catalytic activity	-	gi|255549501|ref|XP_002515803.1|/0/Cell elongation protein diminuto, putative [Ricinus communis]	K09828|1|0.0|779|rcu:RCOM_1138510|delta24-sterol reductase [EC:1.3.1.72]
Cs2g22850	-1.21594	Down	-	-	4.48e-12	1.44e-10	-	-	-	gi|224126795|ref|XP_002319928.1|/3.36711e-99/predicted protein [Populus trichocarpa]
Cs8g16360	-1.21261	Down	-	-	2.28e-69	6.22e-67	-	GO:0003824//catalytic activity	-	gi|225435345|ref|XP_002285246.1|/6.55288e-30/PREDICTED: cytokinin riboside 5'-monophosphate phosphoribohydrolase LOG1-like [Vitis vinifera]	K06966|1|4e-31|85.1|vvi:100256973|
Cs8g14510	-1.21128	Down	-3.97286	Down	2.87e-07	5.26e-06	-	-	-	gi|255545349|ref|XP_002513735.1|/9.7493e-101/conserved hypothetical protein [Ricinus communis]
Cs4g01630	-1.20945	Down	-1.43078	Down	2.7e-47	4.34e-45	-	-	-	gi|255565033|ref|XP_002523509.1|/1.16984e-81/calmodulin binding protein, putative [Ricinus communis]	K02183|1|8e-68|257|vvi:100264980|calmodulin
Cs2g29060	-1.20784	Down	-	-	5.51e-07	9.66e-06	-	-	-	gi|224059240|ref|XP_002299784.1|/1.13998e-25/predicted protein [Populus trichocarpa]
Cs5g09230	-1.2057	Down	-1.48564	Down	2.32e-09	5.66e-08	GO:0005618//cell wall;GO:0031225//anchored to membrane;GO:0005576//extracellular region	GO:0046914//transition metal ion binding;GO:0016682//oxidoreductase activity, acting on diphenols and related substances as donors, oxygen as acceptor	GO:0009826//unidimensional cell growth;GO:0008152//metabolic process	gi|224125148|ref|XP_002329905.1|/9.73557e-76/predicted protein [Populus trichocarpa]	K00423|1|2e-37|141|ath:AT1G55570|L-ascorbate oxidase [EC:1.10.3.3]
Cs6g20030	-1.20505	Down	-	-	2.38e-06	3.81e-05	-	GO:0016491//oxidoreductase activity;GO:0030554//adenyl nucleotide binding	-	gi|357517451|ref|XP_003629014.1|/0/GMC-type oxidoreductase, putative [Medicago truncatula]
Cs5g32830	-1.20408	Down	-1.73453	Down	4.61e-12	1.48e-10	-	-	-	gi|224132336|ref|XP_002321314.1|/6.30199e-23/predicted protein [Populus trichocarpa]
Cs7g24570	-1.20364	Down	-	-	5.32e-05	0.000654755	-	-	-	gi|296085981|emb|CBI31422.3|/1.72027e-40/unnamed protein product [Vitis vinifera]	K10398|1|4e-09|63.5|pop:POPTR_560735|kinesin family member 11!K10395|2|1e-08|62.0|vvi:100247280|kinesin family member 4/7/21/27
Cs5g28410	-1.20213	Down	-	-	8.72e-14	3.27e-12	-	GO:0005506//iron ion binding	-	gi|224338|prf||1102200A/2.55302e-31/hemoglobin I
Cs3g16330	-1.20132	Down	-1.97414	Down	1.79e-12	5.93e-11	-	-	-	gi|225458914|ref|XP_002285475.1|/8.99411e-83/PREDICTED: transcription factor bHLH74 [Vitis vinifera]
Cs1g06830	-1.19788	Down	-	-	2.9e-14	1.13e-12	GO:0016020//membrane	-	-	gi|351721561|ref|NP_001238493.1|/4.73036e-61/uncharacterized protein LOC100305647 precursor [Glycine max]
orange1.1t04784	-1.19683	Down	-	-	4.53e-05	0.000565391	-	-	-	gi|297737715|emb|CBI26916.3|/0/unnamed protein product [Vitis vinifera]	K08332|1|1e-19|97.1|vcn:VOLCADRAFT_41528|vacuolar protein 8
Cs6g14010	-1.1904	Down	-	-	7.53e-06	0.0001096	-	-	-	gi|212722140|ref|NP_001132392.1|/3.16902e-08/uncharacterized protein LOC100193838 [Zea mays]
Cs2g02640	-1.186	Down	-	-	1.46e-38	1.9e-36	GO:0031224//intrinsic to membrane;GO:0031410//cytoplasmic vesicle	GO:0004674//protein serine/threonine kinase activity;GO:0032559//adenyl ribonucleotide binding	GO:0006464//protein modification process	gi|356532229|ref|XP_003534676.1|/3.0531e-88/PREDICTED: protein STRUBBELIG-RECEPTOR FAMILY 8-like [Glycine max]	K13430|1|2e-39|84.0|rcu:RCOM_1078760|serine/threonine-protein kinase PBS1 [EC:2.7.11.1]
Cs6g06480	-1.17552	Down	-	-	1.43e-21	9e-20	-	-	-	gi|225440368|ref|XP_002266427.1|/4.57155e-144/PREDICTED: transcription factor AS1 [Vitis vinifera]	K09422|1|3e-145|514|vvi:100256209|myb proto-oncogene protein, plant
Cs1g18540	-1.16884	Down	-	-	2.97e-61	6.55e-59	-	-	-	gi|255572989|ref|XP_002527425.1|/4.30967e-49/Phosphoethanolamine/phosphocholine phosphatase, putative [Ricinus communis]	K13248|1|3e-49|130|vvi:100242977|pyridoxal phosphate phosphatase PHOSPHO2 [EC:3.1.3.74]
Cs1g17510	-1.16854	Down	-	-	5.83e-14	2.2e-12	-	-	-	gi|224054073|ref|XP_002298091.1|/3.0957e-78/predicted protein [Populus trichocarpa]
Cs3g23680	-1.16732	Down	-	-	2.62e-10	7.13e-09	-	GO:0016787//hydrolase activity	-	gi|255538354|ref|XP_002510242.1|/8.36892e-32/protein phosphatase, putative [Ricinus communis]
orange1.1t02003	-1.16553	Down	-	-	1.93e-49	3.31e-47	-	-	-	gi|224055948|ref|XP_002298705.1|/3.53924e-134/predicted protein [Populus trichocarpa]
Cs7g08380	-1.16393	Down	-	-	2.18e-07	4.04e-06	-	-	-	gi|255560011|ref|XP_002521024.1|/4.40015e-67/conserved hypothetical protein [Ricinus communis]
Cs1g20130	-1.16189	Down	-	-	2.46e-09	5.97e-08	-	-	-	gi|224097194|ref|XP_002310871.1|/1.33597e-74/predicted protein [Populus trichocarpa]
orange1.1t04570	-1.16065	Down	-	-	1.1e-06	1.83e-05	-	-	-	gi|255088744|ref|XP_002506294.1|/5.46681e-08/predicted protein [Micromonas sp. RCC299]
Cs3g03110	-1.15609	Down	-	-	1.45e-66	3.58e-64	GO:0044464//cell part	-	-	gi|255575888|ref|XP_002528841.1|/1.04501e-153/conserved hypothetical protein [Ricinus communis]
Cs5g27650	-1.15177	Down	-	-	4.73e-56	9.61e-54	GO:0043231//intracellular membrane-bounded organelle	GO:0008194//UDP-glycosyltransferase activity	GO:0045489//pectin biosynthetic process	gi|359495836|ref|XP_002273962.2|/0/PREDICTED: galacturonosyltransferase 8-like [Vitis vinifera]	K13648|1|0.0|756|rcu:RCOM_1749870|alpha-1,4-galacturonosyltransferase [EC:2.4.1.43]
Cs6g09800	-1.15123	Down	-2.35815	Down	1.79e-06	2.91e-05	-	-	-	gi|225439659|ref|XP_002270134.1|/1.14655e-100/PREDICTED: uncharacterized protein LOC100255128 [Vitis vinifera]
Cs5g28400	-1.1506	Down	1.30843	Up	4.41e-08	9.1e-07	GO:0034399//nuclear periphery	GO:0005506//iron ion binding;GO:0022892	GO:0050896//response to stimulus;GO:0071941;GO:0015669//gas transport	gi|255556147|ref|XP_002519108.1|/1.86329e-37/non-symbiotic hemoglobin, putative [Ricinus communis]
Cs2g07930	-1.15021	Down	-	-	6.78e-07	1.17e-05	-	-	-	gi|225444440|ref|XP_002266891.1|/0/PREDICTED: uncharacterized protein LOC100252085 [Vitis vinifera]
Cs7g03170	-1.14489	Down	-	-	4.86e-23	3.26e-21	-	GO:0016757//transferase activity, transferring glycosyl groups	-	gi|255584327|ref|XP_002532899.1|/1.45225e-122/UDP-glucosyltransferase, putative [Ricinus communis]	K08237|1|3e-49|194|ath:AT1G01390|hydroquinone glucosyltransferase [EC:2.4.1.218]!K12356|5|8e-45|179|vvi:100265092|coniferyl-alcohol glucosyltransferase [EC:2.4.1.111]
Cs1g23590	-1.14085	Down	-1.96958	Down	7.56e-13	2.61e-11	-	-	-	gi|224096900|ref|XP_002310779.1|/3.48988e-46/predicted protein [Populus trichocarpa]	K13448|1|2e-47|187|pop:POPTR_655240|calcium-binding protein CML
orange1.1t03773	-1.13745	Down	-	-	1.59e-103	8.22e-101	-	GO:0046872//metal ion binding;GO:0016702//oxidoreductase activity, acting on single donors with incorporation of molecular oxygen, incorporation of two atoms of oxygen	GO:0006633//fatty acid biosynthetic process	gi|18461098|dbj|BAB84352.1|/1.23055e-119/lipoxygenase [Citrus jambhiri]	K00454|1|1e-116|419|vvi:100257867|lipoxygenase [EC:1.13.11.12]
Cs5g03240	-1.1324	Down	-	-	2.59e-07	4.76e-06	-	GO:0016740//transferase activity	-	gi|224075006|ref|XP_002304515.1|/3.18548e-121/predicted protein [Populus trichocarpa]
Cs6g06530	-1.13068	Down	-	-	2.65e-79	8.72e-77	GO:0044464//cell part	-	GO:0007047//cellular cell wall organization	gi|130766314|gb|ABO32367.1|/7.55974e-75/expansin [Litchi chinensis]
Cs8g19650	-1.129	Down	-	-	1.05e-08	2.37e-07	GO:0043234//protein complex;GO:0030312//external encapsulating structure;GO:0015630//microtubule cytoskeleton	GO:0032561//guanyl ribonucleotide binding;GO:0017111//nucleoside-triphosphatase activity	GO:0043623//cellular protein complex assembly;GO:0007017//microtubule-based process	gi|357114470|ref|XP_003559023.1|/6.56595e-118/PREDICTED: tubulin beta-1 chain-like [Brachypodium distachyon]	K07375|1|9e-119|426|sbi:SORBI_01g050310|tubulin beta
Cs3g25230	-1.1277	Down	-	-	1.63e-45	2.48e-43	GO:0043231//intracellular membrane-bounded organelle	GO:0003677//DNA binding;GO:0001071;GO:0005515//protein binding	GO:0006351//transcription, DNA-dependent	gi|255538740|ref|XP_002510435.1|/2.78609e-45/Ocs element-binding factor, putative [Ricinus communis]	K04371|1|3e-42|170|vvi:100254083|extracellular signal-regulated kinase 1/2 [EC:2.7.11.24]!K09060|2|6e-09|60.1|vvi:100243644|plant G-box-binding factor
Cs2g31200	-1.11687	Down	-	-	3.21e-08	6.79e-07	-	-	-	gi|224106229|ref|XP_002314093.1|/1.72407e-179/GRAS family transcription factor [Populus trichocarpa]	K14494|1|4e-61|234|pop:POPTR_645273|DELLA protein
Cs2g03110	-1.11586	Down	-	-	6.83e-283	1.57e-279	GO:0044464//cell part	GO:0005506//iron ion binding;GO:0003824//catalytic activity;GO:0016209//antioxidant activity	GO:0008152//metabolic process;GO:0006950//response to stress	gi|167367|gb|AAA99868.1|/7.49908e-72/peroxidase [Gossypium hirsutum]	K00430|1|4e-71|267|pop:POPTR_647567|peroxidase [EC:1.11.1.7]
Cs1g24730	-1.11445	Down	-	-	6.47e-13	2.25e-11	GO:0044464//cell part;GO:0043234//protein complex	GO:0030246//carbohydrate binding;GO:0043167//ion binding;GO:0015925	GO:0044238//primary metabolic process	gi|57232107|gb|AAW47739.1|/3.59166e-72/beta-galactosidase [Prunus persica]	K12309|1|2e-34|65.9|ath:AT3G52840|beta-galactosidase [EC:3.2.1.23]
Cs3g10680	-1.11423	Down	-3.58697	Down	8.93e-09	2.03e-07	-	-	-	gi|255542302|ref|XP_002512214.1|/0/cation-transporting atpase plant, putative [Ricinus communis]	K01537|1|0.0|1118|ath:AT3G63380|Ca2+-transporting ATPase [EC:3.6.3.8]
Cs3g25100	-1.11134	Down	-	-	9.01e-30	8.34e-28	-	GO:0016798//hydrolase activity, acting on glycosyl bonds;GO:0043167//ion binding	GO:0044238//primary metabolic process	gi|255538706|ref|XP_002510418.1|/2.76784e-85/hydrolase, hydrolyzing O-glycosyl compounds, putative [Ricinus communis]	K00975|1|7e-10|64.3|vvi:100241983|glucose-1-phosphate adenylyltransferase [EC:2.7.7.27]
Cs7g16980	-1.10011	Down	-1.74062	Down	2.32e-08	5.02e-07	-	GO:0016757//transferase activity, transferring glycosyl groups	-	gi|225446879|ref|XP_002279893.1|/9.0692e-130/PREDICTED: probable galacturonosyltransferase 15 [Vitis vinifera]	K13648|1|5e-131|468|vvi:100259182|alpha-1,4-galacturonosyltransferase [EC:2.4.1.43]
Cs6g07970	-1.09816	Down	-1.45913	Down	5.58e-15	2.28e-13	GO:0031224//intrinsic to membrane	-	GO:0006810//transport	gi|6049867|gb|AAF02782.1|AF195115_2/4.29938e-131/Similar to transmembrane protein; coded for by A. thaliana cDNA H36862; coded for by A. thaliana cDNA H37637; coded for by A. thaliana cDNA T04371; coded for by A. thaliana cDNA T41850; coded for by A. thaliana cDNA R84071; coded for by A. thaliana cDNA T13717; coded for by A. thaliana cDNA T43049; coded for by A. thaliana cDNA T43789; coded for by…	K09872|1|6e-98|355|osa:4330248|aquaporin PIP
Cs3g06580	-1.09354	Down	-	-	1.22e-08	2.72e-07	-	-	-	gi|147853780|emb|CAN83822.1|/0/hypothetical protein VITISV_030954 [Vitis vinifera]	K13428|1|0.0|690|ath:AT5G20480|LRR receptor-like serine/threonine-protein kinase EFR [EC:2.7.11.1]!K13420|5|2e-130|444|rcu:RCOM_0633880|LRR receptor-like serine/threonine-protein kinase FLS2 [EC:2.7.11.1]
Cs2g16940	-1.09155	Down	-	-	1.56e-15	6.61e-14	-	-	GO:0010467//gene expression;GO:0009987//cellular process	gi|224108309|ref|XP_002314799.1|/0/DELLA domain GRAS family transcription factor GAI/RGA1 [Populus trichocarpa]	K14494|1|0.0|795|pop:POPTR_719856|DELLA protein
Cs5g06720	-1.09139	Down	-	-	6.83e-12	2.16e-10	GO:0031410//cytoplasmic vesicle	GO:0016787//hydrolase activity	GO:0044238//primary metabolic process	gi|224133820|ref|XP_002321669.1|/8.89123e-159/predicted protein [Populus trichocarpa]	K00514|1|7e-47|106|rcu:RCOM_1428040|zeta-carotene desaturase [EC:1.14.99.30]
orange1.1t02788	-1.09055	Down	-	-	1.42e-14	5.66e-13	-	GO:0004497//monooxygenase activity;GO:0005506//iron ion binding	GO:0008152//metabolic process	gi|356519792|ref|XP_003528553.1|/5.47856e-84/PREDICTED: flavonoid 3'-monooxygenase-like [Glycine max]	K09754|1|1e-59|229|rcu:RCOM_1106600|p-coumarate 3-hydroxylase [EC:1.14.13.-]
Cs2g03240	-1.08932	Down	1.38387	Up	1.09e-06	1.82e-05	-	GO:0005488//binding	-	gi|255557263|ref|XP_002519662.1|/2.47026e-20/conserved hypothetical protein [Ricinus communis]
Cs6g07140	-1.08349	Down	-	-	2.4e-11	7.18e-10	GO:0031224//intrinsic to membrane	-	GO:0015833//peptide transport	gi|224090809|ref|XP_002309091.1|/6.14579e-178/predicted protein [Populus trichocarpa]	K14638|1|1e-67|159|rcu:RCOM_0730410|solute carrier family 15 (peptide/histidine transporter), member 3/4
Cs3g17530	-1.08252	Down	-	-	5.75e-12	1.84e-10	-	GO:0004672//protein kinase activity;GO:0032559//adenyl ribonucleotide binding	GO:0006464//protein modification process	gi|255545900|ref|XP_002514010.1|/3.61113e-155/protein with unknown function [Ricinus communis]	K00924|1|6e-64|243|osa:4333525| [EC:2.7.1.-]!K13430|3|5e-49|194|zma:100283091|serine/threonine-protein kinase PBS1 [EC:2.7.11.1]
orange1.1t04496	-1.07833	Down	-1.72208	Down	3.93e-15	1.61e-13	-	-	-	gi|224113315|ref|XP_002316453.1|/6.85056e-62/predicted protein [Populus trichocarpa]	K00058|1|4e-63|239|pop:POPTR_1092826|D-3-phosphoglycerate dehydrogenase [EC:1.1.1.95]
Cs1g08740	-1.07492	Down	-	-	8.45e-11	2.4e-09	GO:0016020//membrane	GO:0016491//oxidoreductase activity;GO:0004672//protein kinase activity;GO:0032559//adenyl ribonucleotide binding	GO:0006464//protein modification process;GO:0007167//enzyme linked receptor protein signaling pathway	gi|297745748|emb|CBI15804.3|/5.61814e-154/unnamed protein product [Vitis vinifera]	K13416|1|5e-31|135|ath:AT4G33430|brassinosteroid insensitive 1-associated receptor kinase 1 [EC:2.7.10.1 2.7.11.1]!K13418|3|1e-30|133|pop:POPTR_913861|somatic embryogenesis receptor kinase 1 [EC:2.7.10.1 2.7.11.1]
orange1.1t05347	-1.07313	Down	-	-	3.87e-09	9.16e-08	-	-	-	-
Cs7g25680	-1.07182	Down	-1.25375	Down	1.09e-102	5.28e-100	-	-	-	gi|255586867|ref|XP_002534043.1|/1.4794e-87/GATA transcription factor, putative [Ricinus communis]
orange1.1t01694	-1.07163	Down	-	-	1.44e-05	0.000201274	-	-	-	gi|255624305|ref|XP_002540459.1|/1.64499e-33/conserved hypothetical protein [Ricinus communis]
Cs3g02500	-1.07011	Down	-4.17193	Down	4.26e-08	8.81e-07	-	-	-	gi|359473525|ref|XP_003631315.1|/0/PREDICTED: uncharacterized protein LOC100265010 [Vitis vinifera]	K14326|1|8e-51|202|sbi:SORBI_01g030480|regulator of nonsense transcripts 1 [EC:3.6.4.-]
Cs6g08320	-1.06464	Down	-	-	1.59e-30	1.53e-28	GO:0000325//plant-type vacuole;GO:0031090//organelle membrane	GO:0005488//binding;GO:0015368//calcium:cation antiporter activity	GO:0051707//response to other organism;GO:0010038//response to metal ion;GO:0015672//monovalent inorganic cation transport;GO:0006875//cellular metal ion homeostasis;GO:0030005;GO:0030001//metal ion transport;GO:0044237//cellular metabolic process	gi|297816448|ref|XP_002876107.1|/1.11283e-39/hypothetical protein ARALYDRAFT_485541 [Arabidopsis lyrata subsp. lyrata]	K07300|1|9e-40|164|rcu:RCOM_0643910|Ca2+:H+ antiporter
Cs3g16380	-1.06222	Down	-1.53447	Down	9.59e-41	1.31e-38	GO:0044464//cell part	GO:0016757//transferase activity, transferring glycosyl groups	-	gi|125588059|gb|EAZ28723.1|/6.94572e-112/hypothetical protein OsJ_12743 [Oryza sativa Japonica Group]	K13680|1|1e-85|146|osa:4328585|beta-mannan synthase [EC:2.4.1.32]
Cs3g08570	-1.05728	Down	-	-	1.96e-05	0.000266229	-	-	-	gi|224130658|ref|XP_002328344.1|/0/autoinhibited calcium ATPase [Populus trichocarpa]	K01537|1|0.0|647|ath:AT3G63380|Ca2+-transporting ATPase [EC:3.6.3.8]
Cs8g19150	-1.05547	Down	-	-	5.16e-09	1.2e-07	GO:0009526//plastid envelope	GO:0000254//C-4 methylsterol oxidase activity	GO:0006694//steroid biosynthetic process	gi|255558964|ref|XP_002520505.1|/3.75182e-93/C-4 methyl sterol oxidase, putative [Ricinus communis]	K14424|1|2e-94|301|rcu:RCOM_0732630|4-alpha-methyl-delta7-sterol-4alpha-methyl oxidase [EC:1.14.13.72]
Cs4g10250	-1.05547	Down	-	-	1.66e-05	0.000229452	-	-	-	gi|297737444|emb|CBI26645.3|/5.92513e-25/unnamed protein product [Vitis vinifera]
Cs7g23450	-1.05398	Down	-	-	2.76e-06	4.36e-05	-	-	-	gi|224110104|ref|XP_002315417.1|/9.72611e-123/predicted protein [Populus trichocarpa]
Cs3g07150	-1.05172	Down	-5.07239	Down	3.5e-34	3.96e-32	-	-	-	gi|224057224|ref|XP_002299181.1|/1.10461e-49/predicted protein [Populus trichocarpa]
Cs1g19540	-1.05167	Down	-4.0092	Down	3.94e-07	7.07e-06	-	-	-	gi|211906546|gb|ACJ11766.1|/6.28123e-53/class III peroxidase [Gossypium hirsutum]	K00430|1|3e-52|204|rcu:RCOM_1176840|peroxidase [EC:1.11.1.7]
Cs1g15440	-1.04931	Down	-2.3512	Down	2.84e-07	5.2e-06	-	-	-	gi|255549896|ref|XP_002515999.1|/8.37547e-44/tonoplast intrinsic protein, putative [Ricinus communis]	K09873|1|7e-39|159|ath:AT3G16240|aquaporin TIP
orange1.1t01947	-1.04774	Down	-	-	4.4e-05	0.000550703	-	-	-	gi|255570996|ref|XP_002526449.1|/7.38716e-33/conserved hypothetical protein [Ricinus communis]
Cs6g09940	-1.04601	Down	-	-	1.17e-22	7.65e-21	-	GO:0005488//binding	GO:0006810//transport	gi|319801076|emb|CBW38498.1|/1.23608e-30/lipid transfer protein [Helianthus annuus]
Cs3g18060	-1.04411	Down	-1.76254	Down	1.59e-11	4.85e-10	GO:0005618//cell wall	-	-	gi|224084630|ref|XP_002307366.1|/5.69041e-125/predicted protein [Populus trichocarpa]	K01955|1|4e-32|137|vvi:100262205|carbamoyl-phosphate synthase large subunit [EC:6.3.5.5]!K13944|3|1e-08|59.3|rcu:RCOM_0993260|LOB domain-containing protein 16
Cs3g26470	-1.0384	Down	-	-	4.7e-08	9.64e-07	-	-	-	gi|359492765|ref|XP_002270631.2|/4.21422e-40/PREDICTED: uncharacterized protein LOC100264374 [Vitis vinifera]
Cs4g03870	-1.03781	Down	-3.47916	Down	1.25e-20	7.34e-19	GO:0016020//membrane	GO:0005488//binding;GO:0015662//ATPase activity, coupled to transmembrane movement of ions, phosphorylative mechanism;GO:0015082//di-, tri-valent inorganic cation transmembrane transporter activity;GO:0046915//transition metal ion transmembrane transporter activity	GO:0000041//transition metal ion transport	gi|19071218|gb|AAL84162.1|AF412407_1/1.96138e-108/putative heavy metal transporter [Arabidopsis thaliana]	K01534|1|1e-109|190|ath:AT2G19110|Cd2+/Zn2+-exporting ATPase [EC:3.6.3.3 3.6.3.5]
Cs4g06450	-1.03649	Down	-	-	2.35e-07	4.34e-06	-	-	-	gi|255550239|ref|XP_002516170.1|/1.98498e-100/hypothetical protein RCOM_0708150 [Ricinus communis]
Cs4g03520	-1.03512	Down	-	-	8.36e-05	0.000972934	-	-	-	gi|297735397|emb|CBI17837.3|/5.85176e-59/unnamed protein product [Vitis vinifera]
Cs7g28170	-1.03187	Down	-	-	2.26e-20	1.31e-18	GO:0044464//cell part	GO:0016747//transferase activity, transferring acyl groups other than amino-acyl groups	GO:0009314//response to radiation;GO:0006950//response to stress;GO:0006631//fatty acid metabolic process	gi|224146504|ref|XP_002326030.1|/7.18168e-178/beta-ketoacyl-coa synthase family protein [Populus trichocarpa]
Cs7g19580	-1.0276	Down	-	-	3.88e-08	8.11e-07	-	GO:0008374//O-acyltransferase activity	GO:0009813//flavonoid biosynthetic process	gi|255573392|ref|XP_002527622.1|/2.92061e-98/Anthocyanin 5-aromatic acyltransferase, putative [Ricinus communis]	K13065|1|5e-19|94.0|sbi:SORBI_04g025760|shikimate O-hydroxycinnamoyltransferase [EC:2.3.1.133]
Cs3g24380	-1.0203	Down	-	-	2.66e-13	9.67e-12	GO:0043231//intracellular membrane-bounded organelle	GO:0008194//UDP-glycosyltransferase activity	GO:0010413//glucuronoxylan metabolic process;GO:0048827//phyllome development;GO:0003002;GO:0000003//reproduction;GO:0042545//cell wall modification	gi|259563723|gb|ACW83060.1|/1.70612e-162/glycosyltransferase family GT8 protein [Populus deltoides]	K13648|1|2e-15|82.0|pop:POPTR_581394|alpha-1,4-galacturonosyltransferase [EC:2.4.1.43]
Cs7g11100	-1.01864	Down	-	-	5.94e-07	1.03e-05	-	-	-	gi|224053519|ref|XP_002297853.1|/4.76238e-27/predicted protein [Populus trichocarpa]
Cs6g02200	-1.00983	Down	-	-	5.06e-08	1.03e-06	GO:0043231//intracellular membrane-bounded organelle	GO:0004871//signal transducer activity;GO:0004672//protein kinase activity;GO:0032559//adenyl ribonucleotide binding	GO:0006464//protein modification process	gi|125571074|gb|EAZ12589.1|/4.75014e-99/hypothetical protein OsJ_02495 [Oryza sativa Japonica Group]	K13430|1|3e-29|129|zma:100283091|serine/threonine-protein kinase PBS1 [EC:2.7.11.1]
Cs5g13310	-1.0082	Down	-1.52807	Down	3.88e-15	1.6e-13	-	GO:0035251//UDP-glucosyltransferase activity;GO:0019203//carbohydrate phosphatase activity	GO:0009756//carbohydrate mediated signaling;GO:0005991//trehalose metabolic process;GO:0007275//multicellular organismal development;GO:0042546//cell wall biogenesis;GO:0003006//reproductive developmental process	gi|308171842|gb|ADO16162.1|/3.53054e-83/trehalose-6-phosphate synthase [Petunia x hybrida]	K00697|1|3e-82|101|ath:AT1G78580|alpha,alpha-trehalose-phosphate synthase (UDP-forming) [EC:2.4.1.15]
Cs1g12650	-1.00798	Down	-	-	2.63e-08	5.62e-07	GO:0031224//intrinsic to membrane	-	-	gi|255553155|ref|XP_002517620.1|/9.66755e-37/conserved hypothetical protein [Ricinus communis]
Cs2g22820	-1.00143	Down	-	-	2.89e-06	4.53e-05	-	-	-	gi|225447665|ref|XP_002275507.1|/2.65533e-20/PREDICTED: uncharacterized protein LOC100247673 [Vitis vinifera]
Cs5g28220	-	-	5.08664	Up	1.03e-26	9.34e-25	-	-	-	gi|224147812|ref|XP_002336545.1|/2.8862e-10/predicted protein [Populus trichocarpa]
Cs4g10600	-	-	3.11578	Up	9.58e-06	0.000136818	-	GO:0046914//transition metal ion binding	-	gi|224061431|ref|XP_002300476.1|/1.9318e-37/predicted protein [Populus trichocarpa]
Cs5g06280	-	-	3.01108	Up	1.1e-06	1.93e-05	GO:0043231//intracellular membrane-bounded organelle;GO:0044425//membrane part	GO:0016491//oxidoreductase activity;GO:0005506//iron ion binding	GO:0008152//metabolic process	gi|224139376|ref|XP_002323082.1|/8.96412e-91/cytochrome P450 [Populus trichocarpa]	K00517|1|1e-58|225|ath:AT3G26220| [EC:1.14.-.-]
Cs4g13870	-	-	2.79865	Up	4.18e-50	7.8e-48	-	-	-	gi|359484312|ref|XP_002279746.2|/3.38653e-128/PREDICTED: 1-aminocyclopropane-1-carboxylate oxidase 1 [Vitis vinifera]	K05933|1|4e-128|332|vvi:100257676|aminocyclopropanecarboxylate oxidase [EC:1.14.17.4]
Cs7g21900	-	-	2.72931	Up	2.15e-09	5.65e-08	-	-	-	gi|356533870|ref|XP_003535481.1|/3.20029e-39/PREDICTED: zinc finger protein ZAT5-like [Glycine max]
Cs5g32490	-	-	2.60709	Up	1.79e-07	3.55e-06	-	-	-	-
Cs3g17810	-	-	2.58235	Up	1.31e-29	1.36e-27	GO:0031224//intrinsic to membrane	GO:0046914//transition metal ion binding	GO:0051234//establishment of localization;GO:0006091//generation of precursor metabolites and energy	gi|224066997|ref|XP_002302318.1|/6.32343e-44/predicted protein [Populus trichocarpa]
Cs9g01770	-	-	2.56675	Up	9.82e-21	6.82e-19	-	-	-	gi|255556486|ref|XP_002519277.1|/2.4939e-144/beta-fructofuranosidase, putative [Ricinus communis]	K04125|1|4e-30|132|pop:POPTR_822902|gibberellin 2-oxidase [EC:1.14.11.13]
Cs4g07080	-	-	2.42321	Up	3.49e-24	2.89e-22	-	GO:0016787//hydrolase activity	-	gi|357142911|ref|XP_003572734.1|/1.17848e-148/PREDICTED: beta-galactosidase 1-like [Brachypodium distachyon]	K12309|1|4e-60|80.9|ath:AT3G52840|beta-galactosidase [EC:3.2.1.23]
Cs3g20840	-	-	2.40701	Up	7.49e-107	3.62e-104	GO:0009536//plastid	GO:0046872//metal ion binding;GO:0016717//oxidoreductase activity, acting on paired donors, with oxidation of a pair of donors resulting in the reduction of molecular oxygen to two molecules of water	GO:0006631//fatty acid metabolic process	gi|255570408|ref|XP_002526163.1|/1.0611e-83/stearoyl-ACP desaturase [Ricinus communis]	K03921|1|6e-85|313|rcu:RCOM_0138550|acyl-[acyl-carrier-protein] desaturase [EC:1.14.19.2]
Cs5g18950	-	-	2.33892	Up	1.41e-15	6.8e-14	GO:0044464//cell part	GO:0016757//transferase activity, transferring glycosyl groups	-	gi|359493578|ref|XP_002265159.2|/7.77245e-87/PREDICTED: probable beta-1,3-galactosyltransferase 8 [Vitis vinifera]
Cs6g06650	-	-	2.29974	Up	1.35e-10	4.13e-09	-	-	-	gi|350535437|ref|NP_001234706.1|/7.46466e-110/uncharacterized protein LOC100134881 [Solanum lycopersicum]
Cs1g06240	-	-	2.26711	Up	2.79e-61	7.17e-59	-	-	GO:0006950//response to stress	gi|255569607|ref|XP_002525769.1|/4.61274e-22/conserved hypothetical protein [Ricinus communis]
orange1.1t02620	-	-	2.21735	Up	8.05e-11	2.55e-09	GO:0043231//intracellular membrane-bounded organelle	GO:0005515//protein binding	GO:0009755//hormone-mediated signaling pathway	gi|224122102|ref|XP_002318753.1|/4.78192e-37/SAUR family protein [Populus trichocarpa]	K14488|1|3e-38|156|pop:POPTR_570308|SAUR family protein
Cs2g30370	-	-	2.1638	Up	4.22e-08	9.24e-07	-	-	-	gi|224059556|ref|XP_002299905.1|/6.73347e-10/predicted protein [Populus trichocarpa]
Cs7g27620	-	-	2.10751	Up	4.07e-08	8.95e-07	-	-	-	gi|315633204|gb|ADU54137.1|/1.06442e-55/lateral organ boundaries domain 1 [Populus tremula x Populus alba]	K01955|1|1e-48|126|vvi:100262205|carbamoyl-phosphate synthase large subunit [EC:6.3.5.5]!K13944|3|1e-18|58.9|pop:POPTR_559669|LOB domain-containing protein 16
Cs3g16190	-	-	2.05689	Up	1.35e-08	3.18e-07	-	-	-	gi|302142177|emb|CBI19380.3|/1.24822e-53/unnamed protein product [Vitis vinifera]	K09756|1|1e-32|140|ath:AT5G09640|serine carboxypeptidase-like 19 [EC:3.4.16.- 2.3.1.91]!K13289|5|2e-23|110|pop:POPTR_835003|cathepsin A (carboxypeptidase C) [EC:3.4.16.5]
Cs7g30140	-	-	1.97443	Up	6.22e-05	0.000740379	GO:0043231//intracellular membrane-bounded organelle	GO:0005488//binding	-	gi|255559635|ref|XP_002520837.1|/9.40503e-78/LOB domain-containing protein, putative [Ricinus communis]	K01955|1|5e-28|73.2|vvi:100262205|carbamoyl-phosphate synthase large subunit [EC:6.3.5.5]!K13944|3|1e-24|71.2|rcu:RCOM_0993260|LOB domain-containing protein 16
Cs5g01570	-	-	1.86424	Up	2.03e-10	6.11e-09	-	-	-	gi|225426609|ref|XP_002280587.1|/2.04594e-46/PREDICTED: uncharacterized protein At1g01500-like [Vitis vinifera]
Cs1g08510	-	-	1.82948	Up	2.82e-05	0.000362163	-	-	-	gi|255574198|ref|XP_002528014.1|/6.38229e-76/conserved hypothetical protein [Ricinus communis]	K14431|1|1e-11|68.9|ath:AT5G06950|transcription factor TGA
Cs5g29920	-	-	1.81873	Up	7.31e-09	1.77e-07	-	GO:0046914//transition metal ion binding	-	gi|224062153|ref|XP_002300781.1|/5.54439e-128/predicted protein [Populus trichocarpa]	K11982|1|2e-06|52.4|zma:100383341|E3 ubiquitin-protein ligase RNF115/126 [EC:6.3.2.19]!K13148|2|3e-06|52.0|vvi:100261060|integrator complex subunit 11 [EC:3.1.27.-]
Cs6g16990	-	-	1.81588	Up	1.56e-05	0.000213343	-	GO:0016787//hydrolase activity;GO:0016757//transferase activity, transferring glycosyl groups	GO:0005975//carbohydrate metabolic process	gi|187372966|gb|ACD03217.1|/8.09758e-77/xyloglucan endotransglucosylase/hydrolase 7 [Actinidia deliciosa]	K08235|1|1e-75|280|rcu:RCOM_1307350|xyloglucan:xyloglucosyl transferase [EC:2.4.1.207]
Cs7g02250	-	-	1.80691	Up	8.15e-05	0.000948421	GO:0044464//cell part	GO:0016788//hydrolase activity, acting on ester bonds	GO:0006259//DNA metabolic process	gi|225449967|ref|XP_002271242.1|/3.98562e-13/PREDICTED: structure-specific endonuclease subunit slx1 [Vitis vinifera]
Cs5g29930	-	-	1.79292	Up	2.64e-49	4.84e-47	-	-	-	gi|225437856|ref|XP_002264085.1|/3.05767e-87/PREDICTED: hyoscyamine 6-dioxygenase [Vitis vinifera]	K06892|1|1e-24|112|pop:POPTR_550478|!K05282|4|1e-21|102|pop:POPTR_773445|gibberellin 20-oxidase [EC:1.14.11.12]
Cs5g06360	-	-	1.76271	Up	3.93e-32	4.7e-30	-	GO:0046872//metal ion binding;GO:0016491//oxidoreductase activity	-	gi|359491181|ref|XP_003634235.1|/5.96791e-125/PREDICTED: uncharacterized protein LOC100248387 [Vitis vinifera]	K00517|1|5e-100|228|ath:AT3G26210| [EC:1.14.-.-]
Cs1g23370	-	-	1.73807	Up	9.05e-10	2.52e-08	-	-	-	gi|224084233|ref|XP_002307238.1|/7.28889e-14/predicted protein [Populus trichocarpa]
Cs7g11820	-	-	1.73496	Up	1.21e-05	0.000168817	-	GO:0046914//transition metal ion binding	-	gi|224147373|ref|XP_002336465.1|/3.15528e-14/predicted protein [Populus trichocarpa]	K02936|1|2e-13|74.7|rcu:RCOM_0790270|large subunit ribosomal protein L7Ae
Cs7g13930	-	-	1.714	Up	2.87e-12	1.05e-10	GO:0043231//intracellular membrane-bounded organelle	GO:0005506//iron ion binding;GO:0016712//oxidoreductase activity, acting on paired donors, with incorporation or reduction of molecular oxygen, reduced flavin or flavoprotein as one donor, and incorporation of one atom of oxygen	GO:0000038//very-long-chain fatty acid metabolic process	gi|224081355|ref|XP_002306380.1|/0/cytochrome P450 [Populus trichocarpa]	K00517|1|8e-174|608|ath:AT5G23190| [EC:1.14.-.-]
Cs3g27810	-	-	1.71139	Up	7.04e-09	1.71e-07	GO:0031224//intrinsic to membrane	-	GO:0060918//auxin transport	gi|224065633|ref|XP_002301894.1|/3.60246e-42/predicted protein [Populus trichocarpa]	K07088|1|2e-31|79.0|pop:POPTR_853491|
Cs7g28700	-	-	1.70897	Up	3.59e-07	6.73e-06	-	-	-	gi|255575128|ref|XP_002528469.1|/7.25999e-52/nucleic acid binding protein, putative [Ricinus communis]
orange1.1t04895	-	-	1.67356	Up	3.44e-13	1.39e-11	-	-	-	gi|224137222|ref|XP_002327072.1|/2.02021e-163/predicted protein [Populus trichocarpa]	K12356|1|2e-106|384|pop:POPTR_563103|coniferyl-alcohol glucosyltransferase [EC:2.4.1.111]!K08237|2|3e-106|383|vvi:100246482|hydroquinone glucosyltransferase [EC:2.4.1.218]
Cs2g03740	-	-	1.64185	Up	8.45e-05	0.000978666	-	-	-	-
Cs7g27640	-	-	1.63559	Up	2.21e-20	1.48e-18	-	-	-	gi|357443399|ref|XP_003591977.1|/4.15837e-30/LOB domain-containing protein [Medicago truncatula]	K01955|1|4e-28|124|vvi:100262205|carbamoyl-phosphate synthase large subunit [EC:6.3.5.5]!K13944|3|8e-09|60.1|vvi:100261792|LOB domain-containing protein 16
Cs2g13630	-	-	1.61632	Up	6.79e-06	0.000100579	-	-	-	gi|89179406|gb|ABD63142.1|/6.19176e-157/Retrotransposon gag protein [Asparagus officinalis]	K00517|1|4e-31|93.2|ath:AT5G23190| [EC:1.14.-.-]
Cs3g21660	-	-	1.57536	Up	1.07e-09	2.94e-08	-	-	-	gi|359493145|ref|XP_002264797.2|/4.45533e-18/PREDICTED: uncharacterized protein LOC100262406 [Vitis vinifera]	K09286|1|3e-08|58.5|ath:AT1G43160|EREBP-like factor
Cs1g17060	-	-	1.52819	Up	6.43e-06	9.58e-05	-	-	-	gi|5882727|gb|AAD55280.1|AC008263_11/3.01183e-72/Similar to gb|AF060519 3-ketoacyl-ACP synthase (Kas4) from Cuphea hookeriana [Arabidopsis thaliana]	K09458|1|8e-73|97.4|vvi:100253210|3-oxoacyl-[acyl-carrier-protein] synthase II [EC:2.3.1.179]
orange1.1t00386	-	-	1.49255	Up	1.5e-43	2.41e-41	-	GO:0003824//catalytic activity	GO:0008652//cellular amino acid biosynthetic process	gi|224064041|ref|XP_002301362.1|/2.11796e-73/predicted protein [Populus trichocarpa]	K13034|1|1e-74|232|pop:POPTR_644475|L-3-cyanoalanine synthase/ cysteine synthase [EC:2.5.1.47 4.4.1.9]
Cs1g20480	-	-	1.47835	Up	1.02e-06	1.78e-05	GO:0043231//intracellular membrane-bounded organelle	GO:0003676//nucleic acid binding;GO:0001071	GO:0010468//regulation of gene expression;GO:0040007//growth;GO:0009909//regulation of flower development;GO:0048513//organ development;GO:0006351//transcription, DNA-dependent;GO:0009653//anatomical structure morphogenesis	gi|359497499|ref|XP_003635541.1|/7.32029e-51/PREDICTED: AP2-like ethylene-responsive transcription factor AIL6-like [Vitis vinifera]	K09285|1|1e-51|203|vvi:100256589|AP2-like factor, ANT lineage
Cs2g04490	-	-	1.46128	Up	2.02e-23	1.6e-21	-	-	-	gi|225443736|ref|XP_002265506.1|/1.40942e-19/PREDICTED: uncharacterized protein LOC100246308 [Vitis vinifera]
Cs2g08460	-	-	1.44683	Up	1.29e-06	2.22e-05	-	-	-	gi|359483267|ref|XP_002269085.2|/7.31526e-63/PREDICTED: beta-Amyrin Synthase 2-like [Vitis vinifera]	K01853|1|3e-45|159|osa:4328256|cycloartenol synthase [EC:5.4.99.8]
Cs1g26330	-	-	1.44437	Up	2.2e-67	6.76e-65	-	-	GO:0005975//carbohydrate metabolic process;GO:0043170;GO:0009056//catabolic process	gi|183579873|dbj|BAG28346.1|/6.86537e-63/chitinase [Citrus unshiu]	K01183|1|4e-52|203|osa:4338719|chitinase [EC:3.2.1.14]
orange1.1t02418	-	-	1.42254	Up	7.27e-06	0.000107046	-	GO:0016757//transferase activity, transferring glycosyl groups	-	gi|225440041|ref|XP_002276781.1|/6.18244e-173/PREDICTED: UDP-glycosyltransferase 73C3 [Vitis vinifera]	K13496|1|2e-105|241|ath:AT2G36780|UDP-glucosyl transferase 73C [EC:2.4.1.-]
Cs2g10720	-	-	1.41396	Up	2.93e-26	2.57e-24	-	-	-	gi|27549575|gb|AAO17059.1|/2.97317e-67/root iron transporter protein IRT1 [Malus xiaojinensis]	K14709|1|2e-66|251|rcu:RCOM_1500480|solute carrier family 39 (zinc transporter), member 1/2/3
Cs2g05980	-	-	1.41129	Up	2.64e-97	1.19e-94	-	-	-	gi|225468409|ref|XP_002263191.1|/1.18731e-101/PREDICTED: uncharacterized protein LOC100261530 [Vitis vinifera]
Cs6g05220	-	-	1.39131	Up	4.13e-05	0.000511368	-	GO:0016876//ligase activity, forming aminoacyl-tRNA and related compounds;GO:0032559//adenyl ribonucleotide binding	GO:0010467//gene expression;GO:0019538//protein metabolic process	gi|359487569|ref|XP_002277031.2|/0/PREDICTED: pentatricopeptide repeat-containing protein At1g56690, mitochondrial-like [Vitis vinifera]	K15078|1|3e-117|421|vvi:100250139|structure-specific endonuclease subunit SLX1 [EC:3.6.1.-]!K03798|4|1e-47|189|rcu:RCOM_0340700|cell division protease FtsH [EC:3.4.24.-]
Cs3g16090	-	-	1.38551	Up	2.24e-15	1.05e-13	-	-	-	gi|225458846|ref|XP_002285345.1|/4.0675e-34/PREDICTED: uncharacterized protein LOC100259057 [Vitis vinifera]
Cs8g06430	-	-	1.37882	Up	7.5e-06	0.000109952	-	-	-	gi|224103417|ref|XP_002313048.1|/1.38718e-88/predicted protein [Populus trichocarpa]
Cs1g06880	-	-	1.34377	Up	8.39e-39	1.17e-36	GO:0016020//membrane;GO:0044444//cytoplasmic part;GO:0043231//intracellular membrane-bounded organelle	-	-	gi|4972070|emb|CAB43877.1|/7.08383e-86/putative protein [Arabidopsis thaliana]
Cs7g27200	-	-	1.337	Up	1.4e-06	2.4e-05	GO:0044464//cell part	-	-	gi|224109760|ref|XP_002315302.1|/2.53683e-48/predicted protein [Populus trichocarpa]	K03834|1|2e-10|53.1|pop:POPTR_1067317|tyrosine-specific transport protein
Cs9g18830	-	-	1.3356	Up	1.83e-10	5.53e-09	-	GO:0016740//transferase activity	-	gi|224125814|ref|XP_002329724.1|/4.03003e-137/predicted protein [Populus trichocarpa]	K08237|1|4e-70|263|ath:AT1G01420|hydroquinone glucosyltransferase [EC:2.4.1.218]
Cs9g04200	-	-	1.31273	Up	6.09e-11	1.96e-09	-	-	-	gi|147795390|emb|CAN67605.1|/1.1682e-29/hypothetical protein VITISV_030993 [Vitis vinifera]
Cs5g24520	-	-	1.29504	Up	0	0	-	-	-	gi|359478050|ref|XP_003632060.1|/1.02629e-22/PREDICTED: uncharacterized protein LOC100854122 [Vitis vinifera]
Cs3g21170	-	-	1.28812	Up	0	0	-	-	-	gi|147857446|emb|CAN78649.1|/1.53508e-14/hypothetical protein VITISV_036363 [Vitis vinifera]
Cs8g18860	-	-	1.27928	Up	1.26e-10	3.88e-09	-	-	GO:0010468//regulation of gene expression;GO:0048511//rhythmic process	gi|147860003|emb|CAN81044.1|/3.61766e-81/hypothetical protein VITISV_006762 [Vitis vinifera]	K14491|1|5e-23|108|pop:POPTR_419669|two-component response regulator ARR-B family
Cs6g16980	-	-	1.27321	Up	7.55e-06	0.0001105	GO:0044464//cell part	GO:0004312//fatty-acid synthase activity	GO:0008152//metabolic process;GO:0010038//response to metal ion	gi|255552543|ref|XP_002517315.1|/2.37454e-115/2,4-dienoyl-CoA reductase, putative [Ricinus communis]	K00059|1|3e-25|72.8|osa:4351870|3-oxoacyl-[acyl-carrier protein] reductase [EC:1.1.1.100]!K00065|3|3e-24|73.6|rcu:RCOM_2018270|2-deoxy-D-gluconate 3-dehydrogenase [EC:1.1.1.125]
Cs4g08320	-	-	1.265	Up	4.14e-05	0.000512949	GO:0016020//membrane	-	-	gi|218198013|gb|EEC80440.1|/3.85168e-98/hypothetical protein OsI_22632 [Oryza sativa Indica Group]
Cs2g07160	-	-	1.26163	Up	1.42e-19	8.95e-18	-	-	-	gi|255555113|ref|XP_002518594.1|/1.20293e-150/Negative regulator of the PHO system, putative [Ricinus communis]	K00924|1|3e-36|121|osa:4333912| [EC:2.7.1.-]
Cs6g11430	-	-	1.25998	Up	6.47e-07	1.17e-05	-	-	-	gi|224086347|ref|XP_002307857.1|/9.00137e-15/predicted protein [Populus trichocarpa]
Cs6g18090	-	-	1.25852	Up	3.41e-05	0.000430978	-	-	-	gi|225424154|ref|XP_002284010.1|/5.4699e-48/PREDICTED: uncharacterized protein LOC100262828 [Vitis vinifera]
Cs8g10950	-	-	1.25852	Up	1.65e-06	2.79e-05	-	-	-	gi|224075439|ref|XP_002304633.1|/1.45298e-24/predicted protein [Populus trichocarpa]
Cs7g30280	-	-	1.24819	Up	3.1e-18	1.8e-16	-	GO:0005488//binding	GO:0032502//developmental process;GO:0051707//response to other organism	gi|255559597|ref|XP_002520818.1|/8.22053e-59/conserved hypothetical protein [Ricinus communis]
Cs4g02570	-	-	1.22325	Up	9.03e-07	1.59e-05	GO:0044464//cell part	-	-	gi|297743724|emb|CBI36607.3|/5.56836e-44/unnamed protein product [Vitis vinifera]
Cs7g03570	-	-	1.22017	Up	2.06e-58	4.92e-56	-	-	-	gi|260600584|gb|ACX47024.1|/1.16449e-69/NAP-like transcription factor [Vitis vinifera]
Cs7g11060	-	-	1.21655	Up	6.13e-07	1.11e-05	-	-	-	gi|147806249|emb|CAN72198.1|/1.4974e-100/hypothetical protein VITISV_014982 [Vitis vinifera]
Cs1g06760	-	-	1.20953	Up	2.06e-169	1.82e-166	-	-	-	gi|206584345|gb|ACI15345.1|/1.89838e-129/NAC domain protein NAC4 [Gossypium hirsutum]
Cs2g03430	-	-	1.17857	Up	4.36e-15	2.01e-13	-	-	-	gi|255557315|ref|XP_002519688.1|/1.64591e-53/conserved hypothetical protein [Ricinus communis]
Cs6g09150	-	-	1.17748	Up	1.23e-22	9.38e-21	-	-	-	gi|217070014|gb|ACJ83367.1|/4.79628e-13/unknown [Medicago truncatula]	K00522|1|1e-14|80.1|rcu:RCOM_0847660|ferritin heavy chain [EC:1.16.3.1]
Cs5g01440	-	-	1.17237	Up	3.84e-11	1.27e-09	GO:0030312//external encapsulating structure	-	-	gi|225426578|ref|XP_002279898.1|/1.76254e-156/PREDICTED: putative aminoacrylate hydrolase RutD [Vitis vinifera]
Cs6g11920	-	-	1.16293	Up	1.19e-07	2.43e-06	-	-	-	gi|255556980|ref|XP_002519523.1|/3.9215e-65/calcium lipid binding protein, putative [Ricinus communis]
Cs6g06670	-	-	1.1545	Up	1.37e-06	2.36e-05	GO:0016020//membrane	GO:0004674//protein serine/threonine kinase activity;GO:0000166//nucleotide binding	-	gi|255584540|ref|XP_002532997.1|/0/kinase, putative [Ricinus communis]	K13416|1|2e-63|241|ath:AT4G33430|brassinosteroid insensitive 1-associated receptor kinase 1 [EC:2.7.10.1 2.7.11.1]!K13418|2|5e-63|240|rcu:RCOM_0186340|somatic embryogenesis receptor kinase 1 [EC:2.7.10.1 2.7.11.1]
Cs2g18820	-	-	1.15375	Up	4.33e-05	0.0005312	-	GO:0070011//peptidase activity, acting on L-amino acid peptides	GO:0008152//metabolic process	gi|224129258|ref|XP_002320540.1|/0/predicted protein [Populus trichocarpa]
Cs2g31450	-	-	1.15205	Up	6.28e-06	9.36e-05	-	-	-	gi|225427647|ref|XP_002270431.1|/1.40095e-92/PREDICTED: benzyl alcohol O-benzoyltransferase-like [Vitis vinifera]	K13065|1|1e-26|119|sbi:SORBI_04g025760|shikimate O-hydroxycinnamoyltransferase [EC:2.3.1.133]
orange1.1t04984	-	-	1.14451	Up	1.31e-110	6.82e-108	-	-	-	gi|359490255|ref|XP_002267233.2|/6.57227e-170/PREDICTED: flavonoid 3'-monooxygenase [Vitis vinifera]	K05280|1|6e-87|319|vvi:100263810|flavonoid 3'-monooxygenase [EC:1.14.13.21]!K00517|4|3e-82|304|osa:4348172| [EC:1.14.-.-]
Cs2g02790	-	-	1.13896	Up	5.12e-22	3.81e-20	-	-	GO:0006350//transcription	gi|255554813|ref|XP_002518444.1|/1.04459e-132/WRKY transcription factor, putative [Ricinus communis]	K13424|1|6e-11|68.2|zma:100281160|WRKY transcription factor 33
Cs7g31010	-	-	1.13745	Up	2.83e-16	1.46e-14	-	GO:0016706//oxidoreductase activity, acting on paired donors, with incorporation or reduction of molecular oxygen, 2-oxoglutarate as one donor, and incorporation of one atom each of oxygen into both donors	-	gi|224101153|ref|XP_002312162.1|/2.63033e-117/predicted protein [Populus trichocarpa]	K05277|1|3e-41|168|pop:POPTR_646527|leucoanthocyanidin dioxygenase [EC:1.14.11.19]!K00475|3|2e-39|162|zma:542712|naringenin 3-dioxygenase [EC:1.14.11.9]
Cs2g07530	-	-	1.13252	Up	6.75e-30	7.11e-28	-	-	-	gi|224116112|ref|XP_002317214.1|/1.12857e-14/predicted protein [Populus trichocarpa]
Cs7g27530	-	-	1.13218	Up	5.9e-07	1.07e-05	-	-	-	gi|224126163|ref|XP_002319771.1|/1.18432e-82/predicted protein [Populus trichocarpa]	K13103|1|7e-84|309|pop:POPTR_807023|tuftelin-interacting protein 11
Cs2g28830	-	-	1.12218	Up	3.71e-17	2.03e-15	-	-	-	gi|147833693|emb|CAN64332.1|/5.3553e-149/hypothetical protein VITISV_014668 [Vitis vinifera]
Cs6g09040	-	-	1.11691	Up	4.02e-16	2.05e-14	-	-	-	gi|224140467|ref|XP_002323604.1|/4.16852e-130/GRAS family transcription factor [Populus trichocarpa]	K14494|1|4e-16|84.0|ath:AT3G03450|DELLA protein
Cs2g21440	-	-	1.11316	Up	3.48e-18	2.01e-16	-	-	-	gi|224128946|ref|XP_002320460.1|/3.62356e-07/predicted protein [Populus trichocarpa]
Cs3g23670	-	-	1.10128	Up	1.03e-20	7.11e-19	-	-	-	gi|225458591|ref|XP_002284646.1|/2.99573e-59/PREDICTED: BRI1 kinase inhibitor 1 [Vitis vinifera]	K14499|1|2e-60|231|vvi:100243702|BRI1 kinase inhibitor 1
Cs9g14230	-	-	1.09996	Up	1.6e-07	3.2e-06	-	GO:0004674//protein serine/threonine kinase activity;GO:0000166//nucleotide binding	GO:0000902//cell morphogenesis	gi|255539727|ref|XP_002510928.1|/3.14458e-147/kinase, putative [Ricinus communis]	K08789|1|2e-29|105|cre:CHLREDRAFT_115025|microtubule-associated serine/threonine kinase [EC:2.7.11.1]
Cs5g04910	-	-	1.09251	Up	7.24e-07	1.3e-05	-	GO:0004683//calmodulin-dependent protein kinase activity	-	gi|224133416|ref|XP_002321562.1|/4.4714e-156/predicted protein [Populus trichocarpa]	K14555|1|3e-16|84.7|ppp:PHYPADRAFT_171598|U3 small nucleolar RNA-associated protein 13!K14963|4|1e-15|82.8|zma:100276374|COMPASS component SWD3
Cs8g03550	-	-	1.08792	Up	1.23e-07	2.5e-06	GO:0005576//extracellular region;GO:0030312//external encapsulating structure	GO:0016798//hydrolase activity, acting on glycosyl bonds;GO:0016758//transferase activity, transferring hexosyl groups	GO:0044042//glucan metabolic process	gi|356534254|ref|XP_003535672.1|/1.10015e-133/PREDICTED: probable xyloglucan endotransglucosylase/hydrolase protein 10-like [Glycine max]	K08235|1|1e-130|250|vvi:100261688|xyloglucan:xyloglucosyl transferase [EC:2.4.1.207]
Cs3g21160	-	-	1.07009	Up	0	0	-	-	-	gi|147857446|emb|CAN78649.1|/3.15029e-19/hypothetical protein VITISV_036363 [Vitis vinifera]
Cs1g17220	-	-	1.04624	Up	5.38e-07	9.84e-06	-	-	-	gi|255576619|ref|XP_002529200.1|/3.71858e-23/conserved hypothetical protein [Ricinus communis]	K13464|1|2e-24|111|rcu:RCOM_0684970|jasmonate ZIM domain-containing protein
Cs5g04080	-	-	1.04608	Up	6.55e-07	1.18e-05	-	GO:0004713//protein tyrosine kinase activity;GO:0032559//adenyl ribonucleotide binding	GO:0006464//protein modification process	gi|8778850|gb|AAF79849.1|AC000348_2/2.20506e-64/T7N9.2 [Arabidopsis thaliana]	K04733|1|4e-55|150|zma:100191980|interleukin-1 receptor-associated kinase 4 [EC:2.7.11.1]
Cs4g08380	-	-	1.04471	Up	6.7e-21	4.68e-19	GO:0044464//cell part	GO:0015197//peptide transporter activity	GO:0015833//peptide transport	gi|225461975|ref|XP_002267184.1|/4.89709e-166/PREDICTED: oligopeptide transporter 1-like [Vitis vinifera]
orange1.1t02941	-	-	1.0445	Up	5.07e-11	1.65e-09	-	-	-	gi|356557323|ref|XP_003546966.1|/6.63322e-22/PREDICTED: uncharacterized protein LOC100794867 [Glycine max]
Cs2g16150	-	-	1.04267	Up	9.39e-10	2.61e-08	-	GO:0005488//binding	GO:0009987//cellular process;GO:0010033//response to organic substance;GO:0023033	gi|255553603|ref|XP_002517842.1|/3.49947e-41/glutaredoxin, grx, putative [Ricinus communis]	K03676|1|3e-09|60.8|rcu:RCOM_1095750|glutaredoxin 3
Cs4g14960	-	-	1.03274	Up	1.28e-20	8.77e-19	GO:0009536//plastid	-	-	gi|297790838|ref|XP_002863304.1|/1.83324e-36/predicted protein [Arabidopsis lyrata subsp. lyrata]
Cs6g09780	-	-	1.02967	Up	6.58e-10	1.86e-08	GO:0043234//protein complex;GO:0043231//intracellular membrane-bounded organelle	GO:0019787//small conjugating protein ligase activity	GO:0009743//response to carbohydrate stimulus;GO:0032446//protein modification by small protein conjugation	gi|224087845|ref|XP_002308247.1|/0/predicted protein [Populus trichocarpa]
Cs4g08370	-	-	1.02887	Up	1.18e-09	3.22e-08	GO:0044464//cell part	GO:0015197//peptide transporter activity	GO:0015833//peptide transport	gi|255563572|ref|XP_002522788.1|/1.65723e-125/Oligopeptide transporter, putative [Ricinus communis]
Cs1g18460	-	-	1.02309	Up	1.5e-46	2.53e-44	-	-	-	gi|357515353|ref|XP_003627965.1|/0/ABC transporter C family member [Medicago truncatula]	K05666|1|8e-71|134|olu:OSTLU_35503|ATP-binding cassette, subfamily C (CFTR/MRP), member 2
Cs3g25010	-	-	1.0205	Up	1.94e-185	1.79e-182	-	-	-	gi|149349541|gb|ABR24115.1|/3.22983e-60/eugenol synthase 1 [Petunia x hybrida]	K00224|1|8e-52|203|ath:AT1G75280| [EC:1.3.1.-]
Cs3g16430	-	-	1.01235	Up	2.58e-84	9.36e-82	GO:0009536//plastid	GO:0008483//transaminase activity	-	gi|255537936|ref|XP_002510033.1|/6.16047e-97/branched-chain amino acid aminotransferase, putative [Ricinus communis]	K00826|1|4e-98|174|rcu:RCOM_1585550|branched-chain amino acid aminotransferase [EC:2.6.1.42]
Cs2g11380	-	-	1.00989	Up	2.6e-07	4.99e-06	-	-	-	gi|359472756|ref|XP_002276261.2|/1.06771e-108/PREDICTED: potassium transporter 11-like [Vitis vinifera]	K03549|1|1e-73|276|ppp:PHYPADRAFT_138081|KUP system potassium uptake protein
Cs5g07155	-	-	1.00936	Up	1.36e-09	3.67e-08	-	-	-	-
Cs6g18250	-	-	1.00312	Up	1.61e-07	3.21e-06	-	-	-	gi|147797346|emb|CAN62773.1|/3.39447e-22/hypothetical protein VITISV_028724 [Vitis vinifera]
Cs5g32580	-	-	-12.551	Down	1.44e-06	2.46e-05	-	GO:0030611//arsenate reductase activity;GO:0015036//disulfide oxidoreductase activity	GO:0019725//cellular homeostasis	gi|255559302|ref|XP_002520671.1|/2.84145e-37/glutaredoxin, grx, putative [Ricinus communis]	K03676|1|2e-12|70.1|vvi:100265126|glutaredoxin 3
Cs2g12700	-	-	-11.8496	Down	6.56e-09	1.61e-07	-	-	-	gi|224099383|ref|XP_002311464.1|/1.88735e-77/predicted protein [Populus trichocarpa]	K09422|1|1e-78|162|pop:POPTR_564542|myb proto-oncogene protein, plant
orange1.1t03438	-	-	-11.5353	Down	2.82e-06	4.51e-05	-	-	-	gi|357447075|ref|XP_003593813.1|/6.88762e-20/Inversin [Medicago truncatula]
Cs3g07640	-	-	-11.3006	Down	2.82e-06	4.51e-05	-	-	-	gi|255576379|ref|XP_002529082.1|/2.37009e-22/conserved hypothetical protein [Ricinus communis]
Cs6g16120	-	-	-11.2312	Down	5.53e-06	8.31e-05	GO:0005576//extracellular region	GO:0005488//binding;GO:0004175//endopeptidase activity	GO:0019538//protein metabolic process;GO:0006351//transcription, DNA-dependent	gi|224137528|ref|XP_002322580.1|/1.33436e-73/predicted protein [Populus trichocarpa]
orange1.1t00402	-	-	-11.1426	Down	3.35e-09	8.54e-08	-	GO:0004553//hydrolase activity, hydrolyzing O-glycosyl compounds	GO:0044238//primary metabolic process;GO:0045229//external encapsulating structure organization	gi|223635599|sp|A7PZL3.1|PGLR_VITVI/6.46378e-126/RecName: Full=Probable polygalacturonase; Short=PG; AltName: Full=Pectinase	K01184|1|4e-11|55.5|pop:POPTR_786519|polygalacturonase [EC:3.2.1.15]
Cs1g24225	-	-	-11.0988	Down	1.08e-05	0.000153041	GO:0043231//intracellular membrane-bounded organelle	GO:0003676//nucleic acid binding	GO:0010468//regulation of gene expression	gi|297802294|ref|XP_002869031.1|/7.21649e-22/At4g36570 [Arabidopsis lyrata subsp. lyrata]
Cs5g04230	-	-	-11.0253	Down	2.13e-05	0.000280491	-	-	-	gi|356565075|ref|XP_003550770.1|/1.33731e-36/PREDICTED: uncharacterized protein LOC100803762 [Glycine max]	K13993|1|3e-09|61.2|ath:AT5G20970|HSP20 family protein
Cs6g15930	-	-	-10.8146	Down	2.26e-10	6.75e-09	-	-	-	gi|357123064|ref|XP_003563233.1|/0/PREDICTED: sucrose synthase 2-like [Brachypodium distachyon]	K00695|1|0.0|304|osa:4335447|sucrose synthase [EC:2.4.1.13]
Cs3g14650	-	-	-10.485	Down	4.17e-05	0.000515044	GO:0030312//external encapsulating structure	GO:0030234//enzyme regulator activity;GO:0004091//carboxylesterase activity	GO:0071555	gi|224123034|ref|XP_002318977.1|/7.78899e-118/predicted protein [Populus trichocarpa]	K01051|1|5e-119|426|pop:POPTR_1096101|pectinesterase [EC:3.1.1.11]
Cs4g07270	-	-	-9.85293	Down	8.18e-05	0.000951227	-	GO:0016829//lyase activity	-	gi|225444698|ref|XP_002277787.1|/2.44601e-105/PREDICTED: adipocyte plasma membrane-associated protein-like [Vitis vinifera]	K01757|1|1e-08|44.3|ath:AT1G74010|strictosidine synthase [EC:4.3.3.2]
Cs1g19040	-	-	-9.84986	Down	4.17e-05	0.000514731	-	-	-	gi|147853564|emb|CAN80230.1|/0/hypothetical protein VITISV_003211 [Vitis vinifera]
Cs1g09170	-	-	-9.64417	Down	4.17e-05	0.000514419	-	GO:0003824//catalytic activity	-	gi|359482058|ref|XP_002274540.2|/0/PREDICTED: probable LRR receptor-like serine/threonine-protein kinase At3g47570-like [Vitis vinifera]	K13428|1|0.0|674|ath:AT5G20480|LRR receptor-like serine/threonine-protein kinase EFR [EC:2.7.11.1]!K13420|3|8e-128|456|rcu:RCOM_0633880|LRR receptor-like serine/threonine-protein kinase FLS2 [EC:2.7.11.1]
Cs7g08200	-	-	-9.41191	Down	2.13e-05	0.000280674	GO:0030312//external encapsulating structure;GO:0043231//intracellular membrane-bounded organelle	GO:0005215//transporter activity	GO:0006810//transport	gi|224111306|ref|XP_002315809.1|/6.21039e-87/nucleobase ascorbate transporter [Populus trichocarpa]	K14611|1|3e-51|154|sbi:SORBI_03g035190|solute carrier family 23 (nucleobase transporter), member 1/2
Cs5g26040	-	-	-9.1608	Down	8.18e-05	0.000951771	GO:0031410//cytoplasmic vesicle	-	-	gi|224144727|ref|XP_002325392.1|/5.16457e-22/predicted protein [Populus trichocarpa]
Cs7g20080	-	-	-9.03166	Down	5.53e-06	8.32e-05	-	GO:0004674//protein serine/threonine kinase activity;GO:0000166//nucleotide binding	-	gi|224122118|ref|XP_002318757.1|/0/predicted protein [Populus trichocarpa]
Cs3g25510	-	-	-6.41885	Down	4.22e-25	3.61e-23	-	-	-	gi|255538804|ref|XP_002510467.1|/8.18351e-82/Auxin-induced protein 5NG4, putative [Ricinus communis]
Cs5g02430	-	-	-5.94472	Down	5.21e-237	6.62e-234	-	-	-	-
Cs3g23860	-	-	-5.33543	Down	6.06e-33	7.41e-31	-	-	-	-
Cs5g02420	-	-	-5.06922	Down	1.05e-112	5.79e-110	-	-	-	-
orange1.1t04155	-	-	-5.03057	Down	2.09e-09	5.52e-08	-	-	-	gi|225435454|ref|XP_002285453.1|/6.37015e-22/PREDICTED: probable 3-beta-hydroxysteroid-Delta(8),Delta(7)-isomerase isoform 2 [Vitis vinifera]	K01824|1|4e-23|81.3|vvi:100263963|cholestenol delta-isomerase [EC:5.3.3.5]
Cs3g24490	-	-	-4.89731	Down	1.45e-08	3.39e-07	-	GO:0016757//transferase activity, transferring glycosyl groups	-	gi|224137222|ref|XP_002327072.1|/5.5676e-169/predicted protein [Populus trichocarpa]	K12356|1|2e-111|400|pop:POPTR_563103|coniferyl-alcohol glucosyltransferase [EC:2.4.1.111]!K08237|2|2e-110|397|vvi:100246482|hydroquinone glucosyltransferase [EC:2.4.1.218]
Cs2g26900	-	-	-4.89731	Down	1.45e-08	3.39e-07	-	-	-	gi|255572050|ref|XP_002526966.1|/0/conserved hypothetical protein [Ricinus communis]
Cs1g22320	-	-	-4.80109	Down	5e-15	2.29e-13	GO:0043231//intracellular membrane-bounded organelle	GO:0060089//molecular transducer activity;GO:0032561//guanyl ribonucleotide binding	GO:0035556;GO:0006810//transport	gi|224084398|ref|XP_002307284.1|/1.28411e-25/predicted protein [Populus trichocarpa]	K07977|1|4e-26|82.8|cre:CHLREDRAFT_186126|Arf/Sar family, other
Cs4g06600	-	-	-4.64355	Down	3.59e-07	6.73e-06	GO:0031410//cytoplasmic vesicle	GO:0043167//ion binding;GO:0008422//beta-glucosidase activity	GO:0044238//primary metabolic process	gi|255550261|ref|XP_002516181.1|/9.00737e-170/Glucan endo-1,3-beta-glucosidase precursor, putative [Ricinus communis]	K14489|1|1e-07|56.2|vvi:100263145|arabidopsis histidine kinase 2/3/4 (cytokinin receptor) [EC:2.7.13.3]
Cs2g28870	-	-	-4.42854	Down	9.06e-27	8.26e-25	GO:0031410//cytoplasmic vesicle	GO:0005275//amine transmembrane transporter activity	GO:0015833//peptide transport;GO:0051707//response to other organism	gi|224116474|ref|XP_002331906.1|/9.43278e-102/predicted protein [Populus trichocarpa]	K14638|1|3e-46|185|pop:POPTR_805077|solute carrier family 15 (peptide/histidine transporter), member 3/4
Cs6g13840	-	-	-4.36938	Down	6.99e-11	2.23e-09	-	-	-	gi|225440714|ref|XP_002275038.1|/6.65303e-173/PREDICTED: chaperone protein ClpB1-like [Vitis vinifera]	K03695|1|8e-18|90.9|zma:541780|ATP-dependent Clp protease ATP-binding subunit ClpB
Cs8g12940	-	-	-4.33543	Down	8.63e-06	0.000124453	-	-	-	gi|224139920|ref|XP_002323341.1|/1.75705e-48/predicted protein [Populus trichocarpa]	K13418|1|4e-14|58.5|rcu:RCOM_0186340|somatic embryogenesis receptor kinase 1 [EC:2.7.10.1 2.7.11.1]
orange1.1t02070	-	-	-4.33543	Down	8.63e-06	0.000124365	-	-	-	gi|224143104|ref|XP_002324850.1|/1.40067e-68/predicted protein [Populus trichocarpa]
Cs3g10950	-	-	-4.26504	Down	1.62e-05	0.000220935	-	-	-	gi|224104335|ref|XP_002333959.1|/0/predicted protein [Populus trichocarpa]	K00102|1|2e-08|58.9|olu:OSTLU_46355|D-lactate dehydrogenase (cytochrome) [EC:1.1.2.4]!K00279|3|5e-07|54.3|ath:AT2G19500|cytokinin dehydrogenase [EC:1.5.99.12]
Cs3g08650	-	-	-4.22851	Down	8.64e-10	2.42e-08	-	-	-	gi|359474523|ref|XP_003631487.1|/6.33654e-08/PREDICTED: uncharacterized protein LOC100855350 [Vitis vinifera]
Cs2g29650	-	-	-4.19104	Down	3.04e-05	0.000388988	-	-	-	-
Cs7g03980	-	-	-4.19104	Down	3.04e-05	0.000388744	-	-	-	gi|225425724|ref|XP_002274048.1|/4.53301e-91/PREDICTED: transcription factor TCP14-like isoform 2 [Vitis vinifera]
orange1.1t04042	-	-	-4.12302	Down	8.92e-33	1.09e-30	-	-	-	gi|255539366|ref|XP_002510748.1|/7.82827e-91/protein binding protein, putative [Ricinus communis]
Cs2g11270	-	-	-4.11304	Down	5.7e-05	0.00068363	-	-	-	gi|359497058|ref|XP_003635410.1|/1.94366e-60/PREDICTED: LOW QUALITY PROTEIN: patatin group A-3-like [Vitis vinifera]
Cs2g07180	-	-	-4.11304	Down	5.7e-05	0.000684438	-	-	-	gi|359496230|ref|XP_003635184.1|/3.7416e-47/PREDICTED: transcription factor bHLH123-like [Vitis vinifera]
Cs8g16650	-	-	-4.11304	Down	5.7e-05	0.000684034	GO:0031224//intrinsic to membrane	-	-	gi|255578854|ref|XP_002530281.1|/3.79399e-44/conserved hypothetical protein [Ricinus communis]
Cs9g15750	-	-	-4.03057	Down	1.95e-08	4.47e-07	-	GO:0030554//adenyl nucleotide binding;GO:0046993	GO:0008152//metabolic process	gi|255564335|ref|XP_002523164.1|/0/Reticuline oxidase precursor, putative [Ricinus communis]
Cs2g28910	-	-	-3.94311	Down	6.74e-08	1.43e-06	GO:0044464//cell part	-	GO:0050896//response to stimulus	gi|224131690|ref|XP_002328084.1|/7.52133e-26/predicted protein [Populus trichocarpa]	K13993|1|4e-16|84.3|ath:AT5G20970|HSP20 family protein
Cs2g15270	-	-	-3.93407	Down	1.13e-34	1.47e-32	-	-	-	-
Cs7g19030	-	-	-3.88171	Down	8.77e-11	2.77e-09	-	-	-	gi|255583260|ref|XP_002532394.1|/0/synaptotagmin, putative [Ricinus communis]
Cs5g26420	-	-	-3.75047	Down	1.37e-12	5.28e-11	-	-	-	gi|224125896|ref|XP_002319702.1|/1.53363e-107/predicted protein [Populus trichocarpa]	K14491|1|1e-07|38.9|osa:4332111|two-component response regulator ARR-B family
Cs5g28100	-	-	-3.68008	Down	3.04e-17	1.68e-15	-	-	-	gi|359479878|ref|XP_003632368.1|/4.26983e-14/PREDICTED: CLAVATA3/ESR (CLE)-related protein TDIF-like [Vitis vinifera]
Cs2g19960	-	-	-3.64355	Down	2.65e-06	4.27e-05	-	-	GO:0006950//response to stress	gi|225447268|ref|XP_002279142.1|/2.54415e-24/PREDICTED: uncharacterized protein LOC100267059 [Vitis vinifera]
Cs8g16180	-	-	-3.64355	Down	2.65e-06	4.27e-05	-	-	-	gi|359478712|ref|XP_002282519.2|/1.28611e-79/PREDICTED: uncharacterized protein LOC100255350 [Vitis vinifera]
Cs7g16870	-	-	-3.58697	Down	4.86e-06	7.42e-05	GO:0044424//intracellular part	GO:0004812//aminoacyl-tRNA ligase activity;GO:0032559//adenyl ribonucleotide binding	GO:0006412//translation	gi|356566120|ref|XP_003551283.1|/3.87033e-101/PREDICTED: cysteine-rich repeat secretory protein 55-like [Glycine max]	K01893|1|6e-71|267|vvi:100266075|asparaginyl-tRNA synthetase [EC:6.1.1.22]
Cs9g10730	-	-	-3.55782	Down	9.35e-11	2.93e-09	-	-	-	gi|356535430|ref|XP_003536248.1|/7.89498e-62/PREDICTED: auxin-induced protein 5NG4 [Glycine max]
orange1.1t05171	-	-	-3.52807	Down	8.87e-06	0.000127311	-	-	-	gi|255569014|ref|XP_002525477.1|/1.03075e-16/conserved hypothetical protein [Ricinus communis]
orange1.1t04489	-	-	-3.5188	Down	4.35e-31	4.83e-29	-	-	-	gi|166091748|gb|ABY81911.1|/9.60049e-139/4-coumarate:CoA ligase 2 [Ruta graveolens]	K01904|1|9e-135|479|rcu:RCOM_1443470|4-coumarate--CoA ligase [EC:6.2.1.12]
Cs9g03590	-	-	-3.48743	Down	1.22e-14	5.44e-13	-	-	-	-
orange1.1t03414	-	-	-3.47916	Down	2.59e-12	9.56e-11	GO:0031410//cytoplasmic vesicle	GO:0046914//transition metal ion binding	GO:0006091//generation of precursor metabolites and energy	gi|224115252|ref|XP_002316983.1|/1.28178e-22/predicted protein [Populus trichocarpa]
Cs4g03140	-	-	-3.46667	Down	1.62e-05	0.000220124	GO:0005576//extracellular region;GO:0030312//external encapsulating structure	GO:0016798//hydrolase activity, acting on glycosyl bonds;GO:0016758//transferase activity, transferring hexosyl groups	GO:0009725//response to hormone stimulus;GO:0044042//glucan metabolic process;GO:0009605//response to external stimulus;GO:0006950//response to stress;GO:0007047//cellular cell wall organization	gi|115334954|gb|ABI94063.1|/2.4909e-116/xyloglucan endotransglucosylase/hydrolase 3 [Cucumis melo]	K14504|1|1e-111|194|ath:AT5G57560|xyloglucan:xyloglucosyl transferase TCH4 [EC:2.4.1.207]!K08235|4|5e-105|170|ath:AT5G57550|xyloglucan:xyloglucosyl transferase [EC:2.4.1.207]
Cs9g09780	-	-	-3.45407	Down	4.69e-12	1.67e-10	GO:0031224//intrinsic to membrane	-	GO:0009267//cellular response to starvation	gi|224102205|ref|XP_002312589.1|/3.22441e-81/pho1-like protein [Populus trichocarpa]
Cs7g24940	-	-	-3.45407	Down	7.08e-23	5.45e-21	-	-	-	gi|3024360|sp|Q42667.1|PALY_CITLI/0/RecName: Full=Phenylalanine ammonia-lyase	K10775|1|0.0|1077|rcu:RCOM_0262230|phenylalanine ammonia-lyase [EC:4.3.1.24]
Cs5g01240	-	-	-3.42424	Down	7.21e-14	3.04e-12	GO:0005618//cell wall;GO:0005576//extracellular region	GO:0070011//peptidase activity, acting on L-amino acid peptides	GO:0008152//metabolic process	gi|359473980|ref|XP_002278450.2|/3.75643e-154/PREDICTED: subtilisin-like protease [Vitis vinifera]
Cs7g12620	-	-	-3.42116	Down	6.2e-16	3.11e-14	GO:0044464//cell part	GO:0015405//P-P-bond-hydrolysis-driven transmembrane transporter activity;GO:0015604//phosphonate transmembrane transporter activity;GO:0017111//nucleoside-triphosphatase activity;GO:0032559//adenyl ribonucleotide binding	-	gi|359472715|ref|XP_003631190.1|/1.0753e-111/PREDICTED: LOW QUALITY PROTEIN: ABC transporter G family member 21-like [Vitis vinifera]	K05681|1|1e-49|196|cme:CMS467C|ATP-binding cassette, subfamily G (WHITE), member 2!K12843|3|8e-42|170|vvi:100248403|U4/U6 small nuclear ribonucleoprotein PRP3!K05663|5|5e-12|71.6|ath:AT5G58270|mitochondrial ABC transporter ATM
orange1.1t04220	-	-	-3.40254	Down	2.26e-07	4.42e-06	-	-	-	gi|356544935|ref|XP_003540902.1|/1.99149e-30/PREDICTED: auxin-induced protein X10A-like [Glycine max]	K14488|1|2e-31|133|ath:AT4G38840|SAUR family protein
Cs7g32160	-	-	-3.40254	Down	2.94e-05	0.000375961	-	GO:0016787//hydrolase activity;GO:0005488//binding	GO:0006810//transport	gi|224101069|ref|XP_002312129.1|/1.88512e-43/predicted protein [Populus trichocarpa]
Cs1g17710	-	-	-3.40254	Down	7.5e-22	5.52e-20	-	-	-	gi|224073724|ref|XP_002304143.1|/7.58254e-89/predicted protein [Populus trichocarpa]
Cs9g05690	-	-	-3.35815	Down	4.09e-07	7.61e-06	GO:0031410//cytoplasmic vesicle	-	-	gi|356563662|ref|XP_003550080.1|/4.90328e-37/PREDICTED: uncharacterized protein LOC100808359 [Glycine max]
Cs2g13920	-	-	-3.35815	Down	4.22e-13	1.7e-11	-	-	-	gi|18417264|ref|NP_568292.1|/1.8232e-32/NAC domain containing protein 84 [Arabidopsis thaliana]
Cs3g20070	-	-	-3.35815	Down	4.96e-19	3.09e-17	GO:0016020//membrane	-	GO:0006865//amino acid transport	gi|255558594|ref|XP_002520322.1|/9.95331e-155/amino acid transporter, putative [Ricinus communis]
Cs4g03220	-	-	-3.33543	Down	5.32e-05	0.000643243	GO:0005576//extracellular region;GO:0030312//external encapsulating structure	GO:0016798//hydrolase activity, acting on glycosyl bonds;GO:0016758//transferase activity, transferring hexosyl groups	GO:0044042//glucan metabolic process	gi|225446121|ref|XP_002270416.1|/3.36075e-123/PREDICTED: probable xyloglucan endotransglucosylase/hydrolase protein 23 [Vitis vinifera]	K08235|1|2e-124|224|vvi:100252949|xyloglucan:xyloglucosyl transferase [EC:2.4.1.207]!K14504|4|1e-123|218|rcu:RCOM_1630040|xyloglucan:xyloglucosyl transferase TCH4 [EC:2.4.1.207]
Cs2g12040	-	-	-3.33543	Down	5.32e-05	0.000642478	-	-	-	gi|224075393|ref|XP_002304615.1|/0/predicted protein [Populus trichocarpa]	K00924|1|0.0|681|ath:AT1G75820| [EC:2.7.1.-]!K08286|5|5e-126|450|ath:AT4G28490|protein-serine/threonine kinase [EC:2.7.11.-]
Cs5g12810	-	-	-3.33543	Down	5.32e-05	0.00064286	-	-	-	gi|18401821|ref|NP_566604.1|/2.74691e-31/reticulon-like protein B9 [Arabidopsis thaliana]
Cs3g15140	-	-	-3.33084	Down	4.57e-30	4.89e-28	-	GO:0016765//transferase activity, transferring alkyl or aryl (other than methyl) groups	GO:0018130	gi|255542894|ref|XP_002512510.1|/1.57123e-133/Nicotianamine synthase, putative [Ricinus communis]	K05953|1|9e-135|477|rcu:RCOM_1435160|nicotianamine synthase [EC:2.5.1.43]
Cs2g15160	-	-	-3.32162	Down	8.94e-11	2.81e-09	-	GO:0005488//binding	-	gi|224131348|ref|XP_002321062.1|/4.27486e-43/predicted protein [Populus trichocarpa]	K11982|1|1e-12|72.8|zma:100383341|E3 ubiquitin-protein ligase RNF115/126 [EC:6.3.2.19]
Cs4g03130	-	-	-3.28296	Down	5.87e-16	2.96e-14	GO:0005576//extracellular region;GO:0030312//external encapsulating structure	GO:0016798//hydrolase activity, acting on glycosyl bonds;GO:0016758//transferase activity, transferring hexosyl groups	GO:0009725//response to hormone stimulus;GO:0044042//glucan metabolic process;GO:0009605//response to external stimulus;GO:0006950//response to stress;GO:0007047//cellular cell wall organization	gi|29500893|emb|CAD87536.1|/6.61506e-116/putative xyloglucan endotransglycosylase [Cucumis sativus]	K14504|1|2e-113|205|ath:AT5G57560|xyloglucan:xyloglucosyl transferase TCH4 [EC:2.4.1.207]!K08235|4|2e-107|180|ath:AT4G30270|xyloglucan:xyloglucosyl transferase [EC:2.4.1.207]
Cs3g20065	-	-	-3.26504	Down	1.33e-06	2.28e-05	GO:0016020//membrane	-	GO:0006865//amino acid transport	gi|359492379|ref|XP_003634405.1|/3.50398e-45/PREDICTED: amino acid permease 2 [Vitis vinifera]
Cs7g20030	-	-	-3.2603	Down	5.7e-110	2.9e-107	-	GO:0004674//protein serine/threonine kinase activity;GO:0000166//nucleotide binding	-	gi|224122118|ref|XP_002318757.1|/0/predicted protein [Populus trichocarpa]
Cs7g12610	-	-	-3.23645	Down	1.5e-275	2.77e-272	-	-	-	gi|255566793|ref|XP_002524380.1|/6.81734e-06/conserved hypothetical protein [Ricinus communis]
Cs5g11010	-	-	-3.16034	Down	1.48e-17	8.23e-16	GO:0044464//cell part	GO:0004518//nuclease activity	-	gi|297733948|emb|CBI15195.3|/8.87026e-52/unnamed protein product [Vitis vinifera]
orange1.1t03437	-	-	-3.15257	Down	1.1e-07	2.26e-06	-	-	-	gi|224136572|ref|XP_002322363.1|/1.86326e-41/predicted protein [Populus trichocarpa]
Cs8g07330	-	-	-3.15257	Down	1.1e-07	2.26e-06	-	GO:0016462//pyrophosphatase activity;GO:0032559//adenyl ribonucleotide binding	-	gi|255543747|ref|XP_002512936.1|/5.16334e-52/ATP binding protein, putative [Ricinus communis]	K08900|1|5e-42|169|pop:POPTR_563200|mitochondrial chaperone BCS1!K13120|3|1e-39|162|vvi:100263357|protein FAM32A
orange1.1t00416	-	-	-3.14475	Down	2.92e-09	7.53e-08	-	GO:0048037//cofactor binding;GO:0016846//carbon-sulfur lyase activity;GO:0016740//transferase activity	GO:0008152//metabolic process	gi|6434142|emb|CAB60831.1|/1.3342e-179/ACC synthase [Citrus sinensis]	K01762|1|3e-139|493|pop:POPTR_830388|1-aminocyclopropane-1-carboxylate synthase [EC:4.4.1.14]
Cs7g23210	-	-	-3.14475	Down	2.92e-09	7.54e-08	-	-	-	gi|224113403|ref|XP_002316485.1|/2.87931e-138/predicted protein [Populus trichocarpa]	K03695|1|2e-15|82.8|zma:541780|ATP-dependent Clp protease ATP-binding subunit ClpB
Cs7g06120	-	-	-3.12822	Down	2.66e-34	3.42e-32	-	-	GO:0006350//transcription	gi|225430392|ref|XP_002285373.1|/2.16541e-50/PREDICTED: ethylene-responsive transcription factor ERF003 [Vitis vinifera]	K09286|1|3e-08|44.7|ath:AT1G78080|EREBP-like factor
Cs3g02350	-	-	-3.11304	Down	3.84e-12	1.39e-10	-	-	-	gi|359473525|ref|XP_003631315.1|/1.77415e-146/PREDICTED: uncharacterized protein LOC100265010 [Vitis vinifera]	K14326|1|2e-59|229|osa:4349244|regulator of nonsense transcripts 1 [EC:3.6.4.-]
Cs8g13070	-	-	-3.08607	Down	2.49e-10	7.38e-09	-	-	-	gi|224063397|ref|XP_002301126.1|/0/predicted protein [Populus trichocarpa]	K00924|1|3e-155|547|ath:AT1G28440| [EC:2.7.1.-]!K08286|3|2e-151|534|ath:AT4G28490|protein-serine/threonine kinase [EC:2.7.11.-]
Cs3g23360	-	-	-3.07239	Down	3.48e-07	6.55e-06	-	GO:0005515//protein binding;GO:0004175//endopeptidase activity	GO:0019538//protein metabolic process;GO:0044092	gi|359492590|ref|XP_002284869.2|/0/PREDICTED: subtilisin-like protease [Vitis vinifera]	K08653|1|2e-06|52.8|olu:OSTLU_40456|membrane-bound transcription factor site-1 protease [EC:3.4.21.112]
Cs8g15720	-	-	-3.05241	Down	1.4e-40	2.06e-38	GO:0005576//extracellular region;GO:0030312//external encapsulating structure	GO:0004553//hydrolase activity, hydrolyzing O-glycosyl compounds;GO:0016758//transferase activity, transferring hexosyl groups	GO:0044042//glucan metabolic process	gi|156739650|gb|ABU93486.1|/3.09167e-61/xyloglucan endotraglucosylase/hydrolase [Vigna angularis]	K08235|1|9e-62|143|rcu:RCOM_0474040|xyloglucan:xyloglucosyl transferase [EC:2.4.1.207]
Cs8g07870	-	-	-3.0135	Down	2.88e-08	6.51e-07	-	-	-	gi|224117086|ref|XP_002331783.1|/6.46476e-137/cc-nbs-lrr resistance protein [Populus trichocarpa]	K13459|1|5e-63|241|vvi:100254298|disease resistance protein RPS2!K13460|2|2e-58|226|ath:AT1G12220|disease resistance protein RPS5!K01164|4|4e-54|212|vvi:100258314|ribonuclease P/MRP protein subunit POP1 [EC:3.1.26.5]
Cs2g28330	-	-	-3.00201	Down	1.37e-09	3.71e-08	-	GO:0030528//transcription regulator activity;GO:0042802//identical protein binding;GO:0003677//DNA binding	GO:0009416//response to light stimulus;GO:0010468//regulation of gene expression;GO:0009887//organ morphogenesis;GO:0006970//response to osmotic stress;GO:0006350//transcription;GO:0010557//positive regulation of macromolecule biosynthetic process	gi|358248872|ref|NP_001240210.1|/1.50872e-23/uncharacterized protein LOC100813420 [Glycine max]	K09338|1|3e-23|108|ath:AT3G01470|homeobox-leucine zipper protein
Cs1g25480	-	-	-3.00201	Down	2.4e-05	0.00031272	GO:0043231//intracellular membrane-bounded organelle	-	GO:0050896//response to stimulus	gi|224134086|ref|XP_002327752.1|/1.4767e-36/predicted protein [Populus trichocarpa]	K03686|1|2e-12|70.1|ppp:PHYPADRAFT_108109|molecular chaperone DnaJ
Cs7g06720	-	-	-3.00201	Down	2.3e-30	2.48e-28	-	GO:0008233//peptidase activity	-	gi|255548664|ref|XP_002515388.1|/9.07639e-99/Aspartic proteinase nepenthesin-2 precursor, putative [Ricinus communis]	K00924|1|8e-16|84.3|ath:AT5G22850| [EC:2.7.1.-]
Cs2g22200	-	-	-2.98751	Down	3.2e-12	1.17e-10	GO:0005576//extracellular region;GO:0030312//external encapsulating structure	GO:0016798//hydrolase activity, acting on glycosyl bonds;GO:0016758//transferase activity, transferring hexosyl groups	GO:0044042//glucan metabolic process	gi|224146658|ref|XP_002326087.1|/3.62644e-73/predicted protein [Populus trichocarpa]	K08235|1|2e-74|278|pop:POPTR_915608|xyloglucan:xyloglucosyl transferase [EC:2.4.1.207]
Cs5g06140	-	-	-2.95871	Down	5.76e-62	1.54e-59	-	-	-	gi|224133686|ref|XP_002321636.1|/1.19148e-13/predicted protein [Populus trichocarpa]
Cs7g13190	-	-	-2.94311	Down	4.23e-09	1.07e-07	GO:0044464//cell part	-	GO:0015833//peptide transport	gi|356495939|ref|XP_003516828.1|/8.45585e-139/PREDICTED: probable nitrite transporter At1g68570-like [Glycine max]	K14638|1|2e-66|252|vvi:100262103|solute carrier family 15 (peptide/histidine transporter), member 3/4
Cs7g13200	-	-	-2.90493	Down	1.01e-84	3.79e-82	GO:0044464//cell part	-	GO:0015833//peptide transport	gi|224108488|ref|XP_002314866.1|/1.17701e-138/predicted protein [Populus trichocarpa]	K14638|1|7e-68|257|vvi:100264798|solute carrier family 15 (peptide/histidine transporter), member 3/4
Cs1g23790	-	-	-2.90247	Down	1.47e-12	5.62e-11	-	-	GO:0010468//regulation of gene expression	gi|224096948|ref|XP_002310797.1|/8.30525e-145/GRAS family transcription factor [Populus trichocarpa]	K14494|1|2e-20|99.0|vvi:100232937|DELLA protein
Cs5g17620	-	-	-2.88171	Down	7.45e-05	0.000874439	-	GO:0032561//guanyl ribonucleotide binding	GO:0051707//response to other organism	gi|255539412|ref|XP_002510771.1|/5.10472e-65/aig1, putative [Ricinus communis]
Cs5g34190	-	-	-2.88171	Down	7.45e-05	0.000875451	-	-	-	gi|255561671|ref|XP_002521845.1|/7.63011e-35/conserved hypothetical protein [Ricinus communis]
Cs3g02870	-	-	-2.88171	Down	7.45e-05	0.000874945	-	GO:0003824//catalytic activity	-	gi|359482058|ref|XP_002274540.2|/0/PREDICTED: probable LRR receptor-like serine/threonine-protein kinase At3g47570-like [Vitis vinifera]	K13428|1|0.0|669|ath:AT5G20480|LRR receptor-like serine/threonine-protein kinase EFR [EC:2.7.11.1]!K13420|3|1e-125|431|pop:POPTR_1075175|LRR receptor-like serine/threonine-protein kinase FLS2 [EC:2.7.11.1]
Cs6g19470	-	-	-2.88171	Down	2.56e-12	9.51e-11	GO:0044464//cell part	GO:0015604//phosphonate transmembrane transporter activity;GO:0016887//ATPase activity;GO:0032559//adenyl ribonucleotide binding	-	gi|224073568|ref|XP_002304113.1|/1.60282e-132/white-brown-complex ABC transporter family [Populus trichocarpa]	K05681|1|7e-58|223|cme:CMS467C|ATP-binding cassette, subfamily G (WHITE), member 2!K12843|3|7e-47|187|vvi:100248403|U4/U6 small nuclear ribonucleoprotein PRP3!K05663|5|3e-18|92.0|ath:AT5G58270|mitochondrial ABC transporter ATM
Cs6g15160	-	-	-2.86065	Down	4.47e-12	1.6e-10	-	GO:0016788//hydrolase activity, acting on ester bonds	GO:0044238//primary metabolic process	gi|255575625|ref|XP_002528712.1|/1.51228e-57/carboxylic ester hydrolase, putative [Ricinus communis]
Cs3g02370	-	-	-2.83064	Down	4.78e-07	8.81e-06	-	-	-	gi|359473525|ref|XP_003631315.1|/0/PREDICTED: uncharacterized protein LOC100265010 [Vitis vinifera]	K14326|1|5e-49|196|sbi:SORBI_01g030480|regulator of nonsense transcripts 1 [EC:3.6.4.-]
Cs3g19420	-	-	-2.82086	Down	3.04e-24	2.52e-22	GO:0043231//intracellular membrane-bounded organelle	-	GO:0010468//regulation of gene expression;GO:0006350//transcription	gi|224063112|ref|XP_002300997.1|/3.54809e-46/AP2/ERF domain-containing transcription factor [Populus trichocarpa]	K09286|1|2e-13|75.1|vvi:100252531|EREBP-like factor
Cs5g13650	-	-	-2.81758	Down	3.94e-08	8.69e-07	-	-	-	-
Cs9g02790	-	-	-2.81101	Down	1.15e-12	4.48e-11	-	-	-	-
Cs2g17940	-	-	-2.80818	Down	3.28e-09	8.39e-08	-	-	-	gi|225424460|ref|XP_002285163.1|/3.10113e-44/PREDICTED: purple acid phosphatase 3 isoform 2 [Vitis vinifera]	K01078|1|3e-39|128|rcu:RCOM_1150260|acid phosphatase [EC:3.1.3.2]
Cs5g12850	-	-	-2.80109	Down	8.44e-15	3.83e-13	-	-	GO:0006810//transport	gi|356520615|ref|XP_003528957.1|/1.71617e-37/PREDICTED: probable non-specific lipid-transfer protein AKCS9-like [Glycine max]
Cs6g05520	-	-	-2.80109	Down	8.44e-15	3.82e-13	-	-	-	gi|164457877|dbj|BAF96645.1|/4.97971e-39/flowering locus T [Citrus unshiu]
Cs3g13930	-	-	-2.73753	Down	4.16e-18	2.39e-16	-	GO:0046914//transition metal ion binding;GO:0016702//oxidoreductase activity, acting on single donors with incorporation of molecular oxygen, incorporation of two atoms of oxygen	GO:0006633//fatty acid biosynthetic process	gi|124365601|gb|AAK50778.4|AF361893_1/0/bacterial-induced lipoxygenase [Gossypium hirsutum]	K00454|1|0.0|449|pop:POPTR_782901|lipoxygenase [EC:1.13.11.12]
Cs2g17970	-	-	-2.71841	Down	1.11e-14	4.96e-13	GO:0043231//intracellular membrane-bounded organelle	-	-	gi|224101935|ref|XP_002312482.1|/1.16827e-85/predicted protein [Populus trichocarpa]	K01078|1|8e-81|160|rcu:RCOM_1150260|acid phosphatase [EC:3.1.3.2]
orange1.1t03247	-	-	-2.70865	Down	2.49e-06	4.05e-05	-	-	-	gi|147797311|emb|CAN76008.1|/3.78673e-75/hypothetical protein VITISV_013342 [Vitis vinifera]
Cs7g04520	-	-	-2.70156	Down	1.62e-31	1.86e-29	GO:0016020//membrane;GO:0044444//cytoplasmic part;GO:0043231//intracellular membrane-bounded organelle	GO:0016667//oxidoreductase activity, acting on sulfur group of donors	GO:0019725//cellular homeostasis	gi|351734488|ref|NP_001236052.1|/2.56905e-24/uncharacterized protein LOC100527691 [Glycine max]	K03671|1|7e-12|49.7|zma:606487|thioredoxin 1
Cs3g09270	-	-	-2.698	Down	3.1e-05	0.000394191	-	-	-	gi|224071387|ref|XP_002303435.1|/4.59792e-34/predicted protein [Populus trichocarpa]
Cs8g04070	-	-	-2.66558	Down	4.3e-06	6.61e-05	-	-	-	gi|218186935|gb|EEC69362.1|/5.43103e-38/hypothetical protein OsI_38483 [Oryza sativa Indica Group]	K09377|1|2e-38|158|pop:POPTR_798080|cysteine and glycine-rich protein
orange1.1t02626	-	-	-2.66193	Down	6.48e-13	2.58e-11	GO:0044464//cell part	-	-	gi|147776011|emb|CAN71371.1|/5.65001e-42/hypothetical protein VITISV_023352 [Vitis vinifera]
Cs9g03680	-	-	-2.63613	Down	2.6e-57	6.07e-55	-	-	-	gi|255551879|ref|XP_002516985.1|/1.45047e-43/conserved hypothetical protein [Ricinus communis]
Cs5g31810	-	-	-2.63155	Down	1.21e-61	3.19e-59	-	-	-	-
orange1.1t04733	-	-	-2.62118	Down	7.38e-06	0.000108457	-	-	-	gi|224111420|ref|XP_002315849.1|/2.6743e-41/rna-dependent RNA polymerase [Populus trichocarpa]
orange1.1t00539	-	-	-2.61688	Down	1.3e-20	8.86e-19	-	-	GO:0030154//cell differentiation;GO:0000902//cell morphogenesis	gi|255585261|ref|XP_002533331.1|/1.60999e-66/conserved hypothetical protein [Ricinus communis]	K01115|1|4e-08|57.8|vcn:VOLCADRAFT_99471|phospholipase D [EC:3.1.4.4]
Cs8g14150	-	-	-2.61007	Down	5.22e-53	1.04e-50	-	-	-	gi|83628264|gb|ABC26012.1|/0/carotenoid cleavage dioxygenase 4b [Citrus clementina]	K09840|1|0.0|689|pop:POPTR_941222|9-cis-epoxycarotenoid dioxygenase [EC:1.13.11.51]
Cs3g22560	-	-	-2.60736	Down	1.19e-54	2.52e-52	GO:0016021//integral to membrane	GO:0015154;GO:0005351//sugar:hydrogen symporter activity	GO:0008643//carbohydrate transport	gi|21063921|gb|AAM29150.1|/0/citrus sucrose transporter 1 [Citrus sinensis]
Cs7g04110	-	-	-2.59519	Down	1.47e-07	2.95e-06	GO:0043231//intracellular membrane-bounded organelle	GO:0003677//DNA binding;GO:0001071	GO:0010468//regulation of gene expression;GO:0006351//transcription, DNA-dependent	gi|225425754|ref|XP_002276889.1|/6.58415e-80/PREDICTED: homeobox-leucine zipper protein ATHB-13-like [Vitis vinifera]	K09338|1|4e-62|199|ath:AT1G69780|homeobox-leucine zipper protein
Cs2g20590	-	-	-2.58054	Down	3.03e-09	7.79e-08	-	-	-	gi|25452789|sp|Q8S932.1|ACCO_DIOKA/1.74869e-126/RecName: Full=1-aminocyclopropane-1-carboxylate oxidase; Short=ACC oxidase; AltName: Full=Ethylene-forming enzyme; Short=EFE	K05933|1|1e-125|303|vvi:100256784|aminocyclopropanecarboxylate oxidase [EC:1.14.17.4]
Cs8g02790	-	-	-2.57538	Down	1.26e-05	0.000175155	GO:0044464//cell part	GO:0008092//cytoskeletal protein binding	-	gi|118481151|gb|ABK92528.1|/4.11386e-44/unknown [Populus trichocarpa]	K05765|1|3e-31|134|rcu:RCOM_1214220|cofilin
orange1.1t03687	-	-	-2.57538	Down	1.26e-05	0.000175036	-	GO:0046872//metal ion binding;GO:0016491//oxidoreductase activity	-	gi|255544242|ref|XP_002513183.1|/1.64691e-52/cytochrome P450, putative [Ricinus communis]	K09843|1|5e-30|90.1|ath:AT2G29090|(+)-abscisic acid 8'-hydroxylase [EC:1.14.13.93]
Cs8g06630	-	-	-2.57316	Down	1.21e-128	7.22e-126	-	-	-	gi|255647731|gb|ACU24326.1|/3.58047e-69/unknown [Glycine max]
Cs7g28500	-	-	-2.5676	Down	1.77e-06	2.96e-05	-	-	-	gi|255582356|ref|XP_002531967.1|/7.62711e-37/conserved hypothetical protein [Ricinus communis]
orange1.1t03231	-	-	-2.5676	Down	1.77e-06	2.97e-05	-	-	-	gi|359494621|ref|XP_002265771.2|/6.46141e-83/PREDICTED: aspartic proteinase nepenthesin-2-like [Vitis vinifera]	K00924|1|2e-13|75.9|ath:AT5G22850| [EC:2.7.1.-]
Cs7g12400	-	-	-2.5676	Down	5.59e-17	3.03e-15	GO:0031224//intrinsic to membrane	GO:0004871//signal transducer activity;GO:0004672//protein kinase activity;GO:0016628//oxidoreductase activity, acting on the CH-CH group of donors, NAD or NADP as acceptor;GO:0032559//adenyl ribonucleotide binding	GO:0006464//protein modification process	gi|224099221|ref|XP_002311408.1|/1.03657e-178/predicted protein [Populus trichocarpa]	K13418|1|1e-123|203|vvi:100247683|somatic embryogenesis receptor kinase 1 [EC:2.7.10.1 2.7.11.1]
Cs6g20220	-	-	-2.56202	Down	2.51e-07	4.83e-06	-	GO:0005488//binding	-	gi|296087713|emb|CBI34969.3|/1.00766e-28/unnamed protein product [Vitis vinifera]
Cs4g02260	-	-	-2.52807	Down	2.21e-53	4.44e-51	-	GO:0016831//carboxy-lyase activity	GO:0006596//polyamine biosynthetic process	gi|147774304|emb|CAN76946.1|/1.25043e-126/hypothetical protein VITISV_017165 [Vitis vinifera]	K01611|1|2e-127|454|vvi:100241620|S-adenosylmethionine decarboxylase [EC:4.1.1.50]
Cs8g07280	-	-	-2.52807	Down	6.07e-08	1.3e-06	-	-	-	gi|255543741|ref|XP_002512933.1|/1.62207e-69/conserved hypothetical protein [Ricinus communis]
Cs2g10930	-	-	-2.52807	Down	2.7e-16	1.4e-14	-	-	-	gi|297737969|emb|CBI27170.3|/1.46801e-60/unnamed protein product [Vitis vinifera]
orange1.1t01967	-	-	-2.52004	Down	5.38e-26	4.69e-24	-	-	-	-
Cs7g16900	-	-	-2.50111	Down	1.48e-08	3.44e-07	-	-	-	gi|351724547|ref|NP_001238597.1|/1.9991e-34/uncharacterized protein LOC100500214 [Glycine max]
Cs1g23430	-	-	-2.4977	Down	1.03e-07	2.13e-06	-	-	-	gi|224094598|ref|XP_002310186.1|/0/predicted protein [Populus trichocarpa]
Cs7g09420	-	-	-2.49331	Down	1.63e-12	6.18e-11	-	-	-	-
Cs5g23510	-	-	-2.48743	Down	5.11e-06	7.76e-05	-	-	-	gi|313755404|gb|ADR74193.1|/1.34232e-146/(E)-beta-caryophyllene synthase [Vitis vinifera]	K12929|1|2e-62|132|rcu:RCOM_1574190|casbene synthase [EC:4.2.3.8]
Cs1g19910	-	-	-2.47916	Down	3.6e-09	9.14e-08	-	-	-	gi|255581732|ref|XP_002531668.1|/6.92252e-53/Serine/threonine-protein kinase SAPK1, putative [Ricinus communis]	K14498|1|4e-54|211|rcu:RCOM_0767560|serine/threonine-protein kinase SRK2 [EC:2.7.11.1]
Cs2g14890	-	-	-2.47916	Down	3.66e-05	0.000459167	-	-	-	gi|255543467|ref|XP_002512796.1|/1.46964e-36/conserved hypothetical protein [Ricinus communis]
Cs9g03290	-	-	-2.47916	Down	3.66e-05	0.000459734	-	GO:0005488//binding	-	gi|255564824|ref|XP_002523406.1|/2.32488e-168/RNA binding protein, putative [Ricinus communis]
Cs1g23520	-	-	-2.47916	Down	3.66e-05	0.00045945	-	GO:0003677//DNA binding	GO:0010468//regulation of gene expression;GO:0009887//organ morphogenesis;GO:0006350//transcription	gi|224081519|ref|XP_002306443.1|/5.26935e-113/predicted protein [Populus trichocarpa]
Cs3g02610	-	-	-2.45407	Down	6.05e-09	1.49e-07	GO:0031224//intrinsic to membrane;GO:0031410//cytoplasmic vesicle	GO:0016628//oxidoreductase activity, acting on the CH-CH group of donors, NAD or NADP as acceptor;GO:0005515//protein binding;GO:0032559//adenyl ribonucleotide binding;GO:0004702//receptor signaling protein serine/threonine kinase activity	GO:0043401;GO:0007167//enzyme linked receptor protein signaling pathway;GO:0010232//vascular transport;GO:0010051//xylem and phloem pattern formation;GO:0006464//protein modification process	gi|224101951|ref|XP_002312487.1|/0/predicted protein [Populus trichocarpa]	K13415|1|0.0|899|rcu:RCOM_0478150|protein brassinosteroid insensitive 1 [EC:2.7.10.1 2.7.11.1]
Cs7g20060	-	-	-2.45407	Down	6.05e-09	1.49e-07	-	GO:0004674//protein serine/threonine kinase activity;GO:0000166//nucleotide binding	-	gi|224122118|ref|XP_002318757.1|/0/predicted protein [Populus trichocarpa]
Cs7g12600	-	-	-2.44905	Down	7.64e-168	6.47e-165	-	-	-	-
Cs5g28520	-	-	-2.44561	Down	8.63e-06	0.000124477	-	-	-	gi|224103493|ref|XP_002313078.1|/3.88715e-110/predicted protein [Populus trichocarpa]
Cs4g11890	-	-	-2.41704	Down	7.04e-08	1.49e-06	-	-	-	gi|356542107|ref|XP_003539512.1|/0/PREDICTED: indole-3-acetic acid-amido synthetase GH3.5-like [Glycine max]	K14487|1|8e-159|558|pop:POPTR_571444|auxin responsive GH3 gene family
Cs2g02500	-	-	-2.41442	Down	2.47e-09	6.46e-08	-	GO:0005488//binding;GO:0016641//oxidoreductase activity, acting on the CH-NH2 group of donors, oxygen as acceptor	GO:0008152//metabolic process	gi|642062|gb|AAB70883.1|/2.15051e-87/1-aminocyclopropane-1-carboxylate oxidase [Pelargonium x hortorum]	K05933|1|3e-80|297|rcu:RCOM_2065200|aminocyclopropanecarboxylate oxidase [EC:1.14.17.4]
orange1.1t04938	-	-	-2.3879	Down	1.18e-07	2.41e-06	-	-	-	gi|255546355|ref|XP_002514237.1|/7.81505e-75/conserved hypothetical protein [Ricinus communis]
orange1.1t04139	-	-	-2.3879	Down	2.18e-20	1.47e-18	-	-	-	gi|225426693|ref|XP_002281735.1|/1.8987e-162/PREDICTED: cytochrome P450 76C4 [Vitis vinifera]	K00517|1|8e-109|392|osa:4348172| [EC:1.14.-.-]!K05280|3|2e-89|327|vvi:100263810|flavonoid 3'-monooxygenase [EC:1.14.13.21]
Cs3g18660	-	-	-2.34521	Down	9.94e-11	3.11e-09	GO:0044464//cell part	-	GO:0006810//transport	gi|356515820|ref|XP_003526596.1|/2.26318e-145/PREDICTED: low affinity sulfate transporter 3-like [Glycine max]
Cs9g06650	-	-	-2.33543	Down	2.78e-09	7.18e-08	-	GO:0046914//transition metal ion binding;GO:0016702//oxidoreductase activity, acting on single donors with incorporation of molecular oxygen, incorporation of two atoms of oxygen	GO:0006633//fatty acid biosynthetic process;GO:0048527//lateral root development	gi|208611514|gb|ABW75772.2|/0/lipoxygenase [Camellia sinensis]	K00454|1|0.0|477|pop:POPTR_832809|lipoxygenase [EC:1.13.11.12]
Cs5g26880	-	-	-2.31581	Down	1.74e-44	2.82e-42	GO:0043231//intracellular membrane-bounded organelle;GO:0016020//membrane	-	-	gi|255569512|ref|XP_002525723.1|/0/conserved hypothetical protein [Ricinus communis]
Cs2g05740	-	-	-2.31235	Down	4.6e-09	1.16e-07	-	-	-	gi|359483824|ref|XP_003633022.1|/1.06331e-91/PREDICTED: dof zinc finger protein DOF1.4-like [Vitis vinifera]
orange1.1t02143	-	-	-2.30568	Down	9.57e-06	0.000136746	-	-	-	gi|224121776|ref|XP_002330650.1|/2.24228e-40/predicted protein [Populus trichocarpa]	K15095|1|8e-15|81.3|vvi:100248214|(+)-neomenthol dehydrogenase [EC:1.1.1.208]
Cs4g09360	-	-	-2.30066	Down	1.33e-16	7.08e-15	-	-	-	gi|224061135|ref|XP_002300355.1|/0/predicted protein [Populus trichocarpa]	K14319|1|5e-07|55.5|vvi:100259658|Ran GTPase-activating protein 1
Cs2g01940	-	-	-2.29675	Down	5.43e-07	9.9e-06	-	-	-	gi|226713184|sp|A7R385.1|CSPLC_VITVI/2.6674e-49/RecName: Full=CASP-like protein GSVIVT00013502001
Cs1g25650	-	-	-2.28889	Down	7.25e-24	5.9e-22	-	GO:0004673//protein histidine kinase activity;GO:0005488//binding;GO:0004871//signal transducer activity	GO:0044238//primary metabolic process;GO:0023060;GO:0044260;GO:0016310//phosphorylation	gi|297734988|emb|CBI17350.3|/1.29117e-159/unnamed protein product [Vitis vinifera]	K14509|1|5e-11|47.0|vvi:100249603|ethylene receptor [EC:2.7.13.-]!K14489|3|1e-09|64.7|pop:POPTR_775135|arabidopsis histidine kinase 2/3/4 (cytokinin receptor) [EC:2.7.13.3]
Cs3g13200	-	-	-2.28889	Down	7.61e-09	1.83e-07	-	-	-	gi|224083434|ref|XP_002307025.1|/0/cc-nbs-lrr resistance protein [Populus trichocarpa]	K13459|1|4e-67|255|vvi:100254298|disease resistance protein RPS2
Cs6g01710	-	-	-2.28503	Down	4.31e-28	4.1e-26	-	-	-	gi|296089862|emb|CBI39681.3|/4.10018e-102/unnamed protein product [Vitis vinifera]	K14638|1|1e-50|199|sbi:SORBI_01g009890|solute carrier family 15 (peptide/histidine transporter), member 3/4
Cs1g19160	-	-	-2.28296	Down	4.17e-31	4.65e-29	-	-	-	gi|356512884|ref|XP_003525144.1|/7.47312e-59/PREDICTED: probable LRR receptor-like serine/threonine-protein kinase At5g63710-like [Glycine max]	K13418|1|7e-47|188|rcu:RCOM_0186340|somatic embryogenesis receptor kinase 1 [EC:2.7.10.1 2.7.11.1]
Cs8g16800	-	-	-2.27871	Down	2.4e-14	1.05e-12	-	GO:0030246//carbohydrate binding;GO:0015925;GO:0043167//ion binding	GO:0044238//primary metabolic process	gi|61614851|gb|AAQ21371.2|/3.88614e-76/beta-galactosidase [Sandersonia aurantiaca]	K12309|1|3e-47|134|ath:AT3G52840|beta-galactosidase [EC:3.2.1.23]
Cs1g09665	-	-	-2.26504	Down	7.41e-10	2.09e-08	-	-	-	-
Cs3g07330	-	-	-2.26504	Down	6.76e-05	0.000799668	-	-	-	gi|302142621|emb|CBI19824.3|/1.85054e-69/unnamed protein product [Vitis vinifera]	K11818|1|7e-52|203|ath:AT4G31500|cytochrome P450, family 83, subfamily B, polypeptide 1 [EC:1.14.-.-]!K00517|3|1e-50|199|ath:AT3G26290| [EC:1.14.-.-]
Cs2g15260	-	-	-2.25627	Down	3.42e-21	2.41e-19	-	-	-	-
Cs3g11700	-	-	-2.24267	Down	7.75e-55	1.66e-52	-	-	-	gi|224125504|ref|XP_002319603.1|/2.44131e-43/predicted protein [Populus trichocarpa]
Cs5g14110	-	-	-2.23857	Down	2.61e-14	1.14e-12	-	GO:0005488//binding	-	gi|225424395|ref|XP_002281315.1|/0/PREDICTED: RNA-dependent RNA polymerase 1-like [Vitis vinifera]
Cs5g13540	-	-	-2.21995	Down	2.6e-16	1.35e-14	-	GO:0016301//kinase activity	-	gi|255567056|ref|XP_002524510.1|/7.74232e-106/kinase, putative [Ricinus communis]	K04733|1|4e-30|132|rcu:RCOM_1720970|interleukin-1 receptor-associated kinase 4 [EC:2.7.11.1]!K13430|2|2e-28|127|zma:100283091|serine/threonine-protein kinase PBS1 [EC:2.7.11.1]!K00924|4|3e-28|126|ath:AT3G55450| [EC:2.7.1.-]
Cs6g14570	-	-	-2.21773	Down	3.96e-19	2.47e-17	-	-	-	gi|255575713|ref|XP_002528756.1|/1.88512e-43/conserved hypothetical protein [Ricinus communis]
Cs3g04030	-	-	-2.21613	Down	3.39e-08	7.61e-07	-	GO:0005488//binding	-	gi|224134406|ref|XP_002321815.1|/8.90801e-119/cc-nbs-lrr resistance protein [Populus trichocarpa]	K13457|1|1e-48|193|pop:POPTR_755797|disease resistance protein RPM1
Cs3g10930	-	-	-2.21441	Down	6.44e-18	3.68e-16	-	-	-	gi|224123424|ref|XP_002319075.1|/4.5191e-50/predicted protein [Populus trichocarpa]	K14484|1|5e-40|164|ath:AT3G23050|auxin-responsive protein IAA
orange1.1t04061	-	-	-2.20615	Down	5.83e-07	1.06e-05	GO:0015630//microtubule cytoskeleton	GO:0003774//motor activity;GO:0032559//adenyl ribonucleotide binding	GO:0007017//microtubule-based process	gi|255585095|ref|XP_002533253.1|/2.0355e-53/Chromosome-associated kinesin KLP1, putative [Ricinus communis]	K10395|1|9e-48|124|rcu:RCOM_1589540|kinesin family member 4/7/21/27
Cs2g07630	-	-	-2.20113	Down	6.28e-35	8.24e-33	-	-	-	gi|255554973|ref|XP_002518524.1|/3.51551e-38/nuclear transport factor, putative [Ricinus communis]
Cs4g15440	-	-	-2.19793	Down	1.14e-13	4.75e-12	-	-	-	gi|225445092|ref|XP_002280434.1|/1.79414e-71/PREDICTED: uncharacterized protein LOC100259546 [Vitis vinifera]
orange1.1t02794	-	-	-2.19687	Down	6.91e-16	3.45e-14	-	-	-	-
Cs3g06830	-	-	-2.19349	Down	1.04e-35	1.39e-33	-	-	-	gi|255538116|ref|XP_002510123.1|/9.29115e-167/conserved hypothetical protein [Ricinus communis]
orange1.1t00510	-	-	-2.19104	Down	1.02e-05	0.00014522	-	-	-	gi|255564659|ref|XP_002523324.1|/4.01409e-49/conserved hypothetical protein [Ricinus communis]
Cs5g32880	-	-	-2.18412	Down	2.3e-07	4.47e-06	GO:0009526//plastid envelope	GO:0016881//acid-amino acid ligase activity	GO:0048878//chemical homeostasis;GO:0009725//response to hormone stimulus;GO:0009314//response to radiation	gi|224068322|ref|XP_002302704.1|/1.36645e-122/GH3 family protein [Populus trichocarpa]	K14487|1|8e-124|442|pop:POPTR_552419|auxin responsive GH3 gene family
Cs1g18710	-	-	-2.14823	Down	8.21e-11	2.6e-09	-	-	-	gi|224120044|ref|XP_002318228.1|/3.7888e-76/predicted protein [Populus trichocarpa]
orange1.1t02793	-	-	-2.14475	Down	3.45e-09	8.79e-08	-	GO:0050737	-	gi|255543353|ref|XP_002512739.1|/3.07344e-142/Anthranilate N-benzoyltransferase protein, putative [Ricinus communis]	K13065|1|2e-143|508|rcu:RCOM_1442250|shikimate O-hydroxycinnamoyltransferase [EC:2.3.1.133]
Cs3g25300	-	-	-2.13074	Down	1.33e-10	4.08e-09	GO:0031410//cytoplasmic vesicle	GO:0016209//antioxidant activity;GO:0005506//iron ion binding;GO:0003824//catalytic activity	GO:0006950//response to stress;GO:0008152//metabolic process	gi|15219493|ref|NP_175117.1|/1.53108e-61/peroxidase 9 [Arabidopsis thaliana]	K00430|1|9e-63|239|ath:AT1G44970|peroxidase [EC:1.11.1.7]
Cs1g24510	-	-	-2.12208	Down	3.29e-28	3.18e-26	-	GO:0017111//nucleoside-triphosphatase activity;GO:0032559//adenyl ribonucleotide binding	-	gi|224094851|ref|XP_002310264.1|/0/predicted protein [Populus trichocarpa]	K08900|1|1e-174|610|pop:POPTR_563200|mitochondrial chaperone BCS1!K13120|2|3e-120|429|vvi:100263357|protein FAM32A
Cs5g30530	-	-	-2.11304	Down	2.73e-05	0.000351639	GO:0031981//nuclear lumen;GO:0000785//chromatin	GO:0003676//nucleic acid binding	GO:0006952//defense response;GO:0009908//flower development;GO:0009266//response to temperature stimulus;GO:0034728	gi|224085557|ref|XP_002307619.1|/1.85342e-46/histone 2 [Populus trichocarpa]	K11251|1|1e-47|189|pop:POPTR_710129|histone H2A
Cs4g06290	-	-	-2.11304	Down	2.39e-07	4.64e-06	-	-	-	gi|255550201|ref|XP_002516151.1|/3.55913e-53/conserved hypothetical protein [Ricinus communis]
Cs3g24100	-	-	-2.09511	Down	1.06e-05	0.000149515	GO:0031224//intrinsic to membrane	GO:0005275//amine transmembrane transporter activity	-	gi|224137338|ref|XP_002327101.1|/2.41309e-91/lysine/histidine transporter [Populus trichocarpa]
Cs1g03980	-	-	-2.08995	Down	3.7e-08	8.21e-07	-	-	-	gi|297739182|emb|CBI28833.3|/7.50656e-87/unnamed protein product [Vitis vinifera]	K10999|1|6e-32|138|rcu:RCOM_0542950|cellulose synthase A [EC:2.4.1.12]
Cs3g12080	-	-	-2.08266	Down	8.31e-17	4.43e-15	-	-	-	-
Cs5g25990	-	-	-2.07697	Down	5.59e-10	1.6e-08	-	-	-	gi|224118840|ref|XP_002331362.1|/2.46562e-14/predicted protein [Populus trichocarpa]
Cs3g26850	-	-	-2.07239	Down	4.43e-05	0.000542748	-	GO:0004175//endopeptidase activity	GO:0019538//protein metabolic process	gi|356508957|ref|XP_003523219.1|/5.85218e-85/PREDICTED: prolyl endopeptidase-like [Glycine max]	K01322|1|5e-83|308|pop:POPTR_761565|prolyl oligopeptidase [EC:3.4.21.26]
Cs5g26910	-	-	-2.06649	Down	5.96e-08	1.28e-06	-	-	-	gi|359806450|ref|NP_001241247.1|/3.62469e-41/annexin A7-like [Glycine max]
Cs9g02280	-	-	-2.06649	Down	5.96e-08	1.28e-06	GO:0009526//plastid envelope;GO:0016020//membrane	-	GO:0006412//translation;GO:0006996//organelle organization	gi|225431952|ref|XP_002272572.1|/3.25823e-61/PREDICTED: psbB mRNA maturation factor Mbb1, chloroplastic [Vitis vinifera]	K12855|1|1e-09|64.3|pop:POPTR_730490|pre-mRNA-processing factor 6
Cs1g17500	-	-	-2.06413	Down	7.38e-39	1.03e-36	-	-	-	gi|224058657|ref|XP_002299588.1|/1.33258e-37/predicted protein [Populus trichocarpa]
Cs7g07120	-	-	-2.06151	Down	1.71e-54	3.58e-52	-	GO:0016647//oxidoreductase activity, acting on the CH-NH group of donors, oxygen as acceptor	GO:0006760//folic acid and derivative metabolic process	gi|224142069|ref|XP_002324381.1|/0/sarcosine oxidase [Populus trichocarpa]
orange1.1t02163	-	-	-2.05859	Down	2.35e-08	5.34e-07	-	-	-	gi|224127917|ref|XP_002329209.1|/2.69657e-91/tir-nbs-lrr resistance protein [Populus trichocarpa]	K13457|1|1e-08|60.8|vvi:100252764|disease resistance protein RPM1!K06685|5|4e-06|52.4|ath:AT4G19050|maintenance of ploidy protein MOB1 (MPS1 binder 1)
Cs3g05115	-	-	-2.05003	Down	2.44e-07	4.72e-06	-	-	-	-
Cs1g09470	-	-	-2.02557	Down	5.84e-09	1.44e-07	-	-	-	gi|224134406|ref|XP_002321815.1|/0/cc-nbs-lrr resistance protein [Populus trichocarpa]	K13457|1|4e-76|285|vvi:100252764|disease resistance protein RPM1
Cs4g13650	-	-	-2.01993	Down	1.39e-15	6.72e-14	-	-	-	gi|225444967|ref|XP_002279809.1|/8.91631e-58/PREDICTED: uncharacterized protein LOC100264589 [Vitis vinifera]
Cs7g09080	-	-	-2.0054	Down	9.33e-09	2.23e-07	-	-	-	gi|224110908|ref|XP_002315678.1|/1.34052e-71/predicted protein [Populus trichocarpa]
Cs3g25900	-	-	-2.00201	Down	1.61e-06	2.72e-05	-	-	GO:0009725//response to hormone stimulus	gi|359492215|ref|XP_003634383.1|/9.8595e-48/PREDICTED: indole-3-acetic acid-induced protein ARG7 [Vitis vinifera]	K14488|1|6e-49|192|vvi:100247221|SAUR family protein
Cs8g02220	-	-	-1.99622	Down	1.43e-18	8.55e-17	-	-	-	gi|296090345|emb|CBI40164.3|/9.21924e-41/unnamed protein product [Vitis vinifera]	K10302|1|1e-11|71.6|vvi:100252654|F-box protein 22
Cs5g08670	-	-	-1.99558	Down	5.57e-13	2.23e-11	-	-	-	gi|255579629|ref|XP_002530655.1|/3.49941e-61/conserved hypothetical protein [Ricinus communis]
Cs5g33620	-	-	-1.98264	Down	4.42e-05	0.000542205	-	-	-	gi|225437469|ref|XP_002269281.1|/4.65408e-78/PREDICTED: uncharacterized protein LOC100243435 [Vitis vinifera]
Cs3g02400	-	-	-1.97059	Down	1e-06	1.75e-05	-	-	-	gi|359473525|ref|XP_003631315.1|/0/PREDICTED: uncharacterized protein LOC100265010 [Vitis vinifera]	K14326|1|5e-49|196|sbi:SORBI_01g030480|regulator of nonsense transcripts 1 [EC:3.6.4.-]
Cs4g07610	-	-	-1.95641	Down	2.22e-12	8.31e-11	GO:0044425//membrane part	GO:0004872//receptor activity;GO:0016462//pyrophosphatase activity;GO:0032559//adenyl ribonucleotide binding	GO:0006952//defense response;GO:0023060;GO:0012501//programmed cell death	gi|224056903|ref|XP_002299081.1|/0/tir-nbs resistance protein [Populus trichocarpa]
orange1.1t04233	-	-	-1.95045	Down	3.7e-21	2.61e-19	-	-	-	gi|255563230|ref|XP_002522618.1|/0/hypothetical protein RCOM_0884570 [Ricinus communis]
Cs2g06400	-	-	-1.94311	Down	2.43e-07	4.71e-06	-	-	-	gi|224078922|ref|XP_002305681.1|/1.05057e-64/predicted protein [Populus trichocarpa]
Cs8g16720	-	-	-1.93616	Down	5.89e-22	4.35e-20	GO:0043231//intracellular membrane-bounded organelle	GO:0046914//transition metal ion binding	-	gi|356542519|ref|XP_003539714.1|/7.08802e-42/PREDICTED: uncharacterized protein LOC100788108 [Glycine max]
Cs2g17980	-	-	-1.93501	Down	5.12e-54	1.05e-51	GO:0043231//intracellular membrane-bounded organelle	-	-	gi|224144254|ref|XP_002336123.1|/6.95538e-41/predicted protein [Populus trichocarpa]	K01078|1|8e-35|147|ath:AT1G14700|acid phosphatase [EC:3.1.3.2]
Cs8g10030	-	-	-1.9151	Down	2.52e-06	4.08e-05	-	-	-	gi|224131488|ref|XP_002321097.1|/5.094e-45/predicted protein [Populus trichocarpa]	K05275|1|3e-09|62.8|zma:100272747|pyridoxine 4-dehydrogenase [EC:1.1.1.65]
Cs6g08560	-	-	-1.91274	Down	6.48e-06	9.63e-05	-	-	-	gi|224140427|ref|XP_002323584.1|/1.08599e-44/predicted protein [Populus trichocarpa]
Cs1g01330	-	-	-1.91274	Down	6.48e-06	9.62e-05	-	GO:0016787//hydrolase activity	GO:0008152//metabolic process;GO:0010038//response to metal ion	gi|255584858|ref|XP_002533145.1|/3.25291e-69/trehalose-6-phosphate synthase, putative [Ricinus communis]	K01087|1|2e-07|35.0|cme:CMQ148C|trehalose-phosphatase [EC:3.1.3.12]
Cs1g19740	-	-	-1.91093	Down	2.5e-27	2.32e-25	-	-	-	gi|225468662|ref|XP_002268162.1|/1.48312e-131/PREDICTED: UDP-glycosyltransferase 85A2 [Vitis vinifera]	K13030|1|6e-74|275|sbi:SORBI_01g001220|cyanohydrin beta-glucosyltransferase [EC:2.4.1.85]!K13692|2|7e-48|188|rcu:RCOM_1154190|UDP-glucose:(indol-3-yl)acetate beta-D-glucosyltransferase [EC:2.4.1.121]!K13228|4|1e-45|181|zma:100274317|UDP-glucosyltransferase BX9 [EC:2.4.1.202]
Cs5g28610	-	-	-1.90659	Down	4.32e-05	0.000530948	GO:0005634//nucleus	-	GO:0050789//regulation of biological process;GO:0006350//transcription	gi|224123414|ref|XP_002330309.1|/1.17188e-24/predicted protein [Populus trichocarpa]
Cs6g12070	-	-	-1.88171	Down	1.02e-05	0.000145407	-	-	-	gi|357453179|ref|XP_003596866.1|/7.90289e-36/mRNA-decapping enzyme-like protein [Medicago truncatula]	K12611|1|8e-37|132|vvi:100262105|mRNA-decapping enzyme 1B [EC:3.-.-.-]
Cs8g16290	-	-	-1.88171	Down	1.02e-05	0.000145204	GO:0044424//intracellular part	GO:0016840	GO:0006575//cellular amino acid derivative metabolic process;GO:0006558//L-phenylalanine metabolic process	gi|225435357|ref|XP_002285277.1|/0/PREDICTED: phenylalanine ammonia-lyase [Vitis vinifera]	K10775|1|0.0|1032|vvi:100241575|phenylalanine ammonia-lyase [EC:4.3.1.24]
orange1.1t04640	-	-	-1.88171	Down	1.02e-05	0.000145306	-	-	-	gi|225454690|ref|XP_002270236.1|/0/PREDICTED: F-box/kelch-repeat protein At5g60570 [Vitis vinifera]
Cs9g10530	-	-	-1.86511	Down	3.56e-08	7.94e-07	GO:0031224//intrinsic to membrane	GO:0015291//secondary active transmembrane transporter activity	GO:0015698//inorganic anion transport	gi|224112595|ref|XP_002332751.1|/0/high affinity inorganic phosphate transporter [Populus trichocarpa]	K08176|1|0.0|748|pop:POPTR_831623|MFS transporter, PHS family, inorganic phosphate transporter
Cs5g21570	-	-	-1.85	Down	1.61e-05	0.000219387	-	GO:0005488//binding	-	gi|224061353|ref|XP_002300438.1|/2.60329e-109/predicted protein [Populus trichocarpa]	K00695|1|2e-08|59.7|vvi:100252799|sucrose synthase [EC:2.4.1.13]
Cs7g08730	-	-	-1.84541	Down	2.07e-88	8.58e-86	-	-	GO:0010038//response to metal ion;GO:0009860//pollen tube growth	gi|359473194|ref|XP_003631263.1|/1.61711e-139/PREDICTED: LOW QUALITY PROTEIN: probable nucleoredoxin 1-like [Vitis vinifera]
orange1.1t02029	-	-	-1.8451	Down	2.72e-42	4.12e-40	-	-	-	gi|255577702|ref|XP_002529727.1|/3.79523e-157/transferase, transferring glycosyl groups, putative [Ricinus communis]	K11000|1|2e-158|372|rcu:RCOM_0627050|callose synthase [EC:2.4.1.-]
Cs8g18320	-	-	-1.84123	Down	4.15e-05	0.000513279	-	-	GO:0050896//response to stimulus	gi|224106505|ref|XP_002314189.1|/3.2372e-66/f-box family protein [Populus trichocarpa]
orange1.1t02159	-	-	-1.83928	Down	1.41e-07	2.85e-06	-	-	-	gi|224145016|ref|XP_002325496.1|/4.53793e-95/tir-nbs-lrr resistance protein [Populus trichocarpa]
Cs8g14660	-	-	-1.83762	Down	7.67e-15	3.49e-13	-	-	-	-
Cs9g02990	-	-	-1.8362	Down	5.05e-11	1.65e-09	GO:0009526//plastid envelope	GO:0016703;GO:0043169//cation binding;GO:0051536//iron-sulfur cluster binding	GO:0008152//metabolic process	gi|224057008|ref|XP_002299110.1|/8.43466e-62/predicted protein [Populus trichocarpa]	K13071|1|5e-30|131|osa:4331611|pheophorbide a oxygenase [EC:1.14.12.20]
Cs1g13220	-	-	-1.83441	Down	4.95e-12	1.76e-10	-	GO:0016788//hydrolase activity, acting on ester bonds	-	gi|225430218|ref|XP_002285009.1|/1.74625e-21/PREDICTED: acyl-protein thioesterase 2 isoform 1 [Vitis vinifera]	K06130|1|1e-22|84.7|vvi:100259338|lysophospholipase II [EC:3.1.1.5]
Cs3g19780	-	-	-1.82945	Down	1.22e-12	4.75e-11	-	-	-	gi|255545370|ref|XP_002513745.1|/4.79389e-13/Two-component response regulator ARR9, putative [Ricinus communis]	K14492|1|3e-14|79.0|rcu:RCOM_1030550|two-component response regulator ARR-A family
Cs8g03560	-	-	-1.82838	Down	2.45e-42	3.75e-40	-	-	-	gi|255562140|ref|XP_002522078.1|/2.51845e-136/conserved hypothetical protein [Ricinus communis]
Cs1g20580	-	-	-1.81996	Down	7.25e-20	4.65e-18	-	GO:0016616//oxidoreductase activity, acting on the CH-OH group of donors, NAD or NADP as acceptor;GO:0046914//transition metal ion binding	GO:0008152//metabolic process	gi|82941435|dbj|BAE48786.1|/6.52788e-97/10-hydroxygeraniol oxidoreductase [Codonopsis lanceolata]	K00083|1|3e-96|215|pop:POPTR_815665|cinnamyl-alcohol dehydrogenase [EC:1.1.1.195]
orange1.1t04070	-	-	-1.81758	Down	1.83e-15	8.69e-14	-	GO:0016628//oxidoreductase activity, acting on the CH-CH group of donors, NAD or NADP as acceptor;GO:0004175//endopeptidase activity	GO:0019538//protein metabolic process	gi|225428879|ref|XP_002285299.1|/1.84981e-83/PREDICTED: cysteine proteinase RD21a-like [Vitis vinifera]	K01376|1|4e-78|134|ath:AT5G43060| [EC:3.4.22.-]
Cs3g24970	-	-	-1.81758	Down	2.52e-05	0.000327469	-	-	-	gi|255538680|ref|XP_002510405.1|/6.49888e-88/oxidoreductase, putative [Ricinus communis]
Cs7g06870	-	-	-1.81642	Down	5.39e-39	7.65e-37	-	-	-	gi|225430575|ref|XP_002263122.1|/2.56283e-21/PREDICTED: uncharacterized protein LOC100263835 [Vitis vinifera]
Cs5g04240	-	-	-1.81253	Down	4.97e-10	1.44e-08	GO:0043231//intracellular membrane-bounded organelle;GO:0016020//membrane	-	-	gi|356512491|ref|XP_003524952.1|/0/PREDICTED: uncharacterized protein LOC100783882 [Glycine max]
Cs5g34700	-	-	-1.81187	Down	5.12e-09	1.28e-07	GO:0031224//intrinsic to membrane	GO:0016301//kinase activity;GO:0032559//adenyl ribonucleotide binding	GO:0006464//protein modification process;GO:0007167//enzyme linked receptor protein signaling pathway	gi|255560229|ref|XP_002521132.1|/0/Serine/threonine-protein kinase PBS1, putative [Ricinus communis]	K00924|1|1e-30|134|ath:AT1G28440| [EC:2.7.1.-]
Cs2g19370	-	-	-1.78441	Down	3.93e-05	0.000490512	GO:0009536//plastid	-	-	gi|224131874|ref|XP_002321200.1|/2.0073e-32/predicted protein [Populus trichocarpa]	K07199|1|1e-28|90.9|pop:POPTR_906596|5'-AMP-activated protein kinase, regulatory beta subunit
Cs5g11770	-	-	-1.78265	Down	2.09e-07	4.12e-06	GO:0005911//cell-cell junction;GO:0031224//intrinsic to membrane	GO:0030247//polysaccharide binding;GO:0003824//catalytic activity	-	gi|225457225|ref|XP_002284112.1|/1.56464e-35/PREDICTED: glucan endo-1,3-beta-glucosidase-like protein 3 [Vitis vinifera]	K14489|1|3e-15|82.8|vvi:100263145|arabidopsis histidine kinase 2/3/4 (cytokinin receptor) [EC:2.7.13.3]
orange1.1t01815	-	-	-1.76754	Down	2.43e-16	1.26e-14	-	-	-	gi|255564976|ref|XP_002523481.1|/1.30445e-73/TMV resistance protein N, putative [Ricinus communis]	K06685|1|4e-17|89.4|ath:AT4G19050|maintenance of ploidy protein MOB1 (MPS1 binder 1)!K13457|3|3e-10|66.6|vvi:100252764|disease resistance protein RPM1!K13420|4|5e-10|65.9|vvi:100253808|LRR receptor-like serine/threonine-protein kinase FLS2 [EC:2.7.11.1]
Cs3g23530	-	-	-1.75808	Down	1.12e-09	3.08e-08	GO:0031410//cytoplasmic vesicle	GO:0016491//oxidoreductase activity;GO:0005506//iron ion binding	GO:0008152//metabolic process	gi|367465460|gb|AEX15514.1|/1.02099e-88/ABA 8'-hydroxylase [Citrus sinensis]	K09843|1|1e-68|193|vvi:100245540|(+)-abscisic acid 8'-hydroxylase [EC:1.14.13.93]
Cs6g16200	-	-	-1.75047	Down	1.16e-08	2.75e-07	GO:0009534//chloroplast thylakoid;GO:0009528//plastid inner membrane	GO:0016709//oxidoreductase activity, acting on paired donors, with incorporation or reduction of molecular oxygen, NADH or NADPH as one donor, and incorporation of one atom of oxygen;GO:0003676//nucleic acid binding;GO:0046914//transition metal ion binding	GO:0006779//porphyrin biosynthetic process	gi|73620643|sp|Q945B7.1|CRD1_EUPES/1.14907e-69/RecName: Full=Magnesium-protoporphyrin IX monomethyl ester [oxidative] cyclase, chloroplastic; Short=Mg-protoporphyrin IX monomethyl ester oxidative cyclase; Flags: Precursor	K04035|1|7e-70|236|rcu:RCOM_1272340|magnesium-protoporphyrin IX monomethyl ester (oxidative) cyclase [EC:1.14.13.81]
orange1.1t00498	-	-	-1.75047	Down	3.42e-06	5.4e-05	GO:0043231//intracellular membrane-bounded organelle	-	-	gi|255564703|ref|XP_002523346.1|/8.71659e-79/conserved hypothetical protein [Ricinus communis]	K09775|1|1e-19|96.7|rcu:RCOM_1081740|hypothetical protein
Cs7g13500	-	-	-1.7422	Down	7.09e-09	1.72e-07	-	-	-	gi|224081326|ref|XP_002306371.1|/3.03323e-97/predicted protein [Populus trichocarpa]
Cs7g07550	-	-	-1.74173	Down	1.14e-85	4.45e-83	-	GO:0005515//protein binding	-	gi|224121388|ref|XP_002330815.1|/9.23296e-47/predicted protein [Populus trichocarpa]	K13448|1|8e-12|71.2|ath:AT4G20780|calcium-binding protein CML
Cs6g15330	-	-	-1.73829	Down	2.08e-06	3.42e-05	GO:0044424//intracellular part	GO:0030528//transcription regulator activity;GO:0005488//binding;GO:0016787//hydrolase activity	GO:0048827//phyllome development;GO:0044260;GO:0090304	gi|255587040|ref|XP_002534110.1|/1.32353e-39/conserved hypothetical protein [Ricinus communis]
Cs9g02350	-	-	-1.73829	Down	2.08e-06	3.43e-05	-	-	-	gi|225431938|ref|XP_002272389.1|/8.42977e-45/PREDICTED: uncharacterized protein LOC100261960 [Vitis vinifera]	K11666|1|1e-14|81.3|osa:4352518|INO80 complex subunit B
Cs5g12430	-	-	-1.73161	Down	7.34e-08	1.55e-06	-	-	-	gi|255579066|ref|XP_002530382.1|/2.04401e-72/conserved hypothetical protein [Ricinus communis]
orange1.1t05522	-	-	-1.72861	Down	1.45e-12	5.55e-11	-	-	-	-
Cs6g05140	-	-	-1.72128	Down	0	0	-	-	-	gi|164457875|dbj|BAF96644.1|/2.99383e-32/flowering locus T [Citrus unshiu]
orange1.1t02075	-	-	-1.71944	Down	5.08e-15	2.32e-13	-	-	-	gi|224073188|ref|XP_002304014.1|/1.40395e-19/predicted protein [Populus trichocarpa]
Cs5g06470	-	-	-1.71755	Down	7.67e-07	1.36e-05	-	-	-	-
Cs7g02410	-	-	-1.7157	Down	2.73e-08	6.17e-07	-	GO:0030554//adenyl nucleotide binding;GO:0016645//oxidoreductase activity, acting on the CH-NH group of donors	GO:0006725//cellular aromatic compound metabolic process	gi|255544111|ref|XP_002513118.1|/4.51141e-92/Cytokinin dehydrogenase, putative [Ricinus communis]	K00279|1|3e-93|340|rcu:RCOM_1453990|cytokinin dehydrogenase [EC:1.5.99.12]
orange1.1t01634	-	-	-1.71094	Down	5.5e-12	1.95e-10	-	-	-	gi|297737568|emb|CBI26769.3|/3.36408e-85/unnamed protein product [Vitis vinifera]	K00002|1|2e-28|85.9|osa:4338987|alcohol dehydrogenase (NADP+) [EC:1.1.1.2]!K00085|5|3e-21|66.6|ath:AT2G21260|aldose-6-phosphate reductase (NADPH2) [EC:1.1.1.200]
Cs3g13440	-	-	-1.70165	Down	5.68e-83	2.02e-80	GO:0030312//external encapsulating structure	GO:0043169//cation binding	GO:0006812//cation transport	gi|255552225|ref|XP_002517157.1|/1.18003e-20/chloroplast-targeted copper chaperone, putative [Ricinus communis]	K07213|1|8e-06|39.3|osa:4344925|copper chaperone
Cs2g26590	-	-	-1.6908	Down	5.68e-20	3.67e-18	-	GO:0005515//protein binding	GO:0044267//cellular protein metabolic process	gi|359483833|ref|XP_002278979.2|/1.96658e-55/PREDICTED: dnaJ homolog subfamily B member 13 isoform 1 [Vitis vinifera]	K09510|1|2e-54|211|pop:POPTR_594631|DnaJ homolog subfamily B member 4
Cs7g19570	-	-	-1.69035	Down	3.78e-09	9.58e-08	-	GO:0008374//O-acyltransferase activity	GO:0009813//flavonoid biosynthetic process	gi|255573392|ref|XP_002527622.1|/5.84625e-73/Anthocyanin 5-aromatic acyltransferase, putative [Ricinus communis]	K13065|1|2e-14|79.7|zma:100194386|shikimate O-hydroxycinnamoyltransferase [EC:2.3.1.133]
Cs2g17270	-	-	-1.68854	Down	4.9e-06	7.47e-05	-	GO:0046872//metal ion binding	-	gi|224108295|ref|XP_002314792.1|/3.91881e-27/predicted protein [Populus trichocarpa]
Cs1g15710	-	-	-1.68008	Down	2.06e-05	0.000272838	-	-	-	gi|357454805|ref|XP_003597683.1|/0/ABC transporter G family member [Medicago truncatula]	K05681|1|1e-17|91.7|cme:CMS467C|ATP-binding cassette, subfamily G (WHITE), member 2
orange1.1t01792	-	-	-1.67429	Down	3.87e-08	8.56e-07	-	-	-	gi|224068304|ref|XP_002302699.1|/1.60093e-68/predicted protein [Populus trichocarpa]	K07025|1|6e-54|80.9|zma:100284091|putative hydrolase of the HAD superfamily
Cs9g02190	-	-	-1.67285	Down	1.37e-17	7.61e-16	-	-	-	-
Cs1g19770	-	-	-1.66807	Down	1.05e-103	4.85e-101	-	-	-	gi|225468662|ref|XP_002268162.1|/9.03801e-133/PREDICTED: UDP-glycosyltransferase 85A2 [Vitis vinifera]	K13030|1|9e-75|280|sbi:SORBI_01g001220|cyanohydrin beta-glucosyltransferase [EC:2.4.1.85]!K13692|3|1e-47|189|rcu:RCOM_1154190|UDP-glucose:(indol-3-yl)acetate beta-D-glucosyltransferase [EC:2.4.1.121]!K13691|5|1e-45|183|vvi:100249215|pathogen-inducible salicylic acid glucosyltransferase [EC:2.4.1.-]
orange1.1t04788	-	-	-1.668	Down	4.81e-11	1.57e-09	-	-	-	gi|225424186|ref|XP_002284132.1|/1.21555e-59/PREDICTED: uncharacterized protein LOC100249220 [Vitis vinifera]
Cs2g27650	-	-	-1.65102	Down	1.26e-85	4.85e-83	GO:0000325//plant-type vacuole;GO:0016020//membrane	GO:0015103//inorganic anion transmembrane transporter activity	GO:0015698//inorganic anion transport	gi|224060098|ref|XP_002300040.1|/7.70301e-151/predicted protein [Populus trichocarpa]	K02575|1|8e-128|456|pop:POPTR_662054|MFS transporter, NNP family, nitrate/nitrite transporter
Cs5g10740	-	-	-1.64355	Down	1.47e-07	2.95e-06	GO:0009526//plastid envelope;GO:0009534//chloroplast thylakoid	GO:0030554//adenyl nucleotide binding;GO:0016491//oxidoreductase activity	GO:0042360//vitamin E metabolic process;GO:0006399//tRNA metabolic process;GO:0006779//porphyrin biosynthetic process;GO:0008654//phospholipid biosynthetic process	gi|297733970|emb|CBI15217.3|/1.03057e-129/unnamed protein product [Vitis vinifera]	K10960|1|6e-131|466|vvi:100243277|geranylgeranyl reductase [EC:1.3.1.83]
Cs2g15010	-	-	-1.64355	Down	1.65e-06	2.79e-05	-	-	-	gi|255543447|ref|XP_002512786.1|/5.15829e-101/conserved hypothetical protein [Ricinus communis]
Cs4g17260	-	-	-1.64203	Down	3.62e-20	2.38e-18	GO:0044464//cell part	GO:0016747//transferase activity, transferring acyl groups other than amino-acyl groups	GO:0009314//response to radiation;GO:0006950//response to stress;GO:0006631//fatty acid metabolic process	gi|267631202|gb|ACY78677.1|/0/fatty acid elongase [Pistacia chinensis]
Cs9g14980	-	-	-1.62761	Down	7.97e-05	0.000930416	GO:0031224//intrinsic to membrane	GO:0004871//signal transducer activity;GO:0004672//protein kinase activity;GO:0016628//oxidoreductase activity, acting on the CH-CH group of donors, NAD or NADP as acceptor;GO:0032559//adenyl ribonucleotide binding	GO:0006464//protein modification process	gi|224071507|ref|XP_002303493.1|/0/predicted protein [Populus trichocarpa]	K00924|1|3e-154|544|ath:AT1G75820| [EC:2.7.1.-]!K08286|5|1e-138|493|ath:AT4G28490|protein-serine/threonine kinase [EC:2.7.11.-]
Cs9g06870	-	-	-1.62761	Down	5.69e-12	2.01e-10	GO:0015935//small ribosomal subunit;GO:0016020//membrane;GO:0009536//plastid;GO:0031981//nuclear lumen	GO:0005488//binding;GO:0005198//structural molecule activity	GO:0010467//gene expression;GO:0022613//ribonucleoprotein complex biogenesis	gi|445612|prf||1909359A/2.05813e-23/ribosomal protein S19	K02974|1|2e-24|112|ath:AT3G04920|small subunit ribosomal protein S24e
orange1.1t03295	-	-	-1.62118	Down	7.38e-09	1.78e-07	-	-	-	gi|255554124|ref|XP_002518102.1|/0/conserved hypothetical protein [Ricinus communis]	K13448|1|2e-68|145|pop:POPTR_845806|calcium-binding protein CML
Cs2g16620	-	-	-1.61827	Down	4.49e-09	1.13e-07	GO:0031224//intrinsic to membrane;GO:0044459//plasma membrane part;GO:0012505//endomembrane system	GO:0015294//solute:cation symporter activity	GO:0060918//auxin transport;GO:0048588;GO:0009606//tropism;GO:0010015//root morphogenesis;GO:0000904//cell morphogenesis involved in differentiation	gi|224101827|ref|XP_002312436.1|/0/auxin efflux carrier component [Populus trichocarpa]	K13947|1|0.0|887|pop:POPTR_803601|auxin efflux carrier family
Cs7g02940	-	-	-1.61734	Down	4.18e-59	1.02e-56	-	GO:0030528//transcription regulator activity;GO:0003676//nucleic acid binding;GO:0001071	GO:0010468//regulation of gene expression;GO:0032501//multicellular organismal process;GO:0010087//phloem or xylem histogenesis	gi|337733646|gb|AEI72272.1|/2.40145e-115/NAC domain transcription factor [Citrus trifoliata]
Cs8g19990	-	-	-1.61296	Down	9.14e-07	1.6e-05	GO:0031224//intrinsic to membrane;GO:0031410//cytoplasmic vesicle	GO:0046914//transition metal ion binding	GO:0010468//regulation of gene expression	gi|255569285|ref|XP_002525610.1|/1.56228e-129/conserved hypothetical protein [Ricinus communis]
orange1.1t04099	-	-	-1.61149	Down	3.01e-08	6.79e-07	GO:0043231//intracellular membrane-bounded organelle	GO:0005488//binding	-	gi|225438333|ref|XP_002273364.1|/1.95362e-50/PREDICTED: uncharacterized protein LOC100262883 [Vitis vinifera]
Cs6g13560	-	-	-1.6047	Down	9.46e-15	4.26e-13	GO:0005634//nucleus	GO:0001071	GO:0009566//fertilization	gi|356505443|ref|XP_003521500.1|/2.98868e-44/PREDICTED: nuclear transcription factor Y subunit A-10 isoform 1 [Glycine max]	K08064|1|1e-07|57.4|osa:4331796|nuclear transcription factor Y, alpha
Cs1g13960	-	-	-1.60363	Down	6.75e-09	1.65e-07	-	-	-	gi|255552973|ref|XP_002517529.1|/7.90494e-50/Auxin-responsive protein IAA1, putative [Ricinus communis]	K14484|1|5e-29|110|ath:AT3G23050|auxin-responsive protein IAA
Cs8g12690	-	-	-1.59519	Down	2.28e-06	3.72e-05	-	-	-	gi|224125698|ref|XP_002319653.1|/1.35731e-108/predicted protein [Populus trichocarpa]	K13412|1|4e-52|203|pop:POPTR_287767|calcium-dependent protein kinase [EC:2.7.11.1]
Cs9g07560	-	-	-1.58466	Down	3.05e-07	5.8e-06	GO:0043231//intracellular membrane-bounded organelle	GO:0046872//metal ion binding	-	gi|351727246|ref|NP_001237666.1|/4.10887e-17/uncharacterized protein LOC100527548 [Glycine max]	K11982|1|2e-10|65.5|vvi:100262515|E3 ubiquitin-protein ligase RNF115/126 [EC:6.3.2.19]
Cs2g03950	-	-	-1.5676	Down	7.55e-07	1.34e-05	GO:0044464//cell part	-	-	gi|255557427|ref|XP_002519744.1|/1.90929e-43/hydrolase, hydrolyzing O-glycosyl compounds, putative [Ricinus communis]	K14489|1|6e-20|97.4|vvi:100263145|arabidopsis histidine kinase 2/3/4 (cytokinin receptor) [EC:2.7.13.3]
orange1.1t02158	-	-	-1.5676	Down	7.55e-07	1.35e-05	-	-	-	gi|255563202|ref|XP_002522604.1|/1.39553e-54/leucine-rich repeat containing protein, putative [Ricinus communis]	K06685|1|3e-14|79.3|ath:AT4G19050|maintenance of ploidy protein MOB1 (MPS1 binder 1)
Cs2g17570	-	-	-1.56005	Down	3.45e-28	3.32e-26	-	GO:0034062//RNA polymerase activity;GO:0005488//binding	-	gi|224099571|ref|XP_002311536.1|/0/rna-dependent RNA polymerase [Populus trichocarpa]
orange1.1t00733	-	-	-1.55455	Down	1.87e-09	4.99e-08	-	-	-	-
Cs5g11620	-	-	-1.55192	Down	2.57e-10	7.62e-09	-	GO:0016757//transferase activity, transferring glycosyl groups	-	gi|225457267|ref|XP_002284350.1|/1.65049e-143/PREDICTED: UDP-glycosyltransferase 83A1 [Vitis vinifera]	K13691|1|4e-52|203|rcu:RCOM_0100870|pathogen-inducible salicylic acid glucosyltransferase [EC:2.4.1.-]!K13692|2|2e-51|201|vvi:100252177|UDP-glucose:(indol-3-yl)acetate beta-D-glucosyltransferase [EC:2.4.1.121]
Cs1g03720	-	-	-1.55192	Down	8.51e-06	0.000123016	GO:0016020//membrane	GO:0005216//ion channel activity	GO:0009612//response to mechanical stimulus	gi|224068408|ref|XP_002326113.1|/3.89585e-52/predicted protein [Populus trichocarpa]
Cs4g12270	-	-	-1.54977	Down	3.09e-06	4.92e-05	-	-	-	gi|224124204|ref|XP_002319271.1|/4.1517e-88/predicted protein [Populus trichocarpa]	K10405|1|2e-89|129|pop:POPTR_1097202|kinesin family member C1
Cs7g10000	-	-	-1.54645	Down	1.27e-18	7.64e-17	-	GO:0004672//protein kinase activity;GO:0032559//adenyl ribonucleotide binding	GO:0006464//protein modification process	gi|356567402|ref|XP_003551909.1|/3.2439e-155/PREDICTED: probable LRR receptor-like serine/threonine-protein kinase At1g67720-like [Glycine max]	K04733|1|3e-40|101|rcu:RCOM_1720970|interleukin-1 receptor-associated kinase 4 [EC:2.7.11.1]!K13415|5|7e-40|103|pop:POPTR_562744|protein brassinosteroid insensitive 1 [EC:2.7.10.1 2.7.11.1]
Cs9g03190	-	-	-1.53679	Down	2.29e-13	9.41e-12	GO:0031410//cytoplasmic vesicle	-	-	gi|224052871|ref|XP_002297622.1|/9.88775e-109/predicted protein [Populus trichocarpa]
Cs2g30150	-	-	-1.52807	Down	3.52e-05	0.000443285	-	-	-	gi|147779422|emb|CAN72285.1|/6.54118e-40/hypothetical protein VITISV_013531 [Vitis vinifera]
Cs5g27140	-	-	-1.52807	Down	9.46e-19	5.72e-17	GO:0031410//cytoplasmic vesicle	GO:0004672//protein kinase activity;GO:0016628//oxidoreductase activity, acting on the CH-CH group of donors, NAD or NADP as acceptor;GO:0032559//adenyl ribonucleotide binding	GO:0006464//protein modification process;GO:0007167//enzyme linked receptor protein signaling pathway	gi|225439195|ref|XP_002269509.1|/3.39083e-159/PREDICTED: probable inactive leucine-rich repeat receptor-like protein kinase At3g03770 [Vitis vinifera]	K13420|1|6e-29|129|osa:4337016|LRR receptor-like serine/threonine-protein kinase FLS2 [EC:2.7.11.1]
orange1.1t02165	-	-	-1.516	Down	8.38e-10	2.35e-08	-	-	-	gi|224127917|ref|XP_002329209.1|/1.02192e-58/tir-nbs-lrr resistance protein [Populus trichocarpa]	K13457|1|4e-10|65.5|sbi:SORBI_02g004900|disease resistance protein RPM1
Cs6g03520	-	-	-1.5079	Down	2.5e-06	4.05e-05	-	GO:0003723//RNA binding;GO:0017111//nucleoside-triphosphatase activity	-	gi|224101241|ref|XP_002312197.1|/2.93171e-65/dicer-like protein [Populus trichocarpa]	K11592|1|1e-64|147|pop:POPTR_770140|endoribonuclease Dicer [EC:3.1.26.-]
orange1.1t01636	-	-	-1.5079	Down	2.86e-21	2.04e-19	-	-	-	gi|255561793|ref|XP_002521906.1|/4.25328e-75/nucleic acid binding protein, putative [Ricinus communis]
Cs7g09200	-	-	-1.50254	Down	3.15e-05	0.000399546	GO:0043231//intracellular membrane-bounded organelle;GO:0016020//membrane	GO:0015291//secondary active transmembrane transporter activity	GO:0006810//transport;GO:0051707//response to other organism	gi|255574013|ref|XP_002527924.1|/1.05681e-105/multidrug resistance pump, putative [Ricinus communis]
Cs7g08770	-	-	-1.5017	Down	2.98e-20	1.97e-18	-	GO:0016757//transferase activity, transferring glycosyl groups	GO:0005975//carbohydrate metabolic process	gi|146230138|gb|ABQ12641.1|/1.8031e-92/galactinol synthase 2 [Verbascum phoeniceum]	K00750|1|1e-06|53.1|rcu:RCOM_1590700|glycogenin glucosyltransferase [EC:2.4.1.186]
Cs8g20280	-	-	-1.50111	Down	5.24e-05	0.0006353	-	-	-	gi|225434576|ref|XP_002279036.1|/5.02008e-153/PREDICTED: uncharacterized protein LOC100241532 [Vitis vinifera]	K03695|1|9e-12|71.2|cme:CMI251C|ATP-dependent Clp protease ATP-binding subunit ClpB!K03696|2|2e-10|66.6|ota:Ot07g02080|ATP-dependent Clp protease ATP-binding subunit ClpC
orange1.1t02765	-	-	-1.49565	Down	1.53e-10	4.65e-09	-	GO:0016491//oxidoreductase activity;GO:0017111//nucleoside-triphosphatase activity;GO:0000166//nucleotide binding	GO:0006810//transport	gi|255543321|ref|XP_002512723.1|/1.56388e-55/multidrug resistance-associated protein, putative [Ricinus communis]	K05666|1|2e-18|95.5|olu:OSTLU_35503|ATP-binding cassette, subfamily C (CFTR/MRP), member 2
Cs3g03240	-	-	-1.49413	Down	4.12e-10	1.2e-08	-	-	-	-
Cs3g13710	-	-	-1.4778	Down	4.67e-30	4.98e-28	-	-	-	gi|147818673|emb|CAN73924.1|/0/hypothetical protein VITISV_041509 [Vitis vinifera]	K01514|1|1e-98|360|vvi:100257957|exopolyphosphatase [EC:3.6.1.11]!K13457|5|6e-57|222|rcu:RCOM_0742270|disease resistance protein RPM1
Cs8g16850	-	-	-1.47526	Down	2.2e-21	1.59e-19	-	-	-	gi|359478335|ref|XP_002282251.2|/7.03718e-123/PREDICTED: uncharacterized protein LOC100248459 [Vitis vinifera]
Cs8g05410	-	-	-1.47449	Down	5.98e-14	2.53e-12	-	GO:0008171//O-methyltransferase activity;GO:0043169//cation binding	GO:0009699//phenylpropanoid biosynthetic process	gi|356499753|ref|XP_003518701.1|/4.51387e-50/PREDICTED: caffeoyl-CoA O-methyltransferase-like isoform 1 [Glycine max]	K00588|1|7e-50|196|ath:AT4G34050|caffeoyl-CoA O-methyltransferase [EC:2.1.1.104]
Cs8g17830	-	-	-1.47363	Down	3.3e-10	9.72e-09	-	GO:0043169//cation binding	GO:0006812//cation transport	gi|255580550|ref|XP_002531099.1|/4.90015e-20/chloroplast-targeted copper chaperone, putative [Ricinus communis]
Cs7g13250	-	-	-1.47036	Down	5.33e-08	1.15e-06	GO:0005618//cell wall;GO:0005576//extracellular region;GO:0009536//plastid	GO:0015926//glucosidase activity;GO:0005488//binding	GO:0000272//polysaccharide catabolic process;GO:0010038//response to metal ion	gi|255581663|ref|XP_002531635.1|/0/alpha-glucosidase, putative [Ricinus communis]	K01187|1|0.0|1142|pop:POPTR_564524|alpha-glucosidase [EC:3.2.1.20]!K12316|5|0.0|798|zma:100501905|lysosomal alpha-glucosidase [EC:3.2.1.20]
Cs7g23860	-	-	-1.46667	Down	5.46e-06	8.23e-05	-	-	-	gi|356555871|ref|XP_003546253.1|/2.8707e-74/PREDICTED: lysosomal beta glucosidase-like [Glycine max]	K01188|1|1e-43|177|pop:POPTR_804519|beta-glucosidase [EC:3.2.1.21]
Cs6g16900	-	-	-1.46646	Down	2.08e-56	4.75e-54	GO:0032991//macromolecular complex;GO:0015630//microtubule cytoskeleton	GO:0032561//guanyl ribonucleotide binding;GO:0017111//nucleoside-triphosphatase activity	GO:0043623//cellular protein complex assembly;GO:0007017//microtubule-based process	gi|242054715|ref|XP_002456503.1|/1.50387e-117/hypothetical protein SORBIDRAFT_03g037490 [Sorghum bicolor]	K07375|1|9e-119|426|zma:100381281|tubulin beta
Cs4g09140	-	-	-1.46465	Down	2.38e-07	4.63e-06	GO:0005773//vacuole;GO:0031090//organelle membrane;GO:0005576//extracellular region	GO:0022891//substrate-specific transmembrane transporter activity;GO:0071997;GO:0000166//nucleotide binding	GO:0006810//transport	gi|224061172|ref|XP_002300362.1|/0/multidrug resistance protein ABC transporter family [Populus trichocarpa]	K05666|1|1e-67|257|olu:OSTLU_35503|ATP-binding cassette, subfamily C (CFTR/MRP), member 2
orange1.1t00194	-	-	-1.46366	Down	4.47e-61	1.14e-58	-	GO:0004871//signal transducer activity	GO:0010647;GO:0009267//cellular response to starvation	gi|356496328|ref|XP_003517020.1|/4.21201e-58/PREDICTED: SPX domain-containing protein 3-like [Glycine max]
Cs3g11110	-	-	-1.45768	Down	2.49e-05	0.000324054	-	-	-	gi|147865073|emb|CAN83232.1|/1.60772e-47/hypothetical protein VITISV_021876 [Vitis vinifera]	K13459|1|1e-11|68.6|rcu:RCOM_1047690|disease resistance protein RPS2!K13460|4|3e-09|60.5|ath:AT1G12220|disease resistance protein RPS5
Cs7g26750	-	-	-1.45045	Down	1.43e-14	6.35e-13	-	-	-	gi|357509573|ref|XP_003625075.1|/1.55696e-80/TMV resistance protein N [Medicago truncatula]	K06685|1|2e-19|97.1|ath:AT4G19050|maintenance of ploidy protein MOB1 (MPS1 binder 1)
Cs1g26850	-	-	-1.45007	Down	6.9e-05	0.000814762	-	GO:0070011//peptidase activity, acting on L-amino acid peptides	GO:0008152//metabolic process	gi|255575263|ref|XP_002528535.1|/3.49609e-143/Cucumisin precursor, putative [Ricinus communis]
Cs9g10540	-	-	-1.4493	Down	2.33e-14	1.02e-12	GO:0031224//intrinsic to membrane	GO:0015291//secondary active transmembrane transporter activity	GO:0015698//inorganic anion transport	gi|225433118|ref|XP_002285145.1|/0/PREDICTED: probable inorganic phosphate transporter 1-7-like [Vitis vinifera]	K08176|1|0.0|784|pop:POPTR_588955|MFS transporter, PHS family, inorganic phosphate transporter
Cs2g06650	-	-	-1.43539	Down	3.78e-15	1.76e-13	-	-	-	gi|357475817|ref|XP_003608194.1|/4.80001e-82/External NADH-ubiquinone oxidoreductase [Medicago truncatula]	K03885|1|2e-60|233|rcu:RCOM_1062920|NADH dehydrogenase [EC:1.6.99.3]
Cs5g01740	-	-	-1.42043	Down	1.64e-10	4.99e-09	-	GO:0005488//binding	-	gi|224072260|ref|XP_002303678.1|/6.50498e-94/f-box family protein [Populus trichocarpa]
Cs9g15650	-	-	-1.41518	Down	7.47e-07	1.33e-05	-	-	-	gi|225443049|ref|XP_002269241.1|/9.35173e-81/PREDICTED: F-box protein At5g07610 [Vitis vinifera]
Cs3g27310	-	-	-1.40502	Down	8.48e-20	5.42e-18	GO:0016020//membrane	-	-	gi|356517933|ref|XP_003527640.1|/1.66507e-30/PREDICTED: niemann-Pick C1 protein-like [Glycine max]	K12385|1|1e-31|111|pop:POPTR_818865|Niemann-Pick C1 protein
orange1.1t00589	-	-	-1.40254	Down	1.72e-05	0.000232476	-	-	GO:0009743//response to carbohydrate stimulus	gi|238479717|ref|NP_001154602.1|/1.56741e-28/NAC domain containing protein 50 [Arabidopsis thaliana]
Cs2g30320	-	-	-1.39879	Down	2.15e-07	4.22e-06	-	-	-	gi|224106179|ref|XP_002314074.1|/9.47383e-21/predicted protein [Populus trichocarpa]
Cs1g08190	-	-	-1.39377	Down	4.6e-09	1.16e-07	-	-	-	-
Cs1g06910	-	-	-1.39057	Down	4.72e-05	0.000577845	-	-	-	gi|224128366|ref|XP_002329144.1|/9.33549e-87/predicted protein [Populus trichocarpa]
orange1.1t04608	-	-	-1.38721	Down	1.24e-08	2.92e-07	-	-	-	gi|359482792|ref|XP_002268589.2|/7.88783e-26/PREDICTED: putative disease resistance protein RGA4-like [Vitis vinifera]
Cs4g19300	-	-	-1.38368	Down	2.03e-08	4.63e-07	GO:0031224//intrinsic to membrane	GO:0004871//signal transducer activity;GO:0016301//kinase activity;GO:0016628//oxidoreductase activity, acting on the CH-CH group of donors, NAD or NADP as acceptor;GO:0032559//adenyl ribonucleotide binding	GO:0006464//protein modification process;GO:0007167//enzyme linked receptor protein signaling pathway	gi|255550934|ref|XP_002516515.1|/0/Receptor protein kinase CLAVATA1 precursor, putative [Ricinus communis]	K00924|1|6e-128|456|ath:AT1G75820| [EC:2.7.1.-]!K08286|2|1e-116|419|ath:AT4G28490|protein-serine/threonine kinase [EC:2.7.11.-]
Cs9g06860	-	-	-1.37751	Down	9.56e-20	6.09e-18	GO:0044464//cell part	GO:0004672//protein kinase activity	GO:0006464//protein modification process;GO:0048511//rhythmic process	gi|225432654|ref|XP_002278361.1|/1.80707e-179/PREDICTED: serine/threonine-protein kinase WNK1-like [Vitis vinifera]	K12132|1|2e-125|242|pop:POPTR_1096507|serine/threonine-protein kinase WNK1 [EC:2.7.11.1]
Cs9g03630	-	-	-1.37506	Down	3.89e-10	1.14e-08	-	-	-	gi|116643152|gb|ABK06393.1|/1.22119e-72/stress-related protein [Citrus sinensis]
Cs2g20010	-	-	-1.36816	Down	0	0	-	-	-	-
Cs5g31280	-	-	-1.36632	Down	6.87e-05	0.00081186	-	GO:0016772//transferase activity, transferring phosphorus-containing groups	-	gi|296086697|emb|CBI32332.3|/2.30884e-51/unnamed protein product [Vitis vinifera]
Cs7g01390	-	-	-1.35815	Down	3.76e-06	5.87e-05	-	-	-	gi|357457469|ref|XP_003599015.1|/9.91149e-125/Growth regulator like protein [Medicago truncatula]
orange1.1t04513	-	-	-1.35815	Down	3.76e-06	5.87e-05	-	-	-	gi|224122712|ref|XP_002318907.1|/7.33027e-163/cc-nbs-lrr resistance protein [Populus trichocarpa]	K13457|1|3e-37|155|pop:POPTR_755797|disease resistance protein RPM1
Cs5g05810	-	-	-1.35815	Down	1.38e-08	3.25e-07	GO:0043231//intracellular membrane-bounded organelle	-	-	gi|225456957|ref|XP_002281747.1|/1.81927e-78/PREDICTED: FAS-associated factor 2-B [Vitis vinifera]
Cs1g11320	-	-	-1.35192	Down	6.19e-06	9.24e-05	-	-	-	gi|24461861|gb|AAN62348.1|AF506028_15/0/NBS-LRR type disease resistance protein [Citrus trifoliata]	K13460|1|3e-174|610|ath:AT1G12220|disease resistance protein RPS5!K01164|2|4e-148|523|vvi:100258314|ribonuclease P/MRP protein subunit POP1 [EC:3.1.26.5]!K13459|3|1e-142|505|vvi:100254298|disease resistance protein RPS2
Cs4g05250	-	-	-1.34837	Down	3.47e-07	6.54e-06	GO:0009527//plastid outer membrane	GO:0035250//UDP-galactosyltransferase activity	GO:0009267//cellular response to starvation;GO:0032787//monocarboxylic acid metabolic process;GO:0009247//glycolipid biosynthetic process	gi|224142541|ref|XP_002324614.1|/1.40762e-80/predicted protein [Populus trichocarpa]	K03715|1|8e-82|174|pop:POPTR_578871|1,2-diacylglycerol 3-beta-galactosyltransferase [EC:2.4.1.46]
Cs6g21460	-	-	-1.33678	Down	7.62e-25	6.48e-23	GO:0044464//cell part	-	GO:0007047//cellular cell wall organization	gi|224080161|ref|XP_002306037.1|/1.67232e-65/hypothetical protein POPTRDRAFT_556331 [Populus trichocarpa]
Cs9g18510	-	-	-1.33543	Down	2.88e-06	4.6e-05	-	GO:0016874//ligase activity	GO:0008152//metabolic process	gi|255545058|ref|XP_002513590.1|/3.57502e-28/tetrahydrofolylpolyglutamate synthase, putative [Ricinus communis]	K01930|1|4e-27|122|vvi:100267405|folylpolyglutamate synthase [EC:6.3.2.17]
Cs7g22460	-	-	-1.32612	Down	1.46e-12	5.58e-11	-	-	-	-
orange1.1t01624	-	-	-1.32498	Down	2.52e-06	4.08e-05	-	-	-	gi|224108183|ref|XP_002314751.1|/9.555e-39/predicted protein [Populus trichocarpa]
orange1.1t01356	-	-	-1.32162	Down	4.07e-08	8.95e-07	-	-	-	gi|24461863|gb|AAN62350.1|AF506028_17/0/NBS-LRR type disease resistance protein [Citrus trifoliata]	K01164|1|1e-145|515|vvi:100258314|ribonuclease P/MRP protein subunit POP1 [EC:3.1.26.5]!K13460|2|1e-143|508|ath:AT1G12220|disease resistance protein RPS5!K13459|3|5e-136|483|vvi:100254298|disease resistance protein RPS2
orange1.1t00063	-	-	-1.31786	Down	3.66e-10	1.08e-08	GO:0031224//intrinsic to membrane;GO:0031410//cytoplasmic vesicle	GO:0016491//oxidoreductase activity	GO:0044238//primary metabolic process	gi|297734310|emb|CBI15557.3|/1.04904e-48/unnamed protein product [Vitis vinifera]
Cs2g22990	-	-	-1.31751	Down	2.42e-05	0.000315189	GO:0043231//intracellular membrane-bounded organelle	GO:0016740//transferase activity	-	gi|224126999|ref|XP_002329358.1|/0/glycosyltransferase, CAZy family GT8 [Populus trichocarpa]	K13648|1|0.0|800|pop:POPTR_1114208|alpha-1,4-galacturonosyltransferase [EC:2.4.1.43]
Cs6g10700	-	-	-1.29981	Down	2.9e-07	5.53e-06	GO:0043231//intracellular membrane-bounded organelle	GO:0042802//identical protein binding;GO:0003677//DNA binding	GO:0032507//maintenance of protein location in cell;GO:0003002;GO:0010468//regulation of gene expression;GO:0051301//cell division;GO:0009606//tropism	gi|224139438|ref|XP_002323112.1|/1.4389e-159/GRAS family transcription factor [Populus trichocarpa]	K14494|1|5e-31|134|vvi:100253268|DELLA protein
Cs3g24430	-	-	-1.29237	Down	1.72e-109	8.52e-107	-	-	-	gi|255538554|ref|XP_002510342.1|/3.99694e-58/conserved hypothetical protein [Ricinus communis]
Cs4g15260	-	-	-1.28889	Down	3.86e-08	8.55e-07	-	GO:0034062//RNA polymerase activity	-	gi|297832162|ref|XP_002883963.1|/2.62579e-40/RNA-dependent RNA polymerase family protein [Arabidopsis lyrata subsp. lyrata]
orange1.1t00521	-	-	-1.28269	Down	1.95e-19	1.22e-17	-	-	-	gi|224127967|ref|XP_002320208.1|/1.31953e-82/predicted protein [Populus trichocarpa]
Cs4g05030	-	-	-1.27871	Down	9.36e-19	5.68e-17	-	-	-	gi|359484683|ref|XP_002262977.2|/0/PREDICTED: uncharacterized protein LOC100248831 [Vitis vinifera]
Cs5g27880	-	-	-1.27753	Down	1.02e-07	2.12e-06	-	GO:0016791//phosphatase activity	GO:0032501//multicellular organismal process;GO:0009856//pollination	gi|281181750|dbj|BAI58054.1|/1.28028e-85/phytase [Lupinus albus]
Cs5g26010	-	-	-1.27569	Down	4.94e-05	0.000602782	GO:0031410//cytoplasmic vesicle	-	-	gi|224118840|ref|XP_002331362.1|/5.65032e-22/predicted protein [Populus trichocarpa]
Cs7g07300	-	-	-1.27534	Down	4.62e-92	2e-89	GO:0016020//membrane	GO:0005488//binding;GO:0016820//hydrolase activity, acting on acid anhydrides, catalyzing transmembrane movement of substances;GO:0016887//ATPase activity	-	gi|219888401|gb|ACL54575.1|/0/unknown [Zea mays]	K01535|1|0.0|830|vvi:100241576|H+-transporting ATPase [EC:3.6.3.6]
Cs5g08450	-	-	-1.27061	Down	3.59e-43	5.71e-41	-	-	-	gi|224074191|ref|XP_002304294.1|/1.043e-104/predicted protein [Populus trichocarpa]
Cs2g29700	-	-	-1.26878	Down	7.91e-12	2.77e-10	-	-	-	gi|224103947|ref|XP_002313255.1|/3.91739e-70/predicted protein [Populus trichocarpa]
Cs3g13740	-	-	-1.26504	Down	1.83e-09	4.89e-08	-	-	-	gi|224115620|ref|XP_002332101.1|/0/cc-nbs-lrr resistance protein [Populus trichocarpa]	K13457|1|5e-66|197|rcu:RCOM_0742270|disease resistance protein RPM1
Cs3g02080	-	-	-1.26212	Down	1.25e-14	5.57e-13	-	-	-	gi|255561735|ref|XP_002521877.1|/1.18112e-76/zinc finger protein, putative [Ricinus communis]
Cs1g09580	-	-	-1.25798	Down	2.81e-12	1.03e-10	-	-	-	gi|357453161|ref|XP_003596857.1|/2.2507e-07/NAC domain protein [Medicago truncatula]
orange1.1t04212	-	-	-1.24797	Down	8.99e-06	0.000128942	-	-	-	gi|255586885|ref|XP_002534048.1|/7.63026e-49/pentatricopeptide repeat-containing protein, putative [Ricinus communis]
Cs3g07490	-	-	-1.24428	Down	6.07e-05	0.000724572	-	-	-	gi|224132028|ref|XP_002328167.1|/6.61656e-118/predicted protein [Populus trichocarpa]	K02324|1|4e-119|174|pop:POPTR_594813|DNA polymerase epsilon subunit 1 [EC:2.7.7.7]
Cs7g27890	-	-	-1.23857	Down	7.9e-10	2.22e-08	-	GO:0016803;GO:0046914//transition metal ion binding;GO:0070011//peptidase activity, acting on L-amino acid peptides	GO:0019538//protein metabolic process;GO:0006691//leukotriene metabolic process	gi|224098105|ref|XP_002311120.1|/8.61737e-97/predicted protein [Populus trichocarpa]	K01254|1|5e-98|357|pop:POPTR_832515|leukotriene-A4 hydrolase [EC:3.3.2.6]
orange1.1t04058	-	-	-1.23416	Down	3.64e-12	1.32e-10	-	GO:0003676//nucleic acid binding;GO:0001071	GO:0010468//regulation of gene expression;GO:0006350//transcription	gi|255647478|gb|ACU24203.1|/1.91951e-48/unknown [Glycine max]	K09286|1|7e-47|186|pop:POPTR_655111|EREBP-like factor
Cs2g17860	-	-	-1.23401	Down	2.5e-07	4.82e-06	-	GO:0019901//protein kinase binding;GO:0016791//phosphatase activity;GO:0009784//transmembrane receptor histidine kinase activity	GO:0009744//response to sucrose stimulus;GO:0010260//organ senescence;GO:0009755//hormone-mediated signaling pathway;GO:0015698//inorganic anion transport;GO:2000026;GO:0010015//root morphogenesis;GO:0006468//protein amino acid phosphorylation;GO:0023060;GO:0009845//seed germination;GO:0006952//defense response;GO:0009267//cellular response to starvation	gi|190148353|gb|ACE63259.1|/9.95422e-97/cytokinin receptor 1 [Betula pendula]	K14489|1|6e-95|137|rcu:RCOM_1149450|arabidopsis histidine kinase 2/3/4 (cytokinin receptor) [EC:2.7.13.3]
Cs3g17650	-	-	-1.23262	Down	3.73e-16	1.9e-14	GO:0016021//integral to membrane	GO:0005337//nucleoside transmembrane transporter activity;GO:0015205//nucleobase transmembrane transporter activity	GO:0006863//purine transport;GO:0009267//cellular response to starvation	gi|224084594|ref|XP_002307351.1|/1.1398e-76/predicted protein [Populus trichocarpa]
Cs3g15800	-	-	-1.23182	Down	7.06e-165	5.74e-162	GO:0005618//cell wall;GO:0005576//extracellular region	GO:0004175//endopeptidase activity;GO:0005515//protein binding	GO:0019538//protein metabolic process;GO:0010191;GO:0003006//reproductive developmental process;GO:0044092;GO:0009845//seed germination	gi|255538108|ref|XP_002510119.1|/0/Xylem serine proteinase 1 precursor, putative [Ricinus communis]
Cs9g19340	-	-	-1.23136	Down	6.19e-08	1.32e-06	-	-	-	gi|359490478|ref|XP_002273113.2|/2.44284e-37/PREDICTED: uncharacterized membrane protein yjcL-like [Vitis vinifera]
Cs5g02940	-	-	-1.22748	Down	1.1e-23	8.78e-22	GO:0016020//membrane	GO:0050664//oxidoreductase activity, acting on NADH or NADPH, with oxygen as acceptor;GO:0046872//metal ion binding	GO:0006952//defense response;GO:0044237//cellular metabolic process;GO:0012501//programmed cell death	gi|3242789|gb|AAC39479.1|/4.04469e-99/respiratory burst oxidase protein D [Arabidopsis thaliana]	K13447|1|2e-100|164|ath:AT5G47910|respiratory burst oxidase [EC:1.6.3.- 1.11.1.-]
Cs1g20270	-	-	-1.22628	Down	9.46e-12	3.3e-10	GO:0019866//organelle inner membrane;GO:0043231//intracellular membrane-bounded organelle;GO:0031224//intrinsic to membrane	-	GO:0046907//intracellular transport	gi|255579712|ref|XP_002530695.1|/1.82009e-133/mitochondrial dicarboxylate carrier protein, putative [Ricinus communis]	K15104|1|1e-134|478|rcu:RCOM_0070090|solute carrier family 25 (mitochondrial oxoglutarate transporter), member 11
Cs2g02230	-	-	-1.22421	Down	4.43e-12	1.59e-10	GO:0044424//intracellular part	GO:0005488//binding;GO:0005092//GDP-dissociation inhibitor activity	-	gi|224089617|ref|XP_002308781.1|/8.77657e-44/predicted protein [Populus trichocarpa]	K12462|1|3e-44|137|pop:POPTR_824978|Rho GDP-dissociation inhibitor
orange1.1t00502	-	-	-1.22322	Down	5.4e-17	2.94e-15	GO:0005618//cell wall;GO:0031410//cytoplasmic vesicle	GO:0004175//endopeptidase activity	GO:0019538//protein metabolic process	gi|224067990|ref|XP_002302634.1|/0/predicted protein [Populus trichocarpa]	K00924|1|5e-29|127|ath:AT5G22850| [EC:2.7.1.-]
Cs7g15630	-	-	-1.21729	Down	1.23e-06	2.14e-05	-	GO:0046872//metal ion binding	-	gi|224124036|ref|XP_002319229.1|/3.57741e-97/predicted protein [Populus trichocarpa]	K13148|1|2e-08|58.9|vvi:100261060|integrator complex subunit 11 [EC:3.1.27.-]!K11982|2|2e-08|58.9|pop:POPTR_413045|E3 ubiquitin-protein ligase RNF115/126 [EC:6.3.2.19]
Cs7g31410	-	-	-1.21239	Down	2.59e-22	1.94e-20	GO:0016020//membrane	-	-	gi|13486940|dbj|BAB40142.1|/1.93813e-111/plasma membrane intrinsic protein 1-1 [Pyrus communis]	K09872|1|2e-74|162|ath:AT4G00430|aquaporin PIP
Cs5g19400	-	-	-1.20901	Down	2e-06	3.3e-05	-	-	-	gi|255564976|ref|XP_002523481.1|/6.41093e-73/TMV resistance protein N, putative [Ricinus communis]	K01164|1|7e-14|78.2|vvi:100258314|ribonuclease P/MRP protein subunit POP1 [EC:3.1.26.5]!K13457|2|3e-11|69.3|vvi:100252764|disease resistance protein RPM1!K13459|4|6e-11|68.6|vvi:100254298|disease resistance protein RPS2
Cs9g19170	-	-	-1.20901	Down	1.46e-16	7.7e-15	-	-	-	gi|255590302|ref|XP_002535232.1|/4.61118e-34/metal ion binding protein, putative [Ricinus communis]
Cs6g11470	-	-	-1.20321	Down	1.06e-25	9.13e-24	GO:0031224//intrinsic to membrane	GO:0015082//di-, tri-valent inorganic cation transmembrane transporter activity;GO:0016628//oxidoreductase activity, acting on the CH-CH group of donors, NAD or NADP as acceptor	GO:0008152//metabolic process;GO:0000041//transition metal ion transport	gi|225464748|ref|XP_002264621.1|/9.03886e-80/PREDICTED: zinc transporter 5 isoform 1 [Vitis vinifera]	K14709|1|5e-81|224|vvi:100255284|solute carrier family 39 (zinc transporter), member 1/2/3
Cs8g15060	-	-	-1.20298	Down	7.05e-06	0.000104212	-	-	-	gi|356543596|ref|XP_003540246.1|/1.17944e-99/PREDICTED: uncharacterized protein LOC100809863 [Glycine max]
Cs3g13320	-	-	-1.19465	Down	2.79e-06	4.48e-05	-	-	-	gi|224115620|ref|XP_002332101.1|/0/cc-nbs-lrr resistance protein [Populus trichocarpa]	K13457|1|6e-76|220|vvi:100252764|disease resistance protein RPM1
orange1.1t02409	-	-	-1.18912	Down	2.98e-33	3.68e-31	GO:0044464//cell part	GO:0008194//UDP-glycosyltransferase activity;GO:0016758//transferase activity, transferring hexosyl groups	-	gi|225440047|ref|XP_002276858.1|/3.08347e-124/PREDICTED: UDP-glycosyltransferase 86A1 [Vitis vinifera]	K13692|1|2e-48|192|vvi:100252177|UDP-glucose:(indol-3-yl)acetate beta-D-glucosyltransferase [EC:2.4.1.121]!K13691|3|8e-46|183|rcu:RCOM_0101360|pathogen-inducible salicylic acid glucosyltransferase [EC:2.4.1.-]
Cs8g20290	-	-	-1.18704	Down	2.2e-25	1.89e-23	-	GO:0046914//transition metal ion binding	-	gi|224059276|ref|XP_002299802.1|/0/predicted protein [Populus trichocarpa]	K15172|1|9e-30|130|vcn:VOLCADRAFT_106802|transcription elongation factor SPT5
Cs7g28970	-	-	-1.18519	Down	2.36e-07	4.59e-06	-	-	-	gi|225449549|ref|XP_002283778.1|/2.48031e-66/PREDICTED: uncharacterized protein LOC100253074 [Vitis vinifera]
orange1.1t00471	-	-	-1.18127	Down	8.5e-06	0.000122843	-	GO:0035251//UDP-glucosyltransferase activity	GO:0006970//response to osmotic stress;GO:0006805//xenobiotic metabolic process	gi|224127894|ref|XP_002320190.1|/0/predicted protein [Populus trichocarpa]	K08237|1|0.0|636|pop:POPTR_731288|hydroquinone glucosyltransferase [EC:2.4.1.218]
Cs7g22650	-	-	-1.17918	Down	1.79e-06	2.99e-05	-	-	-	gi|224126543|ref|XP_002329580.1|/6.29991e-87/predicted protein [Populus trichocarpa]	K01099|1|2e-12|49.7|ota:Ot04g02290|phosphatidylinositol-bisphosphatase [EC:3.1.3.36]
Cs2g27610	-	-	-1.1772	Down	3.98e-23	3.09e-21	GO:0009536//plastid	GO:0004672//protein kinase activity;GO:0008378//galactosyltransferase activity;GO:0032559//adenyl ribonucleotide binding	GO:0023060;GO:0009312//oligosaccharide biosynthetic process;GO:0005985//sucrose metabolic process;GO:0019406;GO:0006950//response to stress;GO:0006464//protein modification process	gi|255567355|ref|XP_002524657.1|/0/Stachyose synthase precursor, putative [Ricinus communis]	K06611|1|2e-84|204|pop:POPTR_572594|stachyose synthetase [EC:2.4.1.67]
Cs7g03670	-	-	-1.17341	Down	3.28e-07	6.21e-06	-	GO:0005488//binding	-	gi|359473345|ref|XP_002269461.2|/2.70148e-143/PREDICTED: dof zinc finger protein DOF5.2-like [Vitis vinifera]
Cs3g24285	-	-	-1.1655	Down	2.59e-05	0.000335471	-	-	-	gi|147845507|emb|CAN80599.1|/6.37404e-06/hypothetical protein VITISV_016761 [Vitis vinifera]
Cs2g10070	-	-	-1.16159	Down	3.83e-47	6.55e-45	-	-	-	gi|255564331|ref|XP_002523162.1|/0/Reticuline oxidase precursor, putative [Ricinus communis]
Cs6g06710	-	-	-1.16034	Down	1.02e-05	0.00014482	-	-	-	gi|357469127|ref|XP_003604848.1|/4.07609e-21/FHY1 [Medicago truncatula]
Cs7g09380	-	-	-1.15992	Down	2.22e-05	0.000291686	-	-	-	gi|147787786|emb|CAN60682.1|/1.28827e-14/hypothetical protein VITISV_006791 [Vitis vinifera]
Cs8g17270	-	-	-1.15495	Down	5.56e-12	1.97e-10	-	-	-	gi|255582965|ref|XP_002532252.1|/8.90258e-79/zinc finger protein, putative [Ricinus communis]
Cs2g18580	-	-	-1.14647	Down	5.83e-13	2.33e-11	GO:0044444//cytoplasmic part	GO:0005488//binding;GO:0016616//oxidoreductase activity, acting on the CH-OH group of donors, NAD or NADP as acceptor	GO:0044281;GO:0006950//response to stress;GO:0034641//cellular nitrogen compound metabolic process;GO:0044238//primary metabolic process	gi|225468850|ref|XP_002266252.1|/2.38671e-37/PREDICTED: putative oxidoreductase GLYR1 isoform 1 [Vitis vinifera]	K00020|1|6e-14|77.8|olu:OSTLU_45774|3-hydroxyisobutyrate dehydrogenase [EC:1.1.1.31]
Cs5g32840	-	-	-1.1462	Down	6.46e-06	9.62e-05	-	-	-	gi|359479890|ref|XP_003632371.1|/9.88212e-12/PREDICTED: uncharacterized protein LOC100246955 [Vitis vinifera]
Cs4g17140	-	-	-1.14535	Down	2.66e-12	9.81e-11	GO:0031224//intrinsic to membrane	GO:0004672//protein kinase activity;GO:0032559//adenyl ribonucleotide binding	GO:0006464//protein modification process;GO:0007167//enzyme linked receptor protein signaling pathway	gi|357477837|ref|XP_003609204.1|/1.3853e-132/hypothetical protein MTR_4g113100 [Medicago truncatula]	K13416|1|1e-29|130|ath:AT4G33430|brassinosteroid insensitive 1-associated receptor kinase 1 [EC:2.7.10.1 2.7.11.1]
Cs1g20600	-	-	-1.14305	Down	5.8e-17	3.14e-15	-	-	-	gi|57229665|gb|AAW45741.1|/3.18531e-100/sinapyl alcohol dehydrogenase-like protein [Populus tremula x Populus tremuloides]	K00083|1|2e-100|365|pop:POPTR_667694|cinnamyl-alcohol dehydrogenase [EC:1.1.1.195]
Cs7g13470	-	-	-1.14305	Down	3.09e-05	0.000393248	-	-	-	gi|255544121|ref|XP_002513123.1|/8.53394e-63/conserved hypothetical protein [Ricinus communis]
Cs9g07750	-	-	-1.1383	Down	1.01e-30	1.11e-28	GO:0016020//membrane;GO:0009536//plastid	GO:0004779//sulfate adenylyltransferase activity	GO:0006790//sulfur metabolic process;GO:0010038//response to metal ion	gi|255552027|ref|XP_002517058.1|/3.26124e-81/sulfate adenylyltransferase, putative [Ricinus communis]	K13811|1|2e-82|181|rcu:RCOM_0910820|3'-phosphoadenosine 5'-phosphosulfate synthase [EC:2.7.7.4 2.7.1.25]
Cs1g03210	-	-	-1.1338	Down	4.1e-06	6.38e-05	-	GO:0004672//protein kinase activity;GO:0032559//adenyl ribonucleotide binding	GO:0006464//protein modification process	gi|255541040|ref|XP_002511584.1|/0/serine/threonine protein kinase, putative [Ricinus communis]	K08286|1|1e-106|386|ath:AT5G47750|protein-serine/threonine kinase [EC:2.7.11.-]!K08282|5|2e-46|186|ath:AT3G45780|non-specific serine/threonine protein kinase [EC:2.7.11.1]
Cs6g07990	-	-	-1.13074	Down	8.73e-09	2.09e-07	GO:0031224//intrinsic to membrane	-	-	gi|365189136|emb|CCF23025.1|/2.97985e-63/auxin influx carrier protein [Mangifera indica]	K13946|1|2e-63|132|sbi:SORBI_03g040320|auxin influx carrier (AUX1 LAX family)
orange1.1t02711	-	-	-1.12754	Down	7.67e-06	0.000112022	-	-	-	-
orange1.1t03732	-	-	-1.12486	Down	5.27e-34	6.74e-32	-	-	-	gi|359482790|ref|XP_002268671.2|/0/PREDICTED: putative disease resistance protein RGA4-like [Vitis vinifera]	K13457|1|2e-80|283|rcu:RCOM_0742270|disease resistance protein RPM1
Cs2g02610	-	-	-1.12208	Down	1.03e-06	1.8e-05	-	GO:0003676//nucleic acid binding;GO:0046914//transition metal ion binding	-	gi|224118092|ref|XP_002331556.1|/2.10517e-71/ebs-bah-phd domain-containing protein [Populus trichocarpa]	K02603|1|4e-07|55.5|ppp:PHYPADRAFT_131736|origin recognition complex subunit 1
Cs2g05630	-	-	-1.12065	Down	1.43e-05	0.000196482	-	-	-	gi|51970424|dbj|BAD43904.1|/1.03761e-11/zinc-binding protein-like [Arabidopsis thaliana]
Cs7g06180	-	-	-1.11896	Down	8.83e-07	1.55e-05	-	-	-	gi|255548782|ref|XP_002515447.1|/2.7269e-106/two-component system sensor histidine kinase/response regulator, putative [Ricinus communis]	K14491|1|2e-107|359|rcu:RCOM_0922020|two-component response regulator ARR-B family
Cs2g06960	-	-	-1.11525	Down	7.24e-23	5.56e-21	-	-	-	gi|359495704|ref|XP_003635066.1|/1.88491e-23/PREDICTED: protein MOTHER of FT and TF 1 [Vitis vinifera]
Cs9g14660	-	-	-1.11227	Down	2.81e-42	4.23e-40	GO:0043231//intracellular membrane-bounded organelle	-	GO:0006810//transport	gi|255539773|ref|XP_002510951.1|/0/Glycerol-3-phosphate transporter, putative [Ricinus communis]	K13783|1|0.0|833|rcu:RCOM_1500400|MFS transporter, OPA family, solute carrier family 37 (glycerol-3-phosphate transporter), member 1/2
Cs7g21580	-	-	-1.11084	Down	1.41e-08	3.3e-07	-	-	-	gi|359494712|ref|XP_003634825.1|/6.26551e-36/PREDICTED: uncharacterized protein LOC100853636 [Vitis vinifera]
Cs5g22810	-	-	-1.11078	Down	2.35e-15	1.1e-13	-	GO:0046872//metal ion binding	-	gi|28301674|emb|CAB63264.3|/1.5751e-59/calcium-binding protein [Lotus japonicus]	K13448|1|3e-57|220|vvi:100254364|calcium-binding protein CML
orange1.1t01186	-	-	-1.10912	Down	2.3e-05	0.000301691	-	-	-	gi|356539854|ref|XP_003538408.1|/2.56182e-106/PREDICTED: uncharacterized protein LOC100812353 [Glycine max]
Cs5g27080	-	-	-1.10605	Down	7.76e-06	0.000113199	GO:0044464//cell part	-	-	gi|224123856|ref|XP_002319181.1|/1.64673e-24/predicted protein [Populus trichocarpa]
orange1.1t02947	-	-	-1.10538	Down	7.79e-34	9.84e-32	-	GO:0005488//binding;GO:0008168//methyltransferase activity	-	gi|342161927|sp|A9X7L0.1|ANMT_RUTGR/9.84592e-57/RecName: Full=Anthranilate N-methyltransferase; Short=RgANMT	K05279|1|1e-54|134|ath:AT5G54160|flavonol 3-O-methyltransferase [EC:2.1.1.76]
Cs8g02780	-	-	-1.10293	Down	9.98e-58	2.36e-55	GO:0030312//external encapsulating structure	GO:0004175//endopeptidase activity;GO:0005515//protein binding	GO:0019538//protein metabolic process;GO:0009664//plant-type cell wall organization;GO:0044092	gi|224105179|ref|XP_002313716.1|/0/predicted protein [Populus trichocarpa]
Cs2g12775	-	-	-1.10065	Down	4.31e-05	0.000530103	-	-	-	gi|4063770|dbj|BAA36225.1|/4.4396e-08/transposase [Ipomoea purpurea]
orange1.1t00937	-	-	-1.09418	Down	5.34e-16	2.7e-14	GO:0016020//membrane	GO:0042626//ATPase activity, coupled to transmembrane movement of substances;GO:0022891//substrate-specific transmembrane transporter activity;GO:0015562//efflux transmembrane transporter activity;GO:0005515//protein binding;GO:0000166//nucleotide binding	GO:0060918//auxin transport;GO:0051707//response to other organism;GO:0048437//floral organ development;GO:0009725//response to hormone stimulus;GO:0043479;GO:0032535;GO:0009630//gravitropism;GO:0009639//response to red or far red light	gi|255556910|ref|XP_002519488.1|/0/multidrug resistance protein 1, 2, putative [Ricinus communis]	K05658|1|0.0|751|rcu:RCOM_1354650|ATP-binding cassette, subfamily B (MDR/TAP), member 1
orange1.1t02573	-	-	-1.09121	Down	8.08e-05	0.000941714	-	GO:0016747//transferase activity, transferring acyl groups other than amino-acyl groups	GO:0008152//metabolic process	gi|255578325|ref|XP_002530029.1|/8.77315e-47/aldo-keto reductase, putative [Ricinus communis]	K00002|1|3e-23|79.3|osa:4338987|alcohol dehydrogenase (NADP+) [EC:1.1.1.2]!K00085|5|4e-15|80.9|ath:AT2G21260|aldose-6-phosphate reductase (NADPH2) [EC:1.1.1.200]
Cs6g19010	-	-	-1.0842	Down	3.58e-08	7.96e-07	-	GO:0005488//binding	-	gi|357467647|ref|XP_003604108.1|/9.40041e-73/Histone acetyltransferase [Medicago truncatula]	K04498|1|1e-56|212|rcu:RCOM_1573230|E1A/CREB-binding protein [EC:2.3.1.48]
Cs8g05070	-	-	-1.08359	Down	1.98e-05	0.000263248	GO:0031224//intrinsic to membrane	GO:0015142//tricarboxylic acid transmembrane transporter activity	GO:0006842//tricarboxylic acid transport	gi|297834856|ref|XP_002885310.1|/3.55699e-95/ATNHD1 [Arabidopsis lyrata subsp. lyrata]
Cs3g03790	-	-	-1.07502	Down	1.24e-05	0.000172663	GO:0016020//membrane	GO:0005216//ion channel activity	GO:0006811//ion transport	gi|332322128|emb|CCA66036.1|/3.66307e-79/hypothetical protein [Beta vulgaris subsp. vulgaris]	K01754|1|2e-14|82.0|vvi:100248644|threonine dehydratase [EC:4.3.1.19]!K13148|2|7e-10|66.6|vvi:100261060|integrator complex subunit 11 [EC:3.1.27.-]!K08775|3|2e-08|61.6|vvi:100241398|breast cancer 2 susceptibility protein
Cs6g09430	-	-	-1.07482	Down	1.42e-07	2.86e-06	-	-	-	gi|255571507|ref|XP_002526701.1|/3.11053e-72/F-box protein, atfbl3, putative [Ricinus communis]	K14515|1|7e-17|87.8|pop:POPTR_561896|EIN3-binding F-box protein!K10268|3|5e-15|81.6|vvi:100254543|F-box and leucine-rich repeat protein 2/20
Cs7g31930	-	-	-1.07299	Down	1.22e-07	2.48e-06	-	GO:0016772//transferase activity, transferring phosphorus-containing groups	-	gi|255566472|ref|XP_002524221.1|/2.4774e-39/Serine/threonine-protein kinase Nek8, putative [Ricinus communis]
Cs7g13740	-	-	-1.0671	Down	8.07e-05	0.000941575	-	-	-	gi|359484070|ref|XP_002271972.2|/7.86754e-128/PREDICTED: uncharacterized protein LOC100261347 [Vitis vinifera]	K11449|1|5e-129|460|vvi:100261347|jumonji domain-containing protein 1 [EC:1.14.11.-]
Cs8g10280	-	-	-1.06597	Down	2.31e-05	0.000302854	-	-	-	gi|255563296|ref|XP_002522651.1|/7.85138e-24/carbonic anhydrase, putative [Ricinus communis]	K01673|1|5e-25|115|rcu:RCOM_0885400|carbonic anhydrase [EC:4.2.1.1]
Cs9g09120	-	-	-1.06176	Down	1.42e-07	2.86e-06	-	-	GO:0010467//gene expression;GO:0009987//cellular process	gi|224107521|ref|XP_002314509.1|/4.09632e-31/predicted protein [Populus trichocarpa]	K14484|1|2e-16|86.3|ath:AT1G04550|auxin-responsive protein IAA
Cs5g15880	-	-	-1.05808	Down	2.29e-20	1.53e-18	-	-	-	gi|255544694|ref|XP_002513408.1|/6.21051e-80/conserved hypothetical protein [Ricinus communis]
Cs1g21830	-	-	-1.05645	Down	1.73e-10	5.24e-09	-	-	-	gi|337733632|gb|AEI72265.1|/2.32609e-111/hypothetical protein [Citrus trifoliata]
Cs2g12170	-	-	-1.05601	Down	4.3e-05	0.000529568	-	-	-	gi|255547424|ref|XP_002514769.1|/6.70917e-28/beta-hexosaminidase, putative [Ricinus communis]	K12373|1|4e-29|129|rcu:RCOM_1076600|hexosaminidase [EC:3.2.1.52]
Cs8g12450	-	-	-1.05414	Down	1.06e-05	0.000149866	-	-	-	gi|255584025|ref|XP_002532757.1|/2.82092e-41/GMP synthase, putative [Ricinus communis]
orange1.1t02100	-	-	-1.04621	Down	5.67e-06	8.51e-05	-	-	-	gi|255580088|ref|XP_002530877.1|/2.01808e-42/conserved hypothetical protein [Ricinus communis]
Cs3g13340	-	-	-1.0442	Down	1.21e-06	2.1e-05	-	-	-	gi|224115620|ref|XP_002332101.1|/0/cc-nbs-lrr resistance protein [Populus trichocarpa]	K13457|1|2e-84|311|vvi:100252764|disease resistance protein RPM1
Cs8g12070	-	-	-1.03827	Down	4.99e-05	0.000607186	-	-	-	gi|224072443|ref|XP_002303734.1|/3.90839e-27/predicted protein [Populus trichocarpa]	K10532|1|9e-19|95.1|ppp:PHYPADRAFT_136084|heparan-alpha-glucosaminide N-acetyltransferase [EC:2.3.1.78]
Cs4g15730	-	-	-1.03556	Down	4.76e-07	8.79e-06	-	-	-	gi|224142135|ref|XP_002324414.1|/4.85067e-12/predicted protein [Populus trichocarpa]
Cs6g08710	-	-	-1.03548	Down	2.87e-51	5.51e-49	GO:0043231//intracellular membrane-bounded organelle;GO:0044444//cytoplasmic part;GO:0042598//vesicular fraction	GO:0016814//hydrolase activity, acting on carbon-nitrogen (but not peptide) bonds, in cyclic amidines;GO:0019901//protein kinase binding	GO:0009127//purine nucleoside monophosphate biosynthetic process;GO:0003006//reproductive developmental process	gi|357468879|ref|XP_003604724.1|/7.58674e-61/AMP deaminase [Medicago truncatula]	K01490|1|1e-56|149|rcu:RCOM_0698800|AMP deaminase [EC:3.5.4.6]
Cs7g08550	-	-	-1.02953	Down	4.73e-08	1.03e-06	-	GO:0003824//catalytic activity	-	gi|359473450|ref|XP_002264209.2|/1.84195e-23/PREDICTED: uncharacterized protein LOC100267261 [Vitis vinifera]
Cs5g19850	-	-	-1.02111	Down	5.76e-05	0.000689544	-	GO:0005488//binding	-	gi|255537139|ref|XP_002509636.1|/5.99786e-79/leucine-rich repeat-containing protein, putative [Ricinus communis]	K13457|1|5e-13|75.9|zma:606485|disease resistance protein RPM1
Cs5g18570	-	-	-1.01878	Down	1.37e-06	2.36e-05	GO:0009536//plastid	-	-	gi|225459908|ref|XP_002263897.1|/1.27346e-26/PREDICTED: uncharacterized protein LOC100256915 [Vitis vinifera]	K06995|1|5e-23|107|rcu:RCOM_0867910|
Cs7g10240	-	-	-1.01807	Down	2.16e-07	4.23e-06	-	-	-	gi|255547886|ref|XP_002515000.1|/7.84653e-137/ankyrin repeat-containing protein, putative [Ricinus communis]	K06694|1|1e-06|53.9|vvi:100257739|26S proteasome non-ATPase regulatory subunit 10
Cs7g17110	-	-	-1.01636	Down	3.58e-05	0.000450434	-	GO:0003824//catalytic activity	-	gi|224062729|ref|XP_002300880.1|/7.65924e-35/predicted protein [Populus trichocarpa]	K14489|1|2e-16|85.9|vvi:100263145|arabidopsis histidine kinase 2/3/4 (cytokinin receptor) [EC:2.7.13.3]
Cs7g14820	-	-	-1.01041	Down	2.18e-15	1.03e-13	GO:0009570//chloroplast stroma	GO:0005488//binding;GO:0016701//oxidoreductase activity, acting on single donors with incorporation of molecular oxygen	-	gi|83628262|gb|ABC26011.1|/0/carotenoid cleavage dioxygenase 4a [Citrus clementina]	K09840|1|0.0|889|pop:POPTR_913328|9-cis-epoxycarotenoid dioxygenase [EC:1.13.11.51]
Cs5g22140	-	-	-1.00826	Down	8.73e-16	4.31e-14	GO:0043231//intracellular membrane-bounded organelle	GO:0001071	GO:0010468//regulation of gene expression;GO:0009725//response to hormone stimulus	gi|255588215|ref|XP_002534538.1|/8.59301e-17/transcription factor, putative [Ricinus communis]
Cs2g06030	-	-	-1.00782	Down	6.31e-10	1.8e-08	-	-	-	gi|359496174|ref|XP_002267490.2|/2.00608e-161/PREDICTED: probable ubiquitin-conjugating enzyme E2 24-like [Vitis vinifera]	K10581|1|5e-79|295|ath:AT2G16920|ubiquitin-conjugating enzyme E2 O [EC:6.3.2.19]
Cs4g17750	-	-	-1.00585	Down	7.75e-05	0.000908562	GO:0044464//cell part	GO:0008194//UDP-glycosyltransferase activity	-	gi|255567001|ref|XP_002524483.1|/5.2882e-86/acetylglucosaminyltransferase, putative [Ricinus communis]
orange1.1t04672	-	-	-1.0054	Down	2.48e-09	6.47e-08	-	-	-	gi|224115686|ref|XP_002332117.1|/8.1222e-105/cc-nbs-lrr resistance protein [Populus trichocarpa]	K13457|1|2e-48|192|rcu:RCOM_0742270|disease resistance protein RPM1
Cs6g12400	-	-	-1.00387	Down	1.33e-08	3.13e-07	-	-	-	gi|224131788|ref|XP_002328108.1|/3.61579e-127/predicted protein [Populus trichocarpa]
Cs3g13730	-	-	-1.00201	Down	5.41e-06	8.17e-05	-	GO:0005488//binding	-	gi|224114824|ref|XP_002332291.1|/2.74016e-138/cc-nbs-lrr resistance protein [Populus trichocarpa]	K13457|1|2e-67|255|rcu:RCOM_0742270|disease resistance protein RPM1
