# Supplementary material for: An integrative analysis of the transcriptome and proteome of the pulp of a spontaneous late-ripening sweet orange mutant and its wild type improves our understanding of fruit ripening in citrus
Source: J Exp Bot. 2014 Mar 5;65(6):1651–71. doi: 10.1093/jxb/eru044 (PMC3967095; doi:10.1093/jxb/eru044)
Supplement: Supplementary Data [file supp_eru044_Supplementary_Table_S3._An_integration_of_differentially_expressed_genes_between_MT_and_WT.xlsx]

## Sheet: sheet1
Supplementary Table S3. An integration of differentially expressed genes between MT and WT. MT: mutant type; WT: wild type. DAF:days after flowering. GO:Gene Ontology. KEGG:Kyoto Encyclopaedia of Genes and Genomes.
Gene_Accession	170 DAF	190 DAF	210 DAF	Annotation
	log2 Ratio(MT/WT)	log2 Ratio(MT/WT)	log2 Ratio(MT/WT)	GO Component	GO Function	GO Process	Blast nr	KEGG
Cs4g17240	14.723	-17.615	-	-	-	-	-	-
Cs4g17220	12.4291	-5.40323	-	-	-	-	-	-
Cs1g26270	4.09134	12.2227	-	-	-	-	gi|359497412|ref|XP_003635507.1|/1.75692e-75/PREDICTED: uncharacterized protein LOC100852615 [Vitis vinifera]	-
Cs3g23280	3.5388	-	-	GO:0043231//intracellular membrane-bounded organelle	GO:0003677//DNA binding;GO:0001071	GO:0010468//regulation of gene expression;GO:0006351//transcription, DNA-dependent	gi|224137604|ref|XP_002327167.1|/2.98071e-88/predicted protein [Populus trichocarpa]	-
Cs8g14690	3.18361	2.35576	-	-	-	-	gi|225464902|ref|XP_002274217.1|/6.03367e-46/PREDICTED: uncharacterized protein LOC100258720 [Vitis vinifera]	-
orange1.1t01469	2.90493	-	-	-	-	-	gi|224127106|ref|XP_002329398.1|/2.39678e-53/predicted protein [Populus trichocarpa]	K06694|1|2e-08|59.7|vvi:100257739|26S proteasome non-ATPase regulatory subunit 10
Cs5g16780	2.55475	-	-	-	-	-	gi|11596178|gb|AAG38517.1|AF283532_1/3.74723e-128/miraculin-like protein [Citrus x paradisi]	-
Cs5g25530	2.47991	-	-	GO:0044464//cell part	GO:0016787//hydrolase activity	GO:0044238//primary metabolic process;GO:0006972//hyperosmotic response;GO:0010033//response to organic substance;GO:0010038//response to metal ion	gi|296085157|emb|CBI28652.3|/1.25086e-46/unnamed protein product [Vitis vinifera]	-
Cs6g05700	2.46199	-	-	GO:0044464//cell part	-	-	gi|297741549|emb|CBI32681.3|/3.66754e-77/unnamed protein product [Vitis vinifera]	-
Cs2g10720	2.41302	1.715	-	-	-	-	gi|27549575|gb|AAO17059.1|/2.97317e-67/root iron transporter protein IRT1 [Malus xiaojinensis]	K14709|1|2e-66|251|rcu:RCOM_1500480|solute carrier family 39 (zinc transporter), member 1/2/3
Cs7g10740	2.34651	-	-	GO:0009521;GO:0031224//intrinsic to membrane;GO:0009534//chloroplast thylakoid	GO:0046906//tetrapyrrole binding;GO:0043169//cation binding	GO:0006464//protein modification process;GO:0006091//generation of precursor metabolites and energy	gi|147841900|emb|CAN72005.1|/4.42821e-125/hypothetical protein VITISV_033663 [Vitis vinifera]	K08908|1|6e-125|444|vvi:100266036|light-harvesting complex I chlorophyll a/b binding protein 2
Cs2g23030	2.30329	-	-	-	-	-	gi|125553424|gb|EAY99133.1|/1.72003e-84/hypothetical protein OsI_21092 [Oryza sativa Indica Group]	K10583|1|1e-06|53.9|vvi:100244778|ubiquitin-conjugating enzyme E2 S [EC:6.3.2.19]
Cs4g07650	2.30176	-	-	GO:0031224//intrinsic to membrane;GO:0009522//photosystem I;GO:0009526//plastid envelope;GO:0009534//chloroplast thylakoid	-	GO:0009767//photosynthetic electron transport chain;GO:0031647//regulation of protein stability;GO:0042548//regulation of photosynthesis, light reaction;GO:0006740//NADPH regeneration	gi|255581937|ref|XP_002531767.1|/3.20321e-62/Photosystem I reaction center subunit V, chloroplast precursor, putative [Ricinus communis]	K08905|1|2e-63|240|rcu:RCOM_0302140|photosystem I subunit V
orange1.1t03504	2.22752	-	-	GO:0009521;GO:0031224//intrinsic to membrane;GO:0009534//chloroplast thylakoid	GO:0046906//tetrapyrrole binding	GO:0006464//protein modification process;GO:0006091//generation of precursor metabolites and energy	gi|110377772|gb|ABG73416.1|/6.14564e-98/chloroplast pigment-binding protein CP24 [Nicotiana tabacum]	K08917|1|5e-99|359|pop:POPTR_709712|light-harvesting complex II chlorophyll a/b binding protein 6
Cs1g07950	2.22173	-	-	GO:0044451//nucleoplasm part	GO:0030528//transcription regulator activity;GO:0005488//binding;GO:0001071	GO:0009743//response to carbohydrate stimulus;GO:0002218//activation of innate immune response;GO:0006351//transcription, DNA-dependent;GO:0009873//ethylene mediated signaling pathway	gi|356549699|ref|XP_003543229.1|/3.54329e-21/PREDICTED: ethylene-responsive transcription factor 4-like [Glycine max]	K09286|1|3e-19|94.0|ath:AT3G15210|EREBP-like factor
Cs9g17750	2.20128	-	-	-	GO:0016747//transferase activity, transferring acyl groups other than amino-acyl groups	-	gi|255545220|ref|XP_002513671.1|/4.88929e-143/Anthranilate N-benzoyltransferase protein, putative [Ricinus communis]	K13065|1|3e-31|134|sbi:SORBI_06g021640|shikimate O-hydroxycinnamoyltransferase [EC:2.3.1.133]
Cs2g19680	2.17623	-	-	GO:0009521;GO:0031224//intrinsic to membrane;GO:0009534//chloroplast thylakoid	GO:0046906//tetrapyrrole binding;GO:0043169//cation binding	GO:0006464//protein modification process;GO:0006091//generation of precursor metabolites and energy	gi|102140026|gb|ABF70157.1|/8.7435e-112/chlorophyll A-B binding protein (CAB), putative [Musa acuminata]	K08913|1|3e-112|403|vvi:100254533|light-harvesting complex II chlorophyll a/b binding protein 2
Cs6g20220	2.1215	1.16909	-	-	GO:0005488//binding	-	gi|296087713|emb|CBI34969.3|/1.00766e-28/unnamed protein product [Vitis vinifera]	-
Cs9g17800	2.0288	-	-	-	GO:0016747//transferase activity, transferring acyl groups other than amino-acyl groups	-	gi|255545220|ref|XP_002513671.1|/3.4719e-44/Anthranilate N-benzoyltransferase protein, putative [Ricinus communis]	-
Cs6g09340	1.97295	-	-	GO:0016020//membrane;GO:0043231//intracellular membrane-bounded organelle	-	GO:0051234//establishment of localization	gi|225439560|ref|XP_002264479.1|/2.2309e-126/PREDICTED: patellin-6 [Vitis vinifera]	-
Cs9g06660	1.90945	-	-	GO:0009534//chloroplast thylakoid;GO:0009522//photosystem I	-	GO:0044237//cellular metabolic process	gi|157678730|dbj|BAF80470.1|/2.70358e-117/PSI reaction center subunit II [Citrus sinensis]	K02692|1|2e-93|339|rcu:RCOM_0677760|photosystem I subunit II
Cs3g27500	1.89939	-	-	-	GO:0043167//ion binding;GO:0008422//beta-glucosidase activity	GO:0044238//primary metabolic process	gi|255539278|ref|XP_002510704.1|/0/Glucan endo-1,3-beta-glucosidase precursor, putative [Ricinus communis]	K14489|1|9e-13|73.2|vvi:100263145|arabidopsis histidine kinase 2/3/4 (cytokinin receptor) [EC:2.7.13.3]
Cs7g27290	1.83545	-	-	GO:0009526//plastid envelope;GO:0043234//protein complex;GO:0009570//chloroplast stroma;GO:0009534//chloroplast thylakoid	GO:0046906//tetrapyrrole binding	GO:0009765//photosynthesis, light harvesting;GO:0009639//response to red or far red light	gi|224100797|ref|XP_002312019.1|/2.44355e-67/light-harvesting complex I protein Lhca1 [Populus trichocarpa]	K08907|1|1e-68|194|pop:POPTR_820261|light-harvesting complex I chlorophyll a/b binding protein 1
Cs8g06620	1.79591	-	1.36341	-	-	-	gi|224105409|ref|XP_002313801.1|/1.60497e-09/predicted protein [Populus trichocarpa]	-
Cs8g14700	1.74294	1.48683	1.88424	-	-	-	gi|255565689|ref|XP_002523834.1|/1.18705e-52/conserved hypothetical protein [Ricinus communis]	-
orange1.1t02078	1.70406	-	-	-	-	-	gi|224052982|ref|XP_002297648.1|/2.9198e-61/predicted protein [Populus trichocarpa]	-
Cs5g31570	1.677	-	-	-	-	-	-	-
Cs1g15170	1.66362	-	-	-	-	-	gi|118486808|gb|ABK95239.1|/2.69804e-32/unknown [Populus trichocarpa]	K02695|1|5e-33|140|pop:POPTR_712066|photosystem I subunit VI
Cs4g01330	1.66261	-	-	GO:0031224//intrinsic to membrane	GO:0004871//signal transducer activity;GO:0004672//protein kinase activity;GO:0016628//oxidoreductase activity, acting on the CH-CH group of donors, NAD or NADP as acceptor;GO:0032559//adenyl ribonucleotide binding	GO:0006464//protein modification process;GO:0007167//enzyme linked receptor protein signaling pathway	gi|224144009|ref|XP_002325155.1|/0/predicted protein [Populus trichocarpa]	K00924|1|9e-140|496|ath:AT1G75820| [EC:2.7.1.-]!K08286|3|6e-112|403|ath:AT4G28490|protein-serine/threonine kinase [EC:2.7.11.-]
Cs5g25690	1.65361	-	-	-	-	-	gi|297801828|ref|XP_002868798.1|/1.33858e-67/predicted protein [Arabidopsis lyrata subsp. lyrata]	-
Cs7g09900	1.54945	-	-	GO:0009534//chloroplast thylakoid;GO:0016020//membrane	-	-	gi|255547954|ref|XP_002515034.1|/5.49133e-41/photosystem II core complex proteins psbY, chloroplast precursor [Ricinus communis]	K02723|1|3e-42|170|rcu:RCOM_1082890|photosystem II PsbY protein
Cs2g20640	1.54576	-	-	-	GO:0043167//ion binding;GO:0008422//beta-glucosidase activity	GO:0044238//primary metabolic process	gi|255568727|ref|XP_002525335.1|/0/Glucan endo-1,3-beta-glucosidase precursor, putative [Ricinus communis]	K14489|1|1e-21|103|vvi:100263145|arabidopsis histidine kinase 2/3/4 (cytokinin receptor) [EC:2.7.13.3]
Cs8g12460	1.51408	1.0562	1.21947	-	-	-	gi|332322128|emb|CCA66036.1|/0/hypothetical protein [Beta vulgaris subsp. vulgaris]	K13148|1|4e-83|308|vvi:100261060|integrator complex subunit 11 [EC:3.1.27.-]!K12619|2|2e-77|288|vvi:100260845|5'-3' exoribonuclease 2 [EC:3.1.13.-]!K14327|3|2e-24|113|vvi:100258101|regulator of nonsense transcripts 2!K01754|4|8e-15|81.3|vvi:100248644|threonine dehydratase [EC:4.3.1.19]!K08775|5|3e-13|75.9|vvi:100241398|breast cancer 2 susceptibility protein
Cs8g02530	1.47743	-	-	GO:0031224//intrinsic to membrane	-	GO:0006810//transport	gi|256568423|gb|ACU87555.1|/2.6349e-90/PIP protein [Gossypium hirsutum]	K09872|1|3e-86|259|ath:AT4G35100|aquaporin PIP
Cs8g03370	1.44749	1.2384	-	GO:0044464//cell part	GO:0043167//ion binding;GO:0015926//glucosidase activity	GO:0044238//primary metabolic process	gi|356523324|ref|XP_003530290.1|/1.43914e-50/PREDICTED: beta-glucosidase 11-like [Glycine max]	K01188|1|6e-41|119|osa:4338560|beta-glucosidase [EC:3.2.1.21]
Cs3g24170	1.42942	1.57326	-	GO:0044464//cell part	GO:0016709//oxidoreductase activity, acting on paired donors, with incorporation or reduction of molecular oxygen, NADH or NADPH as one donor, and incorporation of one atom of oxygen;GO:0005506//iron ion binding	GO:0008152//metabolic process	gi|225458465|ref|XP_002284031.1|/2.32845e-128/PREDICTED: cytochrome P450 82C4 [Vitis vinifera]	K00517|1|6e-103|372|ath:AT4G31940| [EC:1.14.-.-]!K05280|5|5e-49|193|sbi:SORBI_04g024750|flavonoid 3'-monooxygenase [EC:1.14.13.21]
Cs3g27520	1.41373	-	-	GO:0009536//plastid	GO:0008943//glyceraldehyde-3-phosphate dehydrogenase activity;GO:0000166//nucleotide binding	GO:0015977//carbon fixation;GO:0019318//hexose metabolic process	gi|255539282|ref|XP_002510706.1|/8.54217e-48/glyceraldehyde 3-phosphate dehydrogenase, putative [Ricinus communis]	K05298|1|5e-49|194|rcu:RCOM_1601720|glyceraldehyde-3-phosphate dehydrogenase (NADP+) (phosphorylating) [EC:1.2.1.13]
Cs9g01630	1.40952	1.5587	-	-	GO:0004553//hydrolase activity, hydrolyzing O-glycosyl compounds	GO:0044238//primary metabolic process	gi|224101497|ref|XP_002312305.1|/9.34362e-81/predicted protein [Populus trichocarpa]	K01184|1|9e-42|170|ath:AT5G14650|polygalacturonase [EC:3.2.1.15]
Cs2g07660	1.37891	-	-	-	-	-	gi|225444369|ref|XP_002266980.1|/9.98429e-115/PREDICTED: pectinesterase 2.2 [Vitis vinifera]	K01051|1|6e-116|416|vvi:100253692|pectinesterase [EC:3.1.1.11]
Cs7g13940	1.36338	-	-	GO:0005618//cell wall;GO:0043231//intracellular membrane-bounded organelle	-	-	gi|359472738|ref|XP_002276960.2|/3.90066e-53/PREDICTED: serine carboxypeptidase-like 35-like [Vitis vinifera]	K13289|1|1e-35|131|rcu:RCOM_1534000|cathepsin A (carboxypeptidase C) [EC:3.4.16.5]
Cs3g07395	1.35073	-	-	-	-	-	gi|296087713|emb|CBI34969.3|/5.70534e-24/unnamed protein product [Vitis vinifera]	-
Cs7g08680	1.33872	-	-	-	-	-	gi|297845418|ref|XP_002890590.1|/1.51113e-48/hypothetical protein ARALYDRAFT_472633 [Arabidopsis lyrata subsp. lyrata]	-
Cs6g17210	1.31641	-	-	-	-	-	gi|147805313|emb|CAN69616.1|/0/hypothetical protein VITISV_000426 [Vitis vinifera]	-
Cs7g10990	1.31374	-	-	-	-	-	gi|255547668|ref|XP_002514891.1|/1.5575e-63/conserved hypothetical protein [Ricinus communis]	-
Cs2g30660	1.30999	-	-	-	-	-	gi|224106201|ref|XP_002314083.1|/7.02186e-75/white-brown-complex ABC transporter family [Populus trichocarpa]	K05681|1|2e-34|147|cme:CMS467C|ATP-binding cassette, subfamily G (WHITE), member 2!K12843|2|2e-33|143|vvi:100248403|U4/U6 small nuclear ribonucleoprotein PRP3!K05641|4|8e-13|75.1|ota:Ot18g01460|ATP-binding cassette, subfamily A (ABC1), member 1
Cs1g11780	1.3076	-	-	-	GO:0008415//acyltransferase activity	-	gi|224142375|ref|XP_002324534.1|/1.29329e-133/hydroxycinnamoyl CoA shikimate/quinate hydroxycinnamoyltransferase [Populus trichocarpa]	K13065|1|3e-124|321|pop:POPTR_784746|shikimate O-hydroxycinnamoyltransferase [EC:2.3.1.133]
Cs7g13310	1.29488	-	-	GO:0043231//intracellular membrane-bounded organelle	GO:0004312//fatty-acid synthase activity	GO:0009314//response to radiation;GO:0006633//fatty acid biosynthetic process;GO:0000902//cell morphogenesis;GO:0007275//multicellular organismal development;GO:0003006//reproductive developmental process;GO:0006950//response to stress	gi|224111690|ref|XP_002315942.1|/0/predicted protein [Populus trichocarpa]	K00660|1|1e-10|67.0|ppp:PHYPADRAFT_126819|chalcone synthase [EC:2.3.1.74]
Cs9g02190	1.28747	-	-	-	-	-	-	-
orange1.1t04376	1.28425	1.25373	-	-	GO:0046914//transition metal ion binding;GO:0016702//oxidoreductase activity, acting on single donors with incorporation of molecular oxygen, incorporation of two atoms of oxygen	GO:0006633//fatty acid biosynthetic process	gi|18461098|dbj|BAB84352.1|/0/lipoxygenase [Citrus jambhiri]	K00454|1|5e-160|433|rcu:RCOM_1576890|lipoxygenase [EC:1.13.11.12]
Cs1g14530	1.28399	-	-	-	-	-	gi|81176629|gb|ABB59575.1|/4.29339e-103/putative sulfate transporter [Populus tremula x Populus alba]	-
Cs7g08380	1.27912	-	-	-	-	-	gi|255560011|ref|XP_002521024.1|/4.40015e-67/conserved hypothetical protein [Ricinus communis]	-
Cs6g21230	1.27453	-	-	-	-	-	gi|224140981|ref|XP_002323855.1|/6.46681e-21/predicted protein [Populus trichocarpa]	-
Cs5g06590	1.2564	-	-	GO:0043231//intracellular membrane-bounded organelle	GO:0004468//lysine N-acetyltransferase activity;GO:0046914//transition metal ion binding;GO:0008134//transcription factor binding	GO:0010035//response to inorganic substance;GO:0009725//response to hormone stimulus;GO:0048229//gametophyte development;GO:0051347//positive regulation of transferase activity;GO:0048511//rhythmic process;GO:0006351//transcription, DNA-dependent;GO:0006950//response to stress	gi|359478213|ref|XP_002278433.2|/8.33148e-49/PREDICTED: BTB/POZ and TAZ domain-containing protein 3 [Vitis vinifera]	K00517|1|2e-38|159|ath:AT3G48360| [EC:1.14.-.-]
Cs7g12400	1.23744	-	-	GO:0031224//intrinsic to membrane	GO:0004871//signal transducer activity;GO:0004672//protein kinase activity;GO:0016628//oxidoreductase activity, acting on the CH-CH group of donors, NAD or NADP as acceptor;GO:0032559//adenyl ribonucleotide binding	GO:0006464//protein modification process	gi|224099221|ref|XP_002311408.1|/1.03657e-178/predicted protein [Populus trichocarpa]	K13418|1|1e-123|203|vvi:100247683|somatic embryogenesis receptor kinase 1 [EC:2.7.10.1 2.7.11.1]
Cs7g30110	1.22657	-	-	-	-	-	gi|255559639|ref|XP_002520839.1|/1.09088e-103/conserved hypothetical protein [Ricinus communis]	-
orange1.1t04788	1.22529	-	-	-	-	-	gi|225424186|ref|XP_002284132.1|/1.21555e-59/PREDICTED: uncharacterized protein LOC100249220 [Vitis vinifera]	-
Cs5g26470	1.22002	-	-	-	GO:0046914//transition metal ion binding;GO:0003677//DNA binding;GO:0001071	GO:0006351//transcription, DNA-dependent	gi|357497443|ref|XP_003619010.1|/9.98008e-36/GATA transcription factor [Medicago truncatula]	-
Cs7g09380	1.20275	-	-	-	-	-	gi|147787786|emb|CAN60682.1|/1.28827e-14/hypothetical protein VITISV_006791 [Vitis vinifera]	-
Cs8g04070	1.19238	-	-	-	-	-	gi|218186935|gb|EEC69362.1|/5.43103e-38/hypothetical protein OsI_38483 [Oryza sativa Indica Group]	K09377|1|2e-38|158|pop:POPTR_798080|cysteine and glycine-rich protein
Cs2g05620	1.18144	-	1.49372	-	-	-	gi|341604895|gb|AEK82608.1|/4.27781e-39/ethylene-responsive element binding protein 1 [Hevea brasiliensis]	K09286|1|1e-21|102|ath:AT5G44210|EREBP-like factor
Cs7g01735	1.1778	-	-	-	-	-	-	-
Cs5g06720	1.17691	-	-	GO:0031410//cytoplasmic vesicle	GO:0016787//hydrolase activity	GO:0044238//primary metabolic process	gi|224133820|ref|XP_002321669.1|/8.89123e-159/predicted protein [Populus trichocarpa]	K00514|1|7e-47|106|rcu:RCOM_1428040|zeta-carotene desaturase [EC:1.14.99.30]
Cs7g28970	1.16309	-	-	-	-	-	gi|225449549|ref|XP_002283778.1|/2.48031e-66/PREDICTED: uncharacterized protein LOC100253074 [Vitis vinifera]	-
Cs9g04830	1.16097	-	-	-	-	-	gi|147834873|emb|CAN74612.1|/2.3431e-82/hypothetical protein VITISV_043188 [Vitis vinifera]	K04733|1|3e-17|57.0|ath:AT5G38990|interleukin-1 receptor-associated kinase 4 [EC:2.7.11.1]
orange1.1t04497	1.15718	1.25576	-	-	-	-	gi|224100535|ref|XP_002311914.1|/3.41526e-125/predicted protein [Populus trichocarpa]	K00058|1|2e-126|451|pop:POPTR_1084113|D-3-phosphoglycerate dehydrogenase [EC:1.1.1.95]
Cs6g16200	1.157	-	-	GO:0009534//chloroplast thylakoid;GO:0009528//plastid inner membrane	GO:0016709//oxidoreductase activity, acting on paired donors, with incorporation or reduction of molecular oxygen, NADH or NADPH as one donor, and incorporation of one atom of oxygen;GO:0003676//nucleic acid binding;GO:0046914//transition metal ion binding	GO:0006779//porphyrin biosynthetic process	gi|73620643|sp|Q945B7.1|CRD1_EUPES/1.14907e-69/RecName: Full=Magnesium-protoporphyrin IX monomethyl ester [oxidative] cyclase, chloroplastic; Short=Mg-protoporphyrin IX monomethyl ester oxidative cyclase; Flags: Precursor	K04035|1|7e-70|236|rcu:RCOM_1272340|magnesium-protoporphyrin IX monomethyl ester (oxidative) cyclase [EC:1.14.13.81]
Cs3g21170	1.14814	-	-	-	-	-	gi|147857446|emb|CAN78649.1|/1.53508e-14/hypothetical protein VITISV_036363 [Vitis vinifera]	-
Cs7g25170	1.14006	-	-	-	-	-	-	-
Cs5g22690	1.11224	-	-	GO:0016023//cytoplasmic membrane-bounded vesicle;GO:0016020//membrane	GO:0004672//protein kinase activity;GO:0004871//signal transducer activity;GO:0042802//identical protein binding;GO:0031406//carboxylic acid binding;GO:0032559//adenyl ribonucleotide binding	GO:0010102//lateral root morphogenesis;GO:0009725//response to hormone stimulus;GO:0006520//cellular amino acid metabolic process;GO:0008356//asymmetric cell division;GO:0003006//reproductive developmental process;GO:0006464//protein modification process	gi|255585507|ref|XP_002533445.1|/0/receptor protein kinase, putative [Ricinus communis]	K00924|1|0.0|1293|ath:AT3G59420| [EC:2.7.1.-]!K04733|3|3e-67|255|ath:AT5G38990|interleukin-1 receptor-associated kinase 4 [EC:2.7.11.1]!K13430|5|1e-60|233|rcu:RCOM_1078760|serine/threonine-protein kinase PBS1 [EC:2.7.11.1]
Cs5g01240	1.10725	-	-	GO:0005618//cell wall;GO:0005576//extracellular region	GO:0070011//peptidase activity, acting on L-amino acid peptides	GO:0008152//metabolic process	gi|359473980|ref|XP_002278450.2|/3.75643e-154/PREDICTED: subtilisin-like protease [Vitis vinifera]	-
Cs3g06860	1.10682	-	-	-	-	-	gi|224097488|ref|XP_002310956.1|/0/argonaute protein group [Populus trichocarpa]	K11596|1|4e-10|49.3|ath:AT2G27880|argonaute
Cs5g28340	1.09758	-	-	-	-	-	gi|356545341|ref|XP_003541102.1|/5.04107e-100/PREDICTED: RING-H2 finger protein ATL65-like [Glycine max]	K13148|1|3e-07|55.1|rcu:RCOM_0598050|integrator complex subunit 11 [EC:3.1.27.-]!K11982|2|6e-07|54.3|rcu:RCOM_1031870|E3 ubiquitin-protein ligase RNF115/126 [EC:6.3.2.19]
orange1.1t04496	1.08409	-	1.20617	-	-	-	gi|224113315|ref|XP_002316453.1|/6.85056e-62/predicted protein [Populus trichocarpa]	K00058|1|4e-63|239|pop:POPTR_1092826|D-3-phosphoglycerate dehydrogenase [EC:1.1.1.95]
Cs7g09260	1.08257	-	-	-	-	-	gi|225470585|ref|XP_002273869.1|/7.46761e-34/PREDICTED: uncharacterized protein LOC100266480 [Vitis vinifera]	-
Cs3g14680	1.08257	-	-	-	-	-	gi|255542810|ref|XP_002512468.1|/1.92988e-48/conserved hypothetical protein [Ricinus communis]	-
Cs7g08820	1.0809	1.0345	-	-	GO:0004553//hydrolase activity, hydrolyzing O-glycosyl compounds	GO:0044238//primary metabolic process;GO:0045229//external encapsulating structure organization	gi|255568780|ref|XP_002525361.1|/2.94863e-76/polygalacturonase, putative [Ricinus communis]	K01184|1|3e-39|162|ath:AT5G14650|polygalacturonase [EC:3.2.1.15]
Cs7g03670	1.07901	-	-	-	GO:0005488//binding	-	gi|359473345|ref|XP_002269461.2|/2.70148e-143/PREDICTED: dof zinc finger protein DOF5.2-like [Vitis vinifera]	-
Cs5g03440	1.07798	2.11205	-	-	GO:0005506//iron ion binding;GO:0016713;GO:0016712//oxidoreductase activity, acting on paired donors, with incorporation or reduction of molecular oxygen, reduced flavin or flavoprotein as one donor, and incorporation of one atom of oxygen	GO:0032787//monocarboxylic acid metabolic process	gi|224074945|ref|XP_002304502.1|/0/cytochrome P450 [Populus trichocarpa]	K00517|1|0.0|781|ath:AT1G01600| [EC:1.14.-.-]
Cs6g16160	1.07231	-	-	-	-	-	gi|242047002|ref|XP_002461247.1|/6.31458e-61/hypothetical protein SORBIDRAFT_02g043510 [Sorghum bicolor]	-
Cs7g04020	1.06554	-	-	GO:0015935//small ribosomal subunit	GO:0003723//RNA binding;GO:0005198//structural molecule activity	GO:0010467//gene expression	gi|255540985|ref|XP_002511557.1|/3.67924e-63/40S ribosomal protein S9, putative [Ricinus communis]	K02997|1|2e-64|245|rcu:RCOM_1514770|small subunit ribosomal protein S9e
Cs1g09580	1.06211	-	-	-	-	-	gi|357453161|ref|XP_003596857.1|/2.2507e-07/NAC domain protein [Medicago truncatula]	-
Cs6g21530	1.06103	-	-	-	-	-	gi|224141017|ref|XP_002323871.1|/4.06938e-70/predicted protein [Populus trichocarpa]	K09422|1|2e-71|268|pop:POPTR_825568|myb proto-oncogene protein, plant
Cs3g19420	1.05188	-	-	GO:0043231//intracellular membrane-bounded organelle	-	GO:0010468//regulation of gene expression;GO:0006350//transcription	gi|224063112|ref|XP_002300997.1|/3.54809e-46/AP2/ERF domain-containing transcription factor [Populus trichocarpa]	K09286|1|2e-13|75.1|vvi:100252531|EREBP-like factor
Cs1g23230	1.04695	-	-	-	GO:0046914//transition metal ion binding;GO:0003676//nucleic acid binding;GO:0001071	GO:0010468//regulation of gene expression;GO:0009725//response to hormone stimulus;GO:0071555;GO:0051726//regulation of cell cycle;GO:0010557//positive regulation of macromolecule biosynthetic process	gi|224081531|ref|XP_002306448.1|/3.47548e-36/predicted protein [Populus trichocarpa]	-
Cs8g17960	1.03882	-	-	-	-	-	gi|255584784|ref|XP_002533110.1|/4.46359e-42/nucleic acid binding protein, putative [Ricinus communis]	-
Cs7g21990	1.03661	-	-	-	-	-	gi|15237667|ref|NP_196049.1|/1.33362e-75/kow domain-containing transcription factor 1 [Arabidopsis thaliana]	K11292|1|2e-12|74.3|sbi:SORBI_09g024270|transcription elongation factor SPT6!K01115|5|3e-12|73.9|vcn:VOLCADRAFT_99471|phospholipase D [EC:3.1.4.4]
Cs7g10590	1.00407	-	-	GO:0030529//ribonucleoprotein complex	-	-	gi|118482762|gb|ABK93299.1|/3.00593e-59/unknown [Populus trichocarpa]	K02880|1|2e-60|226|pop:POPTR_230092|large subunit ribosomal protein L17e
Cs5g25670	-12.7283	-	-	-	GO:0046872//metal ion binding	-	gi|150415186|gb|ABR68690.1|/2.54421e-14/oxalate oxidase [Theobroma cacao]	-
Cs8g06560	-11.7285	-2.19173	-	-	-	-	gi|357458495|ref|XP_003599528.1|/1.12258e-32/Organ-specific protein S2 [Medicago truncatula]	-
Cs2g08020	-4.70794	-	-	-	-	-	gi|356555520|ref|XP_003546079.1|/2.87872e-25/PREDICTED: uncharacterized protein LOC100803352 [Glycine max]	-
Cs9g07670	-4.66041	-1.45838	-	-	-	GO:0006950//response to stress	gi|15228866|ref|NP_188923.1|/4.29221e-48/chlorophyll A-B binding, early light-inducible protein [Arabidopsis thaliana]	-
orange1.1t02627	-4.04051	-	-	GO:0031224//intrinsic to membrane	-	-	gi|255540123|ref|XP_002511126.1|/4.6987e-31/conserved hypothetical protein [Ricinus communis]	-
orange1.1t00634	-3.95305	-	-	-	GO:0004553//hydrolase activity, hydrolyzing O-glycosyl compounds	GO:0008152//metabolic process;GO:0050896//response to stimulus	gi|147667132|gb|ABQ45848.1|/1.30638e-158/beta-1,3-glucanase [Citrus unshiu]	-
Cs7g15620	-3.79435	-4.81827	-	GO:0016020//membrane	GO:0004629//phospholipase C activity	GO:0006644//phospholipid metabolic process	gi|224124040|ref|XP_002319230.1|/4.90846e-94/predicted protein [Populus trichocarpa]	K01114|1|3e-95|348|pop:POPTR_571365|phospholipase C [EC:3.1.4.3]
orange1.1t02250	-3.7604	-	-	-	-	-	gi|168805188|gb|ACA28679.1|/2.88672e-47/male sterility-related protein [Linum usitatissimum]	K13356|1|3e-22|94.4|pop:POPTR_836660|fatty acyl-CoA reductase [EC:1.2.1.-]
Cs1g23200	-3.72564	-	-	-	GO:0004091//carboxylesterase activity	GO:0006725//cellular aromatic compound metabolic process;GO:0009814//defense response, incompatible interaction;GO:0050832//defense response to fungus	gi|14279437|gb|AAK58599.1|AF269158_1/4.10688e-64/ethylene-induced esterase [Citrus sinensis]	K08233|1|6e-43|172|ath:AT2G23600|polyneuridine-aldehyde esterase [EC:3.1.1.78]
orange1.1t00281	-3.65349	-	-	GO:0005618//cell wall	GO:0004175//endopeptidase activity;GO:0005515//protein binding;GO:0016628//oxidoreductase activity, acting on the CH-CH group of donors, NAD or NADP as acceptor	GO:0019538//protein metabolic process;GO:0044092	gi|358345669|ref|XP_003636898.1|/1.64086e-113/Xylem serine proteinase [Medicago truncatula]	K08653|1|7e-07|54.7|sbi:SORBI_10g004450|membrane-bound transcription factor site-1 protease [EC:3.4.21.112]
orange1.1t04155	-3.59691	-	-	-	-	-	gi|225435454|ref|XP_002285453.1|/6.37015e-22/PREDICTED: probable 3-beta-hydroxysteroid-Delta(8),Delta(7)-isomerase isoform 2 [Vitis vinifera]	K01824|1|4e-23|81.3|vvi:100263963|cholestenol delta-isomerase [EC:5.3.3.5]
Cs2g24170	-3.49737	-	-	-	GO:0046914//transition metal ion binding	-	gi|255553701|ref|XP_002517891.1|/2.09919e-23/Early nodulin 55-2 precursor, putative [Ricinus communis]	-
orange1.1t01983	-3.34537	-	-	-	-	-	gi|242199342|gb|ACS87992.1|/0/UDP-glucosyltransferase family 1 protein [Citrus sinensis]	K13496|1|1e-160|564|ath:AT2G36780|UDP-glucosyl transferase 73C [EC:2.4.1.-]
Cs3g21070	-3.18571	-	-	-	-	-	gi|224085085|ref|XP_002307484.1|/4.03508e-69/f-box family protein [Populus trichocarpa]	-
Cs7g28370	-3.15108	-	-	-	-	-	gi|255564072|ref|XP_002523034.1|/3.20361e-12/conserved hypothetical protein [Ricinus communis]	-
Cs7g30620	-3.12297	-	-	-	GO:0005488//binding	GO:0009887//organ morphogenesis	gi|224098730|ref|XP_002311246.1|/9.11245e-40/predicted protein [Populus trichocarpa]	K01955|1|2e-16|85.1|vvi:100262205|carbamoyl-phosphate synthase large subunit [EC:6.3.5.5]!K13944|3|2e-13|75.5|rcu:RCOM_0993260|LOB domain-containing protein 16
orange1.1t01601	-3.06853	-	-	-	-	-	gi|224116972|ref|XP_002317442.1|/1.61446e-56/predicted protein [Populus trichocarpa]	-
Cs6g21340	-3.01194	-	-	GO:0031224//intrinsic to membrane;GO:0009536//plastid	GO:0004175//endopeptidase activity;GO:0046914//transition metal ion binding;GO:0042623//ATPase activity, coupled;GO:0032559//adenyl ribonucleotide binding	GO:0006915//apoptosis;GO:0044257//cellular protein catabolic process	gi|297811665|ref|XP_002873716.1|/7.35638e-98/predicted protein [Arabidopsis lyrata subsp. lyrata]	K03798|1|2e-88|325|pop:POPTR_778519|cell division protease FtsH [EC:3.4.24.-]
Cs2g22800	-2.99974	-	-	-	-	-	gi|225447659|ref|XP_002275321.1|/2.75934e-17/PREDICTED: uncharacterized protein LOC100263064 [Vitis vinifera]	-
Cs1g23760	-2.95305	-	-	GO:0043231//intracellular membrane-bounded organelle	GO:0003677//DNA binding;GO:0001071	GO:0010468//regulation of gene expression;GO:0009725//response to hormone stimulus;GO:0006351//transcription, DNA-dependent;GO:0048513//organ development	gi|224096942|ref|XP_002310795.1|/6.23001e-33/predicted protein [Populus trichocarpa]	K09338|1|4e-33|140|ath:AT4G36740|homeobox-leucine zipper protein
Cs9g14590	-2.91241	-	-	-	GO:0016798//hydrolase activity, acting on glycosyl bonds	GO:0008152//metabolic process	gi|115548295|dbj|BAF34363.1|/0/beta-fructofuranosidase [Citrus sinensis]	K01193|1|1e-170|433|osa:4336515|beta-fructofuranosidase [EC:3.2.1.26]
Cs2g22790	-2.89165	-	-	-	-	-	gi|225447659|ref|XP_002275321.1|/5.1822e-16/PREDICTED: uncharacterized protein LOC100263064 [Vitis vinifera]	-
Cs2g14150	-2.85994	-	-	-	-	-	gi|10177668|dbj|BAB11130.1|/1.99596e-48/unnamed protein product [Arabidopsis thaliana]	-
Cs5g32110	-2.84057	-	-	-	GO:0004672//protein kinase activity;GO:0032559//adenyl ribonucleotide binding	GO:0006464//protein modification process	gi|356535678|ref|XP_003536371.1|/1.02204e-132/PREDICTED: receptor-like cytosolic serine/threonine-protein kinase RBK2-like [Glycine max]	K04733|1|5e-28|53.5|rcu:RCOM_1720970|interleukin-1 receptor-associated kinase 4 [EC:2.7.11.1]
Cs5g29930	-2.8344	-	-	-	-	-	gi|225437856|ref|XP_002264085.1|/3.05767e-87/PREDICTED: hyoscyamine 6-dioxygenase [Vitis vinifera]	K06892|1|1e-24|112|pop:POPTR_550478|!K05282|4|1e-21|102|pop:POPTR_773445|gibberellin 20-oxidase [EC:1.14.11.12]
Cs2g06640	-2.7604	-	-	-	-	-	gi|255560818|ref|XP_002521422.1|/5.73637e-06/conserved hypothetical protein [Ricinus communis]	-
Cs5g32880	-2.74155	-	-	GO:0009526//plastid envelope	GO:0016881//acid-amino acid ligase activity	GO:0048878//chemical homeostasis;GO:0009725//response to hormone stimulus;GO:0009314//response to radiation	gi|224068322|ref|XP_002302704.1|/1.36645e-122/GH3 family protein [Populus trichocarpa]	K14487|1|8e-124|442|pop:POPTR_552419|auxin responsive GH3 gene family
Cs6g09480	-2.72564	-	-	-	GO:0004312//fatty-acid synthase activity	GO:0008152//metabolic process	gi|255586274|ref|XP_002533789.1|/1.77416e-135/short chain alcohol dehydrogenase, putative [Ricinus communis]	K09841|1|1e-68|258|sbi:SORBI_01g003880|xanthoxin dehydrogenase [EC:1.1.1.288]
Cs6g01750	-2.72123	-	-	-	-	GO:0010118//stomatal movement;GO:0050789//regulation of biological process;GO:0009725//response to hormone stimulus;GO:0003006//reproductive developmental process	gi|224124530|ref|XP_002330046.1|/4.88987e-133/predicted protein [Populus trichocarpa]	K09422|1|3e-134|331|pop:POPTR_581592|myb proto-oncogene protein, plant
Cs5g06570	-2.699	-1.69104	-	GO:0044432//endoplasmic reticulum part;GO:0016023//cytoplasmic membrane-bounded vesicle	GO:0004175//endopeptidase activity;GO:0016628//oxidoreductase activity, acting on the CH-CH group of donors, NAD or NADP as acceptor	GO:0019538//protein metabolic process	gi|224133760|ref|XP_002321654.1|/9.96286e-160/predicted protein [Populus trichocarpa]	K01365|1|6e-161|248|pop:POPTR_666563|cathepsin L [EC:3.4.22.15]
Cs1g22540	-2.66354	-2.86437	-	-	GO:0005488//binding;GO:0004672//protein kinase activity	-	gi|255565216|ref|XP_002523600.1|/2.34726e-97/ATP binding protein, putative [Ricinus communis]	K13414|1|4e-38|157|ath:AT4G08500|mitogen-activated protein kinase kinase kinase 1, plant [EC:2.7.11.25]
Cs5g30380	-2.63112	-	-	-	-	GO:0009987//cellular process	gi|224066307|ref|XP_002302075.1|/3.01679e-45/predicted protein [Populus trichocarpa]	K14484|1|3e-38|158|ath:AT3G23050|auxin-responsive protein IAA
orange1.1t02941	-2.60214	-	-	-	-	-	gi|356557323|ref|XP_003546966.1|/6.63322e-22/PREDICTED: uncharacterized protein LOC100794867 [Glycine max]	-
Cs9g02520	-2.56448	-	-	-	GO:0004553//hydrolase activity, hydrolyzing O-glycosyl compounds	GO:0006026	gi|35187456|gb|AAQ84319.1|/1.78942e-64/fiber glycosyl hydrolase family 19 protein [Gossypium barbadense]	K01183|1|7e-25|113|osa:4338719|chitinase [EC:3.2.1.14]
Cs2g02920	-2.53801	-	-	-	-	-	-	-
Cs7g02970	-2.48392	-	-	GO:0031224//intrinsic to membrane	-	-	gi|224072514|ref|XP_002303766.1|/6.45196e-77/predicted protein [Populus trichocarpa]	-
Cs2g25450	-2.4709	-1.21721	-1.37154	-	GO:0046872//metal ion binding;GO:0003824//catalytic activity	-	gi|225451467|ref|XP_002274131.1|/3.19334e-104/PREDICTED: peroxidase 55-like [Vitis vinifera]	K00430|1|2e-105|380|vvi:100249751|peroxidase [EC:1.11.1.7]
Cs5g29870	-2.46962	-	-	-	-	GO:0009987//cellular process;GO:0050896//response to stimulus	gi|224082796|ref|XP_002306842.1|/2.90568e-45/AP2/ERF domain-containing transcription factor [Populus trichocarpa]	K14516|1|9e-38|155|rcu:RCOM_1007740|ethylene-responsive transcription factor 1
Cs7g31620	-2.46762	3.70005	2.3802	GO:0005576//extracellular region	GO:0046914//transition metal ion binding;GO:0016682//oxidoreductase activity, acting on diphenols and related substances as donors, oxygen as acceptor	GO:0009808//lignin metabolic process	gi|225466920|ref|XP_002265173.1|/0/PREDICTED: laccase-4-like [Vitis vinifera]	K00423|1|1e-30|133|rcu:RCOM_0657480|L-ascorbate oxidase [EC:1.10.3.3]
Cs6g07830	-2.44512	-	1.02124	-	GO:0016747//transferase activity, transferring acyl groups other than amino-acyl groups	-	gi|359481680|ref|XP_002278801.2|/0/PREDICTED: BAHD acyltransferase DCR-like [Vitis vinifera]	K13065|1|2e-28|125|pop:POPTR_554899|shikimate O-hydroxycinnamoyltransferase [EC:2.3.1.133]
Cs2g12700	-2.41248	-	-	-	-	-	gi|224099383|ref|XP_002311464.1|/1.88735e-77/predicted protein [Populus trichocarpa]	K09422|1|1e-78|162|pop:POPTR_564542|myb proto-oncogene protein, plant
Cs9g14480	-2.40795	-1.29968	-	-	GO:0046914//transition metal ion binding;GO:0016706//oxidoreductase activity, acting on paired donors, with incorporation or reduction of molecular oxygen, 2-oxoglutarate as one donor, and incorporation of one atom each of oxygen into both donors	GO:0008152//metabolic process	gi|224115488|ref|XP_002317046.1|/8.0921e-159/predicted protein [Populus trichocarpa]	K06892|1|2e-157|342|pop:POPTR_550478|!K00475|5|2e-52|150|vvi:100233079|naringenin 3-dioxygenase [EC:1.14.11.9]
Cs7g22830	-2.39783	-	-	-	-	-	gi|357482355|ref|XP_003611463.1|/1.74071e-59/Cytochrome P450 ent-kaurenoic acid oxidase [Medicago truncatula]	K04123|1|1e-55|216|vvi:100251295|ent-kaurenoic acid hydroxylase [EC:1.14.13.79]
Cs4g02410	-2.35515	-	-	-	GO:0016491//oxidoreductase activity	GO:0009058//biosynthetic process;GO:0044237//cellular metabolic process;GO:0044238//primary metabolic process	gi|224143866|ref|XP_002325101.1|/3.59617e-52/predicted protein [Populus trichocarpa]	K09753|1|4e-10|45.8|rcu:RCOM_0470860|cinnamoyl-CoA reductase [EC:1.2.1.44]
Cs5g11620	-2.34007	-	-	-	GO:0016757//transferase activity, transferring glycosyl groups	-	gi|225457267|ref|XP_002284350.1|/1.65049e-143/PREDICTED: UDP-glycosyltransferase 83A1 [Vitis vinifera]	K13691|1|4e-52|203|rcu:RCOM_0100870|pathogen-inducible salicylic acid glucosyltransferase [EC:2.4.1.-]!K13692|2|2e-51|201|vvi:100252177|UDP-glucose:(indol-3-yl)acetate beta-D-glucosyltransferase [EC:2.4.1.121]
Cs1g20120	-2.33156	-	-	-	-	-	gi|224097194|ref|XP_002310871.1|/6.8181e-79/predicted protein [Populus trichocarpa]	-
Cs5g24700	-2.30669	-	-	-	GO:0005488//binding	-	gi|225433734|ref|XP_002269806.1|/5.8894e-40/PREDICTED: uncharacterized protein At1g05835 [Vitis vinifera]	-
Cs4g02570	-2.24063	-	-1.037	GO:0044464//cell part	-	-	gi|297743724|emb|CBI36607.3|/5.56836e-44/unnamed protein product [Vitis vinifera]	-
Cs7g19180	-2.23316	-	-	-	GO:0016788//hydrolase activity, acting on ester bonds	-	gi|356499962|ref|XP_003518804.1|/1.10841e-105/PREDICTED: pectinesterase PPME1-like [Glycine max]	K01051|1|2e-70|264|vvi:100244050|pectinesterase [EC:3.1.1.11]
Cs5g14370	-2.20544	-	-	-	GO:0016702//oxidoreductase activity, acting on single donors with incorporation of molecular oxygen, incorporation of two atoms of oxygen	GO:0008152//metabolic process	gi|68300870|gb|AAY89370.1|/0/9-cis-epoxycarotenoid dioxygenase 1 [Citrus sinensis]	K09840|1|0.0|915|pop:POPTR_1116639|9-cis-epoxycarotenoid dioxygenase [EC:1.13.11.51]
Cs5g30850	-2.19929	-	-	GO:0031224//intrinsic to membrane	GO:0015291//secondary active transmembrane transporter activity	GO:0015698//inorganic anion transport	gi|224085523|ref|XP_002307605.1|/2.06552e-114/sulfate/bicarbonate/oxalate exchanger and transporter sat-1 [Populus trichocarpa]	-
Cs7g26710	-2.16717	-	-	-	-	-	gi|255585442|ref|XP_002533415.1|/4.99975e-76/LOB domain-containing protein, putative [Ricinus communis]	-
Cs5g17820	-2.15146	-1.41629	-	GO:0043231//intracellular membrane-bounded organelle	GO:0003677//DNA binding;GO:0001071	GO:0010468//regulation of gene expression;GO:0006351//transcription, DNA-dependent	gi|74053669|gb|AAZ95251.1|/1.64869e-25/AGAMOUS-like transcription factor [Dendrobium crumenatum]	K09264|1|5e-26|119|vvi:100232864|MADS-box transcription factor, plant
Cs2g22810	-2.15099	-	-	-	-	-	gi|225447659|ref|XP_002275321.1|/5.72922e-18/PREDICTED: uncharacterized protein LOC100263064 [Vitis vinifera]	-
Cs5g20010	-2.14569	-	-	-	GO:0016706//oxidoreductase activity, acting on paired donors, with incorporation or reduction of molecular oxygen, 2-oxoglutarate as one donor, and incorporation of one atom each of oxygen into both donors	GO:0009820//alkaloid metabolic process	gi|255546339|ref|XP_002514229.1|/3.20364e-21/Hyoscyamine 6-dioxygenase, putative [Ricinus communis]	K06892|1|2e-22|54.3|rcu:RCOM_1049920|
Cs1g14300	-2.14068	-	-	-	-	-	gi|224104931|ref|XP_002333882.1|/3.37389e-28/predicted protein [Populus trichocarpa]	-
Cs3g21870	-2.12978	-	-	-	GO:0016846//carbon-sulfur lyase activity	-	gi|225470834|ref|XP_002266053.1|/8.09859e-76/PREDICTED: tryptophan aminotransferase-related protein 4 [Vitis vinifera]	K14548|1|5e-74|150|rcu:RCOM_0962120|U3 small nucleolar RNA-associated protein 4
orange1.1t03687	-2.12297	-	-	-	GO:0046872//metal ion binding;GO:0016491//oxidoreductase activity	-	gi|255544242|ref|XP_002513183.1|/1.64691e-52/cytochrome P450, putative [Ricinus communis]	K09843|1|5e-30|90.1|ath:AT2G29090|(+)-abscisic acid 8'-hydroxylase [EC:1.14.13.93]
Cs9g08850	-2.12001	-	-	GO:0031090//organelle membrane	GO:0004673//protein histidine kinase activity;GO:0004871//signal transducer activity;GO:0032559//adenyl ribonucleotide binding	GO:0006468//protein amino acid phosphorylation;GO:0000160//two-component signal transduction system (phosphorelay);GO:0006351//transcription, DNA-dependent	gi|283520944|gb|ADB25214.1|/0/ethylene response 2 [Citrus sinensis]	K14509|1|0.0|843|rcu:RCOM_0492540|ethylene receptor [EC:2.7.13.-]
Cs5g08640	-2.09055	-	-	-	GO:0016491//oxidoreductase activity	GO:0008152//metabolic process	gi|255579635|ref|XP_002530658.1|/5.25345e-49/oxidoreductase, putative [Ricinus communis]	-
Cs8g03410	-2.0855	-	-	GO:0009536//plastid	GO:0008483//transaminase activity	GO:0006520//cellular amino acid metabolic process	gi|288310302|gb|ADC45390.1|/3.91693e-29/branched chain amino acid transaminase [Cucumis melo]	K00826|1|3e-28|58.9|pop:POPTR_710535|branched-chain amino acid aminotransferase [EC:2.6.1.42]
Cs1g20160	-2.08233	-	-	GO:0042579//microbody	-	-	gi|357485613|ref|XP_003613094.1|/1.03612e-20/Ovarian cancer-associated gene 2 protein-like protein [Medicago truncatula]	-
Cs4g20420	-2.05459	-	-	-	-	-	gi|224092406|ref|XP_002309595.1|/1.86477e-16/predicted protein [Populus trichocarpa]	-
Cs1g26330	-2.04587	-	-	-	-	GO:0005975//carbohydrate metabolic process;GO:0043170;GO:0009056//catabolic process	gi|183579873|dbj|BAG28346.1|/6.86537e-63/chitinase [Citrus unshiu]	K01183|1|4e-52|203|osa:4338719|chitinase [EC:3.2.1.14]
Cs2g19970	-2.04051	-	-	-	-	-	gi|224138404|ref|XP_002326594.1|/4.14012e-52/predicted protein [Populus trichocarpa]	K10302|1|7e-19|93.6|vvi:100252654|F-box protein 22
Cs1g08130	-2.018	-	-	-	-	-	gi|356546846|ref|XP_003541833.1|/1.22505e-41/PREDICTED: uncharacterized protein LOC100803315 [Glycine max]	-
Cs3g23110	-2.01606	-1.58284	-	-	GO:0016811//hydrolase activity, acting on carbon-nitrogen (but not peptide) bonds, in linear amides	GO:0009057//macromolecule catabolic process	gi|224136832|ref|XP_002326956.1|/1.45001e-128/predicted protein [Populus trichocarpa]	K13051|1|9e-130|461|pop:POPTR_740496|beta-aspartyl-peptidase (threonine type) [EC:3.4.19.5]
Cs8g10390	-2.01445	-	-	-	-	-	-	-
orange1.1t03636	-1.98547	-	-	-	-	-	gi|255560519|ref|XP_002521274.1|/6.26224e-24/heat-shock protein, putative [Ricinus communis]	K13993|1|3e-25|110|rcu:RCOM_0977820|HSP20 family protein
orange1.1t00612	-1.98523	-	-	-	GO:0004553//hydrolase activity, hydrolyzing O-glycosyl compounds;GO:0043167//ion binding	GO:0044238//primary metabolic process	gi|255639189|gb|ACU19893.1|/1.68613e-41/unknown [Glycine max]	-
Cs1g23370	-1.97858	-	-	-	-	-	gi|224084233|ref|XP_002307238.1|/7.28889e-14/predicted protein [Populus trichocarpa]	-
orange1.1t03235	-1.9607	-	-	-	-	-	gi|224112349|ref|XP_002316160.1|/9.98992e-41/predicted protein [Populus trichocarpa]	K13993|1|2e-28|123|rcu:RCOM_0731660|HSP20 family protein
Cs6g15820	-1.95305	-	-	GO:0043231//intracellular membrane-bounded organelle;GO:0031224//intrinsic to membrane	-	-	gi|255575461|ref|XP_002528632.1|/1.8811e-68/conserved hypothetical protein [Ricinus communis]	-
Cs1g19730	-1.95305	-	-	-	-	-	gi|225468662|ref|XP_002268162.1|/1.08912e-125/PREDICTED: UDP-glycosyltransferase 85A2 [Vitis vinifera]	K13030|1|3e-70|264|sbi:SORBI_01g001220|cyanohydrin beta-glucosyltransferase [EC:2.4.1.85]!K13692|3|6e-48|190|pop:POPTR_587034|UDP-glucose:(indol-3-yl)acetate beta-D-glucosyltransferase [EC:2.4.1.121]
Cs6g10240	-1.95305	-	-	GO:0044464//cell part	GO:0016798//hydrolase activity, acting on glycosyl bonds;GO:0043167//ion binding	GO:0044238//primary metabolic process	gi|224140621|ref|XP_002323680.1|/1.04791e-104/predicted protein [Populus trichocarpa]	-
Cs2g23870	-1.94875	-	-	-	GO:0016846//carbon-sulfur lyase activity;GO:0048037//cofactor binding;GO:0008483//transaminase activity	GO:0044237//cellular metabolic process	gi|224133454|ref|XP_002328046.1|/1.18454e-125/aminotransferase family protein [Populus trichocarpa]	K00815|1|7e-127|332|pop:POPTR_836654|tyrosine aminotransferase [EC:2.6.1.5]
Cs4g17960	-1.93643	-	-	-	-	-	gi|224090409|ref|XP_002308982.1|/0/ein3-binding f-box protein 4 [Populus trichocarpa]	K14515|1|0.0|858|vvi:100267990|EIN3-binding F-box protein
Cs2g14920	-1.93033	-	-	GO:0005576//extracellular region;GO:0030312//external encapsulating structure	GO:0016798//hydrolase activity, acting on glycosyl bonds;GO:0016758//transferase activity, transferring hexosyl groups	GO:0044042//glucan metabolic process	gi|1008904|gb|AAB39950.1|/9.98188e-140/xyloglucan endotransglycosylase [Tropaeolum majus]	K08235|1|6e-141|258|pop:POPTR_708892|xyloglucan:xyloglucosyl transferase [EC:2.4.1.207]
orange1.1t02662	-1.91772	-	-	-	GO:0000166//nucleotide binding;GO:0004712//protein serine/threonine/tyrosine kinase activity;GO:0019887//protein kinase regulator activity	GO:0010557//positive regulation of macromolecule biosynthetic process;GO:0006555//methionine metabolic process;GO:0002239//response to oomycetes;GO:0009700//indole phytoalexin biosynthetic process;GO:0006970//response to osmotic stress;GO:0006468//protein amino acid phosphorylation;GO:0060918//auxin transport;GO:0000160//two-component signal transduction system (phosphorelay);GO:0009627//systemic…	gi|118489678|gb|ABK96640.1|/6.19905e-121/unknown [Populus trichocarpa x Populus deltoides]	K13413|1|3e-71|266|pop:POPTR_563479|mitogen-activated protein kinase kinase 4/5, plant [EC:2.7.12.2]
orange1.1t04355	-1.90058	-1.1203	-	-	-	-	gi|224072885|ref|XP_002303927.1|/0/predicted protein [Populus trichocarpa]	K13420|1|3e-72|271|ath:AT5G46330|LRR receptor-like serine/threonine-protein kinase FLS2 [EC:2.7.11.1]
Cs8g15030	-1.89647	-	-	GO:0043231//intracellular membrane-bounded organelle	GO:0003677//DNA binding;GO:0001071;GO:0005515//protein binding	GO:0006351//transcription, DNA-dependent	gi|224104851|ref|XP_002313591.1|/4.33094e-62/predicted protein [Populus trichocarpa]	K14431|1|3e-63|173|pop:POPTR_1085955|transcription factor TGA
Cs3g16430	-1.89455	-	-	GO:0009536//plastid	GO:0008483//transaminase activity	-	gi|255537936|ref|XP_002510033.1|/6.16047e-97/branched-chain amino acid aminotransferase, putative [Ricinus communis]	K00826|1|4e-98|174|rcu:RCOM_1585550|branched-chain amino acid aminotransferase [EC:2.6.1.42]
Cs7g02380	-1.88266	-	-	GO:0031090//organelle membrane;GO:0009534//chloroplast thylakoid;GO:0005773//vacuole	GO:0046914//transition metal ion binding;GO:0046873//metal ion transmembrane transporter activity;GO:0019829//cation-transporting ATPase activity;GO:0005515//protein binding;GO:0000166//nucleotide binding;GO:0016836//hydro-lyase activity	GO:0051707//response to other organism;GO:0006970//response to osmotic stress;GO:0044281;GO:0006812//cation transport;GO:0044237//cellular metabolic process	gi|224114183|ref|XP_002332421.1|/0/autoinhibited calcium ATPase [Populus trichocarpa]	K01537|1|0.0|926|vvi:100246545|Ca2+-transporting ATPase [EC:3.6.3.8]
Cs9g07680	-1.88166	-	-	-	-	GO:0006950//response to stress	gi|224163581|ref|XP_002338573.1|/4.93948e-56/early light-inducible protein [Populus trichocarpa]	-
Cs4g15560	-1.87505	-	-	GO:0030312//external encapsulating structure;GO:0031410//cytoplasmic vesicle	GO:0004091//carboxylesterase activity	GO:0071555	gi|255546301|ref|XP_002514210.1|/8.86701e-60/Pectinesterase PPE8B precursor, putative [Ricinus communis]	K01051|1|5e-61|234|rcu:RCOM_1049330|pectinesterase [EC:3.1.1.11]
orange1.1t00250	-1.87505	-	-	-	-	-	gi|225453933|ref|XP_002279636.1|/2.20558e-83/PREDICTED: putative DNA-binding protein ESCAROLA [Vitis vinifera]	-
Cs9g18660	-1.86835	-	-	GO:0031224//intrinsic to membrane	GO:0015405//P-P-bond-hydrolysis-driven transmembrane transporter activity;GO:0016628//oxidoreductase activity, acting on the CH-CH group of donors, NAD or NADP as acceptor;GO:0017111//nucleoside-triphosphatase activity;GO:0032559//adenyl ribonucleotide binding	GO:0006810//transport;GO:0008152//metabolic process	gi|359490537|ref|XP_002267650.2|/0/PREDICTED: ABC transporter C family member 10-like [Vitis vinifera]	K05666|1|3e-59|229|olu:OSTLU_35503|ATP-binding cassette, subfamily C (CFTR/MRP), member 2
Cs1g22200	-1.86732	-	-	-	GO:0016709//oxidoreductase activity, acting on paired donors, with incorporation or reduction of molecular oxygen, NADH or NADPH as one donor, and incorporation of one atom of oxygen;GO:0005506//iron ion binding	GO:0008152//metabolic process	gi|255567929|ref|XP_002524942.1|/5.62373e-85/cytochrome P450, putative [Ricinus communis]	K00517|1|1e-77|289|ath:AT4G37370| [EC:1.14.-.-]
Cs5g32060	-1.85994	-	-	GO:0016020//membrane;GO:0009536//plastid	GO:0005215//transporter activity	-	gi|357151340|ref|XP_003575758.1|/6.51303e-23/PREDICTED: sugar transporter ERD6-like 16-like [Brachypodium distachyon]	K08145|1|3e-11|53.9|ppp:PHYPADRAFT_151328|MFS transporter, SP family, solute carrier family 2 (facilitated glucose transporter), member 8
Cs7g08000	-1.85212	-	-	-	-	-	gi|359473323|ref|XP_003631291.1|/3.15258e-125/PREDICTED: uncharacterized WD repeat-containing protein alr3466-like [Vitis vinifera]	K14555|1|5e-13|73.9|ppp:PHYPADRAFT_171598|U3 small nucleolar RNA-associated protein 13!K14963|3|6e-13|73.6|osa:4333964|COMPASS component SWD3
Cs4g06340	-1.83757	-	-	-	-	-	gi|224088689|ref|XP_002308514.1|/2.85579e-36/predicted protein [Populus trichocarpa]	-
Cs5g25790	-1.82752	-	-	GO:0005576//extracellular region;GO:0044464//cell part	GO:0046914//transition metal ion binding	-	gi|297801828|ref|XP_002868798.1|/2.66758e-79/predicted protein [Arabidopsis lyrata subsp. lyrata]	-
Cs6g08900	-1.81812	-	-	-	GO:0005543//phospholipid binding	-	gi|225439505|ref|XP_002271217.1|/1.83817e-71/PREDICTED: UPF0098 protein MTH_273 isoform 1 [Vitis vinifera]	K06910|1|1e-72|254|vvi:100265996|
Cs3g16600	-1.81245	-	-	GO:0032991//macromolecular complex;GO:0015630//microtubule cytoskeleton	GO:0032561//guanyl ribonucleotide binding;GO:0017111//nucleoside-triphosphatase activity	GO:0043623//cellular protein complex assembly;GO:0007017//microtubule-based process	gi|464849|sp|P33629.1|TBA_PRUDU/0/RecName: Full=Tubulin alpha chain	K07374|1|0.0|408|rcu:RCOM_1584620|tubulin alpha
orange1.1t00538	-1.79258	-	-	GO:0009528//plastid inner membrane	-	-	gi|118487789|gb|ABK95718.1|/3.97396e-42/unknown [Populus trichocarpa]	-
Cs9g02570	-1.78623	-	-	-	GO:0015926//glucosidase activity	GO:0044238//primary metabolic process	gi|183579871|dbj|BAG28345.1|/2.22131e-174/arabinofuranosidase [Citrus unshiu]	K05349|1|7e-132|470|pop:POPTR_755637|beta-glucosidase [EC:3.2.1.21]
Cs5g22080	-1.77019	-	-	-	-	-	-	-
Cs1g06240	-1.76749	-	-	-	-	GO:0006950//response to stress	gi|255569607|ref|XP_002525769.1|/4.61274e-22/conserved hypothetical protein [Ricinus communis]	-
Cs6g19630	-1.76444	-	-	-	GO:0046872//metal ion binding;GO:0016491//oxidoreductase activity	GO:0016129	gi|225451804|ref|XP_002281338.1|/9.78992e-139/PREDICTED: cytochrome P450 85A [Vitis vinifera]	K12640|1|2e-113|274|ath:AT3G30180|cytochrome P450, family 85, subfamily A, polypeptide 2 (brassinosteroid-6-oxidase 2) [EC:1.14.-.-]
Cs9g14330	-1.76415	-	-1.12881	-	GO:0004857//enzyme inhibitor activity	-	gi|255539737|ref|XP_002510933.1|/3.46069e-48/21 kDa protein precursor, putative [Ricinus communis]	K01051|1|5e-20|95.9|rcu:RCOM_0417480|pectinesterase [EC:3.1.1.11]!K02355|5|3e-15|79.7|vvi:100257414|elongation factor G
Cs4g16650	-1.75056	-	-2.10577	-	GO:0004030//aldehyde dehydrogenase [NAD(P)+] activity	GO:0009698//phenylpropanoid metabolic process	gi|255546535|ref|XP_002514327.1|/9.31118e-114/aldehyde dehydrogenase, putative [Ricinus communis]	K12355|1|5e-115|174|rcu:RCOM_1053300|coniferyl-aldehyde dehydrogenase [EC:1.2.1.68]
orange1.1t01117	-1.7466	-	-	-	GO:0035251//UDP-glucosyltransferase activity	-	gi|255556818|ref|XP_002519442.1|/0/UDP-glucosyltransferase, putative [Ricinus communis]	K13496|1|6e-132|469|ath:AT2G36780|UDP-glucosyl transferase 73C [EC:2.4.1.-]
Cs2g24040	-1.73322	-	-	-	-	-	gi|224055639|ref|XP_002298579.1|/7.43624e-41/predicted protein [Populus trichocarpa]	K13993|1|5e-42|168|pop:POPTR_549610|HSP20 family protein
Cs8g19450	-1.71858	-1.5094	-	GO:0031225//anchored to membrane	GO:0005375//copper ion transmembrane transporter activity	GO:0003006//reproductive developmental process;GO:0035434;GO:0048513//organ development	gi|224104365|ref|XP_002313412.1|/4.9413e-50/copper transporter [Populus trichocarpa]	K14686|1|3e-51|199|pop:POPTR_558005|solute carrier family 31 (copper transporter), member 1
Cs5g11630	-1.69001	-	-	-	GO:0016757//transferase activity, transferring glycosyl groups	-	gi|225457267|ref|XP_002284350.1|/4.58862e-147/PREDICTED: UDP-glycosyltransferase 83A1 [Vitis vinifera]	K13692|1|5e-46|183|vvi:100252177|UDP-glucose:(indol-3-yl)acetate beta-D-glucosyltransferase [EC:2.4.1.121]!K13691|5|8e-44|176|sbi:SORBI_02g030050|pathogen-inducible salicylic acid glucosyltransferase [EC:2.4.1.-]
Cs8g10400	-1.69001	-	-	-	-	-	-	-
Cs5g09470	-1.67203	-	-	GO:0043231//intracellular membrane-bounded organelle	GO:0046914//transition metal ion binding;GO:0016641//oxidoreductase activity, acting on the CH-NH2 group of donors, oxygen as acceptor;GO:0048037//cofactor binding	GO:0006807//nitrogen compound metabolic process	gi|255537059|ref|XP_002509596.1|/0/Amine oxidase [copper-containing] precursor, putative [Ricinus communis]	K00276|1|2e-26|119|cme:CMS002C|primary-amine oxidase [EC:1.4.3.21]
Cs5g25740	-1.67032	-	-	GO:0005576//extracellular region	GO:0046914//transition metal ion binding	-	gi|225450883|ref|XP_002284334.1|/1.68344e-68/PREDICTED: germin-like protein subfamily 1 member 14 [Vitis vinifera]	-
Cs6g12890	-1.66988	-	-	GO:0043231//intracellular membrane-bounded organelle	GO:0016620//oxidoreductase activity, acting on the aldehyde or oxo group of donors, NAD or NADP as acceptor	GO:0010208//pollen wall assembly	gi|224139936|ref|XP_002323348.1|/4.01315e-112/predicted protein [Populus trichocarpa]	K13356|1|5e-33|128|pop:POPTR_836660|fatty acyl-CoA reductase [EC:1.2.1.-]
orange1.1t00730	-1.66926	-	-	-	-	-	gi|224090029|ref|XP_002308912.1|/3.4796e-31/predicted protein [Populus trichocarpa]	-
Cs8g01960	-1.66485	-	-	GO:0031410//cytoplasmic vesicle	GO:0003824//catalytic activity	-	gi|356538526|ref|XP_003537754.1|/0/PREDICTED: L-ascorbate oxidase homolog [Glycine max]	K00423|1|2e-70|149|ath:AT1G55570|L-ascorbate oxidase [EC:1.10.3.3]
Cs8g14280	-1.65932	-	-	-	-	-	gi|224127224|ref|XP_002320018.1|/3.19455e-17/predicted protein [Populus trichocarpa]	-
Cs6g08360	-1.63586	-	-	-	-	-	-	-
Cs8g03550	-1.62047	-	-	GO:0005576//extracellular region;GO:0030312//external encapsulating structure	GO:0016798//hydrolase activity, acting on glycosyl bonds;GO:0016758//transferase activity, transferring hexosyl groups	GO:0044042//glucan metabolic process	gi|356534254|ref|XP_003535672.1|/1.10015e-133/PREDICTED: probable xyloglucan endotransglucosylase/hydrolase protein 10-like [Glycine max]	K08235|1|1e-130|250|vvi:100261688|xyloglucan:xyloglucosyl transferase [EC:2.4.1.207]
Cs1g18380	-1.57754	-	-	-	-	-	gi|224115620|ref|XP_002332101.1|/3.17247e-177/cc-nbs-lrr resistance protein [Populus trichocarpa]	K13457|1|9e-56|217|vvi:100252764|disease resistance protein RPM1
Cs1g15350	-1.57754	-	-	-	-	-	gi|224091377|ref|XP_002334956.1|/3.84649e-40/predicted protein [Populus trichocarpa]	-
Cs4g12260	-1.57454	-	-	-	-	-	gi|255563645|ref|XP_002522824.1|/2.45984e-45/small heat-shock protein, putative [Ricinus communis]	K13993|1|3e-06|51.2|zma:100282012|HSP20 family protein
Cs1g14275	-1.56448	-	-	-	-	-	-	-
Cs4g15890	-1.56038	-	-	GO:0009526//plastid envelope	GO:0016491//oxidoreductase activity	GO:0006787;GO:0044257//cellular protein catabolic process	gi|255546477|ref|XP_002514298.1|/3.44069e-57/short-chain dehydrogenase, putative [Ricinus communis]	K13606|1|2e-58|226|rcu:RCOM_1052710|chlorophyll(ide) b reductase [EC:1.1.1.294]
Cs4g15710	-1.55317	-	-	-	-	-	gi|224142137|ref|XP_002324415.1|/2.55263e-13/predicted protein [Populus trichocarpa]	-
Cs9g04200	-1.53801	-	-	-	-	-	gi|147795390|emb|CAN67605.1|/1.1682e-29/hypothetical protein VITISV_030993 [Vitis vinifera]	-
Cs7g05210	-1.53221	-	-1.01515	GO:0031224//intrinsic to membrane	-	GO:0006950//response to stress;GO:0015833//peptide transport;GO:0009719	gi|255566995|ref|XP_002524480.1|/1.47141e-99/oligopeptide transporter, putative [Ricinus communis]	K14638|1|5e-52|150|ppp:PHYPADRAFT_189464|solute carrier family 15 (peptide/histidine transporter), member 3/4
Cs5g03150	-1.52864	-	-	GO:0044444//cytoplasmic part;GO:0016020//membrane;GO:0030312//external encapsulating structure	GO:0005515//protein binding;GO:0032559//adenyl ribonucleotide binding	GO:0006952//defense response;GO:0010035//response to inorganic substance;GO:0044267//cellular protein metabolic process	gi|224134805|ref|XP_002327494.1|/0/predicted protein [Populus trichocarpa]	K04079|1|0.0|785|pop:POPTR_592912|molecular chaperone HtpG
Cs5g28400	-1.52796	-1.75116	-1.41121	GO:0034399//nuclear periphery	GO:0005506//iron ion binding;GO:0022892	GO:0050896//response to stimulus;GO:0071941;GO:0015669//gas transport	gi|255556147|ref|XP_002519108.1|/1.86329e-37/non-symbiotic hemoglobin, putative [Ricinus communis]	-
orange1.1t05946	-1.52496	-1.15969	-	-	-	-	gi|224130018|ref|XP_002320732.1|/2.1796e-09/predicted protein [Populus trichocarpa]	-
Cs8g18020	-1.52249	-	-	-	-	-	gi|315932718|gb|ADU55789.1|/1.39157e-54/HSP18.1A [Citrullus lanatus]	K13993|1|1e-55|213|rcu:RCOM_0450640|HSP20 family protein
Cs2g24300	-1.52241	-	-	-	-	-	gi|255571994|ref|XP_002526938.1|/1.41172e-53/hypothetical protein RCOM_0530890 [Ricinus communis]	-
Cs1g09250	-1.51838	-	-	-	-	-	gi|225445688|ref|XP_002268470.1|/1.75384e-79/PREDICTED: cytochrome P450 716B2 [Vitis vinifera]	K09843|1|3e-34|144|vvi:100246968|(+)-abscisic acid 8'-hydroxylase [EC:1.14.13.93]
Cs4g09520	-1.50944	-	-	-	-	-	gi|255576260|ref|XP_002529023.1|/1.61217e-91/acyltransferase, putative [Ricinus communis]	-
Cs2g16240	-1.49679	-	-	-	GO:0016616//oxidoreductase activity, acting on the CH-OH group of donors, NAD or NADP as acceptor	GO:0010038//response to metal ion	gi|356518030|ref|XP_003527687.1|/1.92872e-42/PREDICTED: isoflavone reductase homolog [Glycine max]	K00224|1|5e-26|100|ath:AT1G75280| [EC:1.3.1.-]
Cs3g06230	-1.49147	-	-	-	-	-	gi|359485824|ref|XP_003633343.1|/6.13672e-170/PREDICTED: receptor-like protein 12-like [Vitis vinifera]	K13420|1|4e-68|257|vvi:100253808|LRR receptor-like serine/threonine-protein kinase FLS2 [EC:2.7.11.1]
Cs9g02055	-1.48797	-	-	GO:0043231//intracellular membrane-bounded organelle	-	GO:0010468//regulation of gene expression	gi|225431998|ref|XP_002279307.1|/1.26288e-12/PREDICTED: transcription factor bHLH147 [Vitis vinifera]	-
Cs6g12880	-1.48493	-	-	-	GO:0016747//transferase activity, transferring acyl groups other than amino-acyl groups	-	gi|224117256|ref|XP_002317521.1|/6.57761e-106/predicted protein [Populus trichocarpa]	K13065|1|1e-08|59.3|vvi:100265530|shikimate O-hydroxycinnamoyltransferase [EC:2.3.1.133]
Cs8g12640	-1.48462	-	-	-	-	-	gi|224144565|ref|XP_002325334.1|/3.21204e-70/predicted protein [Populus trichocarpa]	K01620|1|2e-71|270|pop:POPTR_826083|threonine aldolase [EC:4.1.2.5]
Cs8g19500	-1.48143	-	-	-	GO:0008194//UDP-glycosyltransferase activity;GO:0016758//transferase activity, transferring hexosyl groups	-	gi|125950374|gb|ABN58740.1|/4.09806e-94/UGT protein [Gossypium hirsutum]	K13493|1|4e-66|250|ath:AT5G05860|cytokinin-N-glucosyltransferase [EC:2.4.1.-]!K13228|5|4e-61|233|zma:100274317|UDP-glucosyltransferase BX9 [EC:2.4.1.202]
Cs2g11750	-1.47912	-	-	-	-	-	gi|255637161|gb|ACU18911.1|/7.67555e-42/unknown [Glycine max]	-
Cs8g16690	-1.45186	-	-	-	-	-	-	-
Cs2g04490	-1.45186	-	-	-	-	-	gi|225443736|ref|XP_002265506.1|/1.40942e-19/PREDICTED: uncharacterized protein LOC100246308 [Vitis vinifera]	-
Cs5g11390	-1.42949	-	-	-	-	-	-	-
Cs6g09150	-1.42097	-	-	-	-	-	gi|217070014|gb|ACJ83367.1|/4.79628e-13/unknown [Medicago truncatula]	K00522|1|1e-14|80.1|rcu:RCOM_0847660|ferritin heavy chain [EC:1.16.3.1]
Cs6g11690	-1.41871	-	-	GO:0016020//membrane;GO:0009536//plastid	GO:0005372//water transmembrane transporter activity	GO:0006950//response to stress;GO:0042044//fluid transport	gi|260408312|gb|ACX37450.1|/6.04469e-128/plasma membrane intrinsic protein [Hevea brasiliensis]	K09872|1|4e-118|186|ath:AT3G53420|aquaporin PIP
Cs4g19300	-1.41248	-	-	GO:0031224//intrinsic to membrane	GO:0004871//signal transducer activity;GO:0016301//kinase activity;GO:0016628//oxidoreductase activity, acting on the CH-CH group of donors, NAD or NADP as acceptor;GO:0032559//adenyl ribonucleotide binding	GO:0006464//protein modification process;GO:0007167//enzyme linked receptor protein signaling pathway	gi|255550934|ref|XP_002516515.1|/0/Receptor protein kinase CLAVATA1 precursor, putative [Ricinus communis]	K00924|1|6e-128|456|ath:AT1G75820| [EC:2.7.1.-]!K08286|2|1e-116|419|ath:AT4G28490|protein-serine/threonine kinase [EC:2.7.11.-]
Cs9g06450	-1.41073	-	-	-	-	-	gi|255552323|ref|XP_002517206.1|/1.45648e-98/catalytic, putative [Ricinus communis]	K14493|1|1e-26|119|ath:AT3G05120|gibberellin receptor GID1 [EC:3.-.-.-]
Cs1g11880	-1.40371	-	-	-	-	GO:0006350//transcription	gi|224053406|ref|XP_002297803.1|/2.44314e-32/AP2/ERF domain-containing transcription factor [Populus trichocarpa]	-
Cs3g18100	-1.40051	-	-	-	GO:0035251//UDP-glucosyltransferase activity	-	gi|62241065|dbj|BAD93689.1|/5.5986e-80/glycosyltransferase [Nicotiana tabacum]	K13030|1|1e-35|149|sbi:SORBI_01g001220|cyanohydrin beta-glucosyltransferase [EC:2.4.1.85]!K13227|3|2e-17|88.6|zma:100277344|UDP-glucosyltransferase BX8 [EC:2.4.1.202]!K13493|4|3e-17|87.8|ath:AT5G05860|cytokinin-N-glucosyltransferase [EC:2.4.1.-]!K13068|5|1e-15|82.8|ath:AT3G21560|sinapate 1-glucosyltransferase [EC:2.4.1.120]
Cs4g08470	-1.39727	-	-	GO:0016020//membrane	GO:0016757//transferase activity, transferring glycosyl groups	GO:0009987//cellular process	gi|71493366|gb|AAZ32787.1|/9.92089e-76/cellulose synthase-like protein CslE [Nicotiana tabacum]	K10999|1|9e-30|83.2|vvi:100248512|cellulose synthase A [EC:2.4.1.12]
Cs4g10710	-1.39599	-	-	-	-	-	gi|224124328|ref|XP_002319304.1|/3.7665e-112/predicted protein [Populus trichocarpa]	K10704|1|6e-109|392|vvi:100257229|ubiquitin-conjugating enzyme E2 variant
Cs6g04560	-1.38047	1.45213	-	GO:0044464//cell part	GO:0005506//iron ion binding;GO:0003824//catalytic activity;GO:0016209//antioxidant activity	GO:0006952//defense response;GO:0008152//metabolic process	gi|225626263|gb|ACN97181.1|/4.96727e-64/peroxidase [Populus trichocarpa]	K00430|1|7e-62|236|ath:AT2G37130|peroxidase [EC:1.11.1.7]
Cs3g16440	-1.37931	-	-	GO:0009536//plastid	GO:0008483//transaminase activity	GO:0008152//metabolic process	gi|255537936|ref|XP_002510033.1|/7.07187e-56/branched-chain amino acid aminotransferase, putative [Ricinus communis]	K00826|1|4e-57|133|rcu:RCOM_1585550|branched-chain amino acid aminotransferase [EC:2.6.1.42]
orange1.1t03055	-1.37626	-	-	-	GO:0004033//aldo-keto reductase activity	GO:0006970//response to osmotic stress;GO:0008152//metabolic process;GO:0010038//response to metal ion	gi|42569711|ref|NP_181313.3|/8.74041e-50/NAD(P)-linked oxidoreductase-like protein [Arabidopsis thaliana]	K00002|1|2e-33|142|osa:4338987|alcohol dehydrogenase (NADP+) [EC:1.1.1.2]
Cs3g21790	-1.3759	-	-	-	-	-	gi|225470820|ref|XP_002264755.1|/0/PREDICTED: protein GIGANTEA-like [Vitis vinifera]	K12124|1|0.0|771|pop:POPTR_818606|GIGANTEA
orange1.1t00464	-1.36809	-	-	-	-	GO:0009314//response to radiation;GO:0009725//response to hormone stimulus	gi|242058059|ref|XP_002458175.1|/2.47439e-148/hypothetical protein SORBIDRAFT_03g028240 [Sorghum bicolor]	K14487|1|1e-149|437|sbi:SORBI_03g028240|auxin responsive GH3 gene family!K14506|4|8e-126|449|pop:POPTR_834775|jasmonic acid-amino synthetase
Cs9g02550	-1.36809	-	-	GO:0042579//microbody	GO:0016405//CoA-ligase activity	GO:0044262//cellular carbohydrate metabolic process;GO:0032787//monocarboxylic acid metabolic process	gi|255556324|ref|XP_002519196.1|/1.09106e-130/AMP dependent ligase, putative [Ricinus communis]	K00666|1|4e-84|310|sbi:SORBI_10g012080|fatty-acyl-CoA synthase [EC:6.2.1.-]!K01904|5|2e-26|119|ppp:PHYPADRAFT_209184|4-coumarate--CoA ligase [EC:6.2.1.12]
Cs5g25920	-1.36809	-1.18327	-	-	GO:0016709//oxidoreductase activity, acting on paired donors, with incorporation or reduction of molecular oxygen, NADH or NADPH as one donor, and incorporation of one atom of oxygen;GO:0005506//iron ion binding	GO:0008152//metabolic process	gi|255542144|ref|XP_002512136.1|/8.63401e-103/cytochrome P450, putative [Ricinus communis]	K00517|1|7e-83|305|ath:AT3G26320| [EC:1.14.-.-]!K11818|5|1e-61|234|ath:AT4G31500|cytochrome P450, family 83, subfamily B, polypeptide 1 [EC:1.14.-.-]
Cs2g06470	-1.36022	-	-	-	-	-	gi|313755458|gb|ADR74220.1|/6.1652e-81/(E)-nerolidol/(E,E)-geranyl linalool synthase [Vitis vinifera]	K04121|1|6e-19|69.7|ath:AT1G79460|ent-kaurene synthase [EC:4.2.3.19]
Cs1g19930	-1.35677	-	-	-	-	-	gi|357463289|ref|XP_003601926.1|/2.36415e-111/G protein-coupled receptor-like protein [Medicago truncatula]	-
Cs6g06690	-1.35241	-	-	-	-	-	gi|255584544|ref|XP_002532999.1|/1.31615e-18/subtilisin inhibitor 1, putative [Ricinus communis]	-
Cs6g09160	-1.34882	-	-	GO:0016020//membrane	-	GO:0006810//transport;GO:0009987//cellular process	gi|147841926|emb|CAN63136.1|/1.29712e-102/hypothetical protein VITISV_043146 [Vitis vinifera]	K15113|1|4e-103|374|vvi:100249984|solute carrier family 25 (mitochondrial iron transporter), member 28/37
Cs2g30470	-1.34097	-	-	-	-	-	gi|270055150|dbj|BAG13450.2|/4.10257e-25/phenylacetaldehyde reductase [Rosa x damascena]	K09753|1|8e-11|68.6|pop:POPTR_813757|cinnamoyl-CoA reductase [EC:1.2.1.44]
Cs2g09600	-1.34007	-	-	-	-	-	gi|225444009|ref|XP_002281463.1|/0/PREDICTED: high affinity cationic amino acid transporter 1-like isoform 1 [Vitis vinifera]	K03294|1|2e-162|571|sbi:SORBI_08g021380|basic amino acid/polyamine antiporter, APA family
Cs7g02060	-1.34007	-	-	-	GO:0016491//oxidoreductase activity	-	gi|255553484|ref|XP_002517783.1|/1.74779e-59/polyamine oxidase, putative [Ricinus communis]	K13366|1|1e-60|164|rcu:RCOM_0964720|polyamine oxidase (propane-1,3-diamine-forming) [EC:1.5.3.14]
Cs8g04300	-1.33911	-	-	-	-	-	gi|296083064|emb|CBI22468.3|/2.56841e-24/unnamed protein product [Vitis vinifera]	-
orange1.1t00555	-1.32702	-	-	-	GO:0004672//protein kinase activity;GO:0000166//nucleotide binding	GO:0009267//cellular response to starvation;GO:0009743//response to carbohydrate stimulus;GO:0006813//potassium ion transport;GO:0006970//response to osmotic stress	gi|118489305|gb|ABK96457.1|/8.09205e-33/unknown [Populus trichocarpa x Populus deltoides]	K00924|1|1e-30|134|osa:4342410| [EC:2.7.1.-]
Cs9g14150	-1.3245	-	-	-	-	-	-	-
Cs3g23670	-1.32281	-	-	-	-	-	gi|225458591|ref|XP_002284646.1|/2.99573e-59/PREDICTED: BRI1 kinase inhibitor 1 [Vitis vinifera]	K14499|1|2e-60|231|vvi:100243702|BRI1 kinase inhibitor 1
Cs9g16640	-1.32077	-	-	-	GO:0016757//transferase activity, transferring glycosyl groups	-	gi|225449296|ref|XP_002281324.1|/2.28262e-111/PREDICTED: UDP-glycosyltransferase 76C4 [Vitis vinifera]	K13493|1|2e-85|315|ath:AT5G05860|cytokinin-N-glucosyltransferase [EC:2.4.1.-]!K13228|5|4e-65|248|zma:100274317|UDP-glucosyltransferase BX9 [EC:2.4.1.202]
Cs4g03470	-1.31562	-1.10496	-	-	-	-	gi|224125986|ref|XP_002329633.1|/3.2197e-40/predicted protein [Populus trichocarpa]	-
Cs8g20580	-1.31439	-	-	GO:0044464//cell part	GO:0004672//protein kinase activity;GO:0032559//adenyl ribonucleotide binding	GO:0048764;GO:0006464//protein modification process	gi|224103899|ref|XP_002313236.1|/4.55997e-143/predicted protein [Populus trichocarpa]	K04733|1|1e-24|114|rcu:RCOM_1720970|interleukin-1 receptor-associated kinase 4 [EC:2.7.11.1]!K13430|2|1e-24|113|sbi:SORBI_04g020990|serine/threonine-protein kinase PBS1 [EC:2.7.11.1]!K00924|4|1e-23|110|osa:4333525| [EC:2.7.1.-]
orange1.1t00386	-1.31415	-	-	-	GO:0003824//catalytic activity	GO:0008652//cellular amino acid biosynthetic process	gi|224064041|ref|XP_002301362.1|/2.11796e-73/predicted protein [Populus trichocarpa]	K13034|1|1e-74|232|pop:POPTR_644475|L-3-cyanoalanine synthase/ cysteine synthase [EC:2.5.1.47 4.4.1.9]
orange1.1t01623	-1.30881	-	-	-	-	-	gi|255561767|ref|XP_002521893.1|/1.02998e-40/lipid binding protein, putative [Ricinus communis]	-
Cs6g06960	-1.30853	-	-	-	-	-	gi|108707443|gb|ABF95238.1|/8.51498e-49/haloacid dehalogenase-like hydrolase family protein, putative, expressed [Oryza sativa Japonica Group]	K07025|1|3e-43|175|pop:POPTR_819173|putative hydrolase of the HAD superfamily
Cs9g07650	-1.30194	-	-	-	GO:0003677//DNA binding	-	gi|255552051|ref|XP_002517070.1|/5.59675e-86/Heat shock factor protein HSF30, putative [Ricinus communis]	-
Cs8g06750	-1.297	-	-	-	-	-	gi|224103435|ref|XP_002313055.1|/1.37855e-89/predicted protein [Populus trichocarpa]	-
orange1.1t04139	-1.28647	-	-	-	-	-	gi|225426693|ref|XP_002281735.1|/1.8987e-162/PREDICTED: cytochrome P450 76C4 [Vitis vinifera]	K00517|1|8e-109|392|osa:4348172| [EC:1.14.-.-]!K05280|3|2e-89|327|vvi:100263810|flavonoid 3'-monooxygenase [EC:1.14.13.21]
Cs3g04190	-1.28344	-	-	-	GO:0046872//metal ion binding;GO:0016829//lyase activity	-	gi|209446863|dbj|BAG74774.1|/5.34854e-123/limonene synthase [Poncirus trifoliata]	K07385|1|8e-44|144|ath:AT3G25830|1,8-cineole synthase [EC:4.2.3.-]
Cs6g09640	-1.2829	-	-	-	GO:0048037//cofactor binding;GO:0008483//transaminase activity	-	gi|225439615|ref|XP_002267787.1|/1.40571e-58/PREDICTED: alanine--glyoxylate aminotransferase 2 homolog 2, mitochondrial [Vitis vinifera]	K00827|1|8e-60|180|vvi:100251671|alanine-glyoxylate transaminase / (R)-3-amino-2-methylpropionate-pyruvate transaminase [EC:2.6.1.44 2.6.1.40]
Cs4g05880	-1.27778	-	-	-	GO:0005515//protein binding	GO:0044267//cellular protein metabolic process;GO:0000302//response to reactive oxygen species;GO:0006970//response to osmotic stress;GO:0009642//response to light intensity	gi|343887298|dbj|BAK61844.1|/4.25133e-84/heat shock protein [Citrus unshiu]	K13993|1|9e-65|244|rcu:RCOM_0706510|HSP20 family protein
Cs5g32400	-1.27498	-	-	-	GO:0005488//binding	GO:0010468//regulation of gene expression;GO:0009725//response to hormone stimulus;GO:0006350//transcription	gi|359479836|ref|XP_002270286.2|/2.40218e-59/PREDICTED: auxin response factor 23-like [Vitis vinifera]	K14486|1|3e-13|76.3|osa:4329672|auxin response factor
orange1.1t03414	-1.26716	-	-	GO:0031410//cytoplasmic vesicle	GO:0046914//transition metal ion binding	GO:0006091//generation of precursor metabolites and energy	gi|224115252|ref|XP_002316983.1|/1.28178e-22/predicted protein [Populus trichocarpa]	-
Cs7g19870	-1.26618	-	-	-	GO:0001071	GO:0010468//regulation of gene expression	gi|159505446|gb|ABW97699.1|/6.22386e-62/putative bHLH transcription factor [Citrus sinensis]	-
Cs6g02660	-1.26339	-	-	-	GO:0016741//transferase activity, transferring one-carbon groups;GO:0004857//enzyme inhibitor activity	GO:0019219	gi|224144943|ref|XP_002325470.1|/6.35981e-88/predicted protein [Populus trichocarpa]	K02553|1|8e-79|293|ath:AT3G02770|regulator of ribonuclease activity A
Cs5g31460	-1.26339	-	-	GO:0044464//cell part	-	-	gi|296089951|emb|CBI39770.3|/5.77141e-104/unnamed protein product [Vitis vinifera]	-
orange1.1t02003	-1.25523	-	-	-	-	-	gi|224055948|ref|XP_002298705.1|/3.53924e-134/predicted protein [Populus trichocarpa]	-
Cs8g09780	-1.25508	-	-	-	-	-	gi|224058639|ref|XP_002299579.1|/6.2521e-161/cytochrome P450 [Populus trichocarpa]	K00517|1|2e-115|414|osa:4348172| [EC:1.14.-.-]!K05280|3|7e-89|325|pop:POPTR_823742|flavonoid 3'-monooxygenase [EC:1.14.13.21]
orange1.1t02914	-1.2475	-	-	GO:0043234//protein complex;GO:0044444//cytoplasmic part	GO:0016616//oxidoreductase activity, acting on the CH-OH group of donors, NAD or NADP as acceptor;GO:0048037//cofactor binding;GO:0000166//nucleotide binding	GO:0006072//glycerol-3-phosphate metabolic process	gi|225441908|ref|XP_002284479.1|/6.86838e-99/PREDICTED: glycerol-3-phosphate dehydrogenase [NAD(P)+] isoform 1 [Vitis vinifera]	-
orange1.1t00571	-1.24482	-	-	-	-	-	gi|157399682|gb|ABV53465.1|/1.76419e-59/pseudo-response regulator 9 [Castanea sativa]	K12130|1|2e-36|152|ath:AT5G24470|pseudo-response regulator 5!K12128|5|4e-34|145|ath:AT2G46790|pseudo-response regulator 9
Cs7g15610	-1.24256	-1.22557	-1.20174	GO:0016020//membrane	GO:0004629//phospholipase C activity	GO:0006644//phospholipid metabolic process	gi|297833008|ref|XP_002884386.1|/1.39129e-78/phosphoesterase family protein [Arabidopsis lyrata subsp. lyrata]	K01114|1|2e-79|296|rcu:RCOM_1516850|phospholipase C [EC:3.1.4.3]
Cs2g25210	-1.24103	-	-	-	GO:0003824//catalytic activity	-	gi|225451426|ref|XP_002273717.1|/4.97648e-152/PREDICTED: F-box/kelch-repeat protein At3g27150-like [Vitis vinifera]	-
Cs2g18250	-1.24063	-	-	-	GO:0016758//transferase activity, transferring hexosyl groups	-	gi|242199344|gb|ACS87993.1|/6.56272e-141/UDP-glucosyltransferase family 1 protein [Citrus sinensis]	K13691|1|6e-101|367|pop:POPTR_807713|pathogen-inducible salicylic acid glucosyltransferase [EC:2.4.1.-]
Cs2g29360	-1.23316	-	-	-	GO:0046914//transition metal ion binding	GO:0006091//generation of precursor metabolites and energy	gi|255564516|ref|XP_002523254.1|/3.46015e-50/copper ion binding protein, putative [Ricinus communis]	-
orange1.1t02795	-1.23316	-	-	GO:0016020//membrane;GO:0030312//external encapsulating structure;GO:0009536//plastid	GO:0016628//oxidoreductase activity, acting on the CH-CH group of donors, NAD or NADP as acceptor;GO:0032559//adenyl ribonucleotide binding	GO:0006950//response to stress;GO:0044267//cellular protein metabolic process	gi|255543357|ref|XP_002512741.1|/0/heat shock protein, putative [Ricinus communis]	K03283|1|0.0|1107|rcu:RCOM_1442270|heat shock 70kDa protein 1/8
Cs1g06760	-1.23206	-	-	-	-	-	gi|206584345|gb|ACI15345.1|/1.89838e-129/NAC domain protein NAC4 [Gossypium hirsutum]	-
Cs6g02260	-1.23044	-	-	-	GO:0005488//binding;GO:0004672//protein kinase activity	-	gi|359482058|ref|XP_002274540.2|/0/PREDICTED: probable LRR receptor-like serine/threonine-protein kinase At3g47570-like [Vitis vinifera]	K13428|1|4e-179|626|ath:AT5G20480|LRR receptor-like serine/threonine-protein kinase EFR [EC:2.7.11.1]!K13420|3|1e-125|421|vvi:100253808|LRR receptor-like serine/threonine-protein kinase FLS2 [EC:2.7.11.1]
Cs6g15280	-1.22935	-	-	GO:0044464//cell part	GO:0015604//phosphonate transmembrane transporter activity;GO:0017111//nucleoside-triphosphatase activity;GO:0032559//adenyl ribonucleotide binding	-	gi|75318232|sp|O24367.1|TUR2_SPIPO/0/RecName: Full=Pleiotropic drug resistance protein TUR2; Short=Protein Turion 2	K05681|1|2e-27|124|cme:CMS467C|ATP-binding cassette, subfamily G (WHITE), member 2!K12843|3|6e-26|119|vvi:100248403|U4/U6 small nuclear ribonucleoprotein PRP3
Cs8g04280	-1.22607	-	-	-	-	-	gi|255573145|ref|XP_002527502.1|/1.30975e-54/zinc finger protein, putative [Ricinus communis]	-
Cs6g07840	-1.22501	-	-	GO:0009526//plastid envelope	GO:0008194//UDP-glycosyltransferase activity	GO:0008610//lipid biosynthetic process;GO:0006664//glycolipid metabolic process;GO:0009267//cellular response to starvation	gi|224090935|ref|XP_002309122.1|/1.50462e-77/predicted protein [Populus trichocarpa]	K06119|1|9e-79|294|pop:POPTR_417124|sulfoquinovosyltransferase [EC:2.4.1.-]
Cs2g07240	-1.20939	1.93067	1.96913	-	-	-	gi|336318893|gb|AEI52903.1|/2.50869e-66/terpene synthase 3 [Populus trichocarpa]	K15086|1|1e-63|243|vvi:100256887|(3S)-linalool synthase [EC:4.2.3.25]
orange1.1t02556	-1.20845	-	-	GO:0009536//plastid	-	GO:0000302//response to reactive oxygen species;GO:0009642//response to light intensity	gi|357464141|ref|XP_003602352.1|/5.02583e-56/Chloroplast small heat shock protein [Medicago truncatula]	K13993|1|2e-46|186|rcu:RCOM_0444640|HSP20 family protein!K06700|3|1e-44|95.5|vvi:100263076|proteasome inhibitor subunit 1 (PI31)
Cs6g12870	-1.20208	-	-	-	GO:0016747//transferase activity, transferring acyl groups other than amino-acyl groups	-	gi|255587870|ref|XP_002534423.1|/2.13106e-117/Anthranilate N-benzoyltransferase protein, putative [Ricinus communis]	K13065|1|7e-19|93.2|pop:POPTR_554899|shikimate O-hydroxycinnamoyltransferase [EC:2.3.1.133]
Cs7g13810	-1.19802	-	-	GO:0043231//intracellular membrane-bounded organelle	GO:0005515//protein binding	GO:0044267//cellular protein metabolic process	gi|224096536|ref|XP_002310648.1|/2.18447e-58/predicted protein [Populus trichocarpa]	K05337|1|2e-13|75.9|olu:OSTLU_7956|ferredoxin!K03686|4|3e-08|58.5|cre:CHLREDRAFT_55286|molecular chaperone DnaJ
Cs5g10280	-1.19785	-	-	-	GO:0005488//binding	-	gi|224074851|ref|XP_002304467.1|/3.40453e-59/predicted protein [Populus trichocarpa]	-
Cs3g26240	-1.19591	-	-	GO:0031224//intrinsic to membrane	-	GO:0009607//response to biotic stimulus	gi|255538966|ref|XP_002510548.1|/1.44983e-113/Zeamatin precursor, putative [Ricinus communis]	-
Cs6g07420	-1.18751	-	-	-	-	-	gi|224140343|ref|XP_002323542.1|/6.56327e-48/predicted protein [Populus trichocarpa]	-
Cs5g25930	-1.18383	-	-	-	GO:0016709//oxidoreductase activity, acting on paired donors, with incorporation or reduction of molecular oxygen, NADH or NADPH as one donor, and incorporation of one atom of oxygen;GO:0005506//iron ion binding	GO:0008152//metabolic process	gi|357016484|gb|AET50435.1|/2.4831e-95/putative cytochrome P450 [Citrus sinensis]	K11818|1|2e-65|248|ath:AT4G31500|cytochrome P450, family 83, subfamily B, polypeptide 1 [EC:1.14.-.-]!K00517|3|2e-64|245|ath:AT3G26300| [EC:1.14.-.-]
Cs2g02500	-1.17933	-	-	-	GO:0005488//binding;GO:0016641//oxidoreductase activity, acting on the CH-NH2 group of donors, oxygen as acceptor	GO:0008152//metabolic process	gi|642062|gb|AAB70883.1|/2.15051e-87/1-aminocyclopropane-1-carboxylate oxidase [Pelargonium x hortorum]	K05933|1|3e-80|297|rcu:RCOM_2065200|aminocyclopropanecarboxylate oxidase [EC:1.14.17.4]
orange1.1t00537	-1.17916	-	-	-	GO:0016462//pyrophosphatase activity;GO:0032559//adenyl ribonucleotide binding	-	gi|224130620|ref|XP_002320886.1|/0/predicted protein [Populus trichocarpa]	K08900|1|2e-64|245|pop:POPTR_271862|mitochondrial chaperone BCS1
Cs9g18740	-1.17876	-	-	-	-	-	gi|225464712|ref|XP_002276171.1|/0/PREDICTED: receptor-like protein 12-like [Vitis vinifera]	K13420|1|3e-76|285|ath:AT5G46330|LRR receptor-like serine/threonine-protein kinase FLS2 [EC:2.7.11.1]
Cs7g31270	-1.17544	-	-	GO:0043234//protein complex;GO:0009536//plastid	GO:0016833//oxo-acid-lyase activity	GO:0009725//response to hormone stimulus;GO:0009850//auxin metabolic process;GO:0006568//tryptophan metabolic process;GO:0048527//lateral root development;GO:0006950//response to stress	gi|960291|gb|AAA74901.1|/5.38361e-63/anthranilate synthase alpha subunit [Ruta graveolens]	K01657|1|5e-59|228|rcu:RCOM_0592860|anthranilate synthase component I [EC:4.1.3.27]
Cs2g06630	-1.17095	-1.1183	-	-	-	-	gi|224116190|ref|XP_002317235.1|/3.57772e-152/predicted protein [Populus trichocarpa]	K01082|1|2e-153|414|pop:POPTR_771156|3'(2'), 5'-bisphosphate nucleotidase [EC:3.1.3.7]
Cs2g06290	-1.17028	-	-	-	-	-	gi|255556005|ref|XP_002519037.1|/2.18399e-73/Stem-specific protein TSJT1, putative [Ricinus communis]	-
Cs2g07720	-1.16653	-	-	-	-	-	gi|255554959|ref|XP_002518517.1|/1.2669e-64/Glucose-6-phosphate/phosphate translocator 2, chloroplast precursor, putative [Ricinus communis]	-
Cs4g19400	-1.16386	-	-	-	GO:0017016//Ras GTPase binding	-	gi|359476350|ref|XP_002283782.2|/0/PREDICTED: E3 ubiquitin-protein ligase HERC2-like [Vitis vinifera]	K10615|1|8e-13|73.9|cme:CMB070C|E3 ubiquitin-protein ligase HERC4 [EC:6.3.2.19]!K11493|2|8e-08|57.4|ota:Ot03g05690|regulator of chromosome condensation
Cs1g22140	-1.16116	-	-	-	GO:0016881//acid-amino acid ligase activity	GO:0048878//chemical homeostasis	gi|300680026|gb|ADK27717.1|/0/GH3 [Dimocarpus longan]	K14487|1|0.0|781|pop:POPTR_587044|auxin responsive GH3 gene family
Cs4g14590	-1.15658	-	-	GO:0043231//intracellular membrane-bounded organelle	GO:0030528//transcription regulator activity;GO:0001071;GO:0003677//DNA binding	GO:0009408//response to heat;GO:0006350//transcription;GO:0010557//positive regulation of macromolecule biosynthetic process	gi|255546133|ref|XP_002514126.1|/1.75621e-98/Heat shock factor protein HSF30, putative [Ricinus communis]	-
Cs2g22820	-1.15358	-	-	-	-	-	gi|225447665|ref|XP_002275507.1|/2.65533e-20/PREDICTED: uncharacterized protein LOC100247673 [Vitis vinifera]	-
Cs1g18360	-1.15099	-	-	-	-	-	gi|224128516|ref|XP_002329023.1|/3.32747e-59/cytochrome P450 probable 6-deoxoteasterone to 3-dehydro 6-deoxoteasterone or teasterone to 3-dehydro teasterone [Populus trichocarpa]	K12638|1|4e-50|159|ath:AT3G13730|cytochrome P450, family 90, subfamily D, polypeptide 1 [EC:1.14.-.-]
Cs3g13310	-1.15009	-	-	GO:0043231//intracellular membrane-bounded organelle	GO:0003677//DNA binding;GO:0016888//endodeoxyribonuclease activity, producing 5'-phosphomonoesters	GO:0009411//response to UV;GO:0006289//nucleotide-excision repair;GO:0010212//response to ionizing radiation;GO:0000725//recombinational repair	gi|359487720|ref|XP_002281063.2|/2.20977e-22/PREDICTED: DNA excision repair protein ERCC-1-like [Vitis vinifera]	K10849|1|1e-23|75.9|vvi:100244316|DNA excision repair protein ERCC-1
Cs2g28830	-1.14831	-	-	-	-	-	gi|147833693|emb|CAN64332.1|/5.3553e-149/hypothetical protein VITISV_014668 [Vitis vinifera]	-
Cs9g03160	-1.14232	-2.07092	-2.20079	-	-	-	-	-
Cs8g15720	-1.14068	-2.52259	-	GO:0005576//extracellular region;GO:0030312//external encapsulating structure	GO:0004553//hydrolase activity, hydrolyzing O-glycosyl compounds;GO:0016758//transferase activity, transferring hexosyl groups	GO:0044042//glucan metabolic process	gi|156739650|gb|ABU93486.1|/3.09167e-61/xyloglucan endotraglucosylase/hydrolase [Vigna angularis]	K08235|1|9e-62|143|rcu:RCOM_0474040|xyloglucan:xyloglucosyl transferase [EC:2.4.1.207]
Cs1g19580	-1.14068	-	-	-	-	-	gi|156254540|gb|ABU62755.1|/2.65509e-53/4,5-DOPA dioxygenase extradiol [Nicotiana benthamiana]	K05578|1|3e-33|141|pop:Poptr_cp082|NADH dehydrogenase I subunit 6 [EC:1.6.5.3]
Cs2g01910	-1.13993	-	-	-	-	-	gi|356537926|ref|XP_003537457.1|/2.72852e-65/PREDICTED: cytochrome P450 71D8-like [Glycine max]	K00517|1|6e-47|186|ath:AT3G26210| [EC:1.14.-.-]
Cs5g25760	-1.13531	-	-	-	-	-	gi|225450937|ref|XP_002284624.1|/5.16908e-75/PREDICTED: germin-like protein subfamily 1 member 7 isoform 1 [Vitis vinifera]	-
Cs8g12880	-1.12738	-	-	-	-	-	gi|283520946|gb|ADB25215.1|/0/ethylene response 3 [Citrus sinensis]	K14509|1|0.0|832|rcu:RCOM_0608080|ethylene receptor [EC:2.7.13.-]
Cs3g26220	-1.12611	-	-	-	-	-	gi|224065838|ref|XP_002301971.1|/8.2026e-42/predicted protein [Populus trichocarpa]	K03686|1|4e-12|70.1|pop:POPTR_919473|molecular chaperone DnaJ
orange1.1t01118	-1.12297	-	-	-	GO:0035251//UDP-glucosyltransferase activity	GO:0051553	gi|242199342|gb|ACS87992.1|/0/UDP-glucosyltransferase family 1 protein [Citrus sinensis]	K13496|1|4e-157|552|ath:AT2G36780|UDP-glucosyl transferase 73C [EC:2.4.1.-]
Cs9g07790	-1.11779	-	-	GO:0031224//intrinsic to membrane	GO:0046873//metal ion transmembrane transporter activity;GO:0019829//cation-transporting ATPase activity;GO:0005515//protein binding;GO:0032559//adenyl ribonucleotide binding	GO:0009206;GO:0070838//divalent metal ion transport	gi|225432830|ref|XP_002279629.1|/0/PREDICTED: putative calcium-transporting ATPase 13, plasma membrane-type-like [Vitis vinifera]	K01537|1|0.0|1353|ath:AT3G22910|Ca2+-transporting ATPase [EC:3.6.3.8]
Cs5g10180	-1.11451	-	-	-	-	GO:0006810//transport	gi|356559724|ref|XP_003548147.1|/3.90592e-86/PREDICTED: SPX domain-containing membrane protein At4g22990-like isoform 2 [Glycine max]	-
orange1.1t04990	-1.10984	-	-	-	-	-	gi|255543359|ref|XP_002512742.1|/0/heat shock protein, putative [Ricinus communis]	K03283|1|0.0|759|rcu:RCOM_1442280|heat shock 70kDa protein 1/8
Cs2g02790	-1.10777	-	-	-	-	GO:0006350//transcription	gi|255554813|ref|XP_002518444.1|/1.04459e-132/WRKY transcription factor, putative [Ricinus communis]	K13424|1|6e-11|68.2|zma:100281160|WRKY transcription factor 33
Cs6g07320	-1.10582	-	-	-	-	-	gi|224087579|ref|XP_002308192.1|/5.2398e-38/predicted protein [Populus trichocarpa]	K13993|1|3e-39|160|pop:POPTR_653054|HSP20 family protein
orange1.1t00608	-1.10462	-	-	-	-	-	gi|118489249|gb|ABK96430.1|/2.17008e-53/unknown [Populus trichocarpa x Populus deltoides]	-
Cs8g06370	-1.09353	-	-	GO:0005618//cell wall;GO:0016020//membrane	GO:0016491//oxidoreductase activity;GO:0004672//protein kinase activity;GO:0032559//adenyl ribonucleotide binding	GO:0006464//protein modification process;GO:0007167//enzyme linked receptor protein signaling pathway	gi|224103409|ref|XP_002313045.1|/0/predicted protein [Populus trichocarpa]	K00924|1|5e-43|175|ath:AT1G28440| [EC:2.7.1.-]!K13415|5|1e-39|163|sbi:SORBI_03g032990|protein brassinosteroid insensitive 1 [EC:2.7.10.1 2.7.11.1]
Cs3g24200	-1.09055	-	-	GO:0019897//extrinsic to plasma membrane	GO:0004683//calmodulin-dependent protein kinase activity	-	gi|255538504|ref|XP_002510317.1|/0/F-box and wd40 domain protein, putative [Ricinus communis]	K14963|1|1e-16|86.3|ath:AT3G49660|COMPASS component SWD3
Cs7g31010	-1.09055	-	-	-	GO:0016706//oxidoreductase activity, acting on paired donors, with incorporation or reduction of molecular oxygen, 2-oxoglutarate as one donor, and incorporation of one atom each of oxygen into both donors	-	gi|224101153|ref|XP_002312162.1|/2.63033e-117/predicted protein [Populus trichocarpa]	K05277|1|3e-41|168|pop:POPTR_646527|leucoanthocyanidin dioxygenase [EC:1.14.11.19]!K00475|3|2e-39|162|zma:542712|naringenin 3-dioxygenase [EC:1.14.11.9]
Cs7g31610	-1.08721	-	-	GO:0043231//intracellular membrane-bounded organelle	GO:0003676//nucleic acid binding	GO:0010468//regulation of gene expression	gi|224112575|ref|XP_002316232.1|/7.37321e-50/predicted protein [Populus trichocarpa]	-
Cs1g12420	-1.0855	-	-	GO:0031224//intrinsic to membrane;GO:0044424//intracellular part	GO:0017111//nucleoside-triphosphatase activity;GO:0016215	GO:0006633//fatty acid biosynthetic process;GO:0009767//photosynthetic electron transport chain	gi|255553197|ref|XP_002517641.1|/7.63969e-82/delta 9 desaturase, putative [Ricinus communis]	K00507|1|4e-83|176|rcu:RCOM_0900580|stearoyl-CoA desaturase (delta-9 desaturase) [EC:1.14.19.1]
Cs1g20800	-1.0788	-	-	-	-	-	gi|359496777|ref|XP_002265108.2|/2.62467e-64/PREDICTED: uncharacterized protein LOC100252003 [Vitis vinifera]	-
Cs4g05490	-1.07838	-	-	GO:0009536//plastid	GO:0008378//galactosyltransferase activity	GO:0006950//response to stress	gi|224142577|ref|XP_002324632.1|/0/predicted protein [Populus trichocarpa]	K06611|1|5e-47|187|rcu:RCOM_1346470|stachyose synthetase [EC:2.4.1.67]
Cs6g22290	-1.07804	-	-	-	-	-	gi|225451725|ref|XP_002276947.1|/1.13434e-160/PREDICTED: uncharacterized protein LOC100266999 [Vitis vinifera]	-
Cs1g02580	-1.07504	-	-	-	-	-	gi|147798863|emb|CAN77001.1|/1.27977e-98/hypothetical protein VITISV_003899 [Vitis vinifera]	K13422|1|4e-09|42.0|rcu:RCOM_0864470|transcription factor MYC2
Cs2g03240	-1.07436	-	-	-	GO:0005488//binding	-	gi|255557263|ref|XP_002519662.1|/2.47026e-20/conserved hypothetical protein [Ricinus communis]	-
Cs5g12900	-1.07074	-	-	-	-	-	gi|261343328|gb|ACX70155.1|/8.59708e-61/terpene synthase 1 [Citrus sinensis]	K12929|1|6e-54|106|rcu:RCOM_1574350|casbene synthase [EC:4.2.3.8]
orange1.1t03246	-1.07062	-	-	-	-	-	gi|224098828|ref|XP_002311282.1|/8.64012e-90/predicted protein [Populus trichocarpa]	-
Cs6g19380	-1.06751	-	-	-	GO:0016709//oxidoreductase activity, acting on paired donors, with incorporation or reduction of molecular oxygen, NADH or NADPH as one donor, and incorporation of one atom of oxygen;GO:0005506//iron ion binding	GO:0006952//defense response;GO:0003006//reproductive developmental process;GO:0006714;GO:0009416//response to light stimulus	gi|367465454|gb|AEX15511.1|/0/ABA 8'-hydroxylase [Citrus sinensis]	K09843|1|0.0|248|pop:POPTR_783291|(+)-abscisic acid 8'-hydroxylase [EC:1.14.13.93]
Cs3g04360	-1.06712	-	-	-	GO:0046872//metal ion binding;GO:0010333	GO:0016098//monoterpenoid metabolic process	gi|21435708|gb|AAM53946.1|AF514289_1/1.99994e-105/(+)-limonene synthase 2 [Citrus limon]	K12467|1|2e-33|143|ath:AT3G25810|myrcene/ocimene synthase [EC:4.2.3.15]!K07385|5|3e-33|142|ath:AT3G25830|1,8-cineole synthase [EC:4.2.3.-]
Cs8g08880	-1.0584	-	-	-	-	-	gi|255576735|ref|XP_002529255.1|/3.1954e-103/beta-fructofuranosidase, putative [Ricinus communis]	-
Cs6g07130	-1.05825	-	-	GO:0044464//cell part	-	-	gi|224138898|ref|XP_002322929.1|/0/predicted protein [Populus trichocarpa]	-
Cs7g09860	-1.05718	-	-	GO:0044464//cell part	GO:0016837	-	gi|11072028|gb|AAG28907.1|AC008113_23/4.78527e-178/F12A21.12 [Arabidopsis thaliana]	K01728|1|2e-177|477|ath:AT1G67750|pectate lyase [EC:4.2.2.2]
Cs9g04500	-1.04951	-	-	-	-	-	gi|225432290|ref|XP_002273066.1|/7.83895e-49/PREDICTED: uncharacterized protein LOC100259559 [Vitis vinifera]	-
Cs7g07460	-1.03758	-	-	-	-	-	gi|224121224|ref|XP_002330774.1|/2.90436e-55/predicted protein [Populus trichocarpa]	K01669|1|9e-13|75.1|pop:POPTR_785478|deoxyribodipyrimidine photo-lyase [EC:4.1.99.3]
Cs3g19220	-1.03397	-	-	-	-	-	gi|8778357|gb|AAF79365.1|AC007887_24/1.84301e-55/F15O4.45 [Arabidopsis thaliana]	-
Cs5g09370	-1.03204	-	-	-	GO:0004091//carboxylesterase activity;GO:0004857//enzyme inhibitor activity	-	gi|255537037|ref|XP_002509585.1|/9.95994e-65/21 kDa protein precursor, putative [Ricinus communis]	K01051|1|2e-13|74.7|rcu:RCOM_0417480|pectinesterase [EC:3.1.1.11]
Cs4g18790	-1.03037	-	-	-	GO:0004175//endopeptidase activity	GO:0019538//protein metabolic process	gi|1351408|sp|P49043.1|VPE_CITSI/1.61817e-65/RecName: Full=Vacuolar-processing enzyme; Short=VPE; Flags: Precursor	K01369|1|4e-55|127|pop:POPTR_736805|legumain [EC:3.4.22.34]
Cs3g26090	-1.02651	-	-	GO:0030312//external encapsulating structure	-	GO:0006950//response to stress	gi|5102600|emb|CAB45241.1|/9.50882e-28/GEG protein [Gerbera hybrid cultivar]	-
Cs3g02125	-1.0252	-	-	-	-	-	gi|16225423|gb|AAL15885.1|AF417297_1/3.74927e-11/putative gamma-thionin [Castanea sativa]	-
orange1.1t03244	-1.02426	-	-	-	-	-	gi|224109096|ref|XP_002315082.1|/0/predicted protein [Populus trichocarpa]	K08202|1|4e-73|273|ppp:PHYPADRAFT_213049|MFS transporter, OCT family, solute carrier family 22 (organic cation transporter), member 5
Cs6g08320	-1.02385	-	-	GO:0000325//plant-type vacuole;GO:0031090//organelle membrane	GO:0005488//binding;GO:0015368//calcium:cation antiporter activity	GO:0051707//response to other organism;GO:0010038//response to metal ion;GO:0015672//monovalent inorganic cation transport;GO:0006875//cellular metal ion homeostasis;GO:0030005;GO:0030001//metal ion transport;GO:0044237//cellular metabolic process	gi|297816448|ref|XP_002876107.1|/1.11283e-39/hypothetical protein ARALYDRAFT_485541 [Arabidopsis lyrata subsp. lyrata]	K07300|1|9e-40|164|rcu:RCOM_0643910|Ca2+:H+ antiporter
Cs1g26370	-1.02344	-	-	GO:0043231//intracellular membrane-bounded organelle	GO:0016405//CoA-ligase activity	-	gi|255561377|ref|XP_002521699.1|/0/AMP dependent ligase, putative [Ricinus communis]	K00666|1|3e-173|607|sbi:SORBI_10g012080|fatty-acyl-CoA synthase [EC:6.2.1.-]!K10526|3|2e-39|163|osa:4331515|OPC-8:0 CoA ligase 1 [EC:6.2.1.-]!K01904|5|2e-36|153|ppp:PHYPADRAFT_113172|4-coumarate--CoA ligase [EC:6.2.1.12]
Cs7g05990	-1.02298	-	-	-	GO:0004871//signal transducer activity;GO:0004674//protein serine/threonine kinase activity;GO:0032559//adenyl ribonucleotide binding	GO:0006464//protein modification process	gi|359475853|ref|XP_002285386.2|/7.83435e-55/PREDICTED: probable receptor-like protein kinase At1g80640-like [Vitis vinifera]	K13430|1|5e-20|47.4|ath:AT5G13160|serine/threonine-protein kinase PBS1 [EC:2.7.11.1]!K04733|5|9e-20|47.0|rcu:RCOM_1720970|interleukin-1 receptor-associated kinase 4 [EC:2.7.11.1]
Cs1g20430	-1.01814	-	-	-	-	-	gi|255586659|ref|XP_002533960.1|/0/Myosin-1, putative [Ricinus communis]	K10394|1|1e-06|53.9|vcn:VOLCADRAFT_103736|kinesin family member 3/17
Cs1g20130	-1.01483	-	-	-	-	-	gi|224097194|ref|XP_002310871.1|/1.33597e-74/predicted protein [Populus trichocarpa]	-
Cs3g14550	-1.01276	-	-1.78746	GO:0031224//intrinsic to membrane	-	-	gi|225450721|ref|XP_002279031.1|/7.57263e-26/PREDICTED: bidirectional sugar transporter SWEET16 [Vitis vinifera]	-
orange1.1t02246	-1.01076	-	-	-	-	-	gi|168805188|gb|ACA28679.1|/2.44221e-47/male sterility-related protein [Linum usitatissimum]	K13356|1|5e-28|95.1|pop:POPTR_836660|fatty acyl-CoA reductase [EC:1.2.1.-]
Cs8g03710	-1.00458	-	-	GO:0043231//intracellular membrane-bounded organelle	-	GO:0009642//response to light intensity;GO:0000302//response to reactive oxygen species	gi|357468175|ref|XP_003604372.1|/1.41729e-45/Peptidase M50 family [Medicago truncatula]	-
Cs4g03960	-	11.5837	-	-	-	-	gi|147777381|emb|CAN67198.1|/1.48162e-32/hypothetical protein VITISV_001853 [Vitis vinifera]	-
Cs6g21120	-	10.9697	-	GO:0043231//intracellular membrane-bounded organelle	GO:0001071	GO:0048506;GO:0009725//response to hormone stimulus;GO:0010468//regulation of gene expression;GO:0000902//cell morphogenesis;GO:0009639//response to red or far red light	gi|255552902|ref|XP_002517494.1|/3.41626e-18/transcription regulator, putative [Ricinus communis]	-
Cs4g04730	-	9.01972	2.22387	GO:0043231//intracellular membrane-bounded organelle	GO:0031559//oxidosqualene cyclase activity	GO:0016104//triterpenoid biosynthetic process;GO:0009668;GO:0048229//gametophyte development;GO:0006350//transcription	gi|152962680|dbj|BAF73930.1|/1.67259e-58/cycloartenol synthase [Kandelia candel]	K01853|1|1e-58|121|pop:POPTR_717351|cycloartenol synthase [EC:5.4.99.8]
Cs5g04980	-	4.14366	-	-	-	-	gi|194466223|gb|ACF74342.1|/9.64507e-34/gonadotropin beta chain [Arachis hypogaea]	-
Cs3g26480	-	2.49842	2.24435	-	GO:0016788//hydrolase activity, acting on ester bonds	GO:0044238//primary metabolic process	gi|302142707|emb|CBI19910.3|/6.14951e-26/unnamed protein product [Vitis vinifera]	-
Cs7g22820	-	2.27859	-	-	-	-	gi|357482355|ref|XP_003611463.1|/1.88218e-39/Cytochrome P450 ent-kaurenoic acid oxidase [Medicago truncatula]	K04123|1|1e-36|153|vvi:100251295|ent-kaurenoic acid hydroxylase [EC:1.14.13.79]
orange1.1t01763	-	2.22612	-	-	-	-	gi|224064752|ref|XP_002301546.1|/1.68104e-39/predicted protein [Populus trichocarpa]	-
Cs7g08180	-	2.09573	-	-	GO:0005488//binding;GO:0019887//protein kinase regulator activity	GO:0007049//cell cycle	gi|359359230|gb|AEV41133.1|/1.9019e-68/D1-type cyclin [Populus x canadensis]	K10151|1|2e-18|58.5|pop:POPTR_804326|cyclin D2!K14505|3|2e-17|63.5|rcu:RCOM_0811920|cyclin D3, plant
Cs3g23950	-	2.0725	-	GO:0043231//intracellular membrane-bounded organelle	GO:0003676//nucleic acid binding	GO:0010468//regulation of gene expression	gi|224137362|ref|XP_002327107.1|/7.29144e-73/predicted protein [Populus trichocarpa]	K09422|1|8e-47|185|sbi:SORBI_02g013010|myb proto-oncogene protein, plant
Cs5g32150	-	2.0562	-	GO:0031410//cytoplasmic vesicle	GO:0005488//binding;GO:0016628//oxidoreductase activity, acting on the CH-CH group of donors, NAD or NADP as acceptor;GO:0016772//transferase activity, transferring phosphorus-containing groups	GO:0023060;GO:0008152//metabolic process	gi|255567588|ref|XP_002524773.1|/0/serine-threonine protein kinase, plant-type, putative [Ricinus communis]	K13420|1|1e-32|139|pop:POPTR_1075175|LRR receptor-like serine/threonine-protein kinase FLS2 [EC:2.7.11.1]
Cs7g12650	-	2.0562	-	-	-	-	gi|224111758|ref|XP_002315967.1|/5.72799e-83/predicted protein [Populus trichocarpa]	-
Cs3g01250	-	1.94203	-	-	-	-	gi|255556695|ref|XP_002519381.1|/6.61471e-65/Serine/threonine-protein kinase PBS1, putative [Ricinus communis]	K13418|1|9e-44|132|vvi:100247683|somatic embryogenesis receptor kinase 1 [EC:2.7.10.1 2.7.11.1]
Cs2g08460	-	1.76807	-	-	-	-	gi|359483267|ref|XP_002269085.2|/7.31526e-63/PREDICTED: beta-Amyrin Synthase 2-like [Vitis vinifera]	K01853|1|3e-45|159|osa:4328256|cycloartenol synthase [EC:5.4.99.8]
Cs4g07340	-	1.73901	-	GO:0005618//cell wall;GO:0005576//extracellular region	GO:0004175//endopeptidase activity;GO:0005515//protein binding	GO:0019538//protein metabolic process;GO:0010191;GO:0003006//reproductive developmental process;GO:0044092;GO:0009845//seed germination	gi|255550431|ref|XP_002516266.1|/0/Xylem serine proteinase 1 precursor, putative [Ricinus communis]	-
Cs2g07550	-	1.73427	-	-	-	-	gi|224076360|ref|XP_002304931.1|/3.50591e-81/2-oxoglutarate-dependent dioxygenase [Populus trichocarpa]	K06892|1|1e-29|99.8|pop:POPTR_550478|!K05282|3|2e-24|87.8|ath:AT4G25420|gibberellin 20-oxidase [EC:1.14.11.12]
orange1.1t01766	-	1.71441	-	-	-	-	gi|225437795|ref|XP_002281632.1|/6.14238e-117/PREDICTED: uncharacterized protein LOC100255480 isoform 1 [Vitis vinifera]	-
Cs4g12990	-	1.70005	-	-	-	-	gi|255546273|ref|XP_002514196.1|/4.36171e-95/conserved hypothetical protein [Ricinus communis]	-
Cs3g19360	-	1.64116	-	-	GO:0016747//transferase activity, transferring acyl groups other than amino-acyl groups	GO:0009699//phenylpropanoid biosynthetic process	gi|18376655|dbj|BAB84112.1|/6.33509e-151/chalcone synthase [Vitis vinifera]	K00660|1|1e-151|466|vvi:100263443|chalcone synthase [EC:2.3.1.74]
Cs4g10140	-	1.61419	-	-	GO:0016787//hydrolase activity	GO:0044238//primary metabolic process	gi|147819180|emb|CAN78085.1|/1.43415e-48/hypothetical protein VITISV_034041 [Vitis vinifera]	-
Cs7g12050	-	1.60052	-	-	GO:0003905//alkylbase DNA N-glycosylase activity	GO:0006281//DNA repair	gi|255547045|ref|XP_002514580.1|/6.84585e-79/DNA-3-methyladenine glycosylase, putative [Ricinus communis]	K01246|1|4e-80|173|rcu:RCOM_1466540|DNA-3-methyladenine glycosylase I [EC:3.2.2.20]
Cs4g03220	-	1.57077	-	GO:0005576//extracellular region;GO:0030312//external encapsulating structure	GO:0016798//hydrolase activity, acting on glycosyl bonds;GO:0016758//transferase activity, transferring hexosyl groups	GO:0044042//glucan metabolic process	gi|225446121|ref|XP_002270416.1|/3.36075e-123/PREDICTED: probable xyloglucan endotransglucosylase/hydrolase protein 23 [Vitis vinifera]	K08235|1|2e-124|224|vvi:100252949|xyloglucan:xyloglucosyl transferase [EC:2.4.1.207]!K14504|4|1e-123|218|rcu:RCOM_1630040|xyloglucan:xyloglucosyl transferase TCH4 [EC:2.4.1.207]
Cs6g06060	-	1.54558	-	-	GO:0016491//oxidoreductase activity	GO:0008152//metabolic process	gi|224090667|ref|XP_002309049.1|/8.89352e-58/predicted protein [Populus trichocarpa]	-
Cs7g17040	-	1.52186	-	-	-	-	gi|225446865|ref|XP_002283840.1|/1.8688e-16/PREDICTED: uncharacterized protein LOC100242015 isoform 1 [Vitis vinifera]	-
Cs6g20170	-	1.40128	-	GO:0005618//cell wall	GO:0005506//iron ion binding;GO:0003824//catalytic activity;GO:0016209//antioxidant activity	GO:0008152//metabolic process;GO:0006950//response to stress	gi|211906544|gb|ACJ11765.1|/1.10212e-143/class III peroxidase [Gossypium hirsutum]	K14833|1|4e-143|505|rcu:RCOM_0852470|nucleolar complex protein 2!K00430|2|1e-125|447|vvi:100267361|peroxidase [EC:1.11.1.7]
orange1.1t02788	-	1.36786	-	-	GO:0004497//monooxygenase activity;GO:0005506//iron ion binding	GO:0008152//metabolic process	gi|356519792|ref|XP_003528553.1|/5.47856e-84/PREDICTED: flavonoid 3'-monooxygenase-like [Glycine max]	K09754|1|1e-59|229|rcu:RCOM_1106600|p-coumarate 3-hydroxylase [EC:1.14.13.-]
Cs7g28110	-	1.35504	-	GO:0016020//membrane	GO:0004672//protein kinase activity;GO:0000166//nucleotide binding	-	gi|224109624|ref|XP_002315260.1|/0/predicted protein [Populus trichocarpa]	K04733|1|6e-133|473|ath:AT5G38990|interleukin-1 receptor-associated kinase 4 [EC:2.7.11.1]!K00924|2|3e-67|254|ath:AT3G59420| [EC:2.7.1.-]!K13430|4|6e-61|233|sbi:SORBI_04g020990|serine/threonine-protein kinase PBS1 [EC:2.7.11.1]
Cs1g06650	-	1.34308	-	GO:0016020//membrane	GO:0004672//protein kinase activity;GO:0032559//adenyl ribonucleotide binding	GO:0006468//protein amino acid phosphorylation;GO:0043401;GO:0001558//regulation of cell growth;GO:0000902//cell morphogenesis;GO:0007275//multicellular organismal development	gi|224115046|ref|XP_002316926.1|/0/predicted protein [Populus trichocarpa]	K04733|1|5e-149|526|ath:AT5G38990|interleukin-1 receptor-associated kinase 4 [EC:2.7.11.1]!K00924|2|3e-65|248|osa:4333525| [EC:2.7.1.-]!K13430|5|2e-61|235|osa:4329463|serine/threonine-protein kinase PBS1 [EC:2.7.11.1]
Cs1g21130	-	1.29264	-	GO:0005576//extracellular region;GO:0030312//external encapsulating structure	GO:0016798//hydrolase activity, acting on glycosyl bonds;GO:0016758//transferase activity, transferring hexosyl groups	GO:0044042//glucan metabolic process	gi|308229788|gb|ADO24302.1|/3.32813e-94/putative xyloglucan endotransglucosylase/hydrolase [Gossypium hirsutum]	K08235|1|1e-62|238|pop:POPTR_718004|xyloglucan:xyloglucosyl transferase [EC:2.4.1.207]
Cs3g16380	-	1.2845	1.11121	GO:0044464//cell part	GO:0016757//transferase activity, transferring glycosyl groups	-	gi|125588059|gb|EAZ28723.1|/6.94572e-112/hypothetical protein OsJ_12743 [Oryza sativa Japonica Group]	K13680|1|1e-85|146|osa:4328585|beta-mannan synthase [EC:2.4.1.32]
Cs4g08750	-	1.27859	-	GO:0031225//anchored to membrane;GO:0030312//external encapsulating structure	-	-	gi|255563486|ref|XP_002522745.1|/2.28159e-83/conserved hypothetical protein [Ricinus communis]	-
Cs9g10950	-	1.25084	-	-	-	-	gi|147816002|emb|CAN65808.1|/5.94477e-90/hypothetical protein VITISV_033389 [Vitis vinifera]	K01514|1|6e-35|147|vvi:100257957|exopolyphosphatase [EC:3.6.1.11]!K05356|4|1e-07|47.8|sbi:SORBI_0011s005450|all-trans-nonaprenyl-diphosphate synthase [EC:2.5.1.84 2.5.1.85]
Cs4g08740	-	1.24988	1.15489	-	-	-	-	-
Cs4g02190	-	1.23128	-	-	GO:0005488//binding	-	gi|224088354|ref|XP_002308421.1|/0/predicted protein [Populus trichocarpa]	K03255|1|1e-14|82.0|pop:POPTR_843324|protein TIF31
Cs9g14190	-	1.22838	-	GO:0031410//cytoplasmic vesicle;GO:0005618//cell wall	-	-	gi|118481295|gb|ABK92591.1|/1.24016e-153/unknown [Populus trichocarpa]	-
orange1.1t02385	-	1.20734	-	GO:0005576//extracellular region;GO:0030312//external encapsulating structure	GO:0016798//hydrolase activity, acting on glycosyl bonds;GO:0016758//transferase activity, transferring hexosyl groups	GO:0044042//glucan metabolic process	gi|217072616|gb|ACJ84668.1|/1.17595e-62/unknown [Medicago truncatula]	K08235|1|1e-63|135|pop:POPTR_572886|xyloglucan:xyloglucosyl transferase [EC:2.4.1.207]
Cs7g04600	-	1.17846	1.07043	GO:0009536//plastid	GO:0016846//carbon-sulfur lyase activity	GO:0009404//toxin metabolic process	gi|255558278|ref|XP_002520166.1|/4.62569e-47/glutathione s-transferase, putative [Ricinus communis]	K00799|1|3e-48|190|rcu:RCOM_0699100|glutathione S-transferase [EC:2.5.1.18]
Cs1g25280	-	1.14095	-	-	GO:0016701//oxidoreductase activity, acting on single donors with incorporation of molecular oxygen;GO:0016706//oxidoreductase activity, acting on paired donors, with incorporation or reduction of molecular oxygen, 2-oxoglutarate as one donor, and incorporation of one atom each of oxygen into both donors	GO:0008152//metabolic process	gi|4126401|dbj|BAA36553.1|/8.26215e-81/flavanone 3-hydroxylase [Citrus sinensis]	K00475|1|2e-76|285|rcu:RCOM_0870940|naringenin 3-dioxygenase [EC:1.14.11.9]
Cs4g07310	-	1.13215	-	-	-	-	gi|224069164|ref|XP_002326290.1|/3.29668e-45/predicted protein [Populus trichocarpa]	-
Cs2g05530	-	1.12991	-	-	-	-	gi|224077056|ref|XP_002305112.1|/1.11631e-69/predicted protein [Populus trichocarpa]	-
Cs2g06730	-	1.10983	-	-	-	-	gi|224114045|ref|XP_002316652.1|/3.11686e-51/predicted protein [Populus trichocarpa]	-
Cs5g19160	-	1.10804	-	-	-	-	gi|255564994|ref|XP_002523490.1|/8.71085e-108/Arylacetamide deacetylase, putative [Ricinus communis]	K14493|1|5e-73|272|ppp:PHYPADRAFT_118478|gibberellin receptor GID1 [EC:3.-.-.-]
Cs1g24730	-	1.07458	-	GO:0044464//cell part;GO:0043234//protein complex	GO:0030246//carbohydrate binding;GO:0043167//ion binding;GO:0015925	GO:0044238//primary metabolic process	gi|57232107|gb|AAW47739.1|/3.59166e-72/beta-galactosidase [Prunus persica]	K12309|1|2e-34|65.9|ath:AT3G52840|beta-galactosidase [EC:3.2.1.23]
Cs2g15360	-	1.06959	-	GO:0009536//plastid	GO:0004091//carboxylesterase activity	GO:0044238//primary metabolic process	gi|224071449|ref|XP_002303465.1|/1.30006e-162/predicted protein [Populus trichocarpa]	K01058|1|5e-31|133|rcu:RCOM_1607830|phospholipase A1 [EC:3.1.1.32]
Cs7g28170	-	1.06549	-	GO:0044464//cell part	GO:0016747//transferase activity, transferring acyl groups other than amino-acyl groups	GO:0009314//response to radiation;GO:0006950//response to stress;GO:0006631//fatty acid metabolic process	gi|224146504|ref|XP_002326030.1|/7.18168e-178/beta-ketoacyl-coa synthase family protein [Populus trichocarpa]	-
Cs7g01850	-	1.03235	-	GO:0044464//cell part	GO:0046914//transition metal ion binding	-	gi|255571646|ref|XP_002526768.1|/3.85759e-81/TRANSPARENT TESTA 1 protein, putative [Ricinus communis]	-
orange1.1t01707	-	1.03139	-	-	-	-	gi|356572805|ref|XP_003554556.1|/0/PREDICTED: stachyose synthase-like [Glycine max]	K06611|1|0.0|568|ath:AT4G01970|stachyose synthetase [EC:2.4.1.67]
Cs2g18170	-	1.02699	-	GO:0009526//plastid envelope;GO:0031224//intrinsic to membrane;GO:0009570//chloroplast stroma;GO:0009534//chloroplast thylakoid;GO:0009522//photosystem I	-	GO:0006091//generation of precursor metabolites and energy	gi|255572702|ref|XP_002527284.1|/7.50613e-72/Photosystem I reaction center subunit XI, chloroplast precursor, putative [Ricinus communis]	K02699|1|4e-73|273|rcu:RCOM_1628230|photosystem I subunit XI
Cs1g18560	-	1.02216	-	-	-	-	gi|147818797|emb|CAN67285.1|/8.93989e-42/hypothetical protein VITISV_021597 [Vitis vinifera]	K03940|1|1e-42|171|vvi:100262767|NADH dehydrogenase (ubiquinone) Fe-S protein 7 [EC:1.6.5.3 1.6.99.3]
Cs7g02410	-	1.02057	-	-	GO:0030554//adenyl nucleotide binding;GO:0016645//oxidoreductase activity, acting on the CH-NH group of donors	GO:0006725//cellular aromatic compound metabolic process	gi|255544111|ref|XP_002513118.1|/4.51141e-92/Cytokinin dehydrogenase, putative [Ricinus communis]	K00279|1|3e-93|340|rcu:RCOM_1453990|cytokinin dehydrogenase [EC:1.5.99.12]
orange1.1t00340	-	1.01939	-	GO:0016020//membrane	GO:0043168	-	gi|255541538|ref|XP_002511833.1|/3.05904e-25/Remorin, putative [Ricinus communis]	-
Cs5g28780	-	1.01667	-	-	GO:0016705//oxidoreductase activity, acting on paired donors, with incorporation or reduction of molecular oxygen	-	gi|18402079|ref|NP_566623.1|/5.43425e-63/2-oxoglutarate (2OG) and Fe(II)-dependent oxygenase-like protein [Arabidopsis thaliana]	K06892|1|6e-45|180|ath:AT3G19010|!K05282|4|6e-18|90.5|zma:778427|gibberellin 20-oxidase [EC:1.14.11.12]
Cs7g11810	-	1.00557	-	GO:0043231//intracellular membrane-bounded organelle	GO:0030528//transcription regulator activity;GO:0001071;GO:0003677//DNA binding;GO:0046983//protein dimerization activity	GO:0010468//regulation of gene expression;GO:0010074//maintenance of meristem identity;GO:0009791//post-embryonic development;GO:0006351//transcription, DNA-dependent;GO:0003006//reproductive developmental process;GO:0010557//positive regulation of macromolecule biosynthetic process	gi|37703724|gb|AAR01227.1|/4.57746e-25/APETALA1 [Citrus sinensis]	K09264|1|8e-26|118|ath:AT1G69120|MADS-box transcription factor, plant
Cs7g08600	-	1.00228	-	GO:0005576//extracellular region	-	-	gi|224100181|ref|XP_002311777.1|/0/predicted protein [Populus trichocarpa]	-
Cs4g17230	-	-13.0847	-	-	-	-	-	-
Cs3g04440	-	-11.5237	-	-	-	-	gi|195642494|gb|ACG40715.1|/1.86661e-30/carboxy-lyase [Zea mays]	K06966|1|2e-31|134|vvi:100256973|
Cs3g14650	-	-10.485	-	GO:0030312//external encapsulating structure	GO:0030234//enzyme regulator activity;GO:0004091//carboxylesterase activity	GO:0071555	gi|224123034|ref|XP_002318977.1|/7.78899e-118/predicted protein [Populus trichocarpa]	K01051|1|5e-119|426|pop:POPTR_1096101|pectinesterase [EC:3.1.1.11]
Cs1g19040	-	-9.84986	-	-	-	-	gi|147853564|emb|CAN80230.1|/0/hypothetical protein VITISV_003211 [Vitis vinifera]	-
Cs5g34190	-	-4.46737	-	-	-	-	gi|255561671|ref|XP_002521845.1|/7.63011e-35/conserved hypothetical protein [Ricinus communis]	-
Cs3g13750	-	-4.40323	-	-	-	-	gi|255542622|ref|XP_002512374.1|/5.21206e-46/cyclin-dependent protein kinase, putative [Ricinus communis]	-
Cs5g32580	-	-4.26573	-	-	GO:0030611//arsenate reductase activity;GO:0015036//disulfide oxidoreductase activity	GO:0019725//cellular homeostasis	gi|255559302|ref|XP_002520671.1|/2.84145e-37/glutaredoxin, grx, putative [Ricinus communis]	K03676|1|2e-12|70.1|vvi:100265126|glutaredoxin 3
Cs7g20080	-	-4.11373	-	-	GO:0004674//protein serine/threonine kinase activity;GO:0000166//nucleotide binding	-	gi|224122118|ref|XP_002318757.1|/0/predicted protein [Populus trichocarpa]	-
Cs3g25510	-	-3.83457	-	-	-	-	gi|255538804|ref|XP_002510467.1|/8.18351e-82/Auxin-induced protein 5NG4, putative [Ricinus communis]	-
Cs4g06600	-	-3.64424	-	GO:0031410//cytoplasmic vesicle	GO:0043167//ion binding;GO:0008422//beta-glucosidase activity	GO:0044238//primary metabolic process	gi|255550261|ref|XP_002516181.1|/9.00737e-170/Glucan endo-1,3-beta-glucosidase precursor, putative [Ricinus communis]	K14489|1|1e-07|56.2|vvi:100263145|arabidopsis histidine kinase 2/3/4 (cytokinin receptor) [EC:2.7.13.3]
Cs7g20780	-	-3.60677	-1.93574	GO:0031410//cytoplasmic vesicle	-	GO:0006810//transport	gi|357442989|ref|XP_003591772.1|/5.92138e-43/Hippocampus abundant transcript-like protein [Medicago truncatula]	-
Cs9g05690	-	-3.35884	-	GO:0031410//cytoplasmic vesicle	-	-	gi|356563662|ref|XP_003550080.1|/4.90328e-37/PREDICTED: uncharacterized protein LOC100808359 [Glycine max]	-
Cs5g12810	-	-3.33612	-	-	-	-	gi|18401821|ref|NP_566604.1|/2.74691e-31/reticulon-like protein B9 [Arabidopsis thaliana]	-
Cs8g12940	-	-3.33612	-	-	-	-	gi|224139920|ref|XP_002323341.1|/1.75705e-48/predicted protein [Populus trichocarpa]	K13418|1|4e-14|58.5|rcu:RCOM_0186340|somatic embryogenesis receptor kinase 1 [EC:2.7.10.1 2.7.11.1]
orange1.1t04418	-	-3.1662	-	-	-	-	gi|89179406|gb|ABD63142.1|/0/Retrotransposon gag protein [Asparagus officinalis]	K13415|1|3e-15|84.0|sbi:SORBI_03g012040|protein brassinosteroid insensitive 1 [EC:2.7.10.1 2.7.11.1]!K13420|2|1e-07|58.9|pop:POPTR_1075175|LRR receptor-like serine/threonine-protein kinase FLS2 [EC:2.7.11.1]!K00924|4|4e-07|57.0|ath:AT1G75820| [EC:2.7.1.-]
Cs2g27940	-	-2.84328	-2.17545	GO:0043231//intracellular membrane-bounded organelle	GO:0003676//nucleic acid binding;GO:0001071	GO:0010468//regulation of gene expression;GO:0006351//transcription, DNA-dependent	gi|212723654|ref|NP_001131296.1|/6.58144e-28/uncharacterized protein LOC100192609 [Zea mays]	K09422|1|4e-29|88.6|zma:100192609|myb proto-oncogene protein, plant
Cs5g23510	-	-2.75116	-	-	-	-	gi|313755404|gb|ADR74193.1|/1.34232e-146/(E)-beta-caryophyllene synthase [Vitis vinifera]	K12929|1|2e-62|132|rcu:RCOM_1574190|casbene synthase [EC:4.2.3.8]
Cs6g15930	-	-2.66627	-	-	-	-	gi|357123064|ref|XP_003563233.1|/0/PREDICTED: sucrose synthase 2-like [Brachypodium distachyon]	K00695|1|0.0|304|osa:4335447|sucrose synthase [EC:2.4.1.13]
Cs2g15160	-	-2.64424	-	-	GO:0005488//binding	-	gi|224131348|ref|XP_002321062.1|/4.27486e-43/predicted protein [Populus trichocarpa]	K11982|1|1e-12|72.8|zma:100383341|E3 ubiquitin-protein ligase RNF115/126 [EC:6.3.2.19]
Cs4g07080	-	-2.62188	-1.33008	-	GO:0016787//hydrolase activity	-	gi|357142911|ref|XP_003572734.1|/1.17848e-148/PREDICTED: beta-galactosidase 1-like [Brachypodium distachyon]	K12309|1|4e-60|80.9|ath:AT3G52840|beta-galactosidase [EC:3.2.1.23]
Cs7g09420	-	-2.60092	-	-	-	-	-	-
orange1.1t04489	-	-2.57607	-	-	-	-	gi|166091748|gb|ABY81911.1|/9.60049e-139/4-coumarate:CoA ligase 2 [Ruta graveolens]	K01904|1|9e-135|479|rcu:RCOM_1443470|4-coumarate--CoA ligase [EC:6.2.1.12]
Cs9g10730	-	-2.55851	-	-	-	-	gi|356535430|ref|XP_003536248.1|/7.89498e-62/PREDICTED: auxin-induced protein 5NG4 [Glycine max]	-
Cs8g07680	-	-2.49839	-	-	-	-	gi|224056643|ref|XP_002298951.1|/2.8469e-22/predicted protein [Populus trichocarpa]	K13459|1|5e-07|54.3|rcu:RCOM_1047690|disease resistance protein RPS2
Cs3g15140	-	-2.48354	-	-	GO:0016765//transferase activity, transferring alkyl or aryl (other than methyl) groups	GO:0018130	gi|255542894|ref|XP_002512510.1|/1.57123e-133/Nicotianamine synthase, putative [Ricinus communis]	K05953|1|9e-135|477|rcu:RCOM_1435160|nicotianamine synthase [EC:2.5.1.43]
Cs7g09430	-	-2.42185	-5.42319	-	-	-	-	-
Cs3g17810	-	-2.40323	-4.36369	GO:0031224//intrinsic to membrane	GO:0046914//transition metal ion binding	GO:0051234//establishment of localization;GO:0006091//generation of precursor metabolites and energy	gi|224066997|ref|XP_002302318.1|/6.32343e-44/predicted protein [Populus trichocarpa]	-
orange1.1t01577	-	-2.39871	-	-	-	-	-	-
Cs3g12080	-	-2.38291	-2.37879	-	-	-	-	-
Cs5g28100	-	-2.35884	-	-	-	-	gi|359479878|ref|XP_003632368.1|/4.26983e-14/PREDICTED: CLAVATA3/ESR (CLE)-related protein TDIF-like [Vitis vinifera]	-
Cs2g28910	-	-2.35884	-	GO:0044464//cell part	-	GO:0050896//response to stimulus	gi|224131690|ref|XP_002328084.1|/7.52133e-26/predicted protein [Populus trichocarpa]	K13993|1|4e-16|84.3|ath:AT5G20970|HSP20 family protein
Cs5g01190	-	-2.35474	-11.1092	-	-	-	gi|224061523|ref|XP_002300522.1|/8.25513e-65/predicted protein [Populus trichocarpa]	-
Cs3g24490	-	-2.31304	-	-	GO:0016757//transferase activity, transferring glycosyl groups	-	gi|224137222|ref|XP_002327072.1|/5.5676e-169/predicted protein [Populus trichocarpa]	K12356|1|2e-111|400|pop:POPTR_563103|coniferyl-alcohol glucosyltransferase [EC:2.4.1.111]!K08237|2|2e-110|397|vvi:100246482|hydroquinone glucosyltransferase [EC:2.4.1.218]
Cs1g09470	-	-2.30637	-	-	-	-	gi|224134406|ref|XP_002321815.1|/0/cc-nbs-lrr resistance protein [Populus trichocarpa]	K13457|1|4e-76|285|vvi:100252764|disease resistance protein RPM1
Cs5g01880	-	-2.29173	-	GO:0031224//intrinsic to membrane	-	-	gi|255555653|ref|XP_002518862.1|/8.45057e-55/conserved hypothetical protein [Ricinus communis]	-
Cs3g13200	-	-2.28958	-	-	-	-	gi|224083434|ref|XP_002307025.1|/0/cc-nbs-lrr resistance protein [Populus trichocarpa]	K13459|1|4e-67|255|vvi:100254298|disease resistance protein RPS2
Cs6g13250	-	-2.22391	-	-	-	-	gi|224091491|ref|XP_002309272.1|/1.12464e-76/predicted protein [Populus trichocarpa]	K14493|1|8e-20|97.1|ppp:PHYPADRAFT_118478|gibberellin receptor GID1 [EC:3.-.-.-]
orange1.1t05755	-	-2.22391	-	-	-	-	gi|2274917|emb|CAA03881.1|/4.47647e-09/Cu/Zn superoxide dismutase [Citrus sinensis]	-
Cs3g20840	-	-2.19173	-1.53944	GO:0009536//plastid	GO:0046872//metal ion binding;GO:0016717//oxidoreductase activity, acting on paired donors, with oxidation of a pair of donors resulting in the reduction of molecular oxygen to two molecules of water	GO:0006631//fatty acid metabolic process	gi|255570408|ref|XP_002526163.1|/1.0611e-83/stearoyl-ACP desaturase [Ricinus communis]	K03921|1|6e-85|313|rcu:RCOM_0138550|acyl-[acyl-carrier-protein] desaturase [EC:1.14.19.2]
Cs2g10910	-	-2.18084	-11.9454	-	-	-	gi|224134394|ref|XP_002321809.1|/5.79593e-30/predicted protein [Populus trichocarpa]	-
Cs7g23210	-	-2.14544	-	-	-	-	gi|224113403|ref|XP_002316485.1|/2.87931e-138/predicted protein [Populus trichocarpa]	K03695|1|2e-15|82.8|zma:541780|ATP-dependent Clp protease ATP-binding subunit ClpB
Cs6g20270	-	-2.13645	-	GO:0016020//membrane	GO:0017111//nucleoside-triphosphatase activity	-	gi|325977001|gb|ADZ48235.1|/0/multidrug/pheromone exporter protein [Hevea brasiliensis]	K05658|1|0.0|728|sbi:SORBI_06g030350|ATP-binding cassette, subfamily B (MDR/TAP), member 1
Cs8g18320	-	-2.13143	-	-	-	GO:0050896//response to stimulus	gi|224106505|ref|XP_002314189.1|/3.2372e-66/f-box family protein [Populus trichocarpa]	-
Cs5g31810	-	-2.08475	-1.59381	-	-	-	-	-
Cs3g24970	-	-2.08131	-	-	-	-	gi|255538680|ref|XP_002510405.1|/6.49888e-88/oxidoreductase, putative [Ricinus communis]	-
Cs3g26850	-	-2.07309	-	-	GO:0004175//endopeptidase activity	GO:0019538//protein metabolic process	gi|356508957|ref|XP_003523219.1|/5.85218e-85/PREDICTED: prolyl endopeptidase-like [Glycine max]	K01322|1|5e-83|308|pop:POPTR_761565|prolyl oligopeptidase [EC:3.4.21.26]
Cs3g06650	-	-2.07309	-	-	-	-	gi|224111284|ref|XP_002332949.1|/0/cc-nbs-lrr resistance protein [Populus trichocarpa]	K13459|1|2e-72|272|vvi:100254298|disease resistance protein RPS2!K01164|5|1e-47|190|vvi:100258314|ribonuclease P/MRP protein subunit POP1 [EC:3.1.26.5]
orange1.1t00539	-	-2.0557	-4.35607	-	-	GO:0030154//cell differentiation;GO:0000902//cell morphogenesis	gi|255585261|ref|XP_002533331.1|/1.60999e-66/conserved hypothetical protein [Ricinus communis]	K01115|1|4e-08|57.8|vcn:VOLCADRAFT_99471|phospholipase D [EC:3.1.4.4]
Cs8g05870	-	-2.04334	-	-	GO:0046872//metal ion binding;GO:0016628//oxidoreductase activity, acting on the CH-CH group of donors, NAD or NADP as acceptor	GO:0008152//metabolic process	gi|224105539|ref|XP_002313848.1|/4.00308e-74/predicted protein [Populus trichocarpa]	K13448|1|3e-75|279|pop:POPTR_767565|calcium-binding protein CML
orange1.1t04042	-	-2.03625	-	-	-	-	gi|255539366|ref|XP_002510748.1|/7.82827e-91/protein binding protein, putative [Ricinus communis]	-
Cs7g24940	-	-2.02181	-	-	-	-	gi|3024360|sp|Q42667.1|PALY_CITLI/0/RecName: Full=Phenylalanine ammonia-lyase	K10775|1|0.0|1077|rcu:RCOM_0262230|phenylalanine ammonia-lyase [EC:4.3.1.24]
Cs4g07610	-	-2.01155	-	GO:0044425//membrane part	GO:0004872//receptor activity;GO:0016462//pyrophosphatase activity;GO:0032559//adenyl ribonucleotide binding	GO:0006952//defense response;GO:0023060;GO:0012501//programmed cell death	gi|224056903|ref|XP_002299081.1|/0/tir-nbs resistance protein [Populus trichocarpa]	-
Cs4g11370	-	-2.0027	-	-	-	-	gi|224115098|ref|XP_002316939.1|/5.2906e-125/predicted protein [Populus trichocarpa]	K13415|1|3e-34|65.5|pop:POPTR_562744|protein brassinosteroid insensitive 1 [EC:2.7.10.1 2.7.11.1]!K04733|5|1e-33|61.6|pop:POPTR_720623|interleukin-1 receptor-associated kinase 4 [EC:2.7.11.1]
orange1.1t03437	-	-1.98333	-	-	-	-	gi|224136572|ref|XP_002322363.1|/1.86326e-41/predicted protein [Populus trichocarpa]	-
Cs5g19060	-	-1.96801	-	GO:0016020//membrane	GO:0035251//UDP-glucosyltransferase activity	GO:0005984//disaccharide metabolic process	gi|255561468|ref|XP_002521744.1|/1.91935e-167/sucrose phosphate syntase, putative [Ricinus communis]	K00696|1|1e-168|430|rcu:RCOM_1329250|sucrose-phosphate synthase [EC:2.4.1.14]
Cs2g13920	-	-1.9438	-	-	-	-	gi|18417264|ref|NP_568292.1|/1.8232e-32/NAC domain containing protein 84 [Arabidopsis thaliana]	-
Cs8g14660	-	-1.91426	-	-	-	-	-	-
Cs7g19030	-	-1.8824	-	-	-	-	gi|255583260|ref|XP_002532394.1|/0/synaptotagmin, putative [Ricinus communis]	-
Cs3g13930	-	-1.88024	-	-	GO:0046914//transition metal ion binding;GO:0016702//oxidoreductase activity, acting on single donors with incorporation of molecular oxygen, incorporation of two atoms of oxygen	GO:0006633//fatty acid biosynthetic process	gi|124365601|gb|AAK50778.4|AF361893_1/0/bacterial-induced lipoxygenase [Gossypium hirsutum]	K00454|1|0.0|449|pop:POPTR_782901|lipoxygenase [EC:1.13.11.12]
Cs2g15260	-	-1.87509	-12.9883	-	-	-	-	-
Cs3g02400	-	-1.86437	-	-	-	-	gi|359473525|ref|XP_003631315.1|/0/PREDICTED: uncharacterized protein LOC100265010 [Vitis vinifera]	K14326|1|5e-49|196|sbi:SORBI_01g030480|regulator of nonsense transcripts 1 [EC:3.6.4.-]
Cs5g02830	-	-1.85634	-1.16254	GO:0044464//cell part	-	-	gi|125524951|gb|EAY73065.1|/1.83492e-106/hypothetical protein OsI_00940 [Oryza sativa Indica Group]	-
Cs5g29650	-	-1.84651	-	-	GO:0003676//nucleic acid binding;GO:0001071	GO:0010468//regulation of gene expression;GO:0032501//multicellular organismal process	gi|356572266|ref|XP_003554290.1|/2.57738e-45/PREDICTED: protein CUP-SHAPED COTYLEDON 3-like [Glycine max]	-
Cs5g26420	-	-1.84427	-	-	-	-	gi|224125896|ref|XP_002319702.1|/1.53363e-107/predicted protein [Populus trichocarpa]	K14491|1|1e-07|38.9|osa:4332111|two-component response regulator ARR-B family
Cs2g10930	-	-1.84071	-	-	-	-	gi|297737969|emb|CBI27170.3|/1.46801e-60/unnamed protein product [Vitis vinifera]	-
Cs5g06140	-	-1.83911	-1.90236	-	-	-	gi|224133686|ref|XP_002321636.1|/1.19148e-13/predicted protein [Populus trichocarpa]	-
Cs3g19060	-	-1.83543	-1.8128	-	GO:0008940//nitrate reductase activity;GO:0030554//adenyl nucleotide binding;GO:0005506//iron ion binding	GO:0042126//nitrate metabolic process	gi|24474446|gb|AAN15927.1|/0/nitrate reductase [Tilia platyphyllos]	K00360|1|0.0|734|pop:POPTR_551506|nitrate reductase (NADH) [EC:1.7.1.1]
Cs3g02350	-	-1.83362	-	-	-	-	gi|359473525|ref|XP_003631315.1|/1.77415e-146/PREDICTED: uncharacterized protein LOC100265010 [Vitis vinifera]	K14326|1|2e-59|229|osa:4349244|regulator of nonsense transcripts 1 [EC:3.6.4.-]
Cs2g03950	-	-1.83133	-	GO:0044464//cell part	-	-	gi|255557427|ref|XP_002519744.1|/1.90929e-43/hydrolase, hydrolyzing O-glycosyl compounds, putative [Ricinus communis]	K14489|1|6e-20|97.4|vvi:100263145|arabidopsis histidine kinase 2/3/4 (cytokinin receptor) [EC:2.7.13.3]
Cs6g01710	-	-1.78125	-	-	-	-	gi|296089862|emb|CBI39681.3|/4.10018e-102/unnamed protein product [Vitis vinifera]	K14638|1|1e-50|199|sbi:SORBI_01g009890|solute carrier family 15 (peptide/histidine transporter), member 3/4
Cs3g19070	-	-1.76143	-3.09304	GO:0043231//intracellular membrane-bounded organelle	GO:0046872//metal ion binding	GO:0006950//response to stress	gi|255545536|ref|XP_002513828.1|/4.45325e-50/calmodulin, putative [Ricinus communis]	K13448|1|7e-26|115|rcu:RCOM_0597990|calcium-binding protein CML
Cs8g14510	-	-1.75116	-	-	-	-	gi|255545349|ref|XP_002513735.1|/9.7493e-101/conserved hypothetical protein [Ricinus communis]	-
orange1.1t04938	-	-1.75116	-	-	-	-	gi|255546355|ref|XP_002514237.1|/7.81505e-75/conserved hypothetical protein [Ricinus communis]	-
Cs6g15330	-	-1.73898	-	GO:0044424//intracellular part	GO:0030528//transcription regulator activity;GO:0005488//binding;GO:0016787//hydrolase activity	GO:0048827//phyllome development;GO:0044260;GO:0090304	gi|255587040|ref|XP_002534110.1|/1.32353e-39/conserved hypothetical protein [Ricinus communis]	-
Cs4g03870	-	-1.73569	-	GO:0016020//membrane	GO:0005488//binding;GO:0015662//ATPase activity, coupled to transmembrane movement of ions, phosphorylative mechanism;GO:0015082//di-, tri-valent inorganic cation transmembrane transporter activity;GO:0046915//transition metal ion transmembrane transporter activity	GO:0000041//transition metal ion transport	gi|19071218|gb|AAL84162.1|AF412407_1/1.96138e-108/putative heavy metal transporter [Arabidopsis thaliana]	K01534|1|1e-109|190|ath:AT2G19110|Cd2+/Zn2+-exporting ATPase [EC:3.6.3.3 3.6.3.5]
Cs4g13870	-	-1.73522	-2.26664	-	-	-	gi|359484312|ref|XP_002279746.2|/3.38653e-128/PREDICTED: 1-aminocyclopropane-1-carboxylate oxidase 1 [Vitis vinifera]	K05933|1|4e-128|332|vvi:100257676|aminocyclopropanecarboxylate oxidase [EC:1.14.17.4]
Cs3g25300	-	-1.71639	-	GO:0031410//cytoplasmic vesicle	GO:0016209//antioxidant activity;GO:0005506//iron ion binding;GO:0003824//catalytic activity	GO:0006950//response to stress;GO:0008152//metabolic process	gi|15219493|ref|NP_175117.1|/1.53108e-61/peroxidase 9 [Arabidopsis thaliana]	K00430|1|9e-63|239|ath:AT1G44970|peroxidase [EC:1.11.1.7]
Cs1g22320	-	-1.71432	-	GO:0043231//intracellular membrane-bounded organelle	GO:0060089//molecular transducer activity;GO:0032561//guanyl ribonucleotide binding	GO:0035556;GO:0006810//transport	gi|224084398|ref|XP_002307284.1|/1.28411e-25/predicted protein [Populus trichocarpa]	K07977|1|4e-26|82.8|cre:CHLREDRAFT_186126|Arf/Sar family, other
Cs3g26710	-	-1.71052	-	GO:0016020//membrane	GO:0005215//transporter activity	GO:0006810//transport;GO:0042221//response to chemical stimulus	gi|357467111|ref|XP_003603840.1|/2.48368e-28/Hippocampus abundant transcript-like protein [Medicago truncatula]	-
Cs2g17940	-	-1.70934	-	-	-	-	gi|225424460|ref|XP_002285163.1|/3.10113e-44/PREDICTED: purple acid phosphatase 3 isoform 2 [Vitis vinifera]	K01078|1|3e-39|128|rcu:RCOM_1150260|acid phosphatase [EC:3.1.3.2]
Cs5g13650	-	-1.7028	-	-	-	-	-	-
Cs1g13220	-	-1.70183	-	-	GO:0016788//hydrolase activity, acting on ester bonds	-	gi|225430218|ref|XP_002285009.1|/1.74625e-21/PREDICTED: acyl-protein thioesterase 2 isoform 1 [Vitis vinifera]	K06130|1|1e-22|84.7|vvi:100259338|lysophospholipase II [EC:3.1.1.5]
Cs9g06870	-	-1.69869	-	GO:0015935//small ribosomal subunit;GO:0016020//membrane;GO:0009536//plastid;GO:0031981//nuclear lumen	GO:0005488//binding;GO:0005198//structural molecule activity	GO:0010467//gene expression;GO:0022613//ribonucleoprotein complex biogenesis	gi|445612|prf||1909359A/2.05813e-23/ribosomal protein S19	K02974|1|2e-24|112|ath:AT3G04920|small subunit ribosomal protein S24e
Cs1g26850	-	-1.69869	-	-	GO:0070011//peptidase activity, acting on L-amino acid peptides	GO:0008152//metabolic process	gi|255575263|ref|XP_002528535.1|/3.49609e-143/Cucumisin precursor, putative [Ricinus communis]	-
orange1.1t00496	-	-1.69104	-1.96376	-	-	-	gi|255564707|ref|XP_002523348.1|/1.00443e-67/conserved hypothetical protein [Ricinus communis]	-
orange1.1t02794	-	-1.68855	-3.6642	-	-	-	-	-
Cs7g16900	-	-1.67172	-	-	-	-	gi|351724547|ref|NP_001238597.1|/1.9991e-34/uncharacterized protein LOC100500214 [Glycine max]	-
Cs2g01740	-	-1.6447	-	GO:0031410//cytoplasmic vesicle	-	GO:0006810//transport	gi|359496107|ref|XP_002273768.2|/0/PREDICTED: oligopeptide transporter 3-like [Vitis vinifera]	-
Cs3g23860	-	-1.63568	-	-	-	-	-	-
Cs2g07630	-	-1.63298	-1.78318	-	-	-	gi|255554973|ref|XP_002518524.1|/3.51551e-38/nuclear transport factor, putative [Ricinus communis]	-
Cs5g11010	-	-1.62498	-	GO:0044464//cell part	GO:0004518//nuclease activity	-	gi|297733948|emb|CBI15195.3|/8.87026e-52/unnamed protein product [Vitis vinifera]	-
Cs7g31770	-	-1.61623	-	-	GO:0003676//nucleic acid binding	-	gi|255566438|ref|XP_002524204.1|/0/DNA binding protein, putative [Ricinus communis]	-
Cs9g03590	-	-1.61365	-	-	-	-	-	-
Cs5g04240	-	-1.60677	-	GO:0043231//intracellular membrane-bounded organelle;GO:0016020//membrane	-	-	gi|356512491|ref|XP_003524952.1|/0/PREDICTED: uncharacterized protein LOC100783882 [Glycine max]	-
Cs1g17710	-	-1.59588	-	-	-	-	gi|224073724|ref|XP_002304143.1|/7.58254e-89/predicted protein [Populus trichocarpa]	-
Cs9g10530	-	-1.59017	-	GO:0031224//intrinsic to membrane	GO:0015291//secondary active transmembrane transporter activity	GO:0015698//inorganic anion transport	gi|224112595|ref|XP_002332751.1|/0/high affinity inorganic phosphate transporter [Populus trichocarpa]	K08176|1|0.0|748|pop:POPTR_831623|MFS transporter, PHS family, inorganic phosphate transporter
Cs7g07300	-	-1.57393	-	GO:0016020//membrane	GO:0005488//binding;GO:0016820//hydrolase activity, acting on acid anhydrides, catalyzing transmembrane movement of substances;GO:0016887//ATPase activity	-	gi|219888401|gb|ACL54575.1|/0/unknown [Zea mays]	K01535|1|0.0|830|vvi:100241576|H+-transporting ATPase [EC:3.6.3.6]
orange1.1t02075	-	-1.5468	-	-	-	-	gi|224073188|ref|XP_002304014.1|/1.40395e-19/predicted protein [Populus trichocarpa]	-
Cs6g20490	-	-1.5341	-	-	GO:0016462//pyrophosphatase activity;GO:0032559//adenyl ribonucleotide binding	-	gi|356572218|ref|XP_003554267.1|/0/PREDICTED: probable mitochondrial chaperone BCS1-B-like [Glycine max]	K08900|1|0.0|673|pop:POPTR_248199|mitochondrial chaperone BCS1
Cs1g23960	-	-1.52877	-	-	-	-	gi|224094749|ref|XP_002310220.1|/1.78157e-111/predicted protein [Populus trichocarpa]	-
orange1.1t05522	-	-1.51779	-	-	-	-	-	-
Cs5g14730	-	-1.51605	-	GO:0044464//cell part	GO:0016757//transferase activity, transferring glycosyl groups	-	gi|255578542|ref|XP_002530134.1|/0/transferase, transferring glycosyl groups, putative [Ricinus communis]	K11000|1|0.0|603|rcu:RCOM_0747060|callose synthase [EC:2.4.1.-]
Cs4g15730	-	-1.509	-	-	-	-	gi|224142135|ref|XP_002324414.1|/4.85067e-12/predicted protein [Populus trichocarpa]	-
Cs2g15010	-	-1.50674	-	-	-	-	gi|255543447|ref|XP_002512786.1|/5.15829e-101/conserved hypothetical protein [Ricinus communis]	-
Cs7g04520	-	-1.50061	-2.87065	GO:0016020//membrane;GO:0044444//cytoplasmic part;GO:0043231//intracellular membrane-bounded organelle	GO:0016667//oxidoreductase activity, acting on sulfur group of donors	GO:0019725//cellular homeostasis	gi|351734488|ref|NP_001236052.1|/2.56905e-24/uncharacterized protein LOC100527691 [Glycine max]	K03671|1|7e-12|49.7|zma:606487|thioredoxin 1
Cs8g20310	-	-1.4945	-	GO:0043231//intracellular membrane-bounded organelle;GO:0016020//membrane	GO:0016705//oxidoreductase activity, acting on paired donors, with incorporation or reduction of molecular oxygen	GO:0006633//fatty acid biosynthetic process	gi|299929214|gb|ADJ58019.1|/3.37632e-77/fatty acid desaturase 3-N1 [Brassica juncea]	K10257|1|6e-77|129|rcu:RCOM_0612610|omega-3 fatty acid desaturase (delta-15 desaturase) [EC:1.14.19.-]
Cs1g24510	-	-1.49314	-	-	GO:0017111//nucleoside-triphosphatase activity;GO:0032559//adenyl ribonucleotide binding	-	gi|224094851|ref|XP_002310264.1|/0/predicted protein [Populus trichocarpa]	K08900|1|1e-174|610|pop:POPTR_563200|mitochondrial chaperone BCS1!K13120|2|3e-120|429|vvi:100263357|protein FAM32A
Cs5g05810	-	-1.49314	-	GO:0043231//intracellular membrane-bounded organelle	-	-	gi|225456957|ref|XP_002281747.1|/1.81927e-78/PREDICTED: FAS-associated factor 2-B [Vitis vinifera]	-
Cs7g11100	-	-1.48812	-1.83822	-	-	-	gi|224053519|ref|XP_002297853.1|/4.76238e-27/predicted protein [Populus trichocarpa]	-
Cs7g23610	-	-1.48437	-	-	-	-	gi|224110100|ref|XP_002315415.1|/7.45229e-121/predicted protein [Populus trichocarpa]	-
Cs5g26880	-	-1.46373	-	GO:0043231//intracellular membrane-bounded organelle;GO:0016020//membrane	-	-	gi|255569512|ref|XP_002525723.1|/0/conserved hypothetical protein [Ricinus communis]	-
Cs1g18710	-	-1.46086	-	-	-	-	gi|224120044|ref|XP_002318228.1|/3.7888e-76/predicted protein [Populus trichocarpa]	-
Cs7g07120	-	-1.46046	-	-	GO:0016647//oxidoreductase activity, acting on the CH-NH group of donors, oxygen as acceptor	GO:0006760//folic acid and derivative metabolic process	gi|224142069|ref|XP_002324381.1|/0/sarcosine oxidase [Populus trichocarpa]	-
orange1.1t04513	-	-1.45838	-	-	-	-	gi|224122712|ref|XP_002318907.1|/7.33027e-163/cc-nbs-lrr resistance protein [Populus trichocarpa]	K13457|1|3e-37|155|pop:POPTR_755797|disease resistance protein RPM1
Cs9g09780	-	-1.45477	-	GO:0031224//intrinsic to membrane	-	GO:0009267//cellular response to starvation	gi|224102205|ref|XP_002312589.1|/3.22441e-81/pho1-like protein [Populus trichocarpa]	-
Cs7g04880	-	-1.45477	-	-	-	GO:0006810//transport	gi|225445408|ref|XP_002281787.1|/1.00178e-177/PREDICTED: potassium channel AKT1-like [Vitis vinifera]	K06694|1|8e-10|64.7|zma:100284046|26S proteasome non-ATPase regulatory subunit 10!K12489|3|2e-06|53.5|vvi:100254173|Arf-GAP with coiled-coil, ANK repeat and PH domain-containing protein!K13118|4|2e-06|49.3|cre:CHLREDRAFT_17930|protein DGCR14
Cs8g05410	-	-1.45282	-	-	GO:0008171//O-methyltransferase activity;GO:0043169//cation binding	GO:0009699//phenylpropanoid biosynthetic process	gi|356499753|ref|XP_003518701.1|/4.51387e-50/PREDICTED: caffeoyl-CoA O-methyltransferase-like isoform 1 [Glycine max]	K00588|1|7e-50|196|ath:AT4G34050|caffeoyl-CoA O-methyltransferase [EC:2.1.1.104]
Cs3g22560	-	-1.42461	-	GO:0016021//integral to membrane	GO:0015154;GO:0005351//sugar:hydrogen symporter activity	GO:0008643//carbohydrate transport	gi|21063921|gb|AAM29150.1|/0/citrus sucrose transporter 1 [Citrus sinensis]	-
Cs3g18760	-	-1.41954	-	-	-	-	-	-
Cs3g02500	-	-1.41773	-	-	-	-	gi|359473525|ref|XP_003631315.1|/0/PREDICTED: uncharacterized protein LOC100265010 [Vitis vinifera]	K14326|1|8e-51|202|sbi:SORBI_01g030480|regulator of nonsense transcripts 1 [EC:3.6.4.-]
orange1.1t01792	-	-1.41195	-	-	-	-	gi|224068304|ref|XP_002302699.1|/1.60093e-68/predicted protein [Populus trichocarpa]	K07025|1|6e-54|80.9|zma:100284091|putative hydrolase of the HAD superfamily
Cs8g02220	-	-1.41195	-	-	-	-	gi|296090345|emb|CBI40164.3|/9.21924e-41/unnamed protein product [Vitis vinifera]	K10302|1|1e-11|71.6|vvi:100252654|F-box protein 22
Cs2g22200	-	-1.40323	-	GO:0005576//extracellular region;GO:0030312//external encapsulating structure	GO:0016798//hydrolase activity, acting on glycosyl bonds;GO:0016758//transferase activity, transferring hexosyl groups	GO:0044042//glucan metabolic process	gi|224146658|ref|XP_002326087.1|/3.62644e-73/predicted protein [Populus trichocarpa]	K08235|1|2e-74|278|pop:POPTR_915608|xyloglucan:xyloglucosyl transferase [EC:2.4.1.207]
Cs9g02790	-	-1.37874	-	-	-	-	-	-
Cs6g19470	-	-1.35189	-	GO:0044464//cell part	GO:0015604//phosphonate transmembrane transporter activity;GO:0016887//ATPase activity;GO:0032559//adenyl ribonucleotide binding	-	gi|224073568|ref|XP_002304113.1|/1.60282e-132/white-brown-complex ABC transporter family [Populus trichocarpa]	K05681|1|7e-58|223|cme:CMS467C|ATP-binding cassette, subfamily G (WHITE), member 2!K12843|3|7e-47|187|vvi:100248403|U4/U6 small nuclear ribonucleoprotein PRP3!K05663|5|3e-18|92.0|ath:AT5G58270|mitochondrial ABC transporter ATM
Cs5g26910	-	-1.35098	-	-	-	-	gi|359806450|ref|NP_001241247.1|/3.62469e-41/annexin A7-like [Glycine max]	-
Cs1g03720	-	-1.35098	-	GO:0016020//membrane	GO:0005216//ion channel activity	GO:0009612//response to mechanical stimulus	gi|224068408|ref|XP_002326113.1|/3.89585e-52/predicted protein [Populus trichocarpa]	-
Cs6g14560	-	-1.34434	-	-	-	-	gi|224088567|ref|XP_002308476.1|/1.50132e-39/predicted protein [Populus trichocarpa]	-
orange1.1t03152	-	-1.34434	-	-	-	-	gi|225435532|ref|XP_002283024.1|/2.03533e-105/PREDICTED: UDP-glycosyltransferase 92A1-like [Vitis vinifera]	K13496|1|3e-32|137|ath:AT2G36770|UDP-glucosyl transferase 73C [EC:2.4.1.-]!K12356|5|5e-30|130|pop:POPTR_563103|coniferyl-alcohol glucosyltransferase [EC:2.4.1.111]
Cs9g03680	-	-1.34404	-1.47833	-	-	-	gi|255551879|ref|XP_002516985.1|/1.45047e-43/conserved hypothetical protein [Ricinus communis]	-
Cs5g25990	-	-1.34069	-	-	-	-	gi|224118840|ref|XP_002331362.1|/2.46562e-14/predicted protein [Populus trichocarpa]	-
Cs1g20510	-	-1.32231	-	-	GO:0016758//transferase activity, transferring hexosyl groups	-	gi|255583255|ref|XP_002532392.1|/8.02794e-171/UDP-glucosyltransferase, putative [Ricinus communis]	K13496|1|8e-42|169|ath:AT2G36750|UDP-glucosyl transferase 73C [EC:2.4.1.-]!K08237|2|1e-41|169|ath:AT4G01070|hydroquinone glucosyltransferase [EC:2.4.1.218]
Cs6g07970	-	-1.32231	-	GO:0031224//intrinsic to membrane	-	GO:0006810//transport	gi|6049867|gb|AAF02782.1|AF195115_2/4.29938e-131/Similar to transmembrane protein; coded for by A. thaliana cDNA H36862; coded for by A. thaliana cDNA H37637; coded for by A. thaliana cDNA T04371; coded for by A. thaliana cDNA T41850; coded for by A. thaliana cDNA R84071; coded for by A. thaliana cDNA T13717; coded for by A. thaliana cDNA T43049; coded for by A. thaliana cDNA T43789; coded for by…	K09872|1|6e-98|355|osa:4330248|aquaporin PIP
orange1.1t04070	-	-1.3037	-	-	GO:0016628//oxidoreductase activity, acting on the CH-CH group of donors, NAD or NADP as acceptor;GO:0004175//endopeptidase activity	GO:0019538//protein metabolic process	gi|225428879|ref|XP_002285299.1|/1.84981e-83/PREDICTED: cysteine proteinase RD21a-like [Vitis vinifera]	K01376|1|4e-78|134|ath:AT5G43060| [EC:3.4.22.-]
orange1.1t03151	-	-1.3037	-	-	-	-	gi|225435532|ref|XP_002283024.1|/0/PREDICTED: UDP-glycosyltransferase 92A1-like [Vitis vinifera]	K13496|1|6e-55|213|ath:AT2G36780|UDP-glucosyl transferase 73C [EC:2.4.1.-]
Cs5g34700	-	-1.29173	-	GO:0031224//intrinsic to membrane	GO:0016301//kinase activity;GO:0032559//adenyl ribonucleotide binding	GO:0006464//protein modification process;GO:0007167//enzyme linked receptor protein signaling pathway	gi|255560229|ref|XP_002521132.1|/0/Serine/threonine-protein kinase PBS1, putative [Ricinus communis]	K00924|1|1e-30|134|ath:AT1G28440| [EC:2.7.1.-]
orange1.1t02853	-	-1.29025	-	-	-	-	gi|224057190|ref|XP_002299164.1|/2.32338e-20/predicted protein [Populus trichocarpa]	-
Cs5g27130	-	-1.28365	-	-	GO:0016702//oxidoreductase activity, acting on single donors with incorporation of molecular oxygen, incorporation of two atoms of oxygen	GO:0008152//metabolic process	gi|359811345|ref|NP_001241359.1|/1.5199e-32/uncharacterized protein LOC100819405 [Glycine max]	K10712|1|3e-33|141|vvi:100263913|cysteamine dioxygenase [EC:1.13.11.19]
Cs3g03335	-	-1.27941	-12.747	-	-	-	-	-
Cs6g15160	-	-1.27638	-	-	GO:0016788//hydrolase activity, acting on ester bonds	GO:0044238//primary metabolic process	gi|255575625|ref|XP_002528712.1|/1.51228e-57/carboxylic ester hydrolase, putative [Ricinus communis]	-
Cs8g20380	-	-1.27638	-	-	GO:0016706//oxidoreductase activity, acting on paired donors, with incorporation or reduction of molecular oxygen, 2-oxoglutarate as one donor, and incorporation of one atom each of oxygen into both donors	GO:0008152//metabolic process	gi|224055327|ref|XP_002298482.1|/4.33353e-39/20G-Fe(II) oxidoreductase [Populus trichocarpa]	K04124|1|6e-15|82.0|ath:AT1G80340|gibberellin 3-beta-dioxygenase [EC:1.14.11.15]!K06892|3|9e-14|78.2|ath:AT3G19010|!K05282|4|1e-12|74.7|ath:AT1G60980|gibberellin 20-oxidase [EC:1.14.11.12]!K05278|5|3e-12|73.2|vvi:100249002|flavonol synthase [EC:1.14.11.23]
Cs1g23790	-	-1.26573	-	-	-	GO:0010468//regulation of gene expression	gi|224096948|ref|XP_002310797.1|/8.30525e-145/GRAS family transcription factor [Populus trichocarpa]	K14494|1|2e-20|99.0|vvi:100232937|DELLA protein
Cs3g07150	-	-1.26573	-	-	-	-	gi|224057224|ref|XP_002299181.1|/1.10461e-49/predicted protein [Populus trichocarpa]	-
Cs4g15440	-	-1.26573	-	-	-	-	gi|225445092|ref|XP_002280434.1|/1.79414e-71/PREDICTED: uncharacterized protein LOC100259546 [Vitis vinifera]	-
Cs2g21470	-	-1.25696	-	-	-	-	gi|357118528|ref|XP_003561006.1|/8.5322e-06/PREDICTED: uncharacterized protein LOC100828449 [Brachypodium distachyon]	-
Cs8g12070	-	-1.25046	-	-	-	-	gi|224072443|ref|XP_002303734.1|/3.90839e-27/predicted protein [Populus trichocarpa]	K10532|1|9e-19|95.1|ppp:PHYPADRAFT_136084|heparan-alpha-glucosaminide N-acetyltransferase [EC:2.3.1.78]
Cs4g13650	-	-1.23926	-	-	-	-	gi|225444967|ref|XP_002279809.1|/8.91631e-58/PREDICTED: uncharacterized protein LOC100264589 [Vitis vinifera]	-
Cs4g18300	-	-1.21898	-	GO:0031410//cytoplasmic vesicle	GO:0016712//oxidoreductase activity, acting on paired donors, with incorporation or reduction of molecular oxygen, reduced flavin or flavoprotein as one donor, and incorporation of one atom of oxygen;GO:0005506//iron ion binding	GO:0060918//auxin transport;GO:0009813//flavonoid biosynthetic process;GO:0009933//meristem structural organization;GO:0010346;GO:0016109	gi|255550067|ref|XP_002516084.1|/0/cytochrome P450, putative [Ricinus communis]	K00517|1|1e-137|268|osa:4341325| [EC:1.14.-.-]
Cs7g12600	-	-1.21349	-2.11432	-	-	-	-	-
Cs6g18360	-	-1.19044	-	-	GO:0003824//catalytic activity	GO:0009064//glutamine family amino acid metabolic process	gi|359488254|ref|XP_002280944.2|/7.00075e-176/PREDICTED: uncharacterized protein LOC100253189 [Vitis vinifera]	-
orange1.1t01261	-	-1.18956	-	-	-	-	gi|302143937|emb|CBI23042.3|/1.20765e-38/unnamed protein product [Vitis vinifera]	-
Cs7g20030	-	-1.16382	-	-	GO:0004674//protein serine/threonine kinase activity;GO:0000166//nucleotide binding	-	gi|224122118|ref|XP_002318757.1|/0/predicted protein [Populus trichocarpa]	-
Cs8g08680	-	-1.16171	-	-	-	-	gi|255573163|ref|XP_002527511.1|/0/Beta-glucosidase, putative [Ricinus communis]	K05349|1|2e-180|295|vvi:100252178|beta-glucosidase [EC:3.2.1.21]
Cs5g27370	-	-1.14862	-	-	-	-	gi|224123910|ref|XP_002319194.1|/1.41317e-12/predicted protein [Populus trichocarpa]	-
Cs8g16800	-	-1.14816	-	-	GO:0030246//carbohydrate binding;GO:0015925;GO:0043167//ion binding	GO:0044238//primary metabolic process	gi|61614851|gb|AAQ21371.2|/3.88614e-76/beta-galactosidase [Sandersonia aurantiaca]	K12309|1|3e-47|134|ath:AT3G52840|beta-galactosidase [EC:3.2.1.23]
Cs9g06500	-	-1.14662	-	-	-	-	gi|82697947|gb|ABB89008.1|/3.07168e-109/CXE carboxylesterase [Malus pumila]	K14493|1|5e-28|123|ath:AT3G05120|gibberellin receptor GID1 [EC:3.-.-.-]
Cs6g19010	-	-1.14544	-	-	GO:0005488//binding	-	gi|357467647|ref|XP_003604108.1|/9.40041e-73/Histone acetyltransferase [Medicago truncatula]	K04498|1|1e-56|212|rcu:RCOM_1573230|E1A/CREB-binding protein [EC:2.3.1.48]
Cs9g13610	-	-1.1177	-	-	-	-	gi|224057956|ref|XP_002299408.1|/1.91779e-50/AP2/ERF domain-containing transcription factor [Populus trichocarpa]	K09286|1|4e-38|156|pop:POPTR_747254|EREBP-like factor
Cs3g02080	-	-1.11081	-	-	-	-	gi|255561735|ref|XP_002521877.1|/1.18112e-76/zinc finger protein, putative [Ricinus communis]	-
Cs7g08770	-	-1.10709	-	-	GO:0016757//transferase activity, transferring glycosyl groups	GO:0005975//carbohydrate metabolic process	gi|146230138|gb|ABQ12641.1|/1.8031e-92/galactinol synthase 2 [Verbascum phoeniceum]	K00750|1|1e-06|53.1|rcu:RCOM_1590700|glycogenin glucosyltransferase [EC:2.4.1.186]
orange1.1t03050	-	-1.10607	-	-	GO:0008905	GO:0008152//metabolic process	gi|224087493|ref|XP_002308180.1|/1.95471e-149/predicted protein [Populus trichocarpa]	K00971|1|1e-150|407|pop:POPTR_819183|mannose-1-phosphate guanylyltransferase [EC:2.7.7.22]
Cs9g17670	-	-1.1025	-	-	GO:0005488//binding	-	gi|109391001|emb|CAJ09951.2|/0/putative gag-pol polyprotein [Citrus sinensis]	K12619|1|3e-154|379|osa:4349826|5'-3' exoribonuclease 2 [EC:3.1.13.-]!K01514|3|2e-104|322|vvi:100257957|exopolyphosphatase [EC:3.6.1.11]
Cs5g01740	-	-1.07118	-	-	GO:0005488//binding	-	gi|224072260|ref|XP_002303678.1|/6.50498e-94/f-box family protein [Populus trichocarpa]	-
orange1.1t03295	-	-1.06933	-	-	-	-	gi|255554124|ref|XP_002518102.1|/0/conserved hypothetical protein [Ricinus communis]	K13448|1|2e-68|145|pop:POPTR_845806|calcium-binding protein CML
Cs3g03240	-	-1.0631	-	-	-	-	-	-
Cs7g01400	-	-1.05787	-	GO:0009536//plastid	GO:0008169//C-methyltransferase activity	GO:0006783//heme biosynthetic process	gi|359487374|ref|XP_003633580.1|/2.80727e-55/PREDICTED: siroheme synthase-like [Vitis vinifera]	-
Cs2g28870	-	-1.05072	-	GO:0031410//cytoplasmic vesicle	GO:0005275//amine transmembrane transporter activity	GO:0015833//peptide transport;GO:0051707//response to other organism	gi|224116474|ref|XP_002331906.1|/9.43278e-102/predicted protein [Populus trichocarpa]	K14638|1|3e-46|185|pop:POPTR_805077|solute carrier family 15 (peptide/histidine transporter), member 3/4
Cs3g17650	-	-1.04839	-	GO:0016021//integral to membrane	GO:0005337//nucleoside transmembrane transporter activity;GO:0015205//nucleobase transmembrane transporter activity	GO:0006863//purine transport;GO:0009267//cellular response to starvation	gi|224084594|ref|XP_002307351.1|/1.1398e-76/predicted protein [Populus trichocarpa]	-
Cs3g20070	-	-1.03691	-	GO:0016020//membrane	-	GO:0006865//amino acid transport	gi|255558594|ref|XP_002520322.1|/9.95331e-155/amino acid transporter, putative [Ricinus communis]	-
Cs1g20580	-	-1.03216	-	-	GO:0016616//oxidoreductase activity, acting on the CH-OH group of donors, NAD or NADP as acceptor;GO:0046914//transition metal ion binding	GO:0008152//metabolic process	gi|82941435|dbj|BAE48786.1|/6.52788e-97/10-hydroxygeraniol oxidoreductase [Codonopsis lanceolata]	K00083|1|3e-96|215|pop:POPTR_815665|cinnamyl-alcohol dehydrogenase [EC:1.1.1.195]
Cs4g02870	-	-1.03022	-	-	-	-	gi|224117554|ref|XP_002331665.1|/9.99844e-21/predicted protein [Populus trichocarpa]	-
Cs5g08450	-	-1.02387	-	-	-	-	gi|224074191|ref|XP_002304294.1|/1.043e-104/predicted protein [Populus trichocarpa]	-
Cs1g19160	-	-1.02313	-	-	-	-	gi|356512884|ref|XP_003525144.1|/7.47312e-59/PREDICTED: probable LRR receptor-like serine/threonine-protein kinase At5g63710-like [Glycine max]	K13418|1|7e-47|188|rcu:RCOM_0186340|somatic embryogenesis receptor kinase 1 [EC:2.7.10.1 2.7.11.1]
Cs9g13930	-	-1.01252	-	GO:0043231//intracellular membrane-bounded organelle	-	GO:0010468//regulation of gene expression	gi|225441696|ref|XP_002277274.1|/1.57464e-57/PREDICTED: transcription factor bHLH130-like [Vitis vinifera]	-
Cs5g25950	-	-1.01252	-	-	GO:0016709//oxidoreductase activity, acting on paired donors, with incorporation or reduction of molecular oxygen, NADH or NADPH as one donor, and incorporation of one atom of oxygen;GO:0005506//iron ion binding	GO:0008152//metabolic process	gi|357016484|gb|AET50435.1|/2.08872e-88/putative cytochrome P450 [Citrus sinensis]	K00517|1|2e-64|244|ath:AT3G26300| [EC:1.14.-.-]!K11818|3|4e-64|243|ath:AT4G31500|cytochrome P450, family 83, subfamily B, polypeptide 1 [EC:1.14.-.-]
Cs7g27010	-	-1.00709	-	GO:0044464//cell part	GO:0046872//metal ion binding;GO:0016491//oxidoreductase activity	-	gi|224139374|ref|XP_002323081.1|/4.85889e-67/cytochrome P450 [Populus trichocarpa]	K11868|1|3e-45|181|ath:AT2G30770|cytochrome P450, family 71, subfamily A, polypeptide 13 (indoleacetaldoxime dehydratase) [EC:4.99.1.6]!K00517|3|6e-45|180|ath:AT3G26230| [EC:1.14.-.-]
Cs3g11700	-	-1.00297	-	-	-	-	gi|224125504|ref|XP_002319603.1|/2.44131e-43/predicted protein [Populus trichocarpa]	-
Cs6g14570	-	-1.0027	-	-	-	-	gi|255575713|ref|XP_002528756.1|/1.88512e-43/conserved hypothetical protein [Ricinus communis]	-
Cs9g06860	-	-1.0027	-	GO:0044464//cell part	GO:0004672//protein kinase activity	GO:0006464//protein modification process;GO:0048511//rhythmic process	gi|225432654|ref|XP_002278361.1|/1.80707e-179/PREDICTED: serine/threonine-protein kinase WNK1-like [Vitis vinifera]	K12132|1|2e-125|242|pop:POPTR_1096507|serine/threonine-protein kinase WNK1 [EC:2.7.11.1]
Cs3g26210	-	-1.0027	-	-	-	-	gi|225457955|ref|XP_002274931.1|/1.05188e-53/PREDICTED: uncharacterized protein LOC100241980 [Vitis vinifera]	-
Cs5g15230	-	-	5.62121	-	-	-	-	-
Cs4g03130	-	-	2.76416	GO:0005576//extracellular region;GO:0030312//external encapsulating structure	GO:0016798//hydrolase activity, acting on glycosyl bonds;GO:0016758//transferase activity, transferring hexosyl groups	GO:0009725//response to hormone stimulus;GO:0044042//glucan metabolic process;GO:0009605//response to external stimulus;GO:0006950//response to stress;GO:0007047//cellular cell wall organization	gi|29500893|emb|CAD87536.1|/6.61506e-116/putative xyloglucan endotransglycosylase [Cucumis sativus]	K14504|1|2e-113|205|ath:AT5G57560|xyloglucan:xyloglucosyl transferase TCH4 [EC:2.4.1.207]!K08235|4|2e-107|180|ath:AT4G30270|xyloglucan:xyloglucosyl transferase [EC:2.4.1.207]
Cs9g16810	-	-	1.75973	GO:0043231//intracellular membrane-bounded organelle	GO:0003676//nucleic acid binding;GO:0001071	GO:0010468//regulation of gene expression;GO:0006351//transcription, DNA-dependent	gi|269315902|gb|ACZ37077.1|/1.2043e-103/CRT/DRE binding factor [Citrus sinensis]	K09286|1|5e-56|216|ath:AT4G25480|EREBP-like factor
Cs7g30420	-	-	1.27187	-	-	GO:0006810//transport	gi|255576723|ref|XP_002529249.1|/2.56699e-38/K(+)/H(+) antiporter, putative [Ricinus communis]	-
Cs6g17590	-	-	1.27071	GO:0016020//membrane	GO:0046872//metal ion binding;GO:0016491//oxidoreductase activity	GO:0009642//response to light intensity;GO:0006952//defense response;GO:0009725//response to hormone stimulus;GO:0000302//response to reactive oxygen species;GO:0019932//second-messenger-mediated signaling;GO:0009908//flower development;GO:0048571;GO:0009605//response to external stimulus	gi|225453160|ref|XP_002274476.1|/7.82401e-53/PREDICTED: calcium-binding allergen Ole e 8 [Vitis vinifera]	K13448|1|5e-54|209|vvi:100253496|calcium-binding protein CML
Cs7g13250	-	-	1.25256	GO:0005618//cell wall;GO:0005576//extracellular region;GO:0009536//plastid	GO:0015926//glucosidase activity;GO:0005488//binding	GO:0000272//polysaccharide catabolic process;GO:0010038//response to metal ion	gi|255581663|ref|XP_002531635.1|/0/alpha-glucosidase, putative [Ricinus communis]	K01187|1|0.0|1142|pop:POPTR_564524|alpha-glucosidase [EC:3.2.1.20]!K12316|5|0.0|798|zma:100501905|lysosomal alpha-glucosidase [EC:3.2.1.20]
Cs7g07640	-	-	1.20362	-	-	GO:0010038//response to metal ion	gi|357466575|ref|XP_003603572.1|/4.68727e-30/Cation transport regulator-like protein [Medicago truncatula]	K07232|1|1e-13|64.3|osa:4335982|cation transport protein ChaC
Cs5g11570	-	-	1.14008	-	GO:0046872//metal ion binding;GO:0016301//kinase activity	GO:0007186//G-protein coupled receptor protein signaling pathway	gi|255547253|ref|XP_002514684.1|/2.17713e-171/diacylglycerol kinase, theta, putative [Ricinus communis]	K00901|1|1e-172|606|rcu:RCOM_1470420|diacylglycerol kinase [EC:2.7.1.107]
Cs2g13910	-	-	1.11641	-	GO:0008081//phosphoric diester hydrolase activity	GO:0019400	gi|255543649|ref|XP_002512887.1|/3.25088e-117/glycerophosphodiester phosphodiesterase, putative [Ricinus communis]	-
Cs7g10050	-	-	1.10095	GO:0044464//cell part	GO:0004497//monooxygenase activity;GO:0005506//iron ion binding	-	gi|255547910|ref|XP_002515012.1|/3.34966e-93/cytochrome P450, putative [Ricinus communis]	K00517|1|5e-44|177|ath:AT3G26310| [EC:1.14.-.-]
Cs3g15460	-	-	1.09308	-	GO:0016757//transferase activity, transferring glycosyl groups	GO:0005975//carbohydrate metabolic process;GO:0006950//response to stress	gi|255548353|ref|XP_002515233.1|/8.04206e-145/conserved hypothetical protein [Ricinus communis]	K00750|1|2e-09|46.2|rcu:RCOM_1590700|glycogenin glucosyltransferase [EC:2.4.1.186]
Cs7g12540	-	-	1.04609	GO:0016020//membrane	GO:0042625//ATPase activity, coupled to transmembrane movement of ions;GO:0000166//nucleotide binding	GO:0008152//metabolic process	gi|225423808|ref|XP_002280467.1|/0/PREDICTED: putative phospholipid-transporting ATPase 9-like isoform 2 [Vitis vinifera]	K01530|1|0.0|672|vvi:100256123|phospholipid-translocating ATPase [EC:3.6.3.1]
orange1.1t04970	-	-	-13.704	-	-	-	gi|210160856|gb|ACJ09316.1|/1.47663e-14/KNAT3-like transcription factor [Juglans nigra]	-
Cs7g12610	-	-	-4.94561	-	-	-	gi|255566793|ref|XP_002524380.1|/6.81734e-06/conserved hypothetical protein [Ricinus communis]	-
Cs3g18420	-	-	-3.32131	-	-	-	gi|118488002|gb|ABK95822.1|/4.14062e-103/unknown [Populus trichocarpa]	K04460|1|5e-08|58.5|osa:4338070|protein phosphatase 5 [EC:3.1.3.16]
Cs2g04110	-	-	-2.96376	-	-	-	gi|225466129|ref|XP_002267208.1|/8.52483e-77/PREDICTED: protein SRG1 [Vitis vinifera]	K05278|1|5e-23|82.0|osa:4330843|flavonol synthase [EC:1.14.11.23]
Cs4g07320	-	-	-2.74136	-	-	-	gi|255550427|ref|XP_002516264.1|/9.25154e-39/conserved hypothetical protein [Ricinus communis]	-
Cs7g21900	-	-	-2.63618	-	-	-	gi|356533870|ref|XP_003535481.1|/3.20029e-39/PREDICTED: zinc finger protein ZAT5-like [Glycine max]	-
Cs4g19390	-	-	-2.37879	-	-	-	gi|297728401|ref|NP_001176564.1|/5.65634e-32/Os11g0521000 [Oryza sativa Japonica Group]	K00514|1|5e-22|102|rcu:RCOM_1428040|zeta-carotene desaturase [EC:1.14.99.30]
Cs5g28220	-	-	-2.11903	-	-	-	gi|224147812|ref|XP_002336545.1|/2.8862e-10/predicted protein [Populus trichocarpa]	-
Cs5g04910	-	-	-2.04829	-	GO:0004683//calmodulin-dependent protein kinase activity	-	gi|224133416|ref|XP_002321562.1|/4.4714e-156/predicted protein [Populus trichocarpa]	K14555|1|3e-16|84.7|ppp:PHYPADRAFT_171598|U3 small nucleolar RNA-associated protein 13!K14963|4|1e-15|82.8|zma:100276374|COMPASS component SWD3
Cs4g19740	-	-	-1.96376	-	-	-	gi|145334553|ref|NP_001078622.1|/9.4676e-19/esterase/lipase domain-containing protein [Arabidopsis thaliana]	-
Cs9g18830	-	-	-1.81566	-	GO:0016740//transferase activity	-	gi|224125814|ref|XP_002329724.1|/4.03003e-137/predicted protein [Populus trichocarpa]	K08237|1|4e-70|263|ath:AT1G01420|hydroquinone glucosyltransferase [EC:2.4.1.218]
Cs3g21160	-	-	-1.75507	-	-	-	gi|147857446|emb|CAN78649.1|/3.15029e-19/hypothetical protein VITISV_036363 [Vitis vinifera]	-
Cs6g06650	-	-	-1.72119	-	-	-	gi|350535437|ref|NP_001234706.1|/7.46466e-110/uncharacterized protein LOC100134881 [Solanum lycopersicum]	-
Cs2g18820	-	-	-1.64558	-	GO:0070011//peptidase activity, acting on L-amino acid peptides	GO:0008152//metabolic process	gi|224129258|ref|XP_002320540.1|/0/predicted protein [Populus trichocarpa]	-
Cs3g16190	-	-	-1.64183	-	-	-	gi|302142177|emb|CBI19380.3|/1.24822e-53/unnamed protein product [Vitis vinifera]	K09756|1|1e-32|140|ath:AT5G09640|serine carboxypeptidase-like 19 [EC:3.4.16.- 2.3.1.91]!K13289|5|2e-23|110|pop:POPTR_835003|cathepsin A (carboxypeptidase C) [EC:3.4.16.5]
Cs7g13930	-	-	-1.54872	GO:0043231//intracellular membrane-bounded organelle	GO:0005506//iron ion binding;GO:0016712//oxidoreductase activity, acting on paired donors, with incorporation or reduction of molecular oxygen, reduced flavin or flavoprotein as one donor, and incorporation of one atom of oxygen	GO:0000038//very-long-chain fatty acid metabolic process	gi|224081355|ref|XP_002306380.1|/0/cytochrome P450 [Populus trichocarpa]	K00517|1|8e-174|608|ath:AT5G23190| [EC:1.14.-.-]
Cs7g06870	-	-	-1.49853	-	-	-	gi|225430575|ref|XP_002263122.1|/2.56283e-21/PREDICTED: uncharacterized protein LOC100263835 [Vitis vinifera]	-
Cs3g26100	-	-	-1.39179	GO:0030312//external encapsulating structure	-	GO:0006950//response to stress	gi|357466949|ref|XP_003603759.1|/7.21394e-29/Gibberellin-regulated protein [Medicago truncatula]	-
orange1.1t02831	-	-	-1.3481	GO:0016020//membrane	GO:0015197//peptide transporter activity	GO:0006810//transport	gi|224149387|ref|XP_002336800.1|/0/oligopeptide transporter OPT family [Populus trichocarpa]	-
Cs2g03430	-	-	-1.24386	-	-	-	gi|255557315|ref|XP_002519688.1|/1.64591e-53/conserved hypothetical protein [Ricinus communis]	-
orange1.1t04984	-	-	-1.23985	-	-	-	gi|359490255|ref|XP_002267233.2|/6.57227e-170/PREDICTED: flavonoid 3'-monooxygenase [Vitis vinifera]	K05280|1|6e-87|319|vvi:100263810|flavonoid 3'-monooxygenase [EC:1.14.13.21]!K00517|4|3e-82|304|osa:4348172| [EC:1.14.-.-]
Cs4g11055	-	-	-1.23294	-	-	-	-	-
Cs1g17500	-	-	-1.19822	-	-	-	gi|224058657|ref|XP_002299588.1|/1.33258e-37/predicted protein [Populus trichocarpa]	-
Cs8g02020	-	-	-1.19156	-	GO:0003676//nucleic acid binding;GO:0001071	GO:0012501//programmed cell death;GO:0050789//regulation of biological process;GO:0009555//pollen development;GO:0009900	gi|359478489|ref|XP_002276395.2|/1.4915e-29/PREDICTED: uncharacterized protein LOC100244907 [Vitis vinifera]	K11111|1|2e-07|55.8|osa:4340310|telomeric repeat-binding factor 2
Cs8g20570	-	-	-1.17091	-	GO:0005488//binding	-	gi|224105907|ref|XP_002313975.1|/0/predicted protein [Populus trichocarpa]	-
Cs9g01770	-	-	-1.1392	-	-	-	gi|255556486|ref|XP_002519277.1|/2.4939e-144/beta-fructofuranosidase, putative [Ricinus communis]	K04125|1|4e-30|132|pop:POPTR_822902|gibberellin 2-oxidase [EC:1.14.11.13]
orange1.1t04895	-	-	-1.11808	-	-	-	gi|224137222|ref|XP_002327072.1|/2.02021e-163/predicted protein [Populus trichocarpa]	K12356|1|2e-106|384|pop:POPTR_563103|coniferyl-alcohol glucosyltransferase [EC:2.4.1.111]!K08237|2|3e-106|383|vvi:100246482|hydroquinone glucosyltransferase [EC:2.4.1.218]
Cs5g13130	-	-	-1.11262	-	GO:0016705//oxidoreductase activity, acting on paired donors, with incorporation or reduction of molecular oxygen	GO:0007568//aging;GO:0008152//metabolic process	gi|224061385|ref|XP_002300453.1|/6.90428e-77/predicted protein [Populus trichocarpa]	K05278|1|3e-25|115|vvi:100249002|flavonol synthase [EC:1.14.11.23]!K05277|2|4e-25|114|vvi:100233142|leucoanthocyanidin dioxygenase [EC:1.14.11.19]
Cs8g13770	-	-	-1.07923	-	-	-	gi|147841197|emb|CAN64116.1|/0/hypothetical protein VITISV_041858 [Vitis vinifera]	K09842|1|0.0|775|vvi:100265098|abscisic-aldehyde oxidase [EC:1.2.3.14]
orange1.1t02745	-	-	-1.01351	-	-	-	gi|224118294|ref|XP_002317783.1|/0/predicted protein [Populus trichocarpa]	-
orange1.1t03773	-	-	-1.01176	-	GO:0046872//metal ion binding;GO:0016702//oxidoreductase activity, acting on single donors with incorporation of molecular oxygen, incorporation of two atoms of oxygen	GO:0006633//fatty acid biosynthetic process	gi|18461098|dbj|BAB84352.1|/1.23055e-119/lipoxygenase [Citrus jambhiri]	K00454|1|1e-116|419|vvi:100257867|lipoxygenase [EC:1.13.11.12]
